# Supplementary material for: Highly efficient pure-blue organic light-emitting diodes based on rationally designed heterocyclic phenophosphazinine-containing emitters
Source: Nat Commun. 2024 Jul 22;15:6175. doi: 10.1038/s41467-024-50370-5 (PMC11263564; doi:10.1038/s41467-024-50370-5)
Supplement: Supplementary file 3 — Source Data [file 41467_2024_50370_MOESM3_ESM.zip]

Archive with 10 entries (9 files):
- Source Data/
- Source Data/BNCz-NPO-α_CCDC2253324.cif
- Source Data/BNCz-NPO-α_CCDC2253324.pdf
- Source Data/BNCz-NPO-β_CCDC2282192.cif
- Source Data/BNCz-NPO-β_CCDC2282192.pdf
- Source Data/BNCz-NPS-α_CCDC2285218.cif
- Source Data/BNCz-NPS-α_CCDC2285218.pdf
- Source Data/BNCz-NPS-β_CCDC2247937.cif
- Source Data/BNCz-NPS-β_CCDC2247937.pdf
- Source Data/Source  Data.xlsx
