# Supplementary material for: Highly efficient pure-blue organic light-emitting diodes based on rationally designed heterocyclic phenophosphazinine-containing emitters
Source: Nat Commun. 2024 Jul 22;15:6175. doi: 10.1038/s41467-024-50370-5 (PMC11263564; doi:10.1038/s41467-024-50370-5)
Supplement: Supplementary file 3 — Source Data [file 41467_2024_50370_MOESM3_ESM.zip › Source Data/BNCz-NPO-α_CCDC2253324.cif]

data_xlj
_audit_creation_date               2023-04-01
_audit_creation_method
;
Olex2 1.5-beta
(compiled 2022.04.07 svn.rca3783a0 for OlexSys, GUI svn.r6439)
;
_shelx_SHELXL_version_number       '2018/3'
_audit_contact_author_address      ?
_audit_contact_author_email        ?
_audit_contact_author_name         ''
_audit_contact_author_phone        ?
_publ_contact_author_id_orcid      ?
_publ_section_references
;
Dolomanov, O.V., Bourhis, L.J., Gildea, R.J, Howard, J.A.K. & Puschmann, H.
 (2009), J. Appl. Cryst. 42, 339-341.

Sheldrick, G.M. (2015). Acta Cryst. C71, 3-8.
;
_chemical_name_common              ?
_chemical_name_systematic          ?
_chemical_formula_moiety           'C64.005 H61.01 B N3 O P'
_chemical_formula_sum              'C64 H61 B N3 O P'
_chemical_formula_weight           929.93
_chemical_melting_point            ?
loop_
  _atom_type_symbol
  _atom_type_description
  _atom_type_scat_dispersion_real
  _atom_type_scat_dispersion_imag
  _atom_type_scat_source
 'C' 'C' 0.0181 0.0091 'International Tables Vol C Tables 4.2.6.8 and 6.1.1.4'
 'H' 'H' 0.0000 0.0000 'International Tables Vol C Tables 4.2.6.8 and 6.1.1.4'
 'B' 'B' 0.0090 0.0039 'International Tables Vol C Tables 4.2.6.8 and 6.1.1.4'
 'N' 'N' 0.0311 0.0180 'International Tables Vol C Tables 4.2.6.8 and 6.1.1.4'
 'O' 'O' 0.0492 0.0322 'International Tables Vol C Tables 4.2.6.8 and 6.1.1.4'
 'P' 'P' 0.2955 0.4335 'International Tables Vol C Tables 4.2.6.8 and 6.1.1.4'

_shelx_space_group_comment
;
The symmetry employed for this shelxl refinement is uniquely defined
by the following loop, which should always be used as a source of
symmetry information in preference to the above space-group names.
They are only intended as comments.
;
_space_group_crystal_system        'monoclinic'
_space_group_IT_number             14
_space_group_name_H-M_alt          'P 1 21/n 1'
_space_group_name_Hall             '-P 2yn'
loop_
  _space_group_symop_operation_xyz
 'x, y, z'
 '-x+1/2, y+1/2, -z+1/2'
 '-x, -y, -z'
 'x-1/2, -y-1/2, z-1/2'

_cell_length_a                     14.4394(2)
_cell_length_b                     13.88700(10)
_cell_length_c                     26.8466(3)
_cell_angle_alpha                  90
_cell_angle_beta                   102.7370(10)
_cell_angle_gamma                  90
_cell_volume                       5250.81(10)
_cell_formula_units_Z              4
_cell_measurement_reflns_used      12294
_cell_measurement_temperature      150.00(10)
_cell_measurement_theta_max        73.7410
_cell_measurement_theta_min        3.1690
_shelx_estimated_absorpt_T_max     ?
_shelx_estimated_absorpt_T_min     ?
_exptl_absorpt_coefficient_mu      0.803
_exptl_absorpt_correction_T_max    1.00000
_exptl_absorpt_correction_T_min    0.87160
_exptl_absorpt_correction_type     multi-scan
_exptl_absorpt_process_details
;
CrysAlisPro 1.171.38.43f (Rigaku Oxford Diffraction, 2015)
Empirical absorption correction using spherical harmonics,
 implemented in SCALE3 ABSPACK scaling algorithm.
;
_exptl_absorpt_special_details     ?
_exptl_crystal_colour              'light yellow'
_exptl_crystal_density_diffrn      1.176
_exptl_crystal_density_meas        ?
_exptl_crystal_density_method      ?
_exptl_crystal_description         prism
_exptl_crystal_F_000               1976
_exptl_crystal_size_max            0.13
_exptl_crystal_size_mid            0.12
_exptl_crystal_size_min            0.08
_exptl_transmission_factor_max     ?
_exptl_transmission_factor_min     ?
_diffrn_reflns_av_R_equivalents    0.0241
_diffrn_reflns_av_unetI/netI       0.0311
_diffrn_reflns_Laue_measured_fraction_full  1.000
_diffrn_reflns_Laue_measured_fraction_max  0.978
_diffrn_reflns_limit_h_max         17
_diffrn_reflns_limit_h_min         -12
_diffrn_reflns_limit_k_max         17
_diffrn_reflns_limit_k_min         -15
_diffrn_reflns_limit_l_max         33
_diffrn_reflns_limit_l_min         -31
_diffrn_reflns_number              20311
_diffrn_reflns_point_group_measured_fraction_full  1.000
_diffrn_reflns_point_group_measured_fraction_max  0.978
_diffrn_reflns_theta_full          67.684
_diffrn_reflns_theta_max           73.866
_diffrn_reflns_theta_min           3.219
_diffrn_ambient_environment        N~2~
_diffrn_ambient_temperature        150.00(10)
_diffrn_detector                   'CCD plate'
_diffrn_detector_area_resol_mean   5.2684
_diffrn_detector_type              AtlasS2
_diffrn_measured_fraction_theta_full  1.000
_diffrn_measured_fraction_theta_max  0.978
_diffrn_measurement_details
;
List of Runs (angles in degrees, time in seconds):

  # Type    Start    End  Width  t~exp~   \w     \q     \k     \f   Frames
--------------------------------------------------------------------------
  1  \w    -69.00  15.00   1.00    1.00    --  -40.92  57.00  90.00   84
  2  \w   -113.00 -17.00   1.00    1.00    --  -40.92 -37.00 -90.00   96
  3  \w     35.00 124.00   1.00    1.07    --  107.58 -45.00 -90.00   89
  4  \w     64.00 108.00   1.00    1.07    --  107.58 -94.00  60.00   44
  5  \w    101.00 175.00   1.00    1.07    --  107.58  45.00 120.00   74
  6  \w    144.00 170.00   1.00    1.07    --  107.58 125.00  60.00   26
  7  \w     83.00 178.00   1.00    1.07    --  107.58  61.00  60.00   95
  8  \w    108.00 162.00   1.00    1.07    --  107.58 125.00-150.00   54
  9  \w     25.00  82.00   1.00    1.07    --  107.58 -94.00-180.00   57
 10  \w    -95.00 -60.00   1.00    1.00    --  -40.92-156.00  33.00   35
;
_diffrn_measurement_device         'four-circle diffractometer'
_diffrn_measurement_device_type    'SuperNova, Dual, Cu at zero, AtlasS2'
_diffrn_measurement_method         '\w scans'
_diffrn_orient_matrix_type        
 'CrysAlisPro convention (1999,Acta A55,543-557)'
_diffrn_orient_matrix_UB_11        0.0331185000
_diffrn_orient_matrix_UB_12        -0.0720456000
_diffrn_orient_matrix_UB_13        -0.0360766000
_diffrn_orient_matrix_UB_21        -0.0695007000
_diffrn_orient_matrix_UB_22        0.0452501000
_diffrn_orient_matrix_UB_23        -0.0458824000
_diffrn_orient_matrix_UB_31        0.0777436000
_diffrn_orient_matrix_UB_32        0.0711750000
_diffrn_orient_matrix_UB_33        -0.0073554000
_diffrn_radiation_monochromator    mirror
_diffrn_radiation_probe            x-ray
_diffrn_radiation_type             'Cu K\a'
_diffrn_radiation_wavelength       1.54184
_diffrn_source                     'micro-focus sealed X-ray tube'
_diffrn_source_type                'SuperNova (Cu) X-ray Source'
_reflns_Friedel_coverage           0.000
_reflns_Friedel_fraction_full      .
_reflns_Friedel_fraction_max       .
_reflns_number_gt                  9333
_reflns_number_total               10387
_reflns_special_details
;
 Reflections were merged by SHELXL according to the crystal
 class for the calculation of statistics and refinement.
 
 _reflns_Friedel_fraction is defined as the number of unique
 Friedel pairs measured divided by the number that would be
 possible theoretically, ignoring centric projections and
 systematic absences.
;
_reflns_threshold_expression       'I > 2\s(I)'
_computing_cell_refinement         'CrysAlisPro 1.171.38.43f (Rigaku OD, 2015)'
_computing_data_collection         'CrysAlisPro 1.171.38.43f (Rigaku OD, 2015)'
_computing_data_reduction          'CrysAlisPro 1.171.38.43f (Rigaku OD, 2015)'
_computing_molecular_graphics      'Olex2 1.5-beta (Dolomanov et al., 2009)'
_computing_publication_material    'Olex2 1.5-beta (Dolomanov et al., 2009)'
_computing_structure_refinement    'SHELXL 2018/3 (Sheldrick, 2015)'
_computing_structure_solution      'SHELXT 2018/2 (Sheldrick, 2018)'
_refine_diff_density_max           0.342
_refine_diff_density_min           -0.314
_refine_diff_density_rms           0.042
_refine_ls_extinction_coef         0.00220(8)
_refine_ls_extinction_expression  
 'Fc^*^=kFc[1+0.001xFc^2^\l^3^/sin(2\q)]^-1/4^'
_refine_ls_extinction_method       'SHELXL-2018/3 (Sheldrick 2018)'
_refine_ls_goodness_of_fit_ref     1.028
_refine_ls_hydrogen_treatment      constr
_refine_ls_matrix_type             full
_refine_ls_number_parameters       645
_refine_ls_number_reflns           10387
_refine_ls_number_restraints       647
_refine_ls_R_factor_all            0.0440
_refine_ls_R_factor_gt             0.0394
_refine_ls_restrained_S_all        1.043
_refine_ls_shift/su_max            0.002
_refine_ls_shift/su_mean           0.000
_refine_ls_structure_factor_coef   Fsqd
_refine_ls_weighting_details      
 'w=1/[\s^2^(Fo^2^)+(0.0492P)^2^+1.6213P] where P=(Fo^2^+2Fc^2^)/3'
_refine_ls_weighting_scheme        calc
_refine_ls_wR_factor_gt            0.0986
_refine_ls_wR_factor_ref           0.1023
_refine_special_details            ?
_olex2_refinement_description
;
1. Fixed Uiso
 At 1.2 times of:
  All C(H) groups
 At 1.5 times of:
  All C(H,H,H) groups
2. Restrained distances
 C15-H15
 0.7 with sigma of 0.01
 C9-N1
 2.6 with sigma of 0.01
3. Rigid body (RIGU) restrains
 C10, C8
 with sigma for 1-2 distances of 0.001 and sigma for 1-3 distances of 0.003
 C9, C10, C8
 with sigma for 1-2 distances of 0.001 and sigma for 1-3 distances of 0.003
 C42, P1, O1, C36, C38, C43, C31, C35, C37, C39, C44, C48, C32, N3, C34, H35,
 H39, C40, H44, C45, C47, H48, H32, C33, C16, H34, C41, H42, H40, H45, C46, H47,
  H33, C15, C17, H41, H46, C14, H15, H17, C18, N1, C13, N2, C5, C8, B1, C19,
 C26, C4, C6, C7, C9, C20, C24, C25, C27, C3, C1, C12, H9, C10, C21, C23, C30,
 H27, C28, C2, H3, H1, C11, H12, H10, H21, C22, H23, C29, H30, H28, C54, C49,
 C58, C62, C53, C55, C56, C50, C51, C52, C57, C59, C60, C61, C63, C64, H53A,
 H53B, H53C, H55A, H55B, H55C, H56A, H56B, H56C, H50A, H50B, H50C, H51A, H51B,
 H51C, H52A, H52B, H52C, H57A, H57B, H57C, H59A, H59B, H59C, H60A, H60B, H60C,
 H61A, H61B, H61C, H63A, H63B, H63C, H64A, H64B, H64C
 with sigma for 1-2 distances of 0.001 and sigma for 1-3 distances of 0.002
4. Others
 Sof(C9)=Sof(H9)=Sof(H10)=FVAR(1)
5.a Aromatic/amide H refined with riding coordinates:
 C1(H1), C3(H3), C9(H9), C10(H10), C12(H12), C15(H15), C17(H17), C21(H21),
 C23(H23), C27(H27), C28(H28), C30(H30), C32(H32), C33(H33), C34(H34), C35(H35),
  C39(H39), C40(H40), C41(H41), C42(H42), C44(H44), C45(H45), C46(H46),
 C47(H47), C48(H48)
5.b Idealised Me refined as rotating group:
 C50(H50A,H50B,H50C), C51(H51A,H51B,H51C), C52(H52A,H52B,H52C), C53(H53A,H53B,
 H53C), C55(H55A,H55B,H55C), C56(H56A,H56B,H56C), C57(H57A,H57B,H57C), C59(H59A,
 H59B,H59C), C60(H60A,H60B,H60C), C61(H61A,H61B,H61C), C63(H63A,H63B,H63C),
 C64(H64A,H64B,H64C)
;
_atom_sites_solution_hydrogens     geom
_atom_sites_solution_primary       ?
_atom_sites_solution_secondary     ?
loop_
  _atom_site_label
  _atom_site_type_symbol
  _atom_site_fract_x
  _atom_site_fract_y
  _atom_site_fract_z
  _atom_site_U_iso_or_equiv
  _atom_site_adp_type
  _atom_site_occupancy
  _atom_site_site_symmetry_order
  _atom_site_calc_flag
  _atom_site_refinement_flags_posn
  _atom_site_refinement_flags_adp
  _atom_site_refinement_flags_occupancy
  _atom_site_disorder_assembly
  _atom_site_disorder_group
 P1 P 0.20275(2) 0.08099(2) 0.62654(2) 0.01835(9) Uani 1 1 d . . . . .
 O1 O 0.26594(7) 0.06056(7) 0.67700(3) 0.0260(2) Uani 1 1 d . . . . .
 N1 N 0.09862(7) 0.36889(8) 0.37205(4) 0.0198(2) Uani 1 1 d D . . . .
 N2 N 0.43554(7) 0.39052(8) 0.44698(4) 0.0186(2) Uani 1 1 d . . . . .
 N3 N 0.23080(7) 0.20845(8) 0.53309(4) 0.0191(2) Uani 1 1 d . . . . .
 C1 C 0.01704(9) 0.47918(9) 0.24859(5) 0.0205(3) Uani 1 1 d . . . . .
 H1 H -0.042399 0.489017 0.225610 0.025 Uiso 1 1 calc R U . . .
 C2 C 0.10093(9) 0.51287(10) 0.23638(5) 0.0224(3) Uani 1 1 d . . . . .
 C3 C 0.18693(9) 0.49968(10) 0.27181(5) 0.0230(3) Uani 1 1 d . . . . .
 H3 H 0.243310 0.523127 0.263330 0.028 Uiso 1 1 calc R U . . .
 C4 C 0.19473(9) 0.45369(9) 0.31928(5) 0.0203(3) Uani 1 1 d . . . . .
 C5 C 0.10939(9) 0.41839(9) 0.32825(5) 0.0187(2) Uani 1 1 d . . . . .
 C6 C 0.02146(9) 0.43126(9) 0.29460(5) 0.0183(2) Uani 1 1 d . . . . .
 C7 C -0.04863(9) 0.38737(9) 0.31876(5) 0.0187(2) Uani 1 1 d . . . . .
 C8 C -0.00041(9) 0.35205(9) 0.36677(5) 0.0201(2) Uani 1 1 d . . . . .
 C9 C -0.05236(10) 0.31294(11) 0.39971(5) 0.0289(4) Uani 1.005(6) 1 d D . P A 1
 H9 H -0.021909 0.292741 0.433121 0.035 Uiso 1.005(6) 1 calc R U P A 1
 C10 C -0.15001(10) 0.30421(11) 0.38247(5) 0.0283(3) Uani 1 1 d . . . . .
 H10 H -0.185456 0.276931 0.404859 0.034 Uiso 1.005(6) 1 calc R U P A 1
 C11 C -0.19907(9) 0.33342(9) 0.33387(5) 0.0206(3) Uani 1 1 d . . . . .
 C12 C -0.14659(9) 0.37726(9) 0.30228(5) 0.0197(2) Uani 1 1 d . . . . .
 H12 H -0.177687 0.400231 0.269524 0.024 Uiso 1 1 calc R U . . .
 C13 C 0.26782(9) 0.37880(9) 0.40805(5) 0.0188(2) Uani 1 1 d . . . . .
 C14 C 0.17648(9) 0.34251(9) 0.41062(5) 0.0190(2) Uani 1 1 d . . . . .
 C15 C 0.16576(9) 0.28270(9) 0.45096(5) 0.0203(3) Uani 1 1 d D . . . .
 H15 H 0.106214 0.253754 0.451120 0.024 Uiso 1 1 calc DR U . . .
 C16 C 0.24339(9) 0.26655(9) 0.49054(5) 0.0194(2) Uani 1 1 d . . . . .
 C17 C 0.33254(9) 0.30374(9) 0.49135(5) 0.0199(2) Uani 1 1 d . . . . .
 H17 H 0.383604 0.293768 0.519940 0.024 Uiso 1 1 calc R U . . .
 C18 C 0.34565(9) 0.35623(9) 0.44917(5) 0.0183(2) Uani 1 1 d . . . . .
 C19 C 0.44739(9) 0.46172(9) 0.41245(5) 0.0187(2) Uani 1 1 d . . . . .
 C20 C 0.37748(9) 0.49466(9) 0.37182(5) 0.0202(2) Uani 1 1 d . . . . .
 C21 C 0.40551(9) 0.57050(9) 0.34380(5) 0.0216(3) Uani 1 1 d . . . . .
 H21 H 0.359579 0.597101 0.316394 0.026 Uiso 1 1 calc R U . . .
 C22 C 0.49686(9) 0.60889(9) 0.35393(5) 0.0208(3) Uani 1 1 d . . . . .
 C23 C 0.56623(9) 0.56772(9) 0.39352(5) 0.0205(3) Uani 1 1 d . . . . .
 H23 H 0.629803 0.590477 0.399934 0.025 Uiso 1 1 calc R U . . .
 C24 C 0.54178(9) 0.49403(9) 0.42312(5) 0.0187(2) Uani 1 1 d . . . . .
 C25 C 0.59239(9) 0.43468(9) 0.46501(5) 0.0187(2) Uani 1 1 d . . . . .
 C26 C 0.52621(9) 0.37125(9) 0.47874(5) 0.0186(2) Uani 1 1 d . . . . .
 C27 C 0.55720(9) 0.29977(10) 0.51501(5) 0.0224(3) Uani 1 1 d . . . . .
 H27 H 0.513551 0.255804 0.524355 0.027 Uiso 1 1 calc R U . . .
 C28 C 0.65341(9) 0.29444(10) 0.53713(5) 0.0236(3) Uani 1 1 d . . . . .
 H28 H 0.674439 0.246254 0.562192 0.028 Uiso 1 1 calc R U . . .
 C29 C 0.72139(9) 0.35666(9) 0.52437(5) 0.0220(3) Uani 1 1 d . . . . .
 C30 C 0.68887(9) 0.42709(9) 0.48794(5) 0.0213(3) Uani 1 1 d . . . . .
 H30 H 0.732783 0.470630 0.478512 0.026 Uiso 1 1 calc R U . . .
 C31 C 0.19341(8) 0.25382(9) 0.57105(5) 0.0182(2) Uani 1 1 d . . . . .
 C32 C 0.17471(9) 0.35371(9) 0.56734(5) 0.0220(3) Uani 1 1 d . . . . .
 H32 H 0.186167 0.388419 0.538806 0.026 Uiso 1 1 calc R U . . .
 C33 C 0.14015(9) 0.40182(10) 0.60435(5) 0.0256(3) Uani 1 1 d . . . . .
 H33 H 0.130123 0.469389 0.601485 0.031 Uiso 1 1 calc R U . . .
 C34 C 0.11978(10) 0.35281(10) 0.64581(5) 0.0272(3) Uani 1 1 d . . . . .
 H34 H 0.094979 0.385923 0.670964 0.033 Uiso 1 1 calc R U . . .
 C35 C 0.13639(9) 0.25507(10) 0.64956(5) 0.0244(3) Uani 1 1 d . . . . .
 H35 H 0.121763 0.220877 0.677495 0.029 Uiso 1 1 calc R U . . .
 C36 C 0.17423(9) 0.20454(9) 0.61340(5) 0.0193(2) Uani 1 1 d . . . . .
 C37 C 0.26174(8) 0.11241(9) 0.53467(5) 0.0184(2) Uani 1 1 d . . . . .
 C38 C 0.25042(9) 0.04816(9) 0.57326(5) 0.0195(2) Uani 1 1 d . . . . .
 C39 C 0.28168(10) -0.04706(10) 0.57221(5) 0.0257(3) Uani 1 1 d . . . . .
 H39 H 0.273244 -0.090054 0.598381 0.031 Uiso 1 1 calc R U . . .
 C40 C 0.32422(11) -0.08033(10) 0.53448(5) 0.0288(3) Uani 1 1 d . . . . .
 H40 H 0.345123 -0.145191 0.534423 0.035 Uiso 1 1 calc R U . . .
 C41 C 0.33583(10) -0.01662(11) 0.49646(5) 0.0281(3) Uani 1 1 d . . . . .
 H41 H 0.365450 -0.038303 0.470225 0.034 Uiso 1 1 calc R U . . .
 C42 C 0.30518(10) 0.07755(10) 0.49602(5) 0.0240(3) Uani 1 1 d . . . . .
 H42 H 0.313437 0.119446 0.469364 0.029 Uiso 1 1 calc R U . . .
 C43 C 0.09084(9) 0.01889(10) 0.61941(5) 0.0240(3) Uani 1 1 d . . . . .
 C44 C 0.07603(12) -0.04164(12) 0.65798(6) 0.0367(4) Uani 1 1 d . . . . .
 H44 H 0.125135 -0.052190 0.687447 0.044 Uiso 1 1 calc R U . . .
 C45 C -0.01171(15) -0.08684(15) 0.65304(8) 0.0520(5) Uani 1 1 d . . . . .
 H45 H -0.022247 -0.128897 0.679154 0.062 Uiso 1 1 calc R U . . .
 C46 C -0.08347(13) -0.07090(14) 0.61043(8) 0.0497(4) Uani 1 1 d . . . . .
 H46 H -0.143710 -0.100337 0.607943 0.060 Uiso 1 1 calc R U . . .
 C47 C -0.06814(12) -0.01232(13) 0.57136(8) 0.0471(4) Uani 1 1 d . . . . .
 H47 H -0.117084 -0.002759 0.541716 0.057 Uiso 1 1 calc R U . . .
 C48 C 0.01909(11) 0.03229(12) 0.57576(7) 0.0368(4) Uani 1 1 d . . . . .
 H48 H 0.030109 0.072209 0.548917 0.044 Uiso 1 1 calc R U . . .
 C49 C -0.30549(9) 0.31329(10) 0.31520(5) 0.0220(3) Uani 1 1 d . . . . .
 C50 C -0.35347(10) 0.39311(11) 0.27934(6) 0.0328(3) Uani 1 1 d . . . . .
 H50A H -0.323742 0.397446 0.249937 0.049 Uiso 1 1 calc R U . . .
 H50B H -0.346289 0.454665 0.297636 0.049 Uiso 1 1 calc R U . . .
 H50C H -0.421115 0.378324 0.267477 0.049 Uiso 1 1 calc R U . . .
 C51 C -0.31578(10) 0.21679(11) 0.28641(5) 0.0285(3) Uani 1 1 d . . . . .
 H51A H -0.289670 0.164926 0.310124 0.043 Uiso 1 1 calc R U . . .
 H51B H -0.281144 0.219763 0.258897 0.043 Uiso 1 1 calc R U . . .
 H51C H -0.383094 0.204195 0.271867 0.043 Uiso 1 1 calc R U . . .
 C52 C -0.35621(10) 0.30650(11) 0.35952(5) 0.0290(3) Uani 1 1 d . . . . .
 H52A H -0.424598 0.298864 0.345953 0.044 Uiso 1 1 calc R U . . .
 H52B H -0.344550 0.365398 0.380050 0.044 Uiso 1 1 calc R U . . .
 H52C H -0.331940 0.250877 0.380906 0.044 Uiso 1 1 calc R U . . .
 C53 C 0.00485(11) 0.56814(12) 0.14994(6) 0.0333(3) Uani 1 1 d . . . . .
 H53A H -0.016331 0.502061 0.141049 0.050 Uiso 1 1 calc R U . . .
 H53B H 0.009023 0.603274 0.118847 0.050 Uiso 1 1 calc R U . . .
 H53C H -0.040700 0.600352 0.166529 0.050 Uiso 1 1 calc R U . . .
 C54 C 0.10233(10) 0.56617(12) 0.18636(5) 0.0320(3) Uani 1 1 d . . . . .
 C55 C 0.13472(17) 0.67007(15) 0.19874(8) 0.0638(6) Uani 1 1 d . . . . .
 H55A H 0.091069 0.701913 0.216727 0.096 Uiso 1 1 calc R U . . .
 H55B H 0.134937 0.704716 0.166960 0.096 Uiso 1 1 calc R U . . .
 H55C H 0.198908 0.670115 0.220445 0.096 Uiso 1 1 calc R U . . .
 C56 C 0.17052(13) 0.5141(2) 0.15862(7) 0.0612(6) Uani 1 1 d . . . . .
 H56A H 0.235351 0.517519 0.179451 0.092 Uiso 1 1 calc R U . . .
 H56B H 0.168171 0.545085 0.125572 0.092 Uiso 1 1 calc R U . . .
 H56C H 0.151450 0.446496 0.153181 0.092 Uiso 1 1 calc R U . . .
 C57 C 0.60712(11) 0.67077(12) 0.30040(6) 0.0342(3) Uani 1 1 d . . . . .
 H57A H 0.590085 0.617493 0.276171 0.051 Uiso 1 1 calc R U . . .
 H57B H 0.661406 0.651922 0.327480 0.051 Uiso 1 1 calc R U . . .
 H57C H 0.624017 0.727385 0.282488 0.051 Uiso 1 1 calc R U . . .
 C58 C 0.52235(9) 0.69508(10) 0.32395(5) 0.0239(3) Uani 1 1 d . . . . .
 C59 C 0.43924(11) 0.72538(11) 0.28080(6) 0.0337(3) Uani 1 1 d . . . . .
 H59A H 0.386362 0.747359 0.295352 0.051 Uiso 1 1 calc R U . . .
 H59B H 0.418697 0.670336 0.258220 0.051 Uiso 1 1 calc R U . . .
 H59C H 0.459494 0.777833 0.261211 0.051 Uiso 1 1 calc R U . . .
 C60 C 0.54905(11) 0.78043(11) 0.36045(6) 0.0326(3) Uani 1 1 d . . . . .
 H60A H 0.567568 0.835263 0.341821 0.049 Uiso 1 1 calc R U . . .
 H60B H 0.602272 0.762251 0.388310 0.049 Uiso 1 1 calc R U . . .
 H60C H 0.494386 0.798369 0.374557 0.049 Uiso 1 1 calc R U . . .
 C61 C 0.88803(11) 0.42345(12) 0.53400(8) 0.0455(4) Uani 1 1 d . . . . .
 H61A H 0.954635 0.413295 0.551058 0.068 Uiso 1 1 calc R U . . .
 H61B H 0.866402 0.485488 0.544630 0.068 Uiso 1 1 calc R U . . .
 H61C H 0.881953 0.423410 0.496919 0.068 Uiso 1 1 calc R U . . .
 C62 C 0.82713(10) 0.34231(10) 0.54872(6) 0.0270(3) Uani 1 1 d . . . . .
 C63 C 0.84261(12) 0.33860(15) 0.60693(6) 0.0437(4) Uani 1 1 d . . . . .
 H63A H 0.807201 0.284219 0.616751 0.065 Uiso 1 1 calc R U . . .
 H63B H 0.820111 0.398695 0.619328 0.065 Uiso 1 1 calc R U . . .
 H63C H 0.910413 0.330490 0.622011 0.065 Uiso 1 1 calc R U . . .
 C64 C 0.86126(11) 0.24695(11) 0.53042(6) 0.0332(3) Uani 1 1 d . . . . .
 H64A H 0.850345 0.247298 0.493079 0.050 Uiso 1 1 calc R U . . .
 H64B H 0.826044 0.193558 0.541364 0.050 Uiso 1 1 calc R U . . .
 H64C H 0.929223 0.238958 0.545122 0.050 Uiso 1 1 calc R U . . .
 B1 B 0.28120(10) 0.44396(11) 0.36384(5) 0.0200(3) Uani 1 1 d . . . . .

loop_
  _atom_site_aniso_label
  _atom_site_aniso_U_11
  _atom_site_aniso_U_22
  _atom_site_aniso_U_33
  _atom_site_aniso_U_23
  _atom_site_aniso_U_13
  _atom_site_aniso_U_12
 P1 0.02064(16) 0.01944(16) 0.01501(16) 0.00278(11) 0.00402(12) -0.00157(12)
 O1 0.0299(5) 0.0304(5) 0.0163(4) 0.0044(4) 0.0021(4) 0.0014(4)
 N1 0.0184(5) 0.0252(5) 0.0155(5) 0.0041(4) 0.0030(4) -0.0024(4)
 N2 0.0178(5) 0.0216(5) 0.0162(5) 0.0045(4) 0.0032(4) -0.0004(4)
 N3 0.0217(5) 0.0204(5) 0.0159(5) 0.0039(4) 0.0056(4) -0.0005(4)
 C1 0.0222(6) 0.0221(6) 0.0167(6) 0.0018(5) 0.0029(5) 0.0010(5)
 C2 0.0249(6) 0.0253(6) 0.0169(6) 0.0033(5) 0.0041(5) -0.0006(5)
 C3 0.0229(6) 0.0279(7) 0.0185(6) 0.0042(5) 0.0054(5) -0.0034(5)
 C4 0.0216(6) 0.0226(6) 0.0170(6) 0.0015(5) 0.0048(5) -0.0015(5)
 C5 0.0219(6) 0.0204(6) 0.0137(5) 0.0014(4) 0.0039(4) -0.0009(5)
 C6 0.0200(6) 0.0189(6) 0.0158(5) -0.0015(4) 0.0037(4) -0.0007(5)
 C7 0.0216(6) 0.0194(6) 0.0155(5) -0.0003(5) 0.0046(5) -0.0001(5)
 C8 0.0196(6) 0.0234(6) 0.0171(6) 0.0011(5) 0.0034(5) -0.0019(5)
 C9 0.0229(7) 0.0430(9) 0.0203(7) 0.0102(6) 0.0039(5) -0.0024(6)
 C10 0.0221(6) 0.0409(8) 0.0225(6) 0.0100(6) 0.0063(5) -0.0027(6)
 C11 0.0205(6) 0.0223(6) 0.0194(6) -0.0005(5) 0.0052(5) 0.0004(5)
 C12 0.0203(6) 0.0217(6) 0.0167(6) 0.0001(5) 0.0034(5) 0.0008(5)
 C13 0.0203(6) 0.0196(6) 0.0163(6) 0.0005(5) 0.0039(5) -0.0014(5)
 C14 0.0204(6) 0.0212(6) 0.0149(5) 0.0010(5) 0.0026(4) -0.0012(5)
 C15 0.0197(6) 0.0225(6) 0.0187(6) 0.0028(5) 0.0040(5) -0.0032(5)
 C16 0.0231(6) 0.0198(6) 0.0157(6) 0.0036(5) 0.0053(5) -0.0008(5)
 C17 0.0207(6) 0.0217(6) 0.0167(6) 0.0025(5) 0.0030(5) -0.0008(5)
 C18 0.0190(5) 0.0190(6) 0.0170(6) 0.0003(5) 0.0043(4) -0.0012(4)
 C19 0.0214(6) 0.0187(6) 0.0169(6) 0.0016(5) 0.0060(5) -0.0008(5)
 C20 0.0205(6) 0.0232(6) 0.0170(6) 0.0026(5) 0.0047(5) -0.0002(5)
 C21 0.0218(6) 0.0239(6) 0.0186(6) 0.0044(5) 0.0037(5) -0.0005(5)
 C22 0.0231(6) 0.0212(6) 0.0188(6) 0.0019(5) 0.0065(5) -0.0017(5)
 C23 0.0196(6) 0.0222(6) 0.0203(6) 0.0003(5) 0.0059(5) -0.0028(5)
 C24 0.0193(6) 0.0204(6) 0.0168(6) -0.0001(5) 0.0047(5) 0.0008(4)
 C25 0.0203(6) 0.0195(6) 0.0168(6) -0.0006(5) 0.0049(5) 0.0008(5)
 C26 0.0185(5) 0.0213(6) 0.0158(5) -0.0004(5) 0.0034(4) 0.0015(4)
 C27 0.0234(6) 0.0231(6) 0.0209(6) 0.0040(5) 0.0056(5) 0.0014(5)
 C28 0.0249(6) 0.0240(6) 0.0213(6) 0.0038(5) 0.0035(5) 0.0047(5)
 C29 0.0210(6) 0.0224(6) 0.0216(6) -0.0026(5) 0.0025(5) 0.0032(5)
 C30 0.0198(6) 0.0218(6) 0.0221(6) -0.0010(5) 0.0045(5) -0.0001(5)
 C31 0.0154(5) 0.0211(6) 0.0173(6) 0.0005(5) 0.0020(4) -0.0024(4)
 C32 0.0211(6) 0.0208(6) 0.0235(6) 0.0036(5) 0.0034(5) -0.0016(5)
 C33 0.0243(6) 0.0215(6) 0.0300(7) -0.0006(5) 0.0036(5) 0.0012(5)
 C34 0.0286(7) 0.0277(7) 0.0263(7) -0.0046(5) 0.0082(6) 0.0022(5)
 C35 0.0265(6) 0.0275(6) 0.0202(6) 0.0005(5) 0.0073(5) -0.0013(5)
 C36 0.0191(6) 0.0211(6) 0.0172(6) 0.0008(5) 0.0030(5) -0.0023(5)
 C37 0.0164(5) 0.0205(6) 0.0174(6) 0.0008(5) 0.0014(5) -0.0021(4)
 C38 0.0210(6) 0.0210(6) 0.0158(6) 0.0006(5) 0.0022(5) -0.0021(5)
 C39 0.0317(7) 0.0221(6) 0.0229(6) 0.0027(5) 0.0049(5) 0.0010(5)
 C40 0.0362(8) 0.0229(7) 0.0266(7) -0.0021(5) 0.0057(6) 0.0044(6)
 C41 0.0314(7) 0.0302(7) 0.0241(7) -0.0041(5) 0.0088(6) 0.0008(6)
 C42 0.0267(7) 0.0273(7) 0.0190(6) 0.0011(5) 0.0070(5) -0.0018(5)
 C43 0.0251(6) 0.0217(6) 0.0275(7) -0.0023(5) 0.0106(5) -0.0033(5)
 C44 0.0493(9) 0.0350(8) 0.0299(8) -0.0019(6) 0.0175(7) -0.0153(7)
 C45 0.0639(11) 0.0531(11) 0.0488(10) -0.0113(8) 0.0334(8) -0.0324(9)
 C46 0.0405(9) 0.0470(10) 0.0693(11) -0.0251(8) 0.0288(8) -0.0229(8)
 C47 0.0278(8) 0.0427(9) 0.0679(12) -0.0100(8) 0.0042(8) -0.0087(7)
 C48 0.0282(7) 0.0342(8) 0.0445(9) 0.0048(7) 0.0005(6) -0.0062(6)
 C49 0.0192(6) 0.0260(6) 0.0209(6) 0.0015(5) 0.0052(5) 0.0004(5)
 C50 0.0237(7) 0.0363(8) 0.0372(8) 0.0108(6) 0.0039(6) 0.0037(6)
 C51 0.0273(7) 0.0326(7) 0.0260(7) -0.0043(6) 0.0067(6) -0.0039(6)
 C52 0.0236(6) 0.0386(8) 0.0268(7) -0.0009(6) 0.0100(5) 0.0007(6)
 C53 0.0309(7) 0.0440(9) 0.0227(7) 0.0138(6) 0.0012(6) -0.0006(6)
 C54 0.0274(7) 0.0462(9) 0.0208(7) 0.0141(6) 0.0019(5) -0.0054(6)
 C55 0.0740(14) 0.0553(11) 0.0487(11) 0.0289(9) -0.0156(10) -0.0326(10)
 C56 0.0392(9) 0.1203(19) 0.0281(9) 0.0264(10) 0.0159(7) 0.0183(11)
 C57 0.0365(8) 0.0349(8) 0.0354(8) 0.0112(7) 0.0168(7) -0.0014(6)
 C58 0.0244(6) 0.0236(6) 0.0235(6) 0.0058(5) 0.0048(5) -0.0039(5)
 C59 0.0326(7) 0.0340(8) 0.0312(8) 0.0150(6) -0.0001(6) -0.0075(6)
 C60 0.0380(8) 0.0246(7) 0.0337(8) 0.0029(6) 0.0050(6) -0.0053(6)
 C61 0.0212(7) 0.0375(9) 0.0709(12) 0.0097(8) -0.0049(8) -0.0011(6)
 C62 0.0217(6) 0.0282(7) 0.0283(7) -0.0008(6) -0.0004(5) 0.0043(5)
 C63 0.0332(8) 0.0635(12) 0.0286(8) -0.0106(8) -0.0055(6) 0.0117(8)
 C64 0.0283(7) 0.0347(8) 0.0356(8) -0.0015(6) 0.0048(6) 0.0097(6)
 B1 0.0216(6) 0.0215(7) 0.0172(6) 0.0011(5) 0.0051(5) -0.0007(5)

_geom_special_details
;
 All esds (except the esd in the dihedral angle between two l.s. planes)
 are estimated using the full covariance matrix.  The cell esds are taken
 into account individually in the estimation of esds in distances, angles
 and torsion angles; correlations between esds in cell parameters are only
 used when they are defined by crystal symmetry.  An approximate (isotropic)
 treatment of cell esds is used for estimating esds involving l.s. planes.
;
loop_
  _geom_bond_atom_site_label_1
  _geom_bond_atom_site_label_2
  _geom_bond_distance
  _geom_bond_site_symmetry_2
  _geom_bond_publ_flag
 P1 O1 1.4844(9) . ?
 P1 C36 1.7815(13) . ?
 P1 C38 1.7781(13) . ?
 P1 C43 1.8041(14) . ?
 N1 C5 1.4001(15) . ?
 N1 C8 1.4248(16) . ?
 N1 C14 1.3989(16) . ?
 N2 C18 1.3958(16) . ?
 N2 C19 1.3916(16) . ?
 N2 C26 1.4214(16) . ?
 N3 C16 1.4423(15) . ?
 N3 C31 1.4033(16) . ?
 N3 C37 1.4042(16) . ?
 C1 H1 0.9500 . ?
 C1 C2 1.4032(18) . ?
 C1 C6 1.3921(17) . ?
 C2 C3 1.3999(18) . ?
 C2 C54 1.5373(18) . ?
 C3 H3 0.9500 . ?
 C3 C4 1.4076(17) . ?
 C4 C5 1.3955(17) . ?
 C4 B1 1.5327(19) . ?
 C5 C6 1.3979(17) . ?
 C6 C7 1.4511(17) . ?
 C7 C8 1.4111(17) . ?
 C7 C12 1.3930(17) . ?
 C8 C9 1.3901(18) . ?
 C9 H9 0.9500 . ?
 C9 C10 1.3890(19) . ?
 C10 H10 0.9500 . ?
 C10 C11 1.4003(18) . ?
 C11 C12 1.3955(18) . ?
 C11 C49 1.5333(17) . ?
 C12 H12 0.9500 . ?
 C13 C14 1.4278(17) . ?
 C13 C18 1.4257(17) . ?
 C13 B1 1.5382(18) . ?
 C14 C15 1.4000(17) . ?
 C15 H15 0.9500 . ?
 C15 C16 1.3824(17) . ?
 C16 C17 1.3828(17) . ?
 C17 H17 0.9500 . ?
 C17 C18 1.3943(17) . ?
 C19 C20 1.3902(17) . ?
 C19 C24 1.4032(17) . ?
 C20 C21 1.4046(17) . ?
 C20 B1 1.5308(19) . ?
 C21 H21 0.9500 . ?
 C21 C22 1.3927(18) . ?
 C22 C23 1.4107(18) . ?
 C22 C58 1.5319(17) . ?
 C23 H23 0.9500 . ?
 C23 C24 1.3882(17) . ?
 C24 C25 1.4546(17) . ?
 C25 C26 1.4072(17) . ?
 C25 C30 1.3975(18) . ?
 C26 C27 1.3935(17) . ?
 C27 H27 0.9500 . ?
 C27 C28 1.3872(18) . ?
 C28 H28 0.9500 . ?
 C28 C29 1.4056(19) . ?
 C29 C30 1.3895(18) . ?
 C29 C62 1.5356(18) . ?
 C30 H30 0.9500 . ?
 C31 C32 1.4126(18) . ?
 C31 C36 1.4061(17) . ?
 C32 H32 0.9500 . ?
 C32 C33 1.3788(19) . ?
 C33 H33 0.9500 . ?
 C33 C34 1.390(2) . ?
 C34 H34 0.9500 . ?
 C34 C35 1.378(2) . ?
 C35 H35 0.9500 . ?
 C35 C36 1.4024(18) . ?
 C37 C38 1.4039(17) . ?
 C37 C42 1.4112(18) . ?
 C38 C39 1.3995(19) . ?
 C39 H39 0.9500 . ?
 C39 C40 1.375(2) . ?
 C40 H40 0.9500 . ?
 C40 C41 1.388(2) . ?
 C41 H41 0.9500 . ?
 C41 C42 1.380(2) . ?
 C42 H42 0.9500 . ?
 C43 C44 1.386(2) . ?
 C43 C48 1.395(2) . ?
 C44 H44 0.9500 . ?
 C44 C45 1.394(2) . ?
 C45 H45 0.9500 . ?
 C45 C46 1.382(3) . ?
 C46 H46 0.9500 . ?
 C46 C47 1.383(3) . ?
 C47 H47 0.9500 . ?
 C47 C48 1.385(2) . ?
 C48 H48 0.9500 . ?
 C49 C50 1.5301(19) . ?
 C49 C51 1.5377(19) . ?
 C49 C52 1.5314(18) . ?
 C50 H50A 0.9800 . ?
 C50 H50B 0.9800 . ?
 C50 H50C 0.9800 . ?
 C51 H51A 0.9800 . ?
 C51 H51B 0.9800 . ?
 C51 H51C 0.9800 . ?
 C52 H52A 0.9800 . ?
 C52 H52B 0.9800 . ?
 C52 H52C 0.9800 . ?
 C53 H53A 0.9800 . ?
 C53 H53B 0.9800 . ?
 C53 H53C 0.9800 . ?
 C53 C54 1.527(2) . ?
 C54 C55 1.530(3) . ?
 C54 C56 1.540(2) . ?
 C55 H55A 0.9800 . ?
 C55 H55B 0.9800 . ?
 C55 H55C 0.9800 . ?
 C56 H56A 0.9800 . ?
 C56 H56B 0.9800 . ?
 C56 H56C 0.9800 . ?
 C57 H57A 0.9800 . ?
 C57 H57B 0.9800 . ?
 C57 H57C 0.9800 . ?
 C57 C58 1.5341(19) . ?
 C58 C59 1.5317(19) . ?
 C58 C60 1.532(2) . ?
 C59 H59A 0.9800 . ?
 C59 H59B 0.9800 . ?
 C59 H59C 0.9800 . ?
 C60 H60A 0.9800 . ?
 C60 H60B 0.9800 . ?
 C60 H60C 0.9800 . ?
 C61 H61A 0.9800 . ?
 C61 H61B 0.9800 . ?
 C61 H61C 0.9800 . ?
 C61 C62 1.534(2) . ?
 C62 C63 1.530(2) . ?
 C62 C64 1.531(2) . ?
 C63 H63A 0.9800 . ?
 C63 H63B 0.9800 . ?
 C63 H63C 0.9800 . ?
 C64 H64A 0.9800 . ?
 C64 H64B 0.9800 . ?
 C64 H64C 0.9800 . ?

loop_
  _geom_angle_atom_site_label_1
  _geom_angle_atom_site_label_2
  _geom_angle_atom_site_label_3
  _geom_angle
  _geom_angle_site_symmetry_1
  _geom_angle_site_symmetry_3
  _geom_angle_publ_flag
 O1 P1 C36 115.69(6) . . ?
 O1 P1 C38 114.59(6) . . ?
 O1 P1 C43 111.18(6) . . ?
 C36 P1 C43 106.07(6) . . ?
 C38 P1 C36 101.61(6) . . ?
 C38 P1 C43 106.78(6) . . ?
 C5 N1 C8 106.97(10) . . ?
 C14 N1 C5 122.03(10) . . ?
 C14 N1 C8 130.98(10) . . ?
 C18 N2 C26 130.74(10) . . ?
 C19 N2 C18 121.50(10) . . ?
 C19 N2 C26 107.52(10) . . ?
 C31 N3 C16 117.37(10) . . ?
 C31 N3 C37 125.12(10) . . ?
 C37 N3 C16 117.41(10) . . ?
 C2 C1 H1 120.2 . . ?
 C6 C1 H1 120.2 . . ?
 C6 C1 C2 119.58(12) . . ?
 C1 C2 C54 122.88(12) . . ?
 C3 C2 C1 118.66(12) . . ?
 C3 C2 C54 118.43(12) . . ?
 C2 C3 H3 118.1 . . ?
 C2 C3 C4 123.82(12) . . ?
 C4 C3 H3 118.1 . . ?
 C3 C4 B1 129.45(12) . . ?
 C5 C4 C3 114.71(11) . . ?
 C5 C4 B1 115.65(11) . . ?
 C4 C5 N1 125.67(11) . . ?
 C4 C5 C6 123.67(11) . . ?
 C6 C5 N1 110.63(11) . . ?
 C1 C6 C5 119.47(11) . . ?
 C1 C6 C7 134.21(12) . . ?
 C5 C6 C7 106.32(11) . . ?
 C8 C7 C6 107.57(11) . . ?
 C12 C7 C6 131.29(12) . . ?
 C12 C7 C8 121.14(11) . . ?
 C7 C8 N1 108.43(10) . . ?
 C9 C8 N1 132.17(12) . . ?
 C9 C8 C7 119.35(12) . . ?
 C8 C9 H9 120.9 . . ?
 C10 C9 C8 118.20(12) . . ?
 C10 C9 H9 120.9 . . ?
 C9 C10 H10 118.2 . . ?
 C9 C10 C11 123.58(12) . . ?
 C11 C10 H10 118.2 . . ?
 C10 C11 C49 121.09(11) . . ?
 C12 C11 C10 117.50(12) . . ?
 C12 C11 C49 121.35(11) . . ?
 C7 C12 C11 120.03(12) . . ?
 C7 C12 H12 120.0 . . ?
 C11 C12 H12 120.0 . . ?
 C14 C13 B1 121.30(11) . . ?
 C18 C13 C14 117.63(11) . . ?
 C18 C13 B1 121.01(11) . . ?
 N1 C14 C13 118.16(11) . . ?
 N1 C14 C15 121.33(11) . . ?
 C15 C14 C13 120.51(11) . . ?
 C14 C15 H15 120.6 . . ?
 C16 C15 C14 118.80(11) . . ?
 C16 C15 H15 120.6 . . ?
 C15 C16 N3 118.51(11) . . ?
 C15 C16 C17 123.07(11) . . ?
 C17 C16 N3 118.42(11) . . ?
 C16 C17 H17 120.8 . . ?
 C16 C17 C18 118.38(11) . . ?
 C18 C17 H17 120.8 . . ?
 N2 C18 C13 118.29(11) . . ?
 C17 C18 N2 120.43(11) . . ?
 C17 C18 C13 121.25(11) . . ?
 N2 C19 C24 110.35(11) . . ?
 C20 C19 N2 125.59(11) . . ?
 C20 C19 C24 124.02(11) . . ?
 C19 C20 C21 114.95(12) . . ?
 C19 C20 B1 116.00(11) . . ?
 C21 C20 B1 129.05(12) . . ?
 C20 C21 H21 118.2 . . ?
 C22 C21 C20 123.69(12) . . ?
 C22 C21 H21 118.2 . . ?
 C21 C22 C23 118.46(12) . . ?
 C21 C22 C58 121.55(12) . . ?
 C23 C22 C58 119.97(11) . . ?
 C22 C23 H23 119.9 . . ?
 C24 C23 C22 120.13(11) . . ?
 C24 C23 H23 119.9 . . ?
 C19 C24 C25 106.05(11) . . ?
 C23 C24 C19 118.49(11) . . ?
 C23 C24 C25 135.44(12) . . ?
 C26 C25 C24 107.63(11) . . ?
 C30 C25 C24 131.72(12) . . ?
 C30 C25 C26 120.40(12) . . ?
 C25 C26 N2 108.30(11) . . ?
 C27 C26 N2 131.66(12) . . ?
 C27 C26 C25 119.80(12) . . ?
 C26 C27 H27 120.8 . . ?
 C28 C27 C26 118.30(12) . . ?
 C28 C27 H27 120.8 . . ?
 C27 C28 H28 118.3 . . ?
 C27 C28 C29 123.38(12) . . ?
 C29 C28 H28 118.3 . . ?
 C28 C29 C62 119.91(12) . . ?
 C30 C29 C28 117.29(12) . . ?
 C30 C29 C62 122.74(12) . . ?
 C25 C30 H30 119.6 . . ?
 C29 C30 C25 120.83(12) . . ?
 C29 C30 H30 119.6 . . ?
 N3 C31 C32 119.21(11) . . ?
 N3 C31 C36 123.00(11) . . ?
 C36 C31 C32 117.79(11) . . ?
 C31 C32 H32 119.4 . . ?
 C33 C32 C31 121.27(12) . . ?
 C33 C32 H32 119.4 . . ?
 C32 C33 H33 119.5 . . ?
 C32 C33 C34 120.91(13) . . ?
 C34 C33 H33 119.5 . . ?
 C33 C34 H34 120.8 . . ?
 C35 C34 C33 118.46(13) . . ?
 C35 C34 H34 120.8 . . ?
 C34 C35 H35 119.0 . . ?
 C34 C35 C36 122.03(12) . . ?
 C36 C35 H35 119.0 . . ?
 C31 C36 P1 123.41(10) . . ?
 C35 C36 P1 116.95(10) . . ?
 C35 C36 C31 119.50(12) . . ?
 N3 C37 C42 119.59(11) . . ?
 C38 C37 N3 122.54(11) . . ?
 C38 C37 C42 117.87(12) . . ?
 C37 C38 P1 124.01(10) . . ?
 C39 C38 P1 116.24(10) . . ?
 C39 C38 C37 119.68(12) . . ?
 C38 C39 H39 119.0 . . ?
 C40 C39 C38 122.04(13) . . ?
 C40 C39 H39 119.0 . . ?
 C39 C40 H40 120.9 . . ?
 C39 C40 C41 118.25(13) . . ?
 C41 C40 H40 120.9 . . ?
 C40 C41 H41 119.3 . . ?
 C42 C41 C40 121.32(13) . . ?
 C42 C41 H41 119.3 . . ?
 C37 C42 H42 119.6 . . ?
 C41 C42 C37 120.84(12) . . ?
 C41 C42 H42 119.6 . . ?
 C44 C43 P1 119.51(12) . . ?
 C44 C43 C48 120.00(14) . . ?
 C48 C43 P1 120.48(11) . . ?
 C43 C44 H44 120.4 . . ?
 C43 C44 C45 119.25(17) . . ?
 C45 C44 H44 120.4 . . ?
 C44 C45 H45 119.8 . . ?
 C46 C45 C44 120.44(17) . . ?
 C46 C45 H45 119.8 . . ?
 C45 C46 H46 119.8 . . ?
 C45 C46 C47 120.39(15) . . ?
 C47 C46 H46 119.8 . . ?
 C46 C47 H47 120.2 . . ?
 C46 C47 C48 119.54(18) . . ?
 C48 C47 H47 120.2 . . ?
 C43 C48 H48 119.8 . . ?
 C47 C48 C43 120.33(16) . . ?
 C47 C48 H48 119.8 . . ?
 C11 C49 C51 107.58(10) . . ?
 C50 C49 C11 110.84(11) . . ?
 C50 C49 C51 109.56(12) . . ?
 C50 C49 C52 107.80(11) . . ?
 C52 C49 C11 111.95(11) . . ?
 C52 C49 C51 109.09(11) . . ?
 C49 C50 H50A 109.5 . . ?
 C49 C50 H50B 109.5 . . ?
 C49 C50 H50C 109.5 . . ?
 H50A C50 H50B 109.5 . . ?
 H50A C50 H50C 109.5 . . ?
 H50B C50 H50C 109.5 . . ?
 C49 C51 H51A 109.5 . . ?
 C49 C51 H51B 109.5 . . ?
 C49 C51 H51C 109.5 . . ?
 H51A C51 H51B 109.5 . . ?
 H51A C51 H51C 109.5 . . ?
 H51B C51 H51C 109.5 . . ?
 C49 C52 H52A 109.5 . . ?
 C49 C52 H52B 109.5 . . ?
 C49 C52 H52C 109.5 . . ?
 H52A C52 H52B 109.5 . . ?
 H52A C52 H52C 109.5 . . ?
 H52B C52 H52C 109.5 . . ?
 H53A C53 H53B 109.5 . . ?
 H53A C53 H53C 109.5 . . ?
 H53B C53 H53C 109.5 . . ?
 C54 C53 H53A 109.5 . . ?
 C54 C53 H53B 109.5 . . ?
 C54 C53 H53C 109.5 . . ?
 C2 C54 C56 109.22(13) . . ?
 C53 C54 C2 112.35(11) . . ?
 C53 C54 C55 108.46(14) . . ?
 C53 C54 C56 107.22(13) . . ?
 C55 C54 C2 109.06(13) . . ?
 C55 C54 C56 110.51(17) . . ?
 C54 C55 H55A 109.5 . . ?
 C54 C55 H55B 109.5 . . ?
 C54 C55 H55C 109.5 . . ?
 H55A C55 H55B 109.5 . . ?
 H55A C55 H55C 109.5 . . ?
 H55B C55 H55C 109.5 . . ?
 C54 C56 H56A 109.5 . . ?
 C54 C56 H56B 109.5 . . ?
 C54 C56 H56C 109.5 . . ?
 H56A C56 H56B 109.5 . . ?
 H56A C56 H56C 109.5 . . ?
 H56B C56 H56C 109.5 . . ?
 H57A C57 H57B 109.5 . . ?
 H57A C57 H57C 109.5 . . ?
 H57B C57 H57C 109.5 . . ?
 C58 C57 H57A 109.5 . . ?
 C58 C57 H57B 109.5 . . ?
 C58 C57 H57C 109.5 . . ?
 C22 C58 C57 110.53(11) . . ?
 C22 C58 C60 108.91(11) . . ?
 C59 C58 C22 111.91(11) . . ?
 C59 C58 C57 108.18(12) . . ?
 C59 C58 C60 108.42(12) . . ?
 C60 C58 C57 108.82(12) . . ?
 C58 C59 H59A 109.5 . . ?
 C58 C59 H59B 109.5 . . ?
 C58 C59 H59C 109.5 . . ?
 H59A C59 H59B 109.5 . . ?
 H59A C59 H59C 109.5 . . ?
 H59B C59 H59C 109.5 . . ?
 C58 C60 H60A 109.5 . . ?
 C58 C60 H60B 109.5 . . ?
 C58 C60 H60C 109.5 . . ?
 H60A C60 H60B 109.5 . . ?
 H60A C60 H60C 109.5 . . ?
 H60B C60 H60C 109.5 . . ?
 H61A C61 H61B 109.5 . . ?
 H61A C61 H61C 109.5 . . ?
 H61B C61 H61C 109.5 . . ?
 C62 C61 H61A 109.5 . . ?
 C62 C61 H61B 109.5 . . ?
 C62 C61 H61C 109.5 . . ?
 C61 C62 C29 111.58(12) . . ?
 C63 C62 C29 110.29(12) . . ?
 C63 C62 C61 108.97(14) . . ?
 C63 C62 C64 108.27(13) . . ?
 C64 C62 C29 109.62(11) . . ?
 C64 C62 C61 108.03(13) . . ?
 C62 C63 H63A 109.5 . . ?
 C62 C63 H63B 109.5 . . ?
 C62 C63 H63C 109.5 . . ?
 H63A C63 H63B 109.5 . . ?
 H63A C63 H63C 109.5 . . ?
 H63B C63 H63C 109.5 . . ?
 C62 C64 H64A 109.5 . . ?
 C62 C64 H64B 109.5 . . ?
 C62 C64 H64C 109.5 . . ?
 H64A C64 H64B 109.5 . . ?
 H64A C64 H64C 109.5 . . ?
 H64B C64 H64C 109.5 . . ?
 C4 B1 C13 115.77(11) . . ?
 C20 B1 C4 128.84(12) . . ?
 C20 B1 C13 115.29(11) . . ?

loop_
  _geom_torsion_atom_site_label_1
  _geom_torsion_atom_site_label_2
  _geom_torsion_atom_site_label_3
  _geom_torsion_atom_site_label_4
  _geom_torsion
  _geom_torsion_site_symmetry_1
  _geom_torsion_site_symmetry_2
  _geom_torsion_site_symmetry_3
  _geom_torsion_site_symmetry_4
  _geom_torsion_publ_flag
 P1 C38 C39 C40 -176.75(11) . . . . ?
 P1 C43 C44 C45 177.82(13) . . . . ?
 P1 C43 C48 C47 -177.28(13) . . . . ?
 O1 P1 C36 C31 122.25(11) . . . . ?
 O1 P1 C36 C35 -53.52(12) . . . . ?
 O1 P1 C38 C37 -123.32(11) . . . . ?
 O1 P1 C38 C39 53.75(12) . . . . ?
 O1 P1 C43 C44 -2.65(14) . . . . ?
 O1 P1 C43 C48 176.61(12) . . . . ?
 N1 C5 C6 C1 179.98(11) . . . . ?
 N1 C5 C6 C7 0.08(14) . . . . ?
 N1 C8 C9 C10 -178.62(14) . . . . ?
 N1 C14 C15 C16 -173.81(12) . . . . ?
 N2 C19 C20 C21 176.99(12) . . . . ?
 N2 C19 C20 B1 -2.87(19) . . . . ?
 N2 C19 C24 C23 -177.83(11) . . . . ?
 N2 C19 C24 C25 3.58(14) . . . . ?
 N2 C26 C27 C28 174.44(13) . . . . ?
 N3 C16 C17 C18 177.14(11) . . . . ?
 N3 C31 C32 C33 -178.40(12) . . . . ?
 N3 C31 C36 P1 4.66(17) . . . . ?
 N3 C31 C36 C35 -179.68(11) . . . . ?
 N3 C37 C38 P1 -3.91(17) . . . . ?
 N3 C37 C38 C39 179.12(12) . . . . ?
 N3 C37 C42 C41 -179.66(12) . . . . ?
 C1 C2 C3 C4 0.5(2) . . . . ?
 C1 C2 C54 C53 -6.2(2) . . . . ?
 C1 C2 C54 C55 114.13(17) . . . . ?
 C1 C2 C54 C56 -125.00(16) . . . . ?
 C1 C6 C7 C8 -178.25(14) . . . . ?
 C1 C6 C7 C12 1.5(2) . . . . ?
 C2 C1 C6 C5 0.74(19) . . . . ?
 C2 C1 C6 C7 -179.40(13) . . . . ?
 C2 C3 C4 C5 2.1(2) . . . . ?
 C2 C3 C4 B1 -172.56(13) . . . . ?
 C3 C2 C54 C53 175.57(13) . . . . ?
 C3 C2 C54 C55 -64.14(19) . . . . ?
 C3 C2 C54 C56 56.73(19) . . . . ?
 C3 C4 C5 N1 179.05(12) . . . . ?
 C3 C4 C5 C6 -3.31(19) . . . . ?
 C3 C4 B1 C13 -173.32(13) . . . . ?
 C3 C4 B1 C20 10.5(2) . . . . ?
 C4 C5 C6 C1 2.02(19) . . . . ?
 C4 C5 C6 C7 -177.87(12) . . . . ?
 C5 N1 C8 C7 2.74(14) . . . . ?
 C5 N1 C8 C9 -174.55(15) . . . . ?
 C5 N1 C14 C13 8.58(18) . . . . ?
 C5 N1 C14 C15 -171.82(12) . . . . ?
 C5 C4 B1 C13 12.11(17) . . . . ?
 C5 C4 B1 C20 -164.09(13) . . . . ?
 C5 C6 C7 C8 1.62(14) . . . . ?
 C5 C6 C7 C12 -178.59(13) . . . . ?
 C6 C1 C2 C3 -1.90(19) . . . . ?
 C6 C1 C2 C54 179.83(13) . . . . ?
 C6 C7 C8 N1 -2.70(14) . . . . ?
 C6 C7 C8 C9 174.99(12) . . . . ?
 C6 C7 C12 C11 -178.39(13) . . . . ?
 C7 C8 C9 C10 4.3(2) . . . . ?
 C8 N1 C5 C4 176.17(12) . . . . ?
 C8 N1 C5 C6 -1.73(14) . . . . ?
 C8 N1 C14 C13 -173.39(12) . . . . ?
 C8 N1 C14 C15 6.2(2) . . . . ?
 C8 C7 C12 C11 1.38(19) . . . . ?
 C8 C9 C10 C11 -0.6(2) . . . . ?
 C9 C10 C11 C12 -2.8(2) . . . . ?
 C9 C10 C11 C49 174.20(14) . . . . ?
 C10 C11 C12 C7 2.34(19) . . . . ?
 C10 C11 C49 C50 147.93(13) . . . . ?
 C10 C11 C49 C51 -92.31(15) . . . . ?
 C10 C11 C49 C52 27.53(18) . . . . ?
 C12 C7 C8 N1 177.49(11) . . . . ?
 C12 C7 C8 C9 -4.8(2) . . . . ?
 C12 C11 C49 C50 -35.19(17) . . . . ?
 C12 C11 C49 C51 84.57(15) . . . . ?
 C12 C11 C49 C52 -155.59(12) . . . . ?
 C13 C14 C15 C16 5.79(19) . . . . ?
 C14 N1 C5 C4 -5.4(2) . . . . ?
 C14 N1 C5 C6 176.71(11) . . . . ?
 C14 N1 C8 C7 -175.52(12) . . . . ?
 C14 N1 C8 C9 7.2(2) . . . . ?
 C14 C13 C18 N2 179.47(11) . . . . ?
 C14 C13 C18 C17 -2.42(18) . . . . ?
 C14 C13 B1 C4 -9.37(18) . . . . ?
 C14 C13 B1 C20 167.36(12) . . . . ?
 C14 C15 C16 N3 177.21(11) . . . . ?
 C14 C15 C16 C17 -2.6(2) . . . . ?
 C15 C16 C17 C18 -3.1(2) . . . . ?
 C16 N3 C31 C32 -3.22(17) . . . . ?
 C16 N3 C31 C36 177.44(11) . . . . ?
 C16 N3 C37 C38 -177.86(11) . . . . ?
 C16 N3 C37 C42 1.47(17) . . . . ?
 C16 C17 C18 N2 -176.37(11) . . . . ?
 C16 C17 C18 C13 5.56(19) . . . . ?
 C18 N2 C19 C20 -11.36(19) . . . . ?
 C18 N2 C19 C24 170.81(11) . . . . ?
 C18 N2 C26 C25 -171.31(12) . . . . ?
 C18 N2 C26 C27 14.6(2) . . . . ?
 C18 C13 C14 N1 176.27(11) . . . . ?
 C18 C13 C14 C15 -3.33(18) . . . . ?
 C18 C13 B1 C4 173.58(11) . . . . ?
 C18 C13 B1 C20 -9.69(18) . . . . ?
 C19 N2 C18 C13 14.16(17) . . . . ?
 C19 N2 C18 C17 -163.97(12) . . . . ?
 C19 N2 C26 C25 2.99(14) . . . . ?
 C19 N2 C26 C27 -171.11(13) . . . . ?
 C19 C20 C21 C22 2.23(19) . . . . ?
 C19 C20 B1 C4 -171.31(13) . . . . ?
 C19 C20 B1 C13 12.48(17) . . . . ?
 C19 C24 C25 C26 -1.64(14) . . . . ?
 C19 C24 C25 C30 172.39(13) . . . . ?
 C20 C19 C24 C23 4.29(19) . . . . ?
 C20 C19 C24 C25 -174.30(12) . . . . ?
 C20 C21 C22 C23 2.0(2) . . . . ?
 C20 C21 C22 C58 -176.80(12) . . . . ?
 C21 C20 B1 C4 8.9(2) . . . . ?
 C21 C20 B1 C13 -167.36(13) . . . . ?
 C21 C22 C23 C24 -3.31(19) . . . . ?
 C21 C22 C58 C57 -125.12(14) . . . . ?
 C21 C22 C58 C59 -4.48(18) . . . . ?
 C21 C22 C58 C60 115.37(14) . . . . ?
 C22 C23 C24 C19 0.37(18) . . . . ?
 C22 C23 C24 C25 178.44(13) . . . . ?
 C23 C22 C58 C57 56.11(16) . . . . ?
 C23 C22 C58 C59 176.75(12) . . . . ?
 C23 C22 C58 C60 -63.39(16) . . . . ?
 C23 C24 C25 C26 -179.87(14) . . . . ?
 C23 C24 C25 C30 -5.8(2) . . . . ?
 C24 C19 C20 C21 -5.45(19) . . . . ?
 C24 C19 C20 B1 174.69(12) . . . . ?
 C24 C25 C26 N2 -0.81(14) . . . . ?
 C24 C25 C26 C27 174.12(11) . . . . ?
 C24 C25 C30 C29 -172.96(13) . . . . ?
 C25 C26 C27 C28 0.89(19) . . . . ?
 C26 N2 C18 C13 -172.22(12) . . . . ?
 C26 N2 C18 C17 9.7(2) . . . . ?
 C26 N2 C19 C20 173.71(12) . . . . ?
 C26 N2 C19 C24 -4.13(14) . . . . ?
 C26 C25 C30 C29 0.44(19) . . . . ?
 C26 C27 C28 C29 -0.8(2) . . . . ?
 C27 C28 C29 C30 0.5(2) . . . . ?
 C27 C28 C29 C62 -176.82(13) . . . . ?
 C28 C29 C30 C25 -0.34(19) . . . . ?
 C28 C29 C62 C61 -174.18(14) . . . . ?
 C28 C29 C62 C63 -52.92(18) . . . . ?
 C28 C29 C62 C64 66.20(16) . . . . ?
 C30 C25 C26 N2 -175.65(11) . . . . ?
 C30 C25 C26 C27 -0.72(19) . . . . ?
 C30 C29 C62 C61 8.60(19) . . . . ?
 C30 C29 C62 C63 129.86(15) . . . . ?
 C30 C29 C62 C64 -111.02(15) . . . . ?
 C31 N3 C16 C15 -81.85(15) . . . . ?
 C31 N3 C16 C17 97.95(14) . . . . ?
 C31 N3 C37 C38 5.83(19) . . . . ?
 C31 N3 C37 C42 -174.83(11) . . . . ?
 C31 C32 C33 C34 -2.0(2) . . . . ?
 C32 C31 C36 P1 -174.68(9) . . . . ?
 C32 C31 C36 C35 0.98(18) . . . . ?
 C32 C33 C34 C35 1.1(2) . . . . ?
 C33 C34 C35 C36 0.9(2) . . . . ?
 C34 C35 C36 P1 173.98(11) . . . . ?
 C34 C35 C36 C31 -2.0(2) . . . . ?
 C36 P1 C38 C37 2.18(12) . . . . ?
 C36 P1 C38 C39 179.25(10) . . . . ?
 C36 P1 C43 C44 -129.19(12) . . . . ?
 C36 P1 C43 C48 50.07(13) . . . . ?
 C36 C31 C32 C33 0.96(18) . . . . ?
 C37 N3 C16 C15 101.56(14) . . . . ?
 C37 N3 C16 C17 -78.64(15) . . . . ?
 C37 N3 C31 C32 173.08(11) . . . . ?
 C37 N3 C31 C36 -6.25(19) . . . . ?
 C37 C38 C39 C40 0.5(2) . . . . ?
 C38 P1 C36 C31 -2.52(12) . . . . ?
 C38 P1 C36 C35 -178.28(10) . . . . ?
 C38 P1 C43 C44 123.01(12) . . . . ?
 C38 P1 C43 C48 -57.73(13) . . . . ?
 C38 C37 C42 C41 -0.30(19) . . . . ?
 C38 C39 C40 C41 -0.1(2) . . . . ?
 C39 C40 C41 C42 -0.4(2) . . . . ?
 C40 C41 C42 C37 0.6(2) . . . . ?
 C42 C37 C38 P1 176.75(10) . . . . ?
 C42 C37 C38 C39 -0.23(18) . . . . ?
 C43 P1 C36 C31 -113.98(11) . . . . ?
 C43 P1 C36 C35 70.25(11) . . . . ?
 C43 P1 C38 C37 113.10(11) . . . . ?
 C43 P1 C38 C39 -69.83(11) . . . . ?
 C43 C44 C45 C46 -0.6(3) . . . . ?
 C44 C43 C48 C47 2.0(2) . . . . ?
 C44 C45 C46 C47 2.1(3) . . . . ?
 C45 C46 C47 C48 -1.6(3) . . . . ?
 C46 C47 C48 C43 -0.5(3) . . . . ?
 C48 C43 C44 C45 -1.4(2) . . . . ?
 C49 C11 C12 C7 -174.65(12) . . . . ?
 C54 C2 C3 C4 178.80(13) . . . . ?
 C58 C22 C23 C24 175.49(12) . . . . ?
 C62 C29 C30 C25 176.95(12) . . . . ?
 B1 C4 C5 N1 -5.57(19) . . . . ?
 B1 C4 C5 C6 172.08(12) . . . . ?
 B1 C13 C14 N1 -0.87(18) . . . . ?
 B1 C13 C14 C15 179.52(12) . . . . ?
 B1 C13 C18 N2 -3.38(18) . . . . ?
 B1 C13 C18 C17 174.73(12) . . . . ?
 B1 C20 C21 C22 -177.93(13) . . . . ?

_shelx_res_file
;
TITL xlj_a.res in P2(1)/n
    xlj.res
    created by SHELXL-2018/3 at 20:22:13 on 01-Apr-2023
REM Old TITL XLJ in P2(1)/n
REM SHELXT solution in P2(1)/n: R1 0.131, Rweak 0.014, Alpha 0.030
REM <I/s> 1.008 for 444 systematic absences, Orientation as input
REM Formula found by SHELXT: C65 N3 O Cl
CELL 1.54184 14.4394 13.887 26.8466 90 102.737 90
ZERR 4 0.0002 0.0001 0.0003 0 0.001 0
LATT 1
SYMM 0.5-X,0.5+Y,0.5-Z
SFAC C H B N O P
UNIT 256 244 4 12 4 4
DANG 2.6 0.01 C9 N1
DFIX 0.7 0.01 C15 H15
RIGU 0.001 0.003 C10 C8
RIGU 0.001 0.003 C9 C10 C8
RIGU 0.001 0.002 C42 P1 O1 C36 C38 C43 C31 C35 C37 C39 C44 C48 C32 N3 C34 =
 H35 H39 C40 H44 C45 C47 H48 H32 C33 C16 H34 C41 H42 H40 H45 C46 H47 H33 C15 =
 C17 H41 H46 C14 H15 H17 C18 N1 C13 N2 C5 C8 B1 C19 C26 C4 C6 C7 C9 C20 C24 =
 C25 C27 C3 C1 C12 H9 C10 C21 C23 C30 H27 C28 C2 H3 H1 C11 H12 H10 H21 C22 =
 H23 C29 H30 H28 C54 C49 C58 C62 C53 C55 C56 C50 C51 C52 C57 C59 C60 C61 C63 =
 C64 H53A H53B H53C H55A H55B H55C H56A H56B H56C H50A H50B H50C H51A H51B =
 H51C H52A H52B H52C H57A H57B H57C H59A H59B H59C H60A H60B H60C H61A H61B =
 H61C H63A H63B H63C H64A H64B H64C

L.S. 5
PLAN  10
TEMP -120
CONF
BOND
list 4
MORE -1
BOND $H
fmap 2
acta
REM <olex2.extras>
REM <HklSrc "%.\\XLJ.hkl">
REM </olex2.extras>

WGHT    0.049200    1.621300
EXTI    0.002196
FVAR       0.34743   1.00517
P1    6    0.202747    0.080986    0.626538    11.00000    0.02064    0.01944 =
         0.01501    0.00278    0.00402   -0.00157
O1    5    0.265941    0.060555    0.677003    11.00000    0.02994    0.03039 =
         0.01629    0.00437    0.00210    0.00140
N1    4    0.098623    0.368892    0.372054    11.00000    0.01845    0.02519 =
         0.01552    0.00412    0.00296   -0.00244
N2    4    0.435538    0.390521    0.446984    11.00000    0.01782    0.02157 =
         0.01617    0.00446    0.00319   -0.00041
N3    4    0.230804    0.208450    0.533094    11.00000    0.02170    0.02038 =
         0.01585    0.00390    0.00560   -0.00045
C1    1    0.017041    0.479183    0.248593    11.00000    0.02224    0.02209 =
         0.01666    0.00181    0.00293    0.00098
AFIX  43
H1    2   -0.042399    0.489017    0.225610    11.00000   -1.20000
AFIX   0
C2    1    0.100933    0.512866    0.236378    11.00000    0.02486    0.02527 =
         0.01688    0.00329    0.00407   -0.00059
C3    1    0.186928    0.499675    0.271814    11.00000    0.02292    0.02792 =
         0.01849    0.00420    0.00539   -0.00335
AFIX  43
H3    2    0.243310    0.523127    0.263330    11.00000   -1.20000
AFIX   0
C4    1    0.194730    0.453687    0.319285    11.00000    0.02157    0.02263 =
         0.01697    0.00148    0.00479   -0.00148
C5    1    0.109389    0.418389    0.328250    11.00000    0.02194    0.02037 =
         0.01371    0.00139    0.00387   -0.00094
C6    1    0.021464    0.431263    0.294603    11.00000    0.01997    0.01892 =
         0.01576   -0.00149    0.00366   -0.00072
C7    1   -0.048626    0.387368    0.318757    11.00000    0.02159    0.01937 =
         0.01548   -0.00026    0.00459   -0.00006
C8    1   -0.000406    0.352047    0.366772    11.00000    0.01956    0.02338 =
         0.01708    0.00111    0.00341   -0.00192
PART 1
C9    1   -0.052364    0.312943    0.399715    21.00000    0.02295    0.04299 =
         0.02034    0.01019    0.00387   -0.00239
AFIX  43
H9    2   -0.021909    0.292741    0.433121    21.00000   -1.20000
AFIX   0
PART 0
C10   1   -0.150014    0.304209    0.382465    11.00000    0.02206    0.04093 =
         0.02252    0.00997    0.00626   -0.00272
PART 1
AFIX  43
H10   2   -0.185456    0.276931    0.404859    21.00000   -1.20000
AFIX   0
PART 0
C11   1   -0.199067    0.333418    0.333868    11.00000    0.02052    0.02233 =
         0.01937   -0.00047    0.00517    0.00039
C12   1   -0.146589    0.377264    0.302279    11.00000    0.02028    0.02174 =
         0.01672    0.00005    0.00344    0.00083
AFIX  43
H12   2   -0.177687    0.400231    0.269524    11.00000   -1.20000
AFIX   0
C13   1    0.267824    0.378802    0.408052    11.00000    0.02027    0.01961 =
         0.01629    0.00047    0.00385   -0.00137
C14   1    0.176480    0.342508    0.410625    11.00000    0.02037    0.02122 =
         0.01490    0.00105    0.00257   -0.00123
C15   1    0.165758    0.282704    0.450959    11.00000    0.01970    0.02247 =
         0.01874    0.00275    0.00402   -0.00322
AFIX  43
H15   2    0.106214    0.253754    0.451120    11.00000   -1.20000
AFIX   0
C16   1    0.243386    0.266547    0.490544    11.00000    0.02307    0.01976 =
         0.01573    0.00358    0.00531   -0.00082
C17   1    0.332538    0.303737    0.491348    11.00000    0.02068    0.02171 =
         0.01668    0.00252    0.00296   -0.00080
AFIX  43
H17   2    0.383604    0.293768    0.519940    11.00000   -1.20000
AFIX   0
C18   1    0.345651    0.356226    0.449167    11.00000    0.01899    0.01896 =
         0.01702    0.00035    0.00434   -0.00118
C19   1    0.447385    0.461720    0.412449    11.00000    0.02139    0.01871 =
         0.01692    0.00160    0.00601   -0.00077
C20   1    0.377483    0.494660    0.371815    11.00000    0.02051    0.02323 =
         0.01701    0.00255    0.00467   -0.00021
C21   1    0.405513    0.570498    0.343799    11.00000    0.02175    0.02394 =
         0.01863    0.00437    0.00370   -0.00052
AFIX  43
H21   2    0.359579    0.597101    0.316394    11.00000   -1.20000
AFIX   0
C22   1    0.496859    0.608887    0.353934    11.00000    0.02310    0.02120 =
         0.01884    0.00193    0.00649   -0.00168
C23   1    0.566227    0.567722    0.393520    11.00000    0.01960    0.02220 =
         0.02034    0.00032    0.00585   -0.00283
AFIX  43
H23   2    0.629803    0.590477    0.399934    11.00000   -1.20000
AFIX   0
C24   1    0.541776    0.494032    0.423119    11.00000    0.01929    0.02038 =
         0.01684   -0.00006    0.00475    0.00080
C25   1    0.592387    0.434676    0.465010    11.00000    0.02028    0.01946 =
         0.01676   -0.00058    0.00486    0.00080
C26   1    0.526208    0.371254    0.478743    11.00000    0.01848    0.02133 =
         0.01578   -0.00043    0.00342    0.00154
C27   1    0.557198    0.299766    0.515013    11.00000    0.02335    0.02313 =
         0.02093    0.00405    0.00561    0.00143
AFIX  43
H27   2    0.513551    0.255804    0.524355    11.00000   -1.20000
AFIX   0
C28   1    0.653411    0.294436    0.537130    11.00000    0.02486    0.02399 =
         0.02132    0.00381    0.00346    0.00471
AFIX  43
H28   2    0.674439    0.246254    0.562192    11.00000   -1.20000
AFIX   0
C29   1    0.721389    0.356657    0.524366    11.00000    0.02099    0.02244 =
         0.02157   -0.00262    0.00251    0.00322
C30   1    0.688872    0.427089    0.487943    11.00000    0.01982    0.02183 =
         0.02209   -0.00096    0.00452   -0.00014
AFIX  43
H30   2    0.732783    0.470630    0.478512    11.00000   -1.20000
AFIX   0
C31   1    0.193411    0.253820    0.571047    11.00000    0.01541    0.02105 =
         0.01732    0.00054    0.00202   -0.00236
C32   1    0.174711    0.353714    0.567344    11.00000    0.02110    0.02076 =
         0.02351    0.00358    0.00345   -0.00164
AFIX  43
H32   2    0.186167    0.388419    0.538806    11.00000   -1.20000
AFIX   0
C33   1    0.140152    0.401818    0.604353    11.00000    0.02431    0.02146 =
         0.03005   -0.00055    0.00359    0.00124
AFIX  43
H33   2    0.130123    0.469389    0.601485    11.00000   -1.20000
AFIX   0
C34   1    0.119778    0.352808    0.645807    11.00000    0.02861    0.02768 =
         0.02631   -0.00464    0.00816    0.00219
AFIX  43
H34   2    0.094979    0.385923    0.670964    11.00000   -1.20000
AFIX   0
C35   1    0.136390    0.255073    0.649558    11.00000    0.02651    0.02752 =
         0.02016    0.00051    0.00733   -0.00131
AFIX  43
H35   2    0.121763    0.220877    0.677495    11.00000   -1.20000
AFIX   0
C36   1    0.174226    0.204539    0.613404    11.00000    0.01912    0.02106 =
         0.01718    0.00079    0.00295   -0.00233
C37   1    0.261743    0.112414    0.534670    11.00000    0.01640    0.02047 =
         0.01737    0.00079    0.00138   -0.00213
C38   1    0.250420    0.048161    0.573260    11.00000    0.02097    0.02098 =
         0.01577    0.00060    0.00224   -0.00213
C39   1    0.281676   -0.047062    0.572214    11.00000    0.03167    0.02207 =
         0.02291    0.00274    0.00491    0.00102
AFIX  43
H39   2    0.273244   -0.090054    0.598381    11.00000   -1.20000
AFIX   0
C40   1    0.324225   -0.080333    0.534475    11.00000    0.03617    0.02291 =
         0.02663   -0.00206    0.00570    0.00442
AFIX  43
H40   2    0.345123   -0.145191    0.534423    11.00000   -1.20000
AFIX   0
C41   1    0.335825   -0.016623    0.496459    11.00000    0.03135    0.03016 =
         0.02413   -0.00409    0.00876    0.00077
AFIX  43
H41   2    0.365450   -0.038303    0.470225    11.00000   -1.20000
AFIX   0
C42   1    0.305185    0.077548    0.496021    11.00000    0.02674    0.02729 =
         0.01897    0.00114    0.00696   -0.00180
AFIX  43
H42   2    0.313437    0.119446    0.469364    11.00000   -1.20000
AFIX   0
C43   1    0.090841    0.018893    0.619413    11.00000    0.02511    0.02166 =
         0.02754   -0.00227    0.01062   -0.00334
C44   1    0.076032   -0.041640    0.657984    11.00000    0.04926    0.03502 =
         0.02993   -0.00188    0.01751   -0.01526
AFIX  43
H44   2    0.125135   -0.052190    0.687447    11.00000   -1.20000
AFIX   0
C45   1   -0.011714   -0.086844    0.653045    11.00000    0.06388    0.05311 =
         0.04876   -0.01132    0.03336   -0.03240
AFIX  43
H45   2   -0.022247   -0.128897    0.679154    11.00000   -1.20000
AFIX   0
C46   1   -0.083475   -0.070897    0.610428    11.00000    0.04047    0.04704 =
         0.06932   -0.02514    0.02883   -0.02285
AFIX  43
H46   2   -0.143710   -0.100337    0.607943    11.00000   -1.20000
AFIX   0
C47   1   -0.068136   -0.012323    0.571359    11.00000    0.02783    0.04268 =
         0.06785   -0.00999    0.00423   -0.00871
AFIX  43
H47   2   -0.117084   -0.002759    0.541716    11.00000   -1.20000
AFIX   0
C48   1    0.019091    0.032290    0.575760    11.00000    0.02824    0.03424 =
         0.04446    0.00483    0.00049   -0.00617
AFIX  43
H48   2    0.030109    0.072209    0.548917    11.00000   -1.20000
AFIX   0
C49   1   -0.305487    0.313290    0.315199    11.00000    0.01924    0.02604 =
         0.02091    0.00150    0.00516    0.00039
C50   1   -0.353471    0.393106    0.279339    11.00000    0.02368    0.03628 =
         0.03720    0.01079    0.00387    0.00374
AFIX 137
H50A  2   -0.323742    0.397446    0.249937    11.00000   -1.50000
H50B  2   -0.346289    0.454665    0.297636    11.00000   -1.50000
H50C  2   -0.421115    0.378324    0.267477    11.00000   -1.50000
AFIX   0
C51   1   -0.315782    0.216794    0.286412    11.00000    0.02728    0.03261 =
         0.02605   -0.00432    0.00674   -0.00392
AFIX 137
H51A  2   -0.289670    0.164926    0.310124    11.00000   -1.50000
H51B  2   -0.281144    0.219763    0.258897    11.00000   -1.50000
H51C  2   -0.383094    0.204195    0.271867    11.00000   -1.50000
AFIX   0
C52   1   -0.356209    0.306496    0.359516    11.00000    0.02362    0.03865 =
         0.02678   -0.00094    0.00996    0.00072
AFIX 137
H52A  2   -0.424598    0.298864    0.345953    11.00000   -1.50000
H52B  2   -0.344550    0.365398    0.380050    11.00000   -1.50000
H52C  2   -0.331940    0.250877    0.380906    11.00000   -1.50000
AFIX   0
C53   1    0.004852    0.568141    0.149935    11.00000    0.03092    0.04400 =
         0.02270    0.01378    0.00118   -0.00059
AFIX 137
H53A  2   -0.016331    0.502061    0.141049    11.00000   -1.50000
H53B  2    0.009023    0.603274    0.118847    11.00000   -1.50000
H53C  2   -0.040700    0.600352    0.166529    11.00000   -1.50000
AFIX   0
C54   1    0.102331    0.566173    0.186363    11.00000    0.02744    0.04621 =
         0.02079    0.01410    0.00189   -0.00538
C55   1    0.134724    0.670072    0.198736    11.00000    0.07398    0.05527 =
         0.04874    0.02890   -0.01564   -0.03259
AFIX 137
H55A  2    0.091069    0.701913    0.216727    11.00000   -1.50000
H55B  2    0.134937    0.704716    0.166960    11.00000   -1.50000
H55C  2    0.198908    0.670115    0.220445    11.00000   -1.50000
AFIX   0
C56   1    0.170524    0.514084    0.158620    11.00000    0.03925    0.12029 =
         0.02806    0.02644    0.01589    0.01830
AFIX 137
H56A  2    0.235351    0.517519    0.179451    11.00000   -1.50000
H56B  2    0.168171    0.545085    0.125572    11.00000   -1.50000
H56C  2    0.151450    0.446496    0.153181    11.00000   -1.50000
AFIX   0
C57   1    0.607118    0.670775    0.300395    11.00000    0.03652    0.03487 =
         0.03539    0.01119    0.01681   -0.00138
AFIX 137
H57A  2    0.590085    0.617493    0.276171    11.00000   -1.50000
H57B  2    0.661406    0.651922    0.327480    11.00000   -1.50000
H57C  2    0.624017    0.727385    0.282488    11.00000   -1.50000
AFIX   0
C58   1    0.522346    0.695077    0.323949    11.00000    0.02439    0.02360 =
         0.02346    0.00582    0.00481   -0.00387
C59   1    0.439241    0.725380    0.280797    11.00000    0.03263    0.03397 =
         0.03119    0.01496   -0.00009   -0.00750
AFIX 137
H59A  2    0.386362    0.747359    0.295352    11.00000   -1.50000
H59B  2    0.418697    0.670336    0.258220    11.00000   -1.50000
H59C  2    0.459494    0.777833    0.261211    11.00000   -1.50000
AFIX   0
C60   1    0.549048    0.780429    0.360447    11.00000    0.03802    0.02460 =
         0.03368    0.00288    0.00498   -0.00532
AFIX 137
H60A  2    0.567568    0.835263    0.341821    11.00000   -1.50000
H60B  2    0.602272    0.762251    0.388310    11.00000   -1.50000
H60C  2    0.494386    0.798369    0.374557    11.00000   -1.50000
AFIX   0
C61   1    0.888025    0.423449    0.534003    11.00000    0.02116    0.03752 =
         0.07088    0.00968   -0.00492   -0.00106
AFIX 137
H61A  2    0.954635    0.413295    0.551058    11.00000   -1.50000
H61B  2    0.866402    0.485488    0.544630    11.00000   -1.50000
H61C  2    0.881953    0.423410    0.496919    11.00000   -1.50000
AFIX   0
C62   1    0.827130    0.342315    0.548717    11.00000    0.02172    0.02823 =
         0.02832   -0.00081   -0.00037    0.00434
C63   1    0.842605    0.338595    0.606935    11.00000    0.03321    0.06348 =
         0.02859   -0.01060   -0.00549    0.01173
AFIX 137
H63A  2    0.807201    0.284219    0.616751    11.00000   -1.50000
H63B  2    0.820111    0.398695    0.619328    11.00000   -1.50000
H63C  2    0.910413    0.330490    0.622011    11.00000   -1.50000
AFIX   0
C64   1    0.861257    0.246950    0.530424    11.00000    0.02827    0.03475 =
         0.03560   -0.00154    0.00483    0.00972
AFIX 137
H64A  2    0.850345    0.247298    0.493079    11.00000   -1.50000
H64B  2    0.826044    0.193558    0.541364    11.00000   -1.50000
H64C  2    0.929223    0.238958    0.545122    11.00000   -1.50000
AFIX   0
B1    3    0.281198    0.443957    0.363837    11.00000    0.02157    0.02145 =
         0.01722    0.00114    0.00512   -0.00066
HKLF 4


REM  xlj_a.res in P2(1)/n
REM wR2 = 0.1023, GooF = S = 1.028, Restrained GooF = 1.043 for all data
REM R1 = 0.0394 for 9333 Fo > 4sig(Fo) and 0.0440 for all 10387 data
REM 645 parameters refined using 647 restraints

END

WGHT      0.0491      1.6207

REM Highest difference peak  0.342,  deepest hole -0.314,  1-sigma level  0.042
Q1    1   0.2319  0.0580  0.5976  11.00000  0.05    0.34
Q2    1   0.2741  0.4103  0.3878  11.00000  0.05    0.28
Q3    1   0.2229  0.3632  0.4096  11.00000  0.05    0.27
Q4    1   0.1405  0.0407  0.6209  11.00000  0.05    0.26
Q5    1   0.5385  0.3422  0.5006  11.00000  0.05    0.25
Q6    1   0.1824  0.1526  0.6182  11.00000  0.05    0.25
Q7    1   0.2851  0.2925  0.4912  11.00000  0.05    0.24
Q8    1  -0.0248  0.3585  0.3398  11.00000  0.05    0.24
Q9    1   0.3273  0.4764  0.3667  11.00000  0.05    0.23
Q10   1  -0.0174  0.4145  0.3040  11.00000  0.05    0.23
;
_shelx_res_checksum                84317
_shelx_hkl_file
;
   0   0  -2 1757.39    6.05
   0   0  -3    0.00    0.08
   0   0  -3    0.78    0.16
   0   0  -4 2114.54    9.37
   0   0  -4 2061.25    8.79
   0   0  -5    0.13    0.14
   0   0  -6 2031.36   10.72
   0   0  -7    0.68    0.27
   0   0  -8  173.10    3.66
   0   0  -9   -0.24    0.26
   0   0 -10   96.03    3.13
   0   0 -11    0.64    0.38
   0   0 -12  292.72    6.11
   0   0 -13    0.10    0.39
   0   0 -14   93.77    3.82
   0   0 -15   -0.27    0.50
   0   0 -16   36.83    2.64
   0   0 -17    0.73    0.52
   0   0 -18   48.84    3.33
   0   0 -19    0.46    0.66
   0   0 -19   -0.50    0.64
   0   0 -20  191.07    7.92
   0   0 -20  202.45    7.32
   0   0 -21    2.75    1.10
   0   0 -21    0.75    0.95
   0   0  22   32.44    3.24
   0   0 -22   32.87    3.47
   0   0  23    1.89    1.07
   0   0  24   45.93    3.92
   0   0  25    1.39    1.08
   0   0  26   40.03    3.59
   0   0  27    0.96    0.82
   0   0  28   57.17    3.94
   0   0  29    0.94    0.69
   0   0  30    2.10    0.79
   0   0  31   -0.62    0.50
   0   1   0    0.73    0.15
   0   1   1 1369.17    5.26
   0   1  -1 1280.62    4.45
   0   1   2   40.56    0.92
   0   1  -2   37.71    0.88
   0  -1  -2   37.32    0.70
   0   1  -2   40.02    0.99
   0   1  -3   27.74    0.98
   0   1  -3   29.18    0.78
   0  -1  -3   28.49    0.76
   0  -1  -4 1021.44    5.39
   0   1  -4 1031.49    6.90
   0   1   5   71.51    1.21
   0  -1  -5   70.76    1.64
   0   1  -5   74.49    2.06
   0   1  -5   73.65    1.25
   0  -1  -6   32.68    1.26
   0   1  -6   33.69    1.53
   0   1  -7  405.47    5.71
   0  -1  -7  392.79    4.75
   0   1  -7  400.69    5.64
   0  -1  -8  518.63    5.96
   0   1  -8  521.58    6.82
   0  -1  -9  126.64    3.17
   0   1  -9  142.20    3.75
   0   1 -10  266.58    5.49
   0  -1 -10  270.61    4.94
   0  -1 -11    3.98    0.68
   0   1 -11    3.66    0.71
   0   1 -12   51.53    2.66
   0  -1 -12   54.63    2.53
   0   1 -13  185.05    5.35
   0  -1 -13  189.13    4.97
   0  -1 -14    3.07    0.70
   0   1 -14    2.66    0.69
   0   1 -15  147.02    5.21
   0  -1 -15  144.72    4.83
   0   1 -16   10.42    1.52
   0  -1 -16    8.12    1.24
   0   1 -17  207.28    6.81
   0  -1 -17  212.38    6.48
   0   1 -18    4.42    1.18
   0  -1 -18    5.73    1.22
   0  -1 -19   24.91    2.75
   0  -1 -19   25.01    2.38
   0   1 -19   25.09    2.81
   0   1 -19   24.19    2.54
   0  -1 -20    1.32    0.92
   0   1 -20    2.51    0.93
   0   1 -20    2.33    0.95
   0   1 -21  150.18    6.68
   0  -1 -21  141.98    6.94
   0   1 -21  145.05    7.11
   0   1  21  149.82    6.68
   0  -1 -22  116.24    6.42
   0   1  22  121.10    6.10
   0  -1  22  122.76    6.30
   0   1 -22  120.32    6.13
   0   1  23   12.92    2.10
   0  -1  23   15.17    2.33
   0  -1  24  446.10   12.38
   0   1  24  449.34   11.87
   0  -1  25  410.40   11.71
   0   1  25  414.71   11.33
   0   1  26  347.95   10.17
   0  -1  26  329.32   10.29
   0  -1  27  103.16    5.66
   0   1  27  101.57    5.32
   0  -1  28    3.91    1.00
   0   1  28    5.17    1.28
   0  -1  29    8.05    1.46
   0   1  29    7.48    1.37
   0   1  30   14.29    1.64
   0  -1  30   13.19    1.71
   0  -1  31   56.27    3.16
   0  -1  32   -0.28    0.36
   0   2   0 1238.20    7.12
   0   2   0 1239.26    4.82
   0   2   1  555.66    4.78
   0   2  -1  553.34    3.53
   0   2  -1  562.07    4.81
   0   2  -2  438.43    4.23
   0   2   2  432.51    4.23
   0   2  -3  364.52    3.80
   0   2  -3  372.19    3.81
   0  -2  -3  380.64    2.87
   0   2   3  372.79    3.89
   0  -2  -4  718.99    4.44
   0   2  -4  736.47    5.58
   0   2  -4  736.21    6.04
   0  -2  -5    5.55    0.44
   0   2  -5    4.48    0.47
   0   2  -5    5.16    0.59
   0   2   5    4.06    0.43
   0   2  -6  291.61    4.62
   0   2  -6  285.99    3.53
   0  -2  -6  278.92    3.48
   0   2  -7   33.74    1.69
   0   2  -7   31.48    1.19
   0   2   7   33.49    1.18
   0  -2  -7   31.50    1.28
   0   2  -8    3.44    0.60
   0   2  -8    3.22    0.56
   0  -2  -8    2.70    0.43
   0   2  -9    3.31    0.62
   0   2  -9    3.59    0.64
   0  -2  -9    2.81    0.48
   0   2 -10   63.37    2.83
   0  -2 -10   61.55    2.27
   0  -2 -11  200.53    4.35
   0   2 -11  195.49    5.19
   0   2 -12 1075.86   12.77
   0  -2 -12 1116.62   10.98
   0   2 -13   27.30    2.16
   0  -2 -13   28.86    1.90
   0  -2 -14   10.92    1.25
   0   2 -14    8.73    1.28
   0   2 -15  336.36    8.24
   0  -2 -15  358.72    7.49
   0   2 -16  203.06    6.66
   0  -2 -16  213.56    6.03
   0   2 -17  446.84   10.28
   0  -2 -17  491.18    9.51
   0   2 -18   12.14    1.81
   0   2 -19  109.60    5.85
   0  -2 -19  101.16    5.52
   0   2 -19  111.54    5.54
   0  -2 -20  152.73    6.98
   0   2 -20  159.91    6.84
   0   2 -20  144.88    6.96
   0   2 -21  786.53   15.68
   0  -2  21  800.32   16.02
   0   2  21  808.62   15.13
   0  -2  22    1.39    1.06
   0  -2 -22    0.07    0.85
   0   2  22    2.70    1.04
   0   2 -22   -0.80    1.00
   0  -2  23    3.06    1.23
   0   2  23    3.09    1.05
   0   2  24  107.81    5.66
   0  -2  24  102.80    5.99
   0   2  25  947.61   16.51
   0  -2  25  869.80   17.23
   0  -2  26   63.29    4.64
   0   2  26   65.79    4.27
   0  -2  27    9.73    1.81
   0   2  27   10.91    1.67
   0   2 -27    7.84    1.46
   0  -2  28   14.05    2.06
   0   2  28   13.13    1.72
   0  -2  29  104.25    5.18
   0  -2  30   18.54    2.05
   0  -2  31   13.87    1.61
   0  -2  32   25.39    1.86
   0   3   0    4.08    0.64
   0   3   0    0.52    0.14
   0   3  -1 7134.74   20.91
   0   3  -1 7151.08   14.71
   0   3   2 1480.47    9.59
   0   3  -2 1475.65    7.42
   0   3   3  410.29    5.18
   0   3  -3  397.95    5.05
   0   3  -4  258.89    4.12
   0   3   4  267.73    4.19
   0   3  -4  259.27    3.75
   0   3  -5    1.73    0.32
   0   3   5    0.37    0.22
   0  -3  -5    2.21    0.26
   0   3  -6 1762.43   10.79
   0  -3  -6 1773.83    8.64
   0   3  -6 1773.63   11.80
   0   3  -7  138.15    3.07
   0   3  -7  142.25    3.61
   0  -3  -7  144.10    2.68
   0   3   7  149.78    3.16
   0   3   8  346.53    4.74
   0  -3  -8  332.96    4.45
   0   3  -8  331.71    4.76
   0   3  -8  333.05    5.83
   0   3  -9  171.26    4.72
   0   3  -9  176.91    3.40
   0   3  -9  167.15    4.40
   0  -3  -9  174.65    3.46
   0   3 -10   30.99    2.10
   0  -3 -10   13.32    1.04
   0  -3 -11   91.18    2.87
   0   3 -11   90.20    3.74
   0   3 -12   12.00    1.46
   0  -3 -12   13.59    1.19
   0   3 -13  120.01    4.71
   0  -3 -13  135.77    3.96
   0  -3 -14  155.46    4.52
   0   3 -14  144.51    5.36
   0   3 -15   28.99    2.52
   0   3 -16   69.33    4.05
   0   3 -17  216.04    7.43
   0   3 -18   45.89    3.57
   0   3 -18   53.60    4.04
   0   3 -19   20.51    2.52
   0   3 -19   20.24    2.57
   0  -3 -19   17.30    2.25
   0  -3 -20   50.70    4.01
   0   3 -20   55.31    4.20
   0  -3  20   55.59    4.23
   0  -3  21   37.69    3.54
   0   3 -21   42.70    3.77
   0  -3 -21   38.11    3.56
   0  -3  22    4.37    1.46
   0  -3 -22    2.19    1.04
   0  -3  23   21.15    2.77
   0  -3  24    3.59    1.35
   0  -3  25   18.22    2.59
   0  -3  26   41.59    3.77
   0   3 -26   39.29    3.51
   0   3 -27   22.62    2.55
   0  -3  27   17.45    2.37
   0   3 -28    0.43    0.52
   0  -3  28   -0.92    0.78
   0  -3  29    5.15    1.22
   0  -3  30    0.96    0.54
   0  -3  31   14.56    1.65
   0  -3  32    6.72    0.96
   0   4   0   11.83    0.64
   0   4   0   19.39    1.33
   0   4  -1  107.62    3.10
   0   4   1  102.49    1.88
   0   4   1  105.16    3.07
   0   4  -1  106.80    2.01
   0   4   2    7.08    0.55
   0   4  -2    6.58    0.56
   0   4  -2    5.81    0.73
   0   4   2    7.76    0.87
   0   4  -3 1409.68    8.59
   0   4  -3 1410.76   11.38
   0   4  -4  581.46    5.97
   0   4  -4  575.34    7.28
   0   4   4  584.81    7.25
   0   4   5  824.07    8.58
   0   4  -5  825.25    7.71
   0   4   6  523.43    6.91
   0   4  -6  507.51    6.81
   0   4  -7  286.95    5.17
   0   4   7  296.49    5.21
   0   4  -7  296.13    5.37
   0   4   8  144.87    3.66
   0   4  -8  135.13    3.63
   0  -4  -8  139.94    2.78
   0   4  -8  136.22    3.84
   0   4   9  369.33    5.74
   0   4  -9  361.48    6.62
   0   4  -9  369.76    5.90
   0   4  -9  363.98    7.26
   0   4 -10   29.94    2.19
   0   4 -10   31.21    2.07
   0   4 -11  131.26    4.74
   0   4 -12  601.19   10.51
   0   4 -13  149.02    5.48
   0   4 -14  371.69    8.97
   0   4 -15   22.27    2.33
   0   4 -16    3.32    1.00
   0   4 -17  438.71   10.94
   0   4 -18   18.43    2.34
   0  -4 -19  149.41    6.59
   0  -4  19  149.33    6.78
   0   4 -19  151.80    6.83
   0  -4  20   71.92    4.87
   0   4 -20   73.90    4.93
   0  -4 -20   73.01    4.77
   0   4 -21  362.59   11.15
   0  -4 -21  353.76   10.65
   0  -4  21  346.16   10.86
   0  -4  22   46.28    4.07
   0  -4  23   81.08    5.37
   0  -4  24   15.51    2.40
   0   4 -25  315.38   10.28
   0  -4  25  317.45   10.43
   0   4 -26  168.82    7.21
   0  -4  26  166.70    7.37
   0  -4  27   32.28    3.12
   0   4 -27   34.73    3.12
   0  -4  28  122.01    5.75
   0   4 -28  117.17    5.29
   0   4 -29    6.97    1.20
   0  -4  29    8.41    1.47
   0  -4  30    5.83    1.15
   0  -4  31   -0.15    0.49
   0   5   0    6.58    0.52
   0   5   0    1.04    0.53
   0   5   1   15.29    1.38
   0   5  -1   13.97    1.32
   0   5   1   13.48    0.73
   0   5  -1   14.01    0.79
   0   5   2  313.81    3.61
   0   5  -2  298.39    3.85
   0   5   2  313.31    6.09
   0   5  -2  301.22    5.96
   0   5  -3   19.96    1.54
   0   5  -3   21.65    1.13
   0   5   3   24.55    1.14
   0   5   3   19.61    1.55
   0   5  -4   22.16    1.22
   0   5   4   20.37    1.56
   0   5  -4   21.95    1.62
   0   5  -5   26.27    1.80
   0   5   5   30.44    1.89
   0   5   6  266.00    5.64
   0   5  -6  268.46    4.96
   0   5  -7  384.81    6.87
   0   5   7  406.10    6.98
   0   5  -7  397.13    6.41
   0   5  -8   99.79    3.38
   0   5  -8  101.33    3.55
   0   5   8  103.31    3.52
   0   5   9    3.66    0.71
   0   5  -9    3.21    0.68
   0   5  -9    3.35    0.70
   0   5  -9    3.29    0.64
   0   5 -10   25.40    2.12
   0   5 -11   23.85    2.14
   0   5 -12    1.08    0.69
   0   5 -13   30.21    2.60
   0   5 -14   88.76    4.61
   0   5 -15   40.06    3.22
   0   5 -16   14.91    2.10
   0   5 -17   67.82    4.51
   0  -5  17   67.28    4.43
   0   5 -18   71.18    4.68
   0  -5  18   68.46    4.61
   0  -5  19  130.21    6.44
   0   5 -19  121.77    6.32
   0   5 -20   17.07    2.47
   0  -5  20   15.75    2.34
   0  -5  21   -0.25    0.65
   0  -5  22  113.32    6.32
   0  -5  23  186.37    8.05
   0  -5  24    4.25    1.34
   0   5 -24    6.07    1.64
   0  -5  25   11.77    1.96
   0   5 -25   14.74    2.28
   0   5 -26   14.60    2.23
   0  -5  26   17.37    2.41
   0   5 -27    0.66    0.75
   0  -5  27    1.19    0.78
   0   5 -28   14.25    1.87
   0  -5  28   12.66    1.82
   0   5 -29   29.11    2.36
   0  -5  29   26.93    2.48
   0   5 -30   83.03    3.37
   0  -5  30  100.05    4.30
   0  -5  31   33.98    2.19
   0   6   0  572.79    9.23
   0   6   0  562.23    4.78
   0   6  -1    0.43    0.39
   0   6   1    0.25    0.37
   0   6  -1    0.87    0.20
   0   6  -2  164.98    4.95
   0   6   2  168.76    4.96
   0   6  -2  170.24    3.00
   0   6  -3  670.37    6.46
   0   6   3  668.47    9.88
   0   6  -3  644.50    9.82
   0   6  -4   12.75    1.42
   0   6  -4   10.96    0.90
   0   6   4   12.28    1.35
   0   6  -5  116.02    3.17
   0   6  -5  106.65    4.04
   0   6   5  110.44    4.08
   0   6  -6  843.59   11.44
   0   6   6  863.30   11.46
   0   6  -7   59.72    2.55
   0   6  -7   55.15    2.93
   0   6   7   58.87    2.99
   0   6   8   25.37    1.98
   0   6  -8   25.36    1.74
   0   6  -8   27.00    2.07
   0   6  -9   49.44    2.80
   0   6  -9   53.46    3.11
   0   6   9   49.55    2.73
   0   6 -10    5.95    1.07
   0   6 -11    0.07    0.45
   0   6 -12  198.96    6.65
   0   6 -13   31.82    2.78
   0   6 -14    7.36    1.44
   0   6 -15   36.03    3.18
   0   6 -16   44.66    3.67
   0  -6  16   43.49    3.50
   0  -6  17  142.18    6.51
   0   6 -17  143.24    6.71
   0   6 -18    9.36    1.74
   0  -6  18   10.50    1.88
   0   6 -19    1.11    0.96
   0  -6  19    1.56    0.90
   0  -6  20   12.30    2.07
   0  -6  21    1.03    0.88
   0   6 -22    0.37    0.84
   0  -6  22    1.87    0.89
   0  -6  23    0.85    0.88
   0   6 -23   -0.06    0.84
   0   6 -24    8.36    1.83
   0  -6  24    7.10    1.59
   0   6 -25    6.44    1.50
   0  -6  25    4.80    1.36
   0  -6  26    1.15    0.65
   0   6 -26    1.09    0.84
   0  -6  27   14.33    1.98
   0   6 -27   15.66    2.09
   0   6 -28   63.62    3.76
   0  -6  28   71.07    4.05
   0   6 -29  100.61    4.17
   0  -6  29   98.91    4.37
   0  -6  30    0.79    0.46
   0   7   0    0.41    0.39
   0   7  -1  512.42    9.74
   0   7   1  520.05    9.78
   0   7  -2  324.42    7.76
   0   7   2  317.67    7.70
   0   7   3  589.82   10.42
   0   7  -3  590.10   10.51
   0   7  -4   27.51    2.32
   0   7   4   25.87    2.22
   0   7   5  604.86   10.65
   0   7  -5  598.88   10.70
   0   7  -6  294.31    7.48
   0   7   6  292.71    7.44
   0   7  -7    2.01    0.68
   0   7   7    1.63    0.57
   0   7   8   14.49    1.70
   0   7  -8   14.87    1.75
   0   7  -8   14.71    1.69
   0   7  -9    0.90    0.61
   0   7   9    1.95    0.64
   0   7  -9    0.66    0.61
   0   7 -10    1.11    0.70
   0   7 -11  268.39    7.84
   0   7 -12   79.24    4.40
   0   7 -13   31.63    2.90
   0   7 -14   38.85    3.33
   0  -7  15  165.28    6.81
   0   7 -15  159.90    6.91
   0  -7  16   93.13    5.25
   0   7 -16   96.29    5.51
   0   7 -17    0.91    0.80
   0  -7  17    0.63    0.65
   0  -7  18   27.54    2.99
   0   7 -18   32.30    3.37
   0  -7  19  300.04    9.90
   0   7 -19  290.59   10.61
   0   7 -20   84.34    5.83
   0  -7  20   80.13    5.20
   0  -7  21   30.11    3.17
   0   7 -21   29.22    3.42
   0  -7  22    3.54    1.12
   0   7 -22    7.78    1.84
   0  -7  23   46.64    3.86
   0   7 -23   49.56    4.26
   0   7 -24   14.19    2.31
   0  -7  24   14.46    2.14
   0  -7  25    0.12    0.63
   0   7 -25    0.47    0.75
   0   7 -26   22.57    2.54
   0  -7  26   23.55    2.49
   0  -7  27   20.07    2.14
   0   7 -27   22.14    2.33
   0  -7  28   13.46    1.65
   0   7 -28   13.85    1.68
   0   7 -29   26.69    2.03
   0  -7  29   26.75    2.02
   0   8   0  293.79    8.12
   0   8   1    1.72    0.71
   0   8  -1    1.09    0.61
   0   8   2   18.76    2.06
   0   8  -2   18.28    2.01
   0   8   3    7.04    1.32
   0   8  -3    5.72    1.18
   0   8  -4  270.41    6.39
   0   8   4  264.74    7.73
   0   8  -4  267.60    7.80
   0   8  -5   10.01    1.28
   0   8  -5   11.01    1.65
   0   8   5   14.14    1.81
   0   8   6  729.84   12.76
   0   8  -6  699.20   12.61
   0   8  -6  738.69   11.47
   0   8   7  108.35    4.92
   0   8  -7  119.15    4.79
   0   8  -7  109.40    5.04
   0   8  -8   11.43    1.53
   0   8   8   12.12    1.68
   0   8  -8   13.07    1.75
   0   8  -9   84.54    4.28
   0   8 -10  244.84    7.54
   0   8 -11   61.50    4.31
   0   8 -11   49.02    3.53
   0   8 -12    2.19    0.89
   0   8 -12    1.07    0.64
   0   8  13  152.65    6.27
   0   8 -13  139.93    6.28
   0   8 -13  149.19    7.02
   0   8 -14  254.82    8.73
   0   8 -14  268.79    9.64
   0   8 -15  141.06    6.72
   0   8 -15  147.73    7.30
   0   8 -16    6.90    1.65
   0   8 -16    3.50    1.27
   0  -8  16    5.06    1.34
   0   8 -17   27.31    3.29
   0  -8  17   30.53    3.09
   0  -8  18   29.57    3.01
   0   8 -18   37.52    3.86
   0   8 -19   30.53    3.51
   0  -8  19   23.81    2.77
   0  -8  20    2.11    1.04
   0   8 -20    1.39    0.96
   0   8 -21    5.09    1.51
   0  -8  21    4.24    1.10
   0  -8  22    0.63    0.64
   0   8 -22    0.37    0.79
   0   8 -23    0.22    0.93
   0  -8  23    0.21    0.65
   0   8 -24   22.40    2.68
   0  -8  24   20.77    2.39
   0  -8  25    0.46    0.58
   0   8 -25    1.66    0.84
   0   8 -26    1.25    0.65
   0  -8  26    0.56    0.54
   0  -8  27   10.40    1.40
   0   8 -27   11.72    1.60
   0  -8  28   69.76    3.10
   0   8 -28   81.10    3.65
   0   9   0   -0.14    0.59
   0   9  -1    4.83    1.18
   0   9   1    4.45    1.11
   0   9  -2   58.96    4.00
   0   9   2   54.18    3.81
   0   9   3   13.05    1.93
   0   9  -3   11.60    1.78
   0   9   4    6.51    1.33
   0   9  -4    6.11    1.39
   0   9  -5    6.12    1.35
   0   9   5    5.93    1.32
   0   9  -6  182.75    7.02
   0   9  -6  176.08    5.78
   0   9   6  172.99    6.79
   0   9  -7   80.59    4.08
   0   9  -7   76.09    4.54
   0   9  -8    2.65    0.89
   0   9  -9    3.42    1.00
   0   9  -9    5.16    1.35
   0   9 -10   53.78    3.66
   0   9 -10   54.45    4.18
   0   9  11   15.00    2.06
   0   9 -11   18.68    2.52
   0   9 -11   17.17    2.21
   0   9 -12   36.88    3.27
   0   9  12   35.27    3.17
   0   9 -12   33.13    3.42
   0   9  13   61.08    4.21
   0   9 -13   60.44    4.65
   0   9 -13   57.91    4.17
   0   9  14   70.10    4.48
   0   9 -14   66.91    4.59
   0   9 -15   76.27    5.39
   0   9 -16   32.31    3.52
   0   9 -17   77.56    5.52
   0   9 -18   77.82    5.51
   0   9 -19   21.00    2.89
   0   9 -20   88.37    5.75
   0  -9  20   99.61    5.35
   0   9 -21    1.96    1.25
   0  -9  21    2.46    1.01
   0  -9  22   75.82    4.44
   0   9 -22   78.87    5.16
   0   9 -23    2.03    0.93
   0  -9  23    0.82    0.50
   0  -9  24   38.56    2.87
   0   9 -24   33.92    3.12
   0   9 -25   12.65    1.83
   0  -9  25   13.43    1.60
   0  -9  26  150.02    4.71
   0   9 -26  158.04    5.76
   0   9 -27   16.37    1.69
   0  10   0   48.74    3.92
   0  10  -1   31.92    3.16
   0  10   1   27.07    2.93
   0  10   2   23.06    2.47
   0  10  -2   21.81    2.65
   0  10   2   27.48    2.95
   0  10  -3  177.49    7.45
   0  10   3  178.72    7.40
   0  10   3  182.39    6.92
   0  10  -4   64.28    4.47
   0  10   4   58.52    4.31
   0  10  -5  173.95    6.76
   0  10  -6    0.66    1.00
   0  10  -6    1.29    0.79
   0  10  -7   21.78    2.47
   0  10  -7   16.77    2.35
   0  10  -8  413.54   11.70
   0  10  -8  403.93   10.48
   0  10   9    2.34    1.02
   0  10  -9    0.69    0.76
   0  10  10   11.71    1.95
   0  10 -10   16.33    2.42
   0  10 -11   30.15    3.33
   0  10  11   29.86    3.11
   0  10  12  120.32    6.09
   0  10 -12  120.78    5.96
   0  10 -12  117.56    6.56
   0  10 -13   25.62    3.14
   0  10  13   25.75    2.84
   0  10  14   70.73    4.67
   0  10 -14   79.57    5.52
   0  10 -15   28.92    3.43
   0  10  15   32.89    3.10
   0  10 -16    4.01    1.29
   0  10 -17   -0.14    1.02
   0  10 -18   75.13    5.30
   0  10 -19  148.27    7.34
   0  10 -20    5.48    1.64
   0  10 -21   67.53    4.66
   0  10 -22   26.39    2.81
   0  10 -23   13.37    1.99
   0  10 -24    9.29    1.55
   0  10 -25   30.18    2.49
   0  10 -26   20.61    1.82
   0  11   0   -0.93    0.88
   0  11   1   59.70    4.06
   0  11  -1   67.41    4.26
   0  11  -2   84.56    4.83
   0  11   2   74.95    4.61
   0  11  -3   43.84    3.45
   0  11  -4    1.99    1.13
   0  11  -5    4.75    1.31
   0  11  -6    4.18    1.30
   0  11  -7   91.22    5.52
   0  11   7   88.48    5.41
   0  11  -7   89.29    4.95
   0  11  -8   97.19    5.20
   0  11   8   88.49    5.45
   0  11  -8   90.46    5.61
   0  11   9   55.18    4.30
   0  11  -9   55.71    4.46
   0  11 -10   39.08    3.70
   0  11  10   35.00    3.43
   0  11  11  167.43    7.40
   0  11 -11  170.86    7.88
   0  11 -12  111.57    6.40
   0  11  12  108.31    5.92
   0  11  13   29.53    3.12
   0  11 -13   29.13    3.32
   0  11 -14   42.60    4.07
   0  11  14   37.94    3.39
   0  11  15   82.45    4.89
   0  11 -15   83.19    5.61
   0  11  16    2.34    0.90
   0  11 -16    1.42    0.81
   0  11 -17    2.15    0.96
   0  11 -18   22.03    2.81
   0  11 -19    6.45    1.46
   0  11 -20   10.56    1.86
   0  11 -21   13.29    1.96
   0  11 -22    3.06    1.03
   0  11 -23   19.52    2.08
   0  11 -24    1.02    0.57
   0  11 -25    9.81    1.18
   0  12   0   40.31    3.70
   0  12   0   41.45    3.48
   0  12   1   25.20    2.93
   0  12  -1   24.71    2.72
   0  12  -1   24.69    2.86
   0  12   2   22.00    2.76
   0  12  -2   17.95    2.25
   0  12  -2   22.50    2.70
   0  12  -3    5.77    1.40
   0  12   3    5.89    1.48
   0  12  -3    4.97    1.33
   0  12  -4   41.44    3.55
   0  12  -4   48.77    3.72
   0  12   4   42.27    3.85
   0  12  -5   27.51    2.87
   0  12   5   27.44    3.07
   0  12  -5   29.73    2.89
   0  12  -6    7.20    1.43
   0  12   6    7.32    1.64
   0  12  -6    8.34    1.60
   0  12  -7   23.33    2.57
   0  12   7   19.58    2.63
   0  12  -8  106.72    5.92
   0  12   8   91.32    5.66
   0  12   9   11.93    2.12
   0  12  -9   10.67    1.92
   0  12  10    3.77    1.19
   0  12 -10    1.19    0.74
   0  12 -11    1.33    0.77
   0  12  11    0.71    0.77
   0  12 -12    4.39    1.37
   0  12  12    4.11    1.29
   0  12  13    1.03    0.69
   0  12 -13    2.05    1.01
   0  12 -14   14.30    2.26
   0  12  14   15.61    2.17
   0  12  15    0.18    0.53
   0  12 -15   -0.48    1.08
   0  12  16   20.30    2.23
   0  12 -16   19.73    2.52
   0  12 -17   11.57    1.95
   0  12 -18   18.80    2.32
   0  12 -19    1.28    0.69
   0  12 -20    1.03    0.75
   0  12 -21   19.69    2.05
   0  12 -22    9.84    1.39
   0  12 -23    2.81    0.68
   0  13   0   -0.34    0.77
   0  13  -1    0.94    0.75
   0  13   1   -0.14    0.53
   0  13   2   33.31    3.39
   0  13  -2   34.14    3.34
   0  13  -3  140.12    6.10
   0  13   3  132.76    6.82
   0  13  -3  127.46    6.30
   0  13  -4    3.44    0.91
   0  13  -4    5.47    1.36
   0  13   4    4.14    1.26
   0  13  -5    4.42    1.71
   0  13   5    4.29    1.27
   0  13  -5    1.54    0.74
   0  13  -6   13.39    1.84
   0  13   6   13.90    2.28
   0  13   7  101.51    5.91
   0  13   8    2.19    1.10
   0  13   9   57.45    4.39
   0  13  10   65.55    4.61
   0  13 -10   76.78    4.75
   0  13  11   15.74    2.20
   0  13 -11   17.53    2.32
   0  13  12    0.03    0.58
   0  13 -12    0.48    0.68
   0  13 -13  102.41    5.39
   0  13  13   90.82    5.01
   0  13 -14  120.86    5.77
   0  13  14  107.87    5.24
   0  13  15   27.45    2.54
   0  13 -15   25.68    2.61
   0  13  16   56.51    3.34
   0  13 -16   55.12    3.70
   0  13 -17   46.33    3.28
   0  13 -18    0.04    0.51
   0  13 -19   50.59    3.08
   0  13 -20    0.68    0.48
   0  14   0  349.47   10.52
   0  14  -1   27.76    2.97
   0  14   1   30.24    3.16
   0  14   2   45.49    3.86
   0  14  -2   47.89    3.82
   0  14   3    0.66    0.66
   0  14  -3    1.72    0.79
   0  14  -4    0.82    0.48
   0  14   4    1.02    0.71
   0  14  -5   27.90    2.71
   0  14   5   30.02    3.16
   0  14   6   24.63    2.88
   0  14   7   27.77    3.00
   0  14   8  193.35    7.75
   0  14   9   24.76    2.75
   0  14  10   22.18    2.58
   0  14  11   34.04    3.04
   0  14  12  208.53    7.24
   0  14 -13    1.43    0.76
   0 -14  13    0.37    0.63
   0  14  13    0.66    0.62
   0 -14  14    1.80    0.76
   0  14  14    0.72    0.43
   0  14 -14    0.89    0.60
   0 -14  15    0.74    0.59
   0  14  15    1.69    0.69
   0  14 -15    1.27    0.56
   0  14  16    5.90    0.93
   0  14 -16    6.91    1.15
   0 -14  16    5.51    1.04
   0 -14  17   13.94    1.43
   0  14 -17   14.05    1.40
   0  15   0    0.67    0.60
   0  15  -1   45.25    3.47
   0  15   1   41.92    3.41
   0  15   2  102.43    5.38
   0  15  -2  102.66    5.10
   0  15  -3   19.04    2.16
   0  15   3   23.03    2.59
   0  15   4    2.21    0.97
   0  15  -4    3.26    0.96
   0  15   5   11.34    1.80
   0  15   6   56.95    3.96
   0  15   7   14.86    2.05
   0  15   8    1.81    0.69
   0  15   9   -0.32    0.59
   0  15  10   64.56    3.88
   0  15  11   17.61    1.95
   0  15  12   26.66    2.26
   0  15  13    0.62    0.46
   0  15  14   41.22    2.38
   0  16   0   45.68    3.05
   0  16   1    7.93    1.33
   0  16  -1    8.41    1.32
   0  16   2    1.16    0.63
   0  16  -2    1.11    0.41
   0  16   3    4.19    1.00
   0  16  -3    4.39    0.88
   0  16   4    1.20    0.60
   0  16   5   82.75    4.20
   0  16   6   36.80    2.79
   0  16   7  134.44    5.16
   0  16   8    0.64    0.43
   0  16   9   24.32    2.07
   0  16  10   28.33    2.13
   0  16  11   36.26    2.24
   0  17   1   13.28    1.32
   0  17   2    5.46    0.89
   0  17   3   51.23    2.61
   0  17   4    1.85    0.58
   0  17   5    0.84    0.41
   0  17   6    7.15    0.95
  -1   0  32    0.32    0.40
  -1   0  31   82.10    3.83
  -1   0  30   -0.44    0.60
  -1   0  29   49.45    3.52
  -1   0  28    0.74    0.69
  -1   0  27  236.65    8.44
  -1   0  26   -0.08    0.66
  -1   0  25  172.96    7.50
  -1   0  24    1.07    0.83
   1   0 -24    0.94    0.90
   1   0 -23  569.76   14.36
   1   0 -22   -1.03    0.92
   1   0 -22    1.96    1.10
   1   0 -21  362.72   10.31
   1   0 -21  362.93   11.01
   1   0 -20    0.28    0.55
   1   0 -20    0.10    0.61
   1   0 -19  172.77    6.59
   1   0 -19  171.39    7.14
   1   0 -18    0.63    0.61
   1   0 -17  624.57   11.41
   1   0 -16    0.28    0.38
   1   0 -15    0.12    0.46
   1   0 -14    0.29    0.46
   1   0 -13 1230.44   13.23
   1   0 -12    0.19    0.37
   1   0 -11  110.18    3.55
   1   0 -10    0.64    0.35
   1   0  -9  502.35    6.68
   1   0  -8    1.52    0.38
   1   0  -7  185.22    3.56
   1   0  -6    2.75    0.42
   1   0  -5 6140.73   17.16
   1   0  -4    0.45    0.15
   1   0  -3   95.47    1.73
   1   0  -2    0.42    0.10
   1   0  -1  681.61    3.77
  -1   0   0    0.28    0.09
  -1   0  -1 1429.07    5.85
  -1   0  -2    3.45    0.35
  -1   0  -3 1105.93    6.64
  -1   0  -4    0.12    0.10
  -1   0  -5  971.14    7.71
  -1   0  -6    1.32    0.36
  -1   0  -7   33.52    1.71
  -1   0  -8    0.32    0.25
  -1   0  -8    0.68    0.25
  -1   0  -9   50.38    2.37
  -1   0  -9   47.09    2.12
  -1   0 -10    0.65    0.41
  -1   0 -11   10.74    1.15
  -1   0 -12   -0.06    0.23
  -1   0 -13  107.67    3.95
  -1   0 -14    0.72    0.49
  -1   0 -15   43.19    2.77
  -1   0 -16    1.04    0.55
  -1   0 -17    2.82    0.90
  -1   0 -18    1.18    0.69
  -1   0 -19   71.51    4.74
   1   0  19   80.48    4.78
  -1   0 -19   71.27    4.20
  -1   0 -20   -0.47    0.66
   1   0  20    1.14    0.90
   1   0  21    9.32    1.69
   1   0  22   -0.34    0.71
   1   0  23  594.57   14.05
   1   0  24    1.48    0.99
   1   0  25  507.58   12.81
   1   0  26    0.08    0.75
   1   0  27   83.88    4.92
   1   0  28    0.76    0.63
   1   0  29    0.19    0.60
   1   0  30    0.69    0.52
   1   0  31    8.03    1.09
  -1  -1  32    4.75    0.89
  -1  -1  31   23.50    2.15
  -1   1  31   25.52    2.02
  -1  -1  30  155.34    5.94
  -1   1  30  163.99    5.69
  -1  -1  29    4.20    1.14
  -1   1  29    4.07    1.12
  -1  -1  28  127.81    6.10
  -1   1  28  126.41    5.78
  -1   1  27   34.30    3.15
  -1  -1  27   33.39    3.33
  -1  -1  26   83.06    5.27
  -1   1  26   84.32    5.05
  -1  -1  25  123.13    6.41
  -1   1  25  115.51    6.00
  -1   1  24   63.27    4.48
  -1  -1  24   65.73    4.72
   1  -1 -24   61.47    4.82
   1   1 -24   63.17    4.88
   1   1 -23   41.78    3.96
   1  -1 -23   45.08    4.07
   1   1 -22  888.14   17.72
   1  -1 -22  874.28   17.56
   1   1 -22  920.18   17.22
   1   1 -21   14.74    2.27
   1   1 -21   15.43    2.23
   1  -1 -21   18.19    2.52
   1  -1 -20  456.19   10.86
   1  -1 -20  426.80   11.56
   1   1 -20  425.73   10.95
   1   1 -20  429.73   11.74
   1  -1 -19    0.72    0.63
   1  -1 -19   -0.01    0.56
   1   1 -19    1.28    0.86
   1   1 -19   -0.65    0.82
   1  -1 -18  180.20    6.33
   1   1 -18  172.72    6.44
   1  -1 -17   89.18    4.27
   1   1 -17   78.14    4.18
   1  -1 -16  255.37    6.88
   1   1 -16  244.44    7.03
   1   1 -15  250.52    6.80
   1  -1 -15  246.25    6.37
   1  -1 -14    0.64    0.41
   1   1 -14    0.44    0.44
   1  -1 -13  177.81    4.89
   1   1 -13  192.33    5.40
   1  -1 -12   67.96    2.86
   1   1 -12   72.03    3.14
   1  -1 -11  124.80    3.66
   1   1 -11  133.63    4.08
   1  -1 -10   38.24    1.91
   1   1 -10   38.52    2.08
   1   1  -9  159.25    3.97
   1  -1  -9  157.10    3.62
   1  -1  -8  138.51    3.17
   1   1  -8  143.80    3.53
  -1   1   8  135.26    1.69
   1   1  -7    5.33    0.68
   1  -1  -7    5.99    0.62
   1  -1  -6  486.91    5.13
   1   1  -6  488.56    5.59
   1   1  -5 2737.73   12.19
   1  -1  -5 2619.36   11.06
   1   1  -4    0.86    0.24
   1  -1  -4    1.15    0.22
   1  -1  -3  273.34    3.06
   1   1  -3  284.63    3.20
   1  -1  -2 4851.12   12.17
   1   1  -2 4838.45   11.54
   1   1  -1 2531.11    6.94
   1   1   0  143.96    1.34
  -1  -1   0  144.06    1.22
  -1  -1  -1   61.66    1.00
  -1   1  -1   64.18    1.45
  -1  -1  -2    1.68    0.20
  -1   1  -2    1.70    0.27
  -1  -1  -3  116.87    2.03
  -1   1  -3  123.55    2.43
  -1   1  -4 2599.92   12.00
  -1  -1  -4 2525.88   10.96
  -1   1  -5   27.55    1.35
  -1  -1  -5   27.44    1.25
  -1  -1  -6  132.57    2.60
  -1   1  -6  138.77    3.30
  -1  -1  -6  129.28    2.99
  -1  -1  -7  133.28    3.28
  -1  -1  -7  124.44    2.73
  -1  -1  -8  239.93    4.11
  -1   1  -8  263.87    5.28
  -1  -1  -9    4.94    0.65
  -1   1  -9    4.82    0.80
  -1   1 -10  159.91    4.57
  -1   1 -10  147.58    4.26
  -1  -1 -10  148.39    3.68
  -1   1 -11   23.19    1.76
  -1  -1 -11   24.58    1.62
  -1   1 -11   25.39    1.94
  -1   1 -12   14.19    1.45
  -1  -1 -12   16.38    1.38
  -1  -1 -13    0.66    0.37
  -1   1 -13    1.00    0.41
  -1  -1 -14  577.80    9.23
  -1   1 -14  533.48    9.67
  -1   1 -15  285.26    7.41
  -1  -1 -15  301.10    7.00
  -1   1 -16    3.73    0.92
  -1  -1 -16    4.91    0.99
  -1   1 -17   45.89    3.27
  -1  -1 -17   51.45    3.18
  -1  -1 -18  111.27    4.83
  -1   1 -18   99.27    5.49
   1  -1  18   97.05    5.18
  -1   1 -18   99.38    4.92
   1   1  19   10.68    1.81
   1  -1  19   13.06    1.98
  -1  -1 -19    7.35    1.49
  -1   1 -19    7.82    1.53
  -1   1 -20   22.56    2.54
  -1  -1 -20   18.83    2.54
   1   1  20   20.74    2.47
   1  -1  20   21.66    2.63
   1   1  21   83.36    5.02
   1  -1  21   82.43    5.21
  -1   1 -21   88.38    5.11
   1  -1  22  296.33    9.96
   1   1  22  289.75    9.52
   1   1  23   24.76    2.83
   1  -1  23   20.31    2.67
   1  -1  24   30.65    3.27
   1   1  24   29.29    3.07
   1  -1  25   10.53    1.94
   1   1  25    8.89    1.74
   1  -1  26    1.99    1.04
   1   1  26    1.52    0.82
   1   1  27    1.53    0.65
   1  -1  27    0.62    0.64
   1   1  28    8.49    1.55
   1  -1  28    5.35    1.21
   1   1  29    7.69    1.26
   1  -1  29    6.03    1.27
   1  -1  30    0.04    0.52
   1  -1  31    2.84    0.71
  -1  -2  32    4.97    0.93
  -1  -2  31    0.90    0.55
  -1  -2  30    1.01    0.57
  -1  -2  29    4.28    1.09
  -1   2  29    2.47    0.83
  -1   2  28    9.32    1.54
  -1  -2  28    8.26    1.64
  -1  -2  27    2.19    1.09
  -1   2  27    2.43    0.92
  -1   2  26   27.00    2.78
  -1  -2  26   24.84    2.91
  -1   2  25   11.45    1.91
   1   2 -25   14.84    2.16
  -1  -2  25   14.92    2.37
   1  -2 -24   24.08    2.95
  -1  -2  24   29.36    3.23
  -1   2  24   32.58    3.15
   1  -2 -23    1.64    0.92
   1   2 -23    1.21    0.85
  -1   2  23   -0.27    0.62
   1  -2 -22    2.18    0.83
   1   2 -22    1.82    0.89
   1   2 -22    0.90    1.04
   1  -2 -21   91.88    5.52
   1   2 -21   93.24    5.69
   1   2 -21   99.35    5.61
   1  -2 -20  129.94    6.39
   1   2 -20  128.90    6.16
   1   2 -20  132.02    6.54
   1   2 -19   16.64    2.13
   1  -2 -19   16.73    2.21
   1   2 -19   17.27    2.34
   1   2 -18  104.78    5.18
   1  -2 -18  115.23    4.95
   1  -2 -17   35.00    2.61
   1   2 -17   34.94    2.87
   1  -2 -16    5.15    0.97
   1   2 -16    4.48    1.01
   1   2 -15   36.31    2.70
   1  -2 -15   40.97    2.57
   1   2 -14   58.82    3.25
   1  -2 -14   62.95    3.02
   1   2 -13    2.98    0.80
   1  -2 -13    3.80    0.77
   1  -2 -12 1115.00   11.44
   1   2 -12 1123.32   12.97
   1  -2 -11  251.65    5.12
   1   2 -11  263.62    5.95
   1   2 -10   64.34    2.80
  -1   2  10   66.63    1.56
   1  -2 -10   62.42    2.40
   1  -2  -9   14.12    1.09
  -1   2   9   12.78    0.73
   1   2  -9   12.92    1.20
  -1   2   8  793.31    5.86
   1  -2  -8  791.24    7.58
   1   2  -7    3.47    0.56
   1  -2  -7    8.21    0.73
   1   2  -6 1603.87   10.89
   1  -2  -6 1542.80    9.33
   1   2  -5 3638.73   15.19
   1  -2  -5 3506.55   13.29
   1   2  -4 3092.19   12.97
   1  -2  -4 3107.08   11.75
   1   2  -3   56.63    1.59
   1  -2  -3   58.69    1.57
   1   2  -2 1079.60    7.40
   1   2  -2 1147.09    6.33
   1   2  -1 1935.68    9.64
   1   2  -1 1927.14    6.98
   1   2   0 2347.78   10.62
  -1   2   0 2305.96    9.64
  -1   2  -1  618.17    5.07
   1   2   1  619.54    5.46
  -1   2  -2  505.46    4.88
   1   2   2  532.04    5.04
  -1   2  -3 1464.22    8.97
  -1   2  -4 1398.20    9.30
  -1  -2  -4 1318.07    4.73
  -1   2  -5   38.37    1.68
  -1  -2  -5   39.39    1.03
  -1  -2  -6  667.05    4.96
  -1   2  -6  686.48    7.58
  -1  -2  -7  336.89    3.98
  -1   2  -7  328.26    3.87
  -1   2  -7  324.77    5.61
  -1   2  -8   44.53    1.39
  -1   2  -8   47.53    2.30
  -1  -2  -9   19.96    1.18
  -1   2  -9   17.66    1.50
  -1   2  -9   16.33    0.82
  -1   2 -10    1.57    0.53
  -1  -2 -10    0.21    0.22
  -1   2 -11  207.74    5.63
  -1   2 -11  205.09    5.56
  -1  -2 -11  206.96    4.36
  -1   2 -12   27.33    2.13
  -1  -2 -12   31.99    1.81
  -1   2 -13   54.10    3.11
  -1  -2 -13   57.74    2.61
  -1  -2 -14  689.79    9.50
  -1   2 -14  630.56   11.03
  -1  -2 -15   99.69    3.82
  -1   2 -15   88.32    4.27
  -1   2 -16  127.69    5.38
  -1   2 -17    4.89    1.13
   1  -2  18   30.74    2.96
  -1   2 -18   29.62    2.81
  -1   2 -19   20.21    2.39
   1   2  19   23.90    2.56
   1  -2  19   22.66    2.67
  -1  -2 -19   21.80    2.63
   1  -2  20  411.62   11.43
  -1   2 -20  395.40   10.81
  -1  -2 -20  377.15   11.04
   1   2  20  403.29   10.61
  -1   2 -21   84.79    5.16
   1  -2  21   76.76    5.09
   1   2  21   78.66    4.81
   1   2  22  150.95    6.72
   1  -2  22  153.01    7.27
   1  -2  23   54.97    4.40
   1   2  23   53.45    4.05
   1  -2  24    4.35    1.38
   1   2  24    3.00    1.08
   1   2  25  230.04    8.08
   1  -2  25  213.03    8.54
   1   2  26  140.76    6.11
   1  -2  26  135.03    6.68
   1  -2  27   55.89    4.14
   1   2  27   61.49    3.87
   1  -2  28   10.87    1.80
  -1   2 -28   10.47    1.60
   1  -2  29    2.38    0.91
   1  -2  30    5.89    1.17
   1  -2  31   10.05    1.29
  -1  -3  32   25.81    1.96
  -1  -3  31   31.17    2.45
  -1  -3  30   18.18    2.07
  -1  -3  29   11.54    1.81
  -1  -3  28   19.68    2.45
   1   3 -27  148.44    6.35
  -1  -3  27  142.04    6.62
  -1  -3  26   28.35    3.12
   1   3 -26   34.49    3.22
   1   3 -25   67.41    4.67
  -1  -3  25   71.88    4.98
  -1  -3  24    5.41    1.36
   1  -3 -24    4.13    1.36
   1  -3 -23  157.29    7.38
  -1  -3  23  153.00    7.32
   1   3 -22   17.10    2.49
   1  -3 -22   16.90    2.43
   1  -3 -21   62.61    4.53
   1   3 -21   66.39    4.69
   1   3 -21   66.22    4.78
   1  -3 -20   37.68    3.44
   1   3 -20   36.93    3.41
   1   3 -20   38.82    3.56
   1  -3 -19  214.57    7.92
   1   3 -19  227.60    8.44
   1   3 -19  220.83    8.00
   1   3 -18   95.61    5.07
   1   3 -17  207.91    7.23
   1  -3 -16   69.17    3.49
   1   3 -16   64.64    3.93
   1  -3 -15   36.25    2.42
   1   3 -15   30.96    2.57
   1  -3 -14    2.11    0.59
   1   3 -14    1.61    0.73
   1  -3 -13  173.51    4.75
   1   3 -13  171.91    5.55
   1  -3 -12  456.42    7.36
   1   3 -12  490.80    8.93
   1   3 -11   75.68    3.34
   1  -3 -11   69.85    2.72
   1  -3 -10  294.90    5.22
  -1   3  10  296.32    4.35
   1   3 -10  287.75    6.20
   1   3  -9    0.50    0.40
  -1   3   9    0.67    0.25
   1  -3  -9    0.26    0.17
   1  -3  -8  313.29    4.87
   1   3  -8  314.19    5.85
  -1   3   7    6.24    0.65
   1   3  -7    7.66    0.89
   1  -3  -7    8.73    0.77
   1  -3  -6 1527.75    9.64
   1   3  -6 1579.50   11.66
   1   3  -5 4624.01   18.58
   1   3  -5 4583.01   18.67
   1   3  -4 9999.00   26.58
   1   3  -4 9851.48   25.58
   1   3  -3 4580.74   15.93
   1   3  -3 4392.23   17.75
   1   3  -2  963.00    8.32
   1   3  -2  981.39    6.71
   1   3  -1  641.74    6.74
   1   3  -1  642.68    4.78
  -1   3   0  417.05    4.52
   1   3   0  424.84    5.47
  -1   3  -1   66.44    1.86
   1   3   1   71.32    2.26
   1   3   2    7.11    0.74
  -1   3  -2    8.11    0.68
  -1   3  -3  554.81    5.92
   1   3   3  545.73    6.21
   1   3   4  222.29    3.93
  -1   3  -4  210.51    3.87
  -1   3  -5  287.80    4.79
  -1  -3  -5  249.82    1.84
  -1   3  -6  155.66    3.78
  -1  -3  -6  163.35    2.05
  -1  -3  -7   29.34    1.02
  -1   3  -7   26.44    1.34
  -1   3  -7   28.87    1.72
  -1   3  -8   80.47    3.06
  -1   3  -8   75.40    2.28
  -1  -3  -8   78.91    1.91
  -1   3  -9  403.63    7.34
  -1  -3  -9  401.05    4.80
  -1  -3 -10 1072.31    8.58
  -1   3 -10 1094.79    8.44
  -1  -3 -11  226.26    4.27
  -1   3 -11  224.28    5.96
  -1   3 -12   20.44    1.92
  -1  -3 -12   23.55    1.48
  -1   3 -12   21.87    2.02
  -1   3 -13  417.66    9.00
  -1   3 -14  328.50    8.33
  -1   3 -15    3.60    0.95
  -1   3 -16   21.51    2.31
  -1   3 -17  244.97    8.02
  -1   3 -18  317.48    9.49
  -1  -3 -18  310.43    9.48
  -1  -3 -19   74.94    4.80
  -1   3 -19   72.46    4.66
   1  -3  19   83.71    5.13
  -1   3 -20   19.40    2.47
   1  -3  20   15.65    2.40
   1  -3  21  112.72    6.24
  -1   3 -21  112.08    6.11
   1  -3  22    5.50    1.45
   1  -3  23  509.84   13.43
   1  -3  24  107.08    6.21
   1  -3  25    1.10    0.76
   1  -3  26  128.36    6.45
   1  -3  27   19.70    2.49
  -1   3 -27   16.47    2.13
   1  -3  28    1.57    0.94
  -1   3 -28    1.68    0.68
   1  -3  29    0.65    0.49
  -1   3 -29    0.17    0.50
   1  -3  30   35.51    2.68
   1  -3  31    0.09    0.43
  -1  -4  32   84.70    3.33
  -1  -4  31   77.55    3.70
  -1  -4  30   27.72    2.45
  -1  -4  29   10.95    1.70
   1   4 -29   10.61    1.49
  -1  -4  28  122.64    5.84
   1   4 -28  124.76    5.51
   1   4 -27    1.27    0.78
  -1  -4  27    1.29    0.95
  -1  -4  26    8.85    1.73
   1   4 -26    6.04    1.43
  -1  -4  25    6.35    1.44
   1   4 -25    8.53    1.77
  -1  -4  24  147.92    7.14
   1  -4 -24  140.77    6.85
   1   4 -24  150.19    7.23
   1  -4 -23  166.63    7.45
  -1  -4  23  172.00    7.78
   1  -4 -22    0.67    0.76
  -1  -4  22    1.33    0.83
   1  -4 -21    4.89    1.33
   1   4 -21    5.19    1.34
   1   4 -20   15.26    2.34
   1  -4 -20   13.35    2.16
   1   4 -19   30.61    3.10
   1   4 -19   27.33    3.00
   1  -4 -19   29.90    2.97
   1   4 -18    8.09    1.61
   1   4 -18   14.52    2.08
   1   4 -17   28.57    2.79
   1   4 -16   90.31    4.74
   1   4 -15   28.48    2.59
   1   4 -14  792.36   13.01
   1   4 -13   21.29    2.08
   1  -4 -12  461.05    7.20
   1   4 -12  395.98    8.34
   1  -4 -11  149.60    3.91
  -1   4  11  153.92    3.69
   1  -4 -10  220.16    4.53
   1   4 -10  209.19    5.58
  -1   4  10  215.85    4.45
   1  -4  -9 1160.33    9.98
  -1   4   9 1167.38   10.38
   1  -4  -8    5.92    0.69
   1   4  -8    5.29    0.83
  -1   4   8    5.91    0.75
   1   4  -7  439.86    6.93
  -1   4   7  402.77    5.93
  -1   4   6  630.30    7.57
   1   4  -6  627.79    7.81
  -1   4   5    0.20    0.23
   1   4  -5    1.49    0.48
   1   4  -5    2.04    0.56
  -1   4   4 1553.65   11.90
   1   4  -4 1562.03   11.03
   1   4  -3 3018.36   17.13
   1   4  -2   62.91    2.46
  -1   4   2   68.29    2.10
  -1   4   1  287.28    4.12
   1   4  -1  283.89    5.18
  -1   4   0   45.62    1.60
   1   4   0   48.34    2.13
   1   4   1  163.55    3.94
  -1   4  -1  160.20    3.10
   1   4   1  153.56    1.97
   1   4   2    3.18    0.19
  -1   4  -2    3.29    0.47
  -1   4  -3   58.38    2.04
   1   4   3   53.14    2.26
  -1   4  -4    2.53    0.50
   1   4   4    2.91    0.54
  -1   4  -5   63.19    2.36
  -1   4  -5   58.56    2.31
   1   4   5   62.95    2.44
  -1   4  -6  200.18    4.45
  -1   4  -6  181.80    4.08
  -1   4  -7    6.19    0.77
  -1   4  -7    5.11    0.75
  -1   4  -8  178.32    4.72
  -1   4  -8  160.54    3.97
  -1   4  -9    0.10    0.26
  -1   4  -9    0.48    0.28
  -1   4 -10   44.21    2.62
  -1   4 -10   46.45    2.12
  -1   4 -11    5.76    1.04
  -1   4 -12   60.40    3.35
  -1   4 -12   63.54    3.58
  -1   4 -13    2.00    0.73
  -1   4 -14  143.85    5.77
  -1   4 -15   54.27    3.68
  -1   4 -16  401.36   10.25
   1  -4  17    0.96    0.50
  -1   4 -17    1.48    0.78
   1  -4  18   61.10    4.34
  -1   4 -18   61.92    4.34
  -1   4 -19  210.52    8.19
   1  -4  19  217.19    8.40
   1  -4  20   29.68    3.20
  -1   4 -20   32.95    3.34
   1  -4  21   40.93    3.83
   1  -4  22   97.28    5.91
   1  -4  23   66.89    4.93
   1  -4  24   54.01    4.39
   1  -4  25    1.73    0.95
   1  -4  26   18.57    2.50
  -1   4 -26   17.37    2.36
   1  -4  27   62.50    4.26
  -1   4 -27   62.35    4.17
   1  -4  28   44.31    3.44
  -1   4 -28   40.39    3.10
  -1   4 -29   92.08    4.14
   1  -4  29   95.68    4.66
   1  -4  30    0.17    0.45
   1  -4  31    9.02    1.16
  -1  -5  31   22.22    1.86
  -1  -5  30   75.63    3.85
  -1  -5  29   31.82    2.72
   1   5 -29   33.42    2.60
   1   5 -28  184.15    6.66
  -1  -5  28  183.03    6.94
  -1  -5  27    7.49    1.61
   1   5 -27    7.35    1.47
   1   5 -26    9.73    1.77
  -1  -5  26    6.58    1.56
   1   5 -25   13.40    2.21
  -1  -5  25   12.64    2.20
   1   5 -24   44.21    3.95
  -1  -5  24   47.46    4.05
  -1  -5  23   49.09    4.18
   1  -5 -23   52.76    4.06
   1   5 -23   52.64    4.38
  -1  -5  22  101.74    5.93
   1   5 -22  107.98    6.36
   1  -5 -22  107.79    5.78
  -1  -5  21  187.33    7.91
   1  -5 -21  194.97    7.74
  -1  -5  20   34.71    3.40
   1   5 -20   37.01    3.59
   1   5 -19   18.11    2.53
   1   5 -18  151.20    6.77
   1   5 -17   43.77    3.55
   1   5 -16   43.93    3.46
   1   5 -15    0.97    0.55
   1   5 -14   29.98    2.64
   1   5 -13   56.31    3.45
   1   5 -12   95.81    4.34
  -1   5  11   42.94    2.27
   1   5 -11   41.45    2.72
   1   5 -10 1365.98   15.02
  -1   5  10 1372.32   12.91
   1   5  -9    5.42    0.94
  -1   5   9    4.74    0.78
   1   5  -8 1408.14   13.78
  -1   5   8 1444.06   13.24
   1   5  -7  355.95    6.69
   1   5  -7  364.66    6.71
  -1   5   7  359.42    6.58
  -1   5   6 1070.95   11.22
   1   5  -6 1055.69   11.45
   1   5  -6 1083.36   11.09
   1   5  -5   13.23    1.18
   1   5  -5   13.48    1.34
   1   5  -4   56.11    2.67
   1   5  -4   55.40    2.27
  -1   5   4   54.88    2.52
   1   5  -3 1847.12   12.10
   1   5  -3 1846.76   15.20
  -1   5   2   12.67    1.27
  -1   5   2   11.75    0.91
   1   5  -2   13.70    1.32
  -1   5   1  140.48    2.98
   1   5  -1  145.06    4.22
  -1   5   1  141.12    4.06
   1   5   0   48.70    2.44
  -1   5   0   47.02    1.76
   1   5   0   44.94    1.46
  -1   5  -1  197.00    3.65
   1   5   1  199.91    4.94
   1   5   1  190.61    2.57
  -1   5  -2  491.71    6.01
  -1   5  -2  446.71    7.28
   1   5   2  488.20    7.77
  -1   5  -3  249.85    5.47
   1   5   3  273.43    5.80
  -1   5  -3  283.66    4.77
  -1   5  -4  108.81    3.57
   1   5   4  115.01    3.73
  -1   5  -4  114.35    3.15
  -1   5  -5   48.19    2.16
   1   5   5   45.98    2.36
  -1   5  -5   44.07    2.26
  -1   5  -6    0.30    0.24
   1   5   6    0.39    0.25
  -1   5  -7  130.69    3.95
  -1   5  -7  120.83    3.90
  -1   5  -8   61.92    2.76
  -1   5  -8   65.63    2.98
  -1   5  -9    1.92    0.60
  -1   5  -9    2.30    0.52
  -1   5 -10    4.13    0.83
  -1   5 -10    5.27    0.84
  -1   5 -11  242.20    6.53
  -1   5 -12    1.90    0.73
  -1   5 -12    7.29    1.33
  -1   5 -13   44.49    3.27
  -1   5 -14   97.40    4.96
  -1   5 -15   17.52    2.22
   1  -5  16   63.96    4.28
  -1   5 -16   63.52    4.25
   1  -5  17 1023.28   17.55
  -1   5 -17 1003.05   17.34
   1  -5  18   12.66    2.04
  -1   5 -18   10.46    1.82
   1  -5  19  140.27    6.85
  -1   5 -19  141.78    6.89
   1  -5  20  518.93   13.32
   1  -5  21  361.48   11.31
   1  -5  22   52.76    4.40
   1  -5  23    0.67    0.83
   1  -5  24    7.46    1.81
  -1   5 -25   15.57    2.38
   1  -5  25   13.28    2.16
   1  -5  26   58.25    4.22
  -1   5 -26   59.58    4.22
  -1   5 -27   10.34    1.73
   1  -5  27   10.73    1.82
   1  -5  28   19.14    2.19
  -1   5 -28   17.01    1.98
  -1   5 -29    3.14    0.83
   1  -5  29    3.68    1.00
   1  -5  30   26.91    2.14
  -1  -6  30    4.98    0.99
   1   6 -29    9.77    1.37
  -1  -6  29    9.63    1.50
  -1  -6  28    5.89    1.30
   1   6 -28    3.35    0.91
  -1  -6  27    7.49    1.45
   1   6 -27    6.62    1.37
  -1  -6  26   21.02    2.52
   1   6 -26   22.88    2.70
  -1  -6  25   94.00    5.42
   1   6 -25   91.35    5.53
  -1  -6  24    2.89    1.20
   1   6 -24    3.13    1.21
   1   6 -23    0.58    0.84
  -1  -6  23    1.86    0.98
   1   6 -22    3.96    1.35
  -1  -6  22    2.33    1.11
  -1  -6  21  153.72    7.17
   1   6 -21  153.21    7.68
  -1  -6  20  331.90   10.42
   1   6 -20  338.31   11.23
  -1  -6  19   20.64    2.59
   1   6 -19   20.62    2.78
   1   6 -19   21.67    2.68
   1   6 -18    2.93    1.10
  -1  -6  18    2.71    0.87
   1   6 -17   28.70    2.99
   1   6 -16  189.95    7.37
   1   6 -15    4.41    1.17
   1   6 -14  144.04    5.98
   1   6 -13   90.18    4.56
   1   6 -12   65.35    3.77
  -1   6  11  320.55    6.98
   1   6 -11  281.59    7.44
  -1   6  10   85.90    3.62
   1   6 -10   82.86    3.86
  -1   6   9  116.99    4.22
   1   6  -9  109.86    4.29
   1   6  -8   59.85    3.04
  -1   6   8   62.53    3.07
  -1   6   7  298.51    6.76
   1   6  -7  307.31    6.90
   1   6  -6 1104.76   11.89
  -1   6   6 1115.09   13.03
   1   6  -6 1072.55   13.06
  -1   6   5 1023.58   12.46
   1   6  -5 1048.26   11.06
   1   6  -5 1050.92   12.73
   1   6  -4 1405.56   14.70
   1   6  -4 1418.85   12.21
  -1   6   3  171.99    3.66
   1   6  -3  168.50    5.10
  -1   6   3  166.56    4.93
   1   6  -3  171.90    4.00
  -1   6   2    1.38    0.60
  -1   6   2    1.49    0.33
   1   6  -2    1.40    0.62
   1   6  -1  291.57    6.73
  -1   6   1  272.98    6.29
   1   6  -1  277.41    4.42
  -1   6   1  291.68    4.55
   1   6   0  354.05    7.41
  -1   6   0  346.10    5.00
   1   6   0  343.67    4.37
  -1   6  -1  402.66    5.53
   1   6   1  425.03    8.10
  -1   6  -2  172.14    3.77
   1   6   2  170.73    5.13
   1   6   3  295.65    6.70
  -1   6  -3  282.55    6.46
  -1   6  -3  292.63    5.05
  -1   6  -4  235.12    4.74
   1   6   4  232.89    5.94
   1   6   5    4.24    0.79
  -1   6  -5    3.62    0.60
  -1   6  -6  174.57    5.19
  -1   6  -6  187.35    4.65
  -1   6  -7  212.19    5.23
  -1   6  -7  200.40    5.55
  -1   6  -8   19.17    1.73
  -1   6  -8   21.56    1.77
  -1   6  -9  230.06    5.99
  -1   6  -9  216.75    5.87
  -1   6 -10    0.07    0.40
  -1   6 -10   -0.03    0.47
  -1   6 -11    7.03    1.27
  -1   6 -11    8.56    1.34
  -1   6 -12    5.87    1.16
  -1   6 -13    3.90    1.15
  -1   6 -14   68.81    4.34
  -1   6 -15   28.48    2.93
   1  -6  15   28.95    2.89
  -1   6 -16  181.79    7.41
   1  -6  16  180.73    7.35
  -1   6 -17    0.52    0.87
   1  -6  17   -0.15    0.74
   1  -6  18    1.46    1.01
  -1   6 -18    1.13    0.94
   1  -6  19  121.38    6.39
   1  -6  20   89.76    5.59
   1  -6  21   37.36    3.61
   1  -6  22    0.81    0.78
  -1   6 -23   14.63    2.43
   1  -6  23    9.22    1.87
   1  -6  24    1.19    0.70
  -1   6 -24    0.10    0.88
   1  -6  25   11.00    1.87
  -1   6 -25   11.51    1.95
   1  -6  26    0.91    0.83
  -1   6 -26    2.08    0.90
  -1   6 -27  110.12    5.20
   1  -6  27  109.71    5.33
   1  -6  28    7.09    1.32
  -1   6 -28    4.13    1.01
  -1   6 -29   41.19    2.57
   1  -6  29   45.61    2.87
   1  -6  30    0.27    0.30
   1   7 -29   15.96    1.61
  -1  -7  29   14.59    1.59
  -1  -7  28   10.40    1.51
   1   7 -28    8.61    1.36
   1   7 -27    9.19    1.57
  -1  -7  27    8.82    1.50
   1   7 -26   14.13    2.10
  -1  -7  26   15.71    2.07
   1   7 -25   -0.17    0.71
  -1  -7  25    0.80    0.70
  -1  -7  24   21.98    2.62
   1   7 -24   24.41    2.94
   1   7 -23    5.72    1.55
  -1  -7  23    5.91    1.50
   1   7 -22   72.56    5.25
  -1  -7  22   69.79    4.78
  -1  -7  21   25.39    2.90
   1   7 -21   21.89    2.98
  -1  -7  20    8.24    1.65
   1   7 -20   11.12    2.09
   1   7 -19    7.60    1.73
  -1  -7  19   10.77    1.91
   1   7 -18  101.48    5.84
  -1  -7  18  103.95    5.68
   1   7 -18  101.14    6.15
   1   7 -17  113.86    6.45
   1   7 -17  106.80    5.81
  -1  -7  17  102.28    5.49
   1   7 -16    5.89    1.50
  -1  -7  16    4.10    1.21
   1   7 -16    4.01    1.15
   1   7 -15   12.10    1.91
  -1  -7  15   10.96    1.84
   1   7 -15   14.01    2.24
   1   7 -14   90.79    4.92
   1   7 -14   88.65    5.36
   1   7 -13   52.78    3.64
   1   7 -12   20.27    2.24
   1   7 -11   63.40    3.70
  -1   7  11   63.29    3.45
   1   7 -10   27.62    2.37
  -1   7  10   25.30    2.21
   1   7  -9  109.99    4.51
  -1   7   9  111.54    4.63
   1   7  -8 1228.71   14.46
  -1   7   8 1216.63   15.12
   1   7  -7   71.59    3.36
  -1   7   7   71.35    3.67
   1   7  -6  203.20    5.40
   1   7  -6  211.81    6.31
  -1   7   6  196.72    6.05
  -1   7   5  602.50   10.60
   1   7  -5  604.00   10.71
   1   7  -4  226.61    5.13
   1   7  -4  205.43    6.25
  -1   7   4  210.89    6.25
   1   7  -3   50.44    2.30
  -1   7   3   45.23    2.90
   1   7  -3   48.95    3.05
   1   7  -2  208.53    4.32
  -1   7   2  196.25    6.04
   1   7  -2  203.65    6.18
  -1   7   1  336.39    7.91
   1   7  -1  355.72    8.17
  -1   7   0  183.67    5.84
   1   7   0  183.80    5.87
   1   7   1  172.41    5.65
  -1   7  -1  158.76    5.47
   1   7   2  620.56   10.74
  -1   7  -2  598.16   10.57
  -1   7  -3   53.40    2.22
   1   7   3   47.54    2.97
  -1   7  -3   46.11    2.95
   1   7   4   49.26    3.01
  -1   7  -4   54.38    2.33
  -1   7  -4   49.94    3.04
  -1   7  -5    5.32    0.79
   1   7   5    4.12    0.81
  -1   7  -5    6.22    1.09
  -1   7  -6   25.25    2.19
  -1   7  -6   24.51    1.77
  -1   7  -7  256.49    7.01
  -1   7  -7  283.45    6.25
  -1   7  -8   25.50    1.97
  -1   7  -8   24.54    2.23
  -1   7  -9   11.50    1.55
  -1   7  -9   10.72    1.36
  -1   7 -10    3.32    0.84
  -1   7 -10    1.64    0.52
  -1   7 -10    2.34    0.70
  -1   7 -11   12.09    1.73
  -1   7 -12   44.54    3.47
  -1   7 -13   79.74    4.70
   1  -7  14    1.65    0.63
  -1   7 -14    1.35    0.94
  -1   7 -15    8.42    1.70
   1  -7  15    8.25    1.59
  -1   7 -16   24.73    2.87
   1  -7  16   21.94    2.62
  -1   7 -17    7.85    1.72
   1  -7  17    7.48    1.59
   1  -7  18   34.86    3.40
   1  -7  19   48.91    4.08
   1  -7  20    1.02    0.59
   1  -7  21   50.26    4.15
  -1   7 -21   53.08    4.57
   1  -7  22  174.78    7.61
  -1   7 -22  201.70    8.62
   1  -7  23   -0.53    0.82
  -1   7 -23    0.71    1.08
  -1   7 -24   21.32    2.64
   1  -7  24   15.93    2.25
   1  -7  25   21.71    2.48
  -1   7 -25   19.27    2.42
  -1   7 -26    1.53    0.87
   1  -7  26    0.97    0.71
  -1   7 -27   11.14    1.62
   1  -7  27   10.34    1.53
   1  -7  28   -0.09    0.46
  -1   7 -28    0.26    0.44
   1  -7  29   14.76    1.42
  -1   7 -29   14.78    1.43
   1   8 -28   23.84    2.06
  -1  -8  28   20.65    1.76
  -1  -8  27   23.73    2.14
   1   8 -27   24.42    2.33
  -1  -8  26   10.60    1.59
   1   8 -26   10.76    1.69
  -1  -8  25   45.74    3.35
   1   8 -25   46.85    3.72
  -1  -8  24   10.02    1.70
   1   8 -24   12.28    2.03
   1   8 -23    0.49    0.73
  -1  -8  23    0.87    0.62
   1   8 -22   62.50    4.80
  -1  -8  22   61.61    4.27
   1   8 -21  148.96    7.56
  -1  -8  21  150.24    6.81
   1   8 -20  109.76    6.53
  -1  -8  20  110.12    5.83
  -1  -8  19  219.74    8.26
   1   8 -19  207.61    9.06
  -1  -8  18   53.44    4.06
   1   8 -18   46.00    4.22
  -1  -8  17   34.22    3.20
   1   8 -17   27.68    3.31
   1   8 -17   28.39    3.12
   1   8 -16  131.58    7.02
   1   8 -16  134.81    6.54
   1   8 -15  107.58    5.73
   1   8 -15  103.98    6.12
   1   8 -14    6.74    1.39
   1   8 -14    5.32    1.38
   1   8 -13   26.08    2.96
   1   8 -13   23.76    2.56
   1   8 -12   99.90    5.04
   1   8 -12  109.35    5.89
  -1   8  11    0.23    0.45
   1   8 -11    2.41    0.82
   1   8 -10    3.28    0.95
  -1   8  10    4.49    1.12
  -1   8   9  239.14    7.41
   1   8  -9  251.10    7.13
  -1   8   8   62.81    3.81
   1   8  -8   65.99    3.50
   1   8  -7  160.64    5.25
  -1   8   7  143.71    5.75
   1   8  -6   15.18    1.55
  -1   8   6   13.73    1.74
   1   8  -5   91.06    3.64
  -1   8   5   72.36    4.06
   1   8  -4   79.53    4.26
  -1   8   4   75.29    4.12
   1   8  -4   88.24    3.38
  -1   8   3  369.49    9.06
   1   8  -3  379.98    9.26
  -1   8   2   15.86    1.88
   1   8  -2   17.99    2.03
   1   8  -1   35.20    2.84
  -1   8   1   38.71    2.94
  -1   8   0  222.15    6.99
   1   8   0  219.89    7.08
   1   8   1  391.88    9.32
  -1   8  -1  387.93    9.33
   1   8   2  107.09    4.86
  -1   8  -2  103.44    4.82
  -1   8  -3   35.74    2.83
   1   8   3   37.92    2.94
  -1   8  -4  112.39    5.06
  -1   8  -5  138.67    5.64
  -1   8  -6  139.01    5.67
  -1   8  -7   12.03    1.68
  -1   8  -8  237.30    7.48
  -1   8  -9    0.57    0.50
  -1   8  -9   -0.44    0.76
  -1   8 -10    8.62    1.52
  -1   8 -10    9.17    1.52
  -1   8 -11  147.85    6.31
   1   8  12   60.88    4.02
  -1   8 -12   51.26    3.80
   1   8  13    4.90    1.21
  -1   8 -13    3.37    1.17
  -1   8 -14   90.03    5.25
   1  -8  15    8.15    1.56
  -1   8 -15   10.58    2.07
  -1   8 -16   25.82    2.97
  -1   8 -16   23.04    3.10
   1  -8  16   20.08    2.59
  -1   8 -17    4.15    1.34
   1  -8  17    0.39    0.77
  -1   8 -18  128.87    7.10
   1  -8  18  132.99    6.57
   1  -8  19    5.32    1.37
  -1   8 -19    6.47    1.66
   1  -8  20   13.59    2.12
  -1   8 -20   16.99    2.61
  -1   8 -21   11.70    2.22
   1  -8  21   10.55    1.89
  -1   8 -22   17.11    2.59
   1  -8  22   17.57    2.34
  -1   8 -23    8.53    1.81
   1  -8  23    7.50    1.55
   1  -8  24   32.24    2.94
  -1   8 -24   33.37    3.23
   1  -8  25   10.12    1.58
  -1   8 -25   10.49    1.73
   1  -8  26    5.90    1.17
  -1   8 -26    6.24    1.26
  -1   8 -27   81.61    3.95
   1  -8  27   69.70    3.38
  -1   8 -28   11.02    1.32
   1   9 -28    1.17    0.45
   1   9 -27   17.85    1.81
  -1  -9  26    1.57    0.65
   1   9 -26    1.22    0.61
   1   9 -25    2.07    0.96
  -1  -9  25    1.28    0.60
  -1  -9  24   -0.05    0.47
   1   9 -24    0.94    0.64
  -1  -9  23   27.44    2.57
   1   9 -23   28.93    3.14
   1   9 -22   -0.12    0.75
  -1  -9  22    0.48    0.55
  -1  -9  21    1.44    0.88
   1   9 -21    2.47    1.06
   1   9 -20    4.46    1.39
   1   9 -19   14.11    2.45
   1   9 -18   34.94    3.78
   1   9 -17    2.03    1.15
   1   9 -16    7.49    1.81
   1   9 -15   53.08    4.54
   1   9 -15   59.87    4.31
   1   9 -14   41.95    3.97
   1   9 -14   38.93    3.48
  -1   9  14   43.80    3.54
   1   9 -13   11.74    2.16
  -1   9  13   10.78    1.84
   1   9 -13   12.99    2.01
   1   9 -12    2.51    0.99
   1   9 -12    1.67    0.88
   1   9 -12    1.52    0.94
   1   9 -11    6.61    1.54
   1   9 -11    4.92    1.15
   1   9 -11    5.93    1.48
   1   9 -10  214.11    7.90
   1   9 -10  220.17    7.22
  -1   9  10  210.15    7.48
   1   9 -10  226.93    8.63
   1   9  -9   29.41    3.10
  -1   9   9   24.86    2.56
   1   9  -9   25.56    2.36
   1   9  -8    1.57    0.68
  -1   9   8    7.83    1.55
  -1   9   7  157.78    6.55
  -1   9   6   31.97    2.94
  -1   9   5   42.54    3.38
  -1   9   4    1.00    0.78
  -1   9   3  163.33    6.62
  -1   9   2   10.14    1.74
  -1   9   1   17.83    2.21
  -1   9   0   41.38    3.37
  -1   9  -1   56.44    3.91
  -1   9  -2   84.60    4.81
  -1   9  -3  105.76    5.38
  -1   9  -4    5.99    1.28
  -1   9  -5   16.82    2.13
  -1   9  -6   39.52    3.36
  -1   9  -6   38.95    2.91
  -1   9  -7   67.08    4.33
  -1   9  -7   76.27    4.20
   1   9   7   71.15    4.41
   1   9   8  103.05    5.35
  -1   9  -8  110.32    5.22
  -1   9  -8  108.43    5.46
  -1   9  -9  430.11   11.48
  -1   9  -9  418.09   10.40
  -1   9  -9  420.29   10.67
   1   9   9  432.67   11.03
   1   9  10  327.66    9.69
  -1   9 -10  323.31    9.30
  -1   9 -11   48.50    4.03
   1   9  11   46.67    3.71
  -1   9 -11   41.99    3.48
  -1   9 -12   61.95    4.68
  -1   9 -12   65.81    4.45
   1   9  12   62.84    4.29
  -1   9 -13  281.03   10.06
   1   9  13  309.68    9.52
  -1   9 -13  309.42    9.79
  -1   9 -14   87.96    5.75
   1   9  14   96.90    5.28
  -1   9 -14   89.34    5.39
  -1   9 -15   -0.13    0.81
  -1   9 -16    0.25    0.73
  -1   9 -17  185.51    8.43
  -1   9 -18   40.03    3.96
   1  -9  18   44.76    3.69
   1  -9  19   11.15    1.89
  -1   9 -19   12.66    2.26
   1  -9  20   19.86    2.42
  -1   9 -20   21.29    2.86
   1  -9  21   75.01    4.53
  -1   9 -21   69.34    4.94
  -1   9 -22    0.80    0.91
   1  -9  22    0.89    0.60
   1  -9  23   15.05    1.92
  -1   9 -23   13.17    2.05
   1  -9  24    4.26    0.98
  -1   9 -24    5.57    1.36
  -1   9 -25   63.30    3.82
   1  -9  25   59.56    3.22
  -1   9 -26   33.25    2.55
   1  -9  26   28.61    1.97
  -1   9 -27   19.22    1.71
   1  10 -26   43.78    2.77
   1  10 -25   15.21    1.83
   1  10 -24   45.61    3.41
   1  10 -23   -0.20    0.73
   1  10 -22   11.25    1.87
   1  10 -21   91.27    5.52
   1  10 -20    2.87    1.33
   1  10 -19   20.98    2.88
   1  10 -18  116.87    6.75
   1  10 -17   -0.34    0.92
   1  10 -16   69.11    5.28
   1  10 -16   69.72    4.47
  -1  10  15  285.60    9.07
   1  10 -15  258.17   10.11
   1  10 -15  278.88    9.10
  -1  10  14    7.49    1.59
   1  10 -14    6.70    1.39
   1  10 -14    9.02    2.02
   1  10 -13   86.07    5.17
  -1  10  13   91.00    5.26
   1  10 -13   83.44    5.70
   1  10 -12   -0.22    0.94
  -1  10  12    1.47    0.94
   1  10 -12    2.00    1.21
   1  10 -11  880.96   16.33
   1  10 -11  838.83   17.41
   1  10 -10   77.12    5.29
   1  10 -10   82.65    4.98
   1  10  -9   96.22    5.35
   1  10  -9   94.43    5.76
  -1  10   8   75.07    4.80
   1  10  -8   81.73    5.28
   1  10  -8   80.85    4.90
  -1  10   7   79.95    5.02
   1  10  -7   89.00    5.38
   1  10  -7   89.37    5.07
   1  10  -6   87.30    5.29
   1  10  -6   84.01    4.88
  -1  10   6   83.89    5.13
   1  10  -5   92.00    5.31
  -1  10   5   87.33    5.25
   1  10  -5   90.35    5.01
   1  10  -5   89.04    4.79
  -1  10   4   34.84    3.36
   1  10  -4   38.55    3.32
   1  10  -3   50.96    3.75
  -1  10   3   42.72    3.69
   1  10  -2    5.50    1.36
  -1  10   2    3.53    1.09
  -1  10   1   31.10    3.17
   1  10  -1   28.74    2.79
   1  10   0  523.68   11.80
  -1  10   0  485.66   12.44
   1  10   1  205.40    7.44
  -1  10  -1  199.24    7.96
   1  10   2  198.47    7.36
  -1  10  -2  200.58    8.04
  -1  10  -3    8.83    1.77
   1  10   3    4.48    1.03
  -1  10  -4  105.52    5.80
   1  10   4  106.96    5.42
   1  10   5    3.41    1.12
  -1  10  -5    2.02    0.96
  -1  10  -6   40.78    3.59
   1  10   6   37.27    3.41
   1  10   7    9.87    1.84
  -1  10  -7    8.25    1.78
  -1  10  -7   11.32    1.93
  -1  10  -8   83.35    5.18
   1  10   8   81.02    5.00
  -1  10  -9    6.69    1.58
  -1  10  -9    4.76    1.05
   1  10   9    6.24    1.47
   1  10  10   19.41    2.51
  -1  10 -10   22.66    2.54
  -1  10 -10   20.30    2.68
  -1  10 -11  182.80    8.01
   1  10  11  172.09    7.39
  -1  10 -11  179.86    7.22
  -1  10 -12    6.65    1.66
   1  10  12    3.95    1.07
  -1  10 -12    6.40    1.66
   1  10  13  157.63    7.05
  -1  10 -13  169.41    7.86
  -1  10 -14   83.86    5.60
   1  10  14   84.48    5.10
   1  10  15    6.52    1.43
  -1  10 -15    4.58    1.43
  -1  10 -16  286.37   10.35
  -1  10 -17   47.12    4.24
  -1  10 -18   11.96    2.18
  -1  10 -19  125.49    6.61
  -1  10 -20    5.43    1.43
  -1  10 -21   17.32    2.37
  -1  10 -22  101.53    5.33
  -1  10 -23   14.24    2.00
  -1  10 -24   50.44    3.33
  -1  10 -25    5.52    1.09
  -1  10 -26    0.03    0.33
   1  11 -25    1.17    0.55
   1  11 -24   11.92    1.52
   1  11 -23    0.08    0.55
   1  11 -22    1.87    0.83
   1  11 -21   21.32    2.51
   1  11 -20   22.62    2.69
   1  11 -19    1.85    1.05
   1  11 -18   15.61    2.36
   1  11 -17   -0.26    0.97
  -1  11  16  152.42    6.42
   1  11 -16  134.75    7.18
  -1  11  15  466.14   11.58
   1  11 -15  442.87   13.00
   1  11 -14   11.99    1.92
  -1  11  14    9.56    1.73
   1  11 -14    8.79    1.97
  -1  11  13   20.97    2.58
   1  11 -13   23.31    2.66
   1  11 -13   15.11    2.48
   1  11 -12   96.67    6.09
   1  11 -12  109.74    5.69
  -1  11  12  101.20    5.73
   1  11 -11   66.18    5.00
  -1  11  11   59.30    4.44
   1  11 -11   63.91    4.33
  -1  11  10   13.40    2.17
   1  11 -10   15.23    2.19
   1  11 -10   16.31    2.50
   1  11  -9   39.07    3.79
   1  11  -9   39.91    3.48
   1  11  -8   15.86    2.24
   1  11  -8   15.78    2.42
   1  11  -7  165.40    6.98
   1  11  -7  166.19    7.53
   1  11  -6   22.14    2.64
   1  11  -6   20.22    2.65
  -1  11   5    0.51    1.37
   1  11  -5    1.77    1.11
   1  11  -5    0.04    0.57
  -1  11   4  185.67    8.07
   1  11  -4  198.11    7.63
   1  11  -4  187.38    7.39
   1  11  -3  334.56    9.96
  -1  11   3  332.27   10.83
   1  11  -3  340.32    9.94
   1  11  -2  116.99    5.83
  -1  11   2  125.63    6.70
   1  11  -2  127.29    6.21
   1  11  -1    6.96    1.48
  -1  11   1   11.41    2.18
   1  11  -1    7.99    1.67
   1  11   0   28.96    3.03
   1  11   0   31.33    3.05
  -1  11   0   31.16    2.86
  -1  11   0   30.46    3.27
  -1  11  -1    0.47    0.72
   1  11   1    3.61    1.07
   1  11   1    1.40    0.90
  -1  11  -1    2.40    1.20
  -1  11  -2   47.33    3.49
   1  11   2   41.81    3.69
  -1  11  -2   46.15    4.11
   1  11   2   38.73    3.40
  -1  11  -3  340.38   10.99
   1  11   3  352.72   10.68
   1  11   4  123.28    6.33
  -1  11  -4  113.57    6.34
  -1  11  -5    3.29    1.50
   1  11   5    3.73    1.27
   1  11   6  240.29    8.97
   1  11   7  133.53    6.66
   1  11   8    1.43    0.72
  -1  11  -8    1.42    0.95
  -1  11  -9  242.47    9.03
   1  11   9  224.60    8.70
  -1  11 -10  256.31    9.43
   1  11  10  236.62    8.87
  -1  11 -11    7.32    1.75
   1  11  11    7.48    1.58
  -1  11 -12    4.91    1.46
   1  11  12    6.77    1.56
  -1  11 -13   60.60    4.70
   1  11  13   58.17    4.28
   1  11  14  238.54    8.48
  -1  11 -14  243.75    9.36
  -1  11 -15  203.77    8.53
   1  11  15  226.03    8.02
   1  11  16  206.06    7.35
  -1  11 -16  187.30    8.13
  -1  11 -17  134.94    6.78
  -1  11 -18   47.47    3.94
  -1  11 -19   71.50    4.68
  -1  11 -20    0.94    0.71
  -1  11 -21    1.95    0.94
  -1  11 -22   54.14    3.48
  -1  11 -23   33.01    2.54
  -1  11 -24   29.38    2.15
   1  12 -23   32.00    2.27
   1  12 -22    6.61    1.21
   1  12 -21   23.87    2.33
   1  12 -20    4.69    1.21
   1  12 -19    0.35    0.63
   1  12 -18   16.20    2.21
   1  12 -17    3.42    0.97
  -1  12  16    7.38    1.40
   1  12 -16    5.91    1.42
  -1  12  15   63.89    4.15
   1  12 -15   59.30    4.50
  -1  12  14    9.57    1.67
   1  12 -14   10.42    2.01
  -1  12  13    0.27    0.68
   1  12 -13    0.59    1.04
   1  12 -13    2.39    1.15
  -1  12  12   60.54    4.41
   1  12 -12   66.96    4.24
   1  12 -12   64.45    4.83
   1  12 -11   14.42    2.35
   1  12 -11   17.35    2.30
  -1  12  11   18.58    2.53
   1  12 -10   31.25    3.02
   1  12 -10   23.94    2.94
  -1  12  10   25.39    2.95
   1  12  -9   29.33    3.03
   1  12  -9   27.13    3.11
  -1  12   9   26.72    3.04
  -1  12   8   64.87    4.77
   1  12  -8   70.70    4.93
   1  12  -8   74.93    4.70
   1  12  -7    0.05    0.63
   1  12  -7    0.73    0.89
   1  12  -6   21.08    2.59
   1  12  -6   21.50    2.51
   1  12  -5   80.15    4.91
   1  12  -5   83.07    4.99
   1  12  -4   24.29    2.77
   1  12  -4   27.01    2.88
   1  12  -3  103.36    5.57
   1  12  -3  107.23    5.86
   1  12  -2    9.77    1.88
   1  12  -2    5.62    1.37
   1  12  -1   50.05    3.90
   1  12  -1   43.89    3.81
   1  12   0   38.48    3.62
   1  12   0   37.51    3.37
   1  12   1   78.06    4.88
   1  12   1   72.42    4.96
  -1  12  -2   22.82    2.51
   1  12   2   17.41    2.48
   1  12   3    6.44    1.60
   1  12   4    2.52    1.07
   1  12   5   60.83    4.62
   1  12   6   48.85    4.18
   1  12   7   41.01    3.83
   1  12   8    4.90    1.43
   1  12   9   18.65    2.60
   1  12  10   33.36    3.37
  -1  12 -10   41.90    3.74
  -1  12 -11   24.27    2.89
   1  12  11   21.34    2.71
   1  12  12    1.55    0.80
  -1  12 -12    3.12    1.31
  -1  12 -13   36.05    3.42
   1  12  13   31.49    3.10
  -1  12 -14   29.34    3.08
   1  12  14   27.97    2.83
   1  12  15    0.84    0.56
  -1  12 -15    0.83    0.93
  -1  12 -16    8.49    1.64
   1  12  16    9.66    1.50
  -1  12 -17   51.08    3.81
  -1  12 -18    1.30    0.92
  -1  12 -19    2.07    0.86
  -1  12 -20    5.55    1.11
  -1  12 -21    4.77    0.98
  -1  12 -22    3.54    0.84
   1  13 -21    1.51    0.64
   1  13 -20   48.61    2.94
   1  13 -19   13.34    1.67
   1  13 -18   19.79    2.14
   1  13 -17   14.89    1.93
  -1  13  16    0.35    0.41
   1  13 -16    1.39    0.57
  -1  13  15   29.23    2.63
   1  13 -15   27.00    2.77
   1  13 -14  198.45    7.59
  -1  13  14  204.64    7.32
   1  13 -13   59.68    4.26
  -1  13  13   58.11    4.02
  -1  13  12   26.16    2.80
   1  13 -12   24.32    2.77
   1  13 -11   75.13    4.81
  -1  13  11   70.12    4.71
   1  13 -11   79.31    4.27
   1  13 -10  336.24    9.04
   1  13 -10  337.99   10.25
  -1  13   9   24.31    2.89
   1  13  -9   28.13    3.01
   1  13  -9   26.61    2.68
   1  13  -8    5.67    1.45
   1  13  -8    5.84    1.50
  -1  13   8    6.46    1.59
  -1  13   7    7.25    1.65
   1  13  -7    8.89    1.67
  -1  13   6  101.05    5.93
   1  13  -6  110.77    5.56
   1  13  -6  105.34    5.39
  -1  13   5    2.94    1.25
   1  13  -5    2.42    0.96
   1  13  -5    2.61    0.97
   1  13  -4  109.94    5.81
   1  13  -4  113.13    5.67
  -1  13   4  110.82    6.23
   1  13  -3   17.66    2.31
   1  13  -3   19.66    2.50
  -1  13   3   18.23    2.58
  -1  13   2   25.03    2.98
   1  13  -2   23.34    2.79
   1  13  -2   25.45    2.78
  -1  13   1   59.10    4.54
   1  13  -1   57.44    4.38
  -1  13   0  117.81    6.31
   1  13   0  120.63    6.41
   1  13   1    4.60    1.39
  -1  13  -1    6.05    1.48
  -1  13  -2   71.25    4.75
   1  13   2   77.58    5.21
  -1  13  -3   32.40    3.18
   1  13   3   30.58    3.36
  -1  13  -4   18.08    2.36
   1  13   4   17.41    2.45
  -1  13  -5    9.30    1.67
   1  13   5    9.69    1.84
   1  13   6    2.34    1.00
   1 -13   7   31.11    3.14
   1  13   7   29.98    3.26
   1  13   8    8.38    1.84
   1  13   9   38.24    3.64
   1  13  10   30.65    3.15
   1  13  11    3.27    0.92
  -1  13 -12   27.96    2.73
   1  13  12   21.36    2.50
   1  13  13   10.92    1.74
  -1  13 -13   11.82    1.84
  -1  13 -14   21.28    2.37
   1  13  14   20.16    2.21
   1  13  15    1.47    0.58
  -1  13 -15    1.32    0.71
   1  13  16   87.59    4.04
  -1  13 -16   81.25    4.28
  -1  13 -17   31.88    2.59
  -1  13 -18    0.65    0.51
  -1  13 -19    5.04    0.95
  -1  13 -20    0.62    0.35
   1  14 -18    2.87    0.68
   1  14 -17   18.09    1.73
   1  14 -16   23.19    2.04
  -1  14  16   22.26    1.85
   1  14 -15   22.25    2.13
  -1  14  15   23.68    2.09
  -1  14  14    6.35    1.15
   1  14 -14   10.74    1.58
  -1  14  13   13.04    1.76
   1  14 -13   15.65    1.89
   1  14 -12    1.39    0.64
  -1  14  12    0.71    0.52
   1  14 -11    3.64    1.02
  -1  14  11    3.24    0.99
  -1  14  10   41.06    3.44
  -1  14   9   13.42    2.05
   1  14  -9   13.50    1.73
   1  14  -8   37.51    2.86
  -1  14   8   37.03    3.41
   1  14  -7   72.70    4.06
  -1  14   7   64.17    4.53
   1  14  -6   15.06    1.89
  -1  14   6   13.67    2.19
  -1  14   5   35.33    3.40
   1  14  -5   40.20    3.26
  -1  14   4   44.38    3.87
   1  14  -4   41.89    3.40
   1  14  -3    0.74    0.57
  -1  14   3    3.02    1.15
   1  14  -2   -0.26    0.78
  -1  14   2    0.95    0.89
  -1  14   1   54.05    4.16
   1  14  -1   51.92    4.03
  -1  14   0    1.41    0.95
   1  14   0    0.65    0.73
  -1  14  -1    0.22    0.62
   1  14   1   -0.85    0.92
  -1  14  -2   39.28    3.42
   1  14   2   39.35    3.61
  -1  14  -3   12.45    1.92
   1  14   3   16.30    2.34
   1  14   4   55.27    4.24
  -1  14  -4   62.34    4.11
  -1  14  -5    3.12    1.01
   1  14   5    0.53    0.68
   1  14   6    1.54    0.78
   1  14   7    0.61    0.69
   1  14   8   41.26    3.59
   1  14   9    0.23    0.73
   1  14  10   -1.24    1.04
   1 -14  10    1.33    0.70
   1  14  11  113.82    5.47
   1 -14  11  122.85    5.50
   1  14  12   17.10    2.04
   1 -14  12   17.64    2.09
   1 -14  13    2.83    0.88
   1  14  13    2.27    0.83
   1 -14  14   45.77    3.10
   1  14  14   42.02    2.87
   1  14  15   62.17    3.18
   1 -14  15   63.18    3.49
   1 -14  16   25.89    2.11
   1 -14  17    6.57    1.01
  -1  15  14   66.27    3.10
  -1  15  13   17.82    1.76
  -1  15  12   12.77    1.61
  -1  15  11   74.67    4.01
  -1  15  10   28.23    2.57
  -1  15   9   27.45    2.62
  -1  15   8   33.53    2.98
  -1  15   7   12.63    1.85
  -1  15   6    1.94    0.85
   1  15  -5    8.43    1.35
  -1  15   5    9.02    1.64
  -1  15   4    7.90    1.53
   1  15  -4    9.73    1.51
  -1  15   3   80.92    4.74
   1  15  -3   79.93    4.40
  -1  15   2  148.91    6.41
   1  15  -2  142.58    6.03
   1  15  -1    4.15    1.17
  -1  15   1    1.58    0.69
   1  15   0   14.92    2.04
  -1  15   0   12.30    1.84
  -1  15  -1   12.32    1.81
   1  15   1   13.72    1.95
  -1  15  -2   16.42    2.03
   1  15   2   17.32    2.22
   1  15   3   54.06    3.93
  -1  15  -3   57.96    3.67
   1  15   4   12.92    1.94
  -1  15  -4   14.41    1.79
   1  15   5   93.47    5.10
   1  15   6   10.08    1.71
   1  15   7   10.51    1.69
   1  15   8    0.43    0.53
   1  15   9    1.01    0.61
   1  15  10   15.70    1.93
   1  15  11    1.82    0.70
   1  15  12    8.14    1.26
   1  15  13   15.27    1.56
   1  15  14   41.91    2.29
  -1  16  11   16.40    1.54
  -1  16  10    5.53    0.93
  -1  16   9    2.03    0.68
  -1  16   8   90.69    4.14
  -1  16   7    2.28    0.76
  -1  16   6   25.08    2.33
  -1  16   5   27.93    2.47
  -1  16   4   20.64    2.11
   1  16  -3    0.87    0.46
  -1  16   3    0.44    0.55
  -1  16   2    0.15    0.48
   1  16  -2   -0.20    0.46
  -1  16   1   57.54    3.46
   1  16  -1   53.64    3.23
   1  16   0  101.69    4.55
  -1  16   0   99.92    4.47
   1  16   1   33.13    2.67
  -1  16  -1   30.04    2.42
  -1  16  -2   77.21    3.69
   1  16   2   73.94    3.98
   1  16   3    1.28    0.62
  -1  16  -3    1.61    0.61
   1  16   4   23.44    2.23
   1  16   5    3.61    0.94
   1  16   6    5.65    1.13
   1  16   7  114.76    4.69
   1  16   8   92.68    4.09
   1  16   9   77.29    3.59
   1  16  10   49.80    2.71
   1  16  11    1.25    0.50
  -1  17   6   27.69    1.85
  -1  17   5    8.31    1.06
  -1  17   4    2.60    0.62
  -1  17   3   62.62    2.86
  -1  17   2    8.29    1.04
  -1  17   1    3.59    0.70
   1  17   1   -0.43    0.43
   1  17   2   32.27    2.04
   1  17   3   30.30    1.99
   1  17   4    1.06    0.45
   1  17   5   39.64    2.20
  -2   0  32   56.78    2.90
  -2   0  31    0.03    0.43
  -2   0  30  395.38    9.43
  -2   0  29    0.73    0.67
  -2   0  28   36.91    3.29
  -2   0  27    1.15    0.90
   2   0 -26   62.95    4.86
  -2   0  26   69.93    4.75
   2   0 -25    0.55    1.08
   2   0 -24  366.68   11.67
   2   0 -23    1.27    0.83
   2   0 -22   12.98    2.16
   2   0 -22    9.06    1.65
   2   0 -21    1.39    0.72
   2   0 -21   -0.31    0.83
   2   0 -20  919.57   16.90
   2   0 -20  914.67   15.93
   2   0 -19   -1.02    0.63
   2   0 -19    0.93    0.75
   2   0 -18    1.19    0.72
   2   0 -17    0.18    0.45
   2   0 -16   31.75    2.52
   2   0 -15    0.01    0.41
   2   0 -14  114.26    4.32
   2   0 -13   -0.25    0.48
   2   0 -12    4.41    0.82
   2   0 -11    0.53    0.39
   2   0 -10  828.46    9.44
   2   0  -9    0.72    0.40
   2   0  -8  201.78    4.15
   2   0  -7    0.98    0.30
   2   0  -6 1855.83   11.09
   2   0  -5    0.12    0.14
   2   0  -4 2652.64   11.71
   2   0  -3    1.27    0.25
   2   0  -2  658.36    5.28
   2   0  -1    0.57    0.18
  -2   0   0 1112.90    6.87
  -2   0  -1    0.37    0.15
  -2   0  -2 4791.37   15.18
  -2   0  -3    0.75    0.24
  -2   0  -4  176.86    3.40
  -2   0  -5   -0.01    0.23
  -2   0  -6  526.32    6.66
  -2   0  -7    0.67    0.35
  -2   0  -8    5.06    0.80
  -2   0  -9    0.31    0.24
  -2   0 -10  136.88    4.39
  -2   0 -11    0.21    0.33
  -2   0 -11    0.56    0.38
  -2   0 -12  248.24    5.88
  -2   0 -13    0.34    0.40
  -2   0 -14  203.49    5.85
  -2   0 -15    1.10    0.57
  -2   0 -16  302.55    7.77
  -2   0 -17    1.03    0.69
  -2   0 -18  271.02    7.90
   2   0  18  266.50    8.66
   2   0  19    0.93    0.74
   2   0  20   54.08    4.13
   2   0  21    1.07    0.86
   2   0  22  473.53   12.57
   2   0  23    2.15    0.90
   2   0  24    7.27    1.51
   2   0  25   -0.92    0.95
   2   0  26  358.23   10.35
   2   0  27    0.74    0.64
   2   0  28   39.71    3.12
   2   0  29    0.49    0.63
   2   0  30    1.92    0.69
  -2  -1  32   26.17    2.06
  -2   1  31    4.43    0.93
  -2  -1  31    3.39    0.84
  -2   1  30   94.29    4.42
  -2  -1  30   92.79    4.68
  -2  -1  29   57.64    3.95
  -2   1  29   54.40    3.64
  -2  -1  28    3.74    1.27
  -2   1  28    2.91    0.98
  -2   1  27   47.27    3.71
  -2  -1  27   48.88    3.90
  -2   1  26   44.82    3.70
  -2  -1  26   40.48    3.70
   2  -1 -26   43.49    4.01
   2   1 -25   13.07    2.37
   2  -1 -25   10.94    2.12
   2  -1 -24  231.28    9.28
   2   1 -24  234.52    9.42
   2   1 -23  214.58    8.90
   2   1 -23  221.67    8.70
   2  -1 -23  221.12    8.89
   2   1 -22  122.02    6.28
   2  -1 -22  128.55    6.67
   2   1 -22  122.37    6.55
   2  -1 -21    2.60    1.16
   2   1 -21    6.63    1.63
   2  -1 -21    5.28    1.53
   2   1 -21    4.40    1.36
   2   1 -20  325.38    9.72
   2  -1 -20  325.61   10.02
   2  -1 -20  340.76    9.60
   2   1 -20  341.20   10.34
   2   1 -19  307.59    9.08
   2  -1 -19  304.24    8.71
   2   1 -19  306.74    9.44
   2  -1 -19  298.05    9.29
   2  -1 -18   23.46    2.33
   2   1 -18   23.95    2.44
   2   1 -17   10.78    1.57
   2  -1 -17   11.06    1.52
   2   1 -16  230.06    6.87
   2  -1 -16  229.94    6.69
   2  -1 -15  253.60    6.70
   2   1 -15  251.29    6.87
   2  -1 -14    0.12    0.35
   2   1 -14   -0.19    0.38
   2  -1 -13  463.48    8.20
   2   1 -13  487.81    8.65
   2   1 -12    6.18    0.96
   2  -1 -12    4.69    0.77
   2   1 -11  106.95    3.68
   2  -1 -11  105.54    3.54
   2   1 -10  223.72    5.02
   2  -1 -10  223.87    4.90
   2   1  -9  215.89    4.69
   2  -1  -9  212.37    4.48
   2   1  -8  762.21    8.24
   2  -1  -8  757.96    7.97
   2   1  -7    1.40    0.35
   2  -1  -7    1.30    0.36
   2  -1  -6  106.52    2.71
   2   1  -6  120.64    2.88
   2  -1  -5   63.34    1.99
   2   1  -5   65.66    1.98
   2  -1  -4  407.72    4.80
   2   1  -4  416.72    4.59
   2  -1  -3  973.66    7.12
   2   1  -3  956.77    6.52
   2  -1  -2   72.39    1.93
   2   1  -2   71.64    1.65
   2   1  -1   86.42    1.72
  -2   1   1   85.11    2.11
  -2   1   0  761.81    6.30
   2   1   0  769.01    4.88
  -2  -1  -1 3242.71   10.45
  -2   1  -1 3324.70   12.93
  -2  -1  -2  122.23    2.21
  -2   1  -2  123.09    2.65
  -2  -1  -3  262.50    3.54
  -2   1  -3  283.63    4.27
  -2   1  -4 1804.54   11.49
  -2  -1  -4 1668.54    9.84
  -2   1  -5    0.56    0.26
  -2  -1  -5    1.75    0.34
  -2   1  -6    1.20    0.33
  -2  -1  -6    0.73    0.24
  -2  -1  -7    9.25    0.94
  -2   1  -7    8.50    0.95
  -2   1  -8    5.78    0.86
  -2  -1  -8    5.15    0.73
  -2  -1  -9   96.68    3.41
  -2   1  -9  107.16    3.78
  -2  -1  -9   98.95    2.97
  -2  -1 -10  652.03    8.04
  -2  -1 -10  681.04    9.58
  -2  -1 -11  270.79    5.49
  -2   1 -11  291.49    6.91
  -2   1 -12   10.54    1.43
  -2   1 -12    9.14    1.25
  -2  -1 -12    9.90    1.12
  -2  -1 -13   50.16    2.63
  -2   1 -13   47.90    2.87
  -2   1 -14  700.85   11.41
  -2  -1 -14  773.48   10.75
  -2  -1 -15   13.92    1.55
  -2   1 -15   13.48    1.67
  -2   1 -16    1.59    0.70
  -2  -1 -16    0.44    0.36
  -2   1 -17   28.80    2.61
  -2   1 -18   32.52    2.87
   2  -1  18   36.70    3.28
   2   1  18   30.37    2.91
   2   1  19    0.68    0.62
   2  -1  19   -0.29    0.88
  -2   1 -19    0.84    0.55
   2  -1  20   62.44    4.54
  -2   1 -20   63.64    4.31
   2   1  20   68.47    4.58
   2   1  21  289.82    9.52
   2  -1  21  306.96   10.14
   2   1  22  111.66    6.00
   2  -1  22  102.15    5.92
   2   1  23   60.33    4.43
   2  -1  23   53.64    4.31
   2   1  24  182.64    7.61
   2  -1  24  188.68    8.02
   2  -1  25   56.90    4.36
   2   1  25   51.56    3.93
   2   1  26   30.39    2.95
   2  -1  26   29.32    3.08
   2   1  27   34.46    3.00
   2  -1  27   36.13    3.30
   2  -1  28  162.28    6.44
   2   1  28  164.97    6.02
   2   1  29   37.28    2.61
   2  -1  29   38.82    2.91
   2  -1  30    1.79    0.68
  -2  -2  32    9.11    1.25
  -2  -2  31   12.71    1.64
  -2  -2  30  249.25    7.69
  -2  -2  29    1.83    0.86
  -2   2  29    0.30    0.46
  -2   2  28    0.09    0.66
  -2  -2  28    0.65    0.79
  -2  -2  27    3.30    1.27
  -2   2  27    3.70    1.14
  -2  -2  26  449.60   12.25
  -2   2  26  462.85   11.45
   2  -2 -26  427.30   12.32
  -2   2  25   80.10    4.89
   2  -2 -25   79.97    5.45
   2  -2 -24   72.78    5.17
   2   2 -24   74.45    5.32
   2  -2 -23    6.72    1.61
   2   2 -23    6.84    1.67
   2   2 -22  146.10    7.21
   2   2 -22  142.83    7.00
   2  -2 -22  139.48    6.90
   2   2 -21   31.67    3.31
   2   2 -21   30.62    3.17
   2  -2 -21   32.64    3.32
   2   2 -20   16.83    2.32
   2   2 -20   17.82    2.40
   2  -2 -20   17.57    2.37
   2  -2 -19  120.95    5.94
   2  -2 -19  138.30    5.83
   2   2 -19  116.29    5.70
   2   2 -19  121.31    5.97
   2   2 -18   30.10    2.79
   2  -2 -18   34.24    2.82
   2   2 -17   87.68    4.56
   2  -2 -17   87.53    4.26
   2   2 -16  103.46    4.74
   2  -2 -16  107.40    4.54
   2  -2 -15   10.07    1.34
   2   2 -15    7.87    1.31
   2  -2 -14  206.54    5.74
   2   2 -14  210.24    6.17
   2   2 -13  286.06    6.85
   2  -2 -13  260.52    6.13
   2  -2 -12   29.62    1.97
   2   2 -12   30.75    2.15
   2  -2 -11  108.26    3.57
   2   2 -11  109.93    3.85
  -2   2  11  104.53    2.21
   2  -2 -10    1.54    0.41
   2   2 -10    0.30    0.37
   2   2  -9  345.30    6.12
   2  -2  -9  350.14    5.84
   2   2  -8    4.29    0.66
   2  -2  -8    4.54    0.65
   2   2  -7  182.35    3.96
   2  -2  -7  178.80    3.79
   2   2  -6 2375.92   13.35
   2  -2  -6 2350.00   13.21
   2   2  -5 4042.08   16.20
   2  -2  -5 3977.06   16.43
   2   2  -4  455.82    5.04
   2  -2  -4  450.80    5.34
   2   2  -3  449.70    4.58
   2   2  -2  715.41    5.26
   2   2  -1 1305.93    6.46
  -2  -2   1 1277.41    5.38
  -2   2   0  823.39    7.09
   2   2   0  832.50    4.68
  -2   2  -1  653.72    6.29
  -2  -2  -1  654.48    3.92
  -2   2  -2   54.06    1.91
  -2  -2  -2   49.99    1.25
  -2   2  -3  111.13    2.86
  -2  -2  -3  101.84    2.05
  -2  -2  -4  489.66    5.11
  -2   2  -4  510.63    6.42
  -2  -2  -5  161.59    3.21
  -2   2  -5  172.40    3.93
  -2  -2  -6   11.89    0.71
  -2   2  -6   11.83    1.09
  -2  -2  -6    9.45    0.85
  -2  -2  -7  308.76    3.95
  -2  -2  -7  304.30    5.15
  -2   2  -7  319.42    5.96
  -2  -2  -8  283.98    4.16
  -2   2  -8  290.24    5.98
  -2  -2  -9   16.34    1.08
  -2   2  -9   20.65    1.70
  -2   2 -10  163.23    5.05
  -2  -2 -10  155.26    3.58
  -2   2 -11    2.21    0.74
  -2  -2 -11    2.10    0.51
  -2   2 -12   92.44    4.18
  -2  -2 -12   94.31    3.16
  -2   2 -13  966.70   14.00
  -2   2 -13  936.36   13.43
  -2   2 -14   57.83    3.47
  -2   2 -15   -0.08    0.55
  -2   2 -16   90.52    4.64
   2  -2  17  161.63    6.76
  -2   2 -17  157.72    6.36
  -2   2 -18   32.70    3.02
   2  -2  18   34.61    3.26
   2  -2  19   42.94    3.70
  -2   2 -19   45.53    3.62
   2   2  19   46.45    3.61
   2  -2  20  478.47   12.61
  -2   2 -20  465.96   11.81
   2   2  20  464.22   11.67
   2   2  21   27.20    2.86
   2  -2  21   30.09    3.25
  -2   2 -21   30.47    3.15
   2   2  22  215.11    8.06
   2  -2  22  204.69    8.49
   2   2  23    0.18    0.58
   2  -2  23   -0.11    0.75
   2   2  24    3.54    0.95
   2  -2  24    4.52    1.22
   2   2  25   26.70    2.76
   2  -2  25   25.22    2.90
   2  -2  26   17.02    2.42
   2  -2  27  140.55    6.39
   2  -2  28   26.27    2.67
  -2   2 -28   26.55    2.40
   2  -2  29   22.25    2.26
   2  -2  30    5.59    1.06
   2  -2  31    1.43    0.53
  -2  -3  32    1.13    0.57
  -2  -3  31    3.02    0.93
  -2  -3  30    8.22    1.48
  -2  -3  29   38.75    3.24
  -2  -3  28    2.94    1.24
  -2  -3  27   14.15    2.19
   2   3 -26   39.62    3.42
   2  -3 -26   33.04    3.33
  -2  -3  26   36.30    3.52
   2  -3 -25  146.98    7.14
  -2  -3  25  154.71    7.25
   2   3 -25  162.42    7.13
   2   3 -24  276.69    9.49
   2  -3 -24  258.57    9.53
   2   3 -23   11.86    2.22
   2  -3 -23    8.80    1.79
   2   3 -23   13.63    2.14
   2  -3 -22  206.32    8.33
   2   3 -22  212.02    8.67
   2   3 -22  212.94    8.68
   2   3 -21   66.51    4.78
   2   3 -21   62.80    4.58
   2  -3 -21   61.41    4.46
   2   3 -20  208.54    8.14
   2  -3 -20  197.82    7.86
   2   3 -20  203.49    7.96
   2   3 -19    2.50    1.13
   2  -3 -19    0.74    0.62
   2   3 -19    2.38    1.08
   2   3 -18  124.89    5.79
   2  -3 -17   42.77    2.98
   2   3 -17   39.16    3.18
   2  -3 -16    2.38    0.64
   2   3 -16    6.86    1.24
   2   3 -15    0.24    0.49
   2  -3 -15    0.20    0.40
   2  -3 -14  182.86    5.41
   2   3 -14  182.78    5.94
   2  -3 -13    9.54    1.20
   2   3 -13   14.44    1.64
   2  -3 -12    1.45    0.57
   2   3 -12    0.29    0.48
   2  -3 -11 1162.47   11.92
  -2   3  11 1164.69    9.00
   2  -3 -10  314.48    5.89
  -2   3  10  300.14    4.72
   2   3 -10  307.75    6.38
   2   3  -9  877.43   10.23
   2  -3  -9  827.15    9.16
   2  -3  -8 1846.48   13.11
   2   3  -8 1908.92   14.33
   2  -3  -7  567.79    6.96
   2   3  -7  583.38    7.43
   2  -3  -6   99.98    2.84
   2   3  -6   99.32    2.89
   2   3  -5  766.32    7.50
   2   3  -4 1982.65   11.19
   2   3  -3  270.95    3.77
   2   3  -2 1579.84    8.28
  -2   3   2 1676.59   11.22
   2   3  -1   17.74    0.78
  -2   3   1   17.90    1.14
  -2   3   0   81.86    2.40
   2   3   0   84.64    1.45
  -2   3  -1  391.76    5.30
   2   3   1  373.81    2.33
  -2   3  -2  635.90    6.98
  -2   3  -3   20.21    1.29
  -2   3  -4  140.62    3.56
  -2   3  -5    0.66    0.29
  -2   3  -6    0.77    0.31
  -2  -3  -6    0.34    0.07
  -2   3  -7   30.55    1.91
  -2  -3  -7   29.03    0.91
  -2   3  -8  175.21    4.82
  -2  -3  -8  183.38    2.71
  -2   3  -9    8.58    0.82
  -2   3  -9    9.78    1.20
  -2  -3  -9   10.46    0.74
  -2   3 -10   24.20    1.33
  -2   3 -10   22.57    1.94
  -2   3 -11  130.10    4.88
  -2   3 -12   21.38    2.08
  -2   3 -13  318.38    8.19
  -2   3 -13  317.46    8.18
  -2   3 -14   21.98    2.25
  -2   3 -14   22.19    2.28
  -2   3 -15   60.91    3.83
  -2   3 -16    1.29    0.76
   2  -3  17   33.59    3.14
  -2   3 -17   35.36    3.13
  -2   3 -18  168.55    7.00
   2  -3  18  180.28    7.48
  -2   3 -19  172.79    7.30
   2  -3  19  187.30    7.86
   2  -3  20  277.99    9.83
  -2   3 -20  294.10    9.67
   2  -3  21   42.74    3.90
   2  -3  22    2.98    1.03
   2  -3  23   20.55    2.80
   2  -3  24    0.17    0.93
   2  -3  25    3.53    1.25
   2  -3  26  107.81    5.86
   2  -3  27    7.78    1.59
   2  -3  28    0.63    0.71
  -2   3 -28    1.56    0.67
   2  -3  29    3.62    0.96
  -2   3 -29    3.98    0.92
   2  -3  30   95.05    4.09
  -2  -4  32   22.65    1.82
  -2  -4  31    1.33    0.60
  -2  -4  30    2.39    0.79
  -2  -4  29   27.87    2.66
  -2  -4  28    2.27    1.02
   2   4 -28    2.81    0.91
   2   4 -27   37.11    3.22
  -2  -4  27   41.02    3.56
   2   4 -26    8.31    1.62
  -2  -4  26   10.90    1.96
   2   4 -25   31.47    3.23
   2  -4 -25   26.51    3.00
  -2  -4  25   28.76    3.16
  -2  -4  24   35.45    3.54
   2  -4 -24   37.47    3.60
   2   4 -24   34.91    3.46
   2   4 -23   77.10    5.19
   2  -4 -23   79.17    5.15
   2  -4 -22   71.30    4.81
   2   4 -22   72.25    5.03
   2   4 -22   71.68    5.04
   2   4 -21    2.48    1.03
   2  -4 -21    1.06    0.66
   2   4 -21    3.25    1.02
   2   4 -20    0.97    0.65
   2  -4 -20    1.51    0.92
   2   4 -20   -0.45    1.01
   2   4 -19  188.62    7.62
   2   4 -19  181.42    7.47
   2  -4 -19  169.87    7.11
   2   4 -18   37.31    3.30
   2   4 -18   33.27    3.07
   2   4 -17   87.89    4.83
   2   4 -16   27.75    2.63
   2   4 -15  179.24    6.34
   2  -4 -14   25.23    2.00
   2   4 -14   22.27    2.18
   2   4 -13  209.39    6.30
   2  -4 -13  229.07    5.75
   2   4 -12   38.81    2.60
   2  -4 -12   41.31    2.37
  -2   4  11  920.93    9.49
   2  -4 -11  924.18   10.58
   2   4 -10  618.23    9.45
  -2   4  10  632.37    7.82
   2  -4 -10  632.39    8.53
   2   4  -9  345.35    6.74
  -2   4   9  352.63    5.92
   2  -4  -9  363.58    6.26
   2   4  -8   22.40    1.64
   2   4  -7  165.30    4.19
   2   4  -6 2762.61   16.22
   2   4  -5 4012.24   18.17
   2   4  -4   75.27    2.34
   2   4  -3  829.18    7.17
  -2   4   3  879.19    8.81
  -2   4   2  226.05    4.45
   2   4  -2  205.17    3.25
  -2   4   1  715.66    7.65
   2   4  -1  694.29    5.25
  -2   4   0   14.50    1.08
   2   4   0   14.78    0.65
   2   4   1   93.46    1.12
  -2   4  -1  111.42    3.04
  -2   4  -2   12.37    1.03
  -2   4  -3    5.08    0.70
  -2   4  -4   40.67    2.02
  -2   4  -5   99.15    3.28
  -2   4  -6   35.33    2.04
  -2   4  -7  148.30    4.38
  -2   4  -8    5.85    0.94
  -2   4  -8    5.70    0.76
  -2   4  -9  232.63    4.83
  -2   4  -9  260.55    6.36
  -2   4 -10  145.53    5.01
  -2   4 -10  143.14    3.84
  -2   4 -11  353.57    8.22
  -2   4 -12    0.72    0.61
  -2   4 -13  140.65    5.57
  -2   4 -13  143.44    5.75
  -2   4 -14  276.20    8.26
  -2   4 -14  288.28    8.30
  -2   4 -15  188.86    7.00
   2  -4  16    7.39    1.53
  -2   4 -16    4.48    1.24
  -2   4 -17  208.15    7.85
   2  -4  17  223.23    8.25
   2  -4  18  106.53    5.86
  -2   4 -18  103.76    5.67
  -2   4 -19  240.44    8.88
   2  -4  19  242.96    9.11
   2  -4  20   27.21    3.12
  -2   4 -20   25.66    2.96
   2  -4  21   41.87    3.97
   2  -4  22   37.01    3.67
   2  -4  23    0.36    0.84
   2  -4  24  144.68    7.13
   2  -4  25    1.37    0.97
   2  -4  26   35.91    3.38
   2  -4  27    1.80    1.01
  -2   4 -27    2.56    0.92
   2  -4  28   18.46    2.18
  -2   4 -28   18.97    2.05
  -2   4 -29    3.38    0.81
   2  -4  29    4.94    1.06
   2  -4  30    1.14    0.60
  -2  -5  31    4.38    0.91
  -2  -5  30   25.59    2.29
  -2  -5  29    6.42    1.28
   2   5 -29    6.01    1.16
  -2  -5  28    1.02    0.68
   2   5 -28    0.33    0.43
   2   5 -27    2.20    0.93
  -2  -5  27    1.08    0.81
   2   5 -26   81.69    5.06
  -2  -5  26   82.74    5.08
  -2  -5  25   81.91    5.18
   2   5 -25   75.95    5.02
   2  -5 -25   89.54    5.18
   2   5 -24    0.25    0.63
   2  -5 -24    0.30    0.65
  -2  -5  24    0.32    0.75
  -2  -5  23  110.19    6.12
   2  -5 -23  112.11    5.96
   2   5 -23  113.77    6.43
   2  -5 -22  144.27    6.77
   2   5 -22  145.45    7.24
   2   5 -21  191.45    8.28
   2  -5 -21  198.18    7.87
   2   5 -20    4.73    1.42
   2   5 -20    7.34    1.70
   2  -5 -20    6.71    1.48
   2  -5 -19  477.79   11.82
   2   5 -19  485.03   12.47
   2   5 -19  468.54   12.73
   2   5 -19  484.74   12.23
   2   5 -18   22.50    2.56
   2   5 -18   21.07    2.51
   2   5 -18   20.43    2.68
   2   5 -17   14.13    2.07
   2   5 -16    0.70    0.63
   2   5 -15    0.52    0.58
   2   5 -14    4.33    1.10
   2   5 -13   27.40    2.44
   2   5 -12  257.06    6.98
   2   5 -11 1015.07   13.35
  -2   5  11 1066.31   11.67
  -2   5  10  427.96    7.31
   2   5 -10  451.84    8.50
   2   5  -9  276.33    6.36
  -2   5   9  267.76    5.76
   2   5  -8  732.52    9.77
  -2   5   8  744.53    9.67
   2   5  -7  348.25    6.43
  -2   5   7  336.94    6.54
   2   5  -6   59.61    2.53
   2   5  -5   17.18    1.30
   2   5  -4  229.83    4.35
  -2   5   4  171.64    4.21
   2   5  -3   76.38    2.35
  -2   5   3   86.83    2.93
   2   5  -2   75.76    2.12
  -2   5   2   82.37    2.78
   2   5  -1  777.47    6.06
  -2   5   1  798.89    8.36
  -2   5   0  765.78    8.28
   2   5   0  779.79    5.13
  -2   5  -1   39.35    1.91
  -2   5  -2   81.64    2.82
  -2   5  -3    0.38    0.33
  -2   5  -4  445.40    7.06
  -2   5  -5   15.36    1.36
  -2   5  -6   42.87    2.34
  -2   5  -6   40.46    2.27
  -2   5  -7   18.76    1.54
  -2   5  -7   17.44    1.56
  -2   5  -8   52.83    2.57
  -2   5  -8   54.43    2.88
  -2   5  -9   89.47    3.46
  -2   5  -9   99.05    4.06
  -2   5 -10  584.37    8.69
  -2   5 -10  580.01   10.35
  -2   5 -11   13.41    1.65
  -2   5 -12   59.21    3.56
  -2   5 -13  140.13    6.01
  -2   5 -13  140.65    5.72
  -2   5 -14   13.14    1.98
   2  -5  15  346.09    9.98
  -2   5 -15  314.97    9.37
  -2   5 -16   49.83    3.91
   2  -5  16   48.46    3.87
  -2   5 -17  343.43   10.40
   2  -5  17  333.99   10.37
   2  -5  18  269.30    9.50
  -2   5 -18  281.13    9.60
   2  -5  19    3.23    1.12
  -2   5 -19    4.37    1.28
   2  -5  20  123.46    6.68
   2  -5  21   31.48    3.45
   2  -5  22    0.81    0.88
   2  -5  23    1.42    0.90
   2  -5  24  125.85    6.54
   2  -5  25  171.07    7.42
  -2   5 -26    4.25    1.30
   2  -5  26    3.56    1.06
   2  -5  27   27.96    2.71
  -2   5 -27   24.63    2.49
  -2   5 -28    1.95    0.69
   2  -5  28    1.31    0.74
   2  -5  29    1.64    0.66
  -2   5 -29    1.80    0.61
   2  -5  30    4.08    0.78
  -2  -6  31    6.70    0.98
  -2  -6  30  101.23    4.14
  -2  -6  29   28.22    2.44
   2   6 -29   27.76    2.27
  -2  -6  28   14.16    1.89
   2   6 -28   13.43    1.80
  -2  -6  27    0.00    0.59
   2   6 -27   -0.60    0.79
  -2  -6  26   21.45    2.56
   2   6 -26   19.63    2.50
  -2  -6  25   -0.14    0.75
   2   6 -25   -0.49    0.87
  -2  -6  24   53.90    4.19
   2   6 -24   54.35    4.42
  -2  -6  23   78.66    5.14
   2   6 -23   85.13    5.57
  -2  -6  22    0.36    0.72
   2   6 -22    0.74    0.93
   2   6 -21  213.26    8.93
  -2  -6  21  213.08    8.37
   2   6 -20  115.81    6.55
   2   6 -19  235.90    9.23
   2   6 -19  262.53    9.33
   2   6 -18  120.45    6.50
   2   6 -18  134.69    6.58
   2   6 -17  119.12    6.00
   2   6 -17  110.49    6.12
   2   6 -16  159.86    6.69
   2   6 -16  161.13    7.27
   2   6 -15   28.06    2.96
   2   6 -15   27.99    2.73
   2   6 -14  149.61    6.01
   2   6 -13  148.82    5.79
   2   6 -12  140.73    5.43
   2   6 -11  228.46    6.63
  -2   6  11  239.55    6.13
  -2   6  10  546.57    9.34
   2   6 -10  568.41   10.00
   2   6  -9 1970.38   17.78
  -2   6   9 2042.88   18.01
  -2   6   8  845.20   11.38
   2   6  -8  865.34   11.24
   2   6  -7 1271.41   12.94
  -2   6   7 1283.04   14.01
  -2   6   6    3.51    0.75
  -2   6   6    2.60    0.75
   2   6  -5 1483.07   12.55
  -2   6   5 1527.36   15.32
  -2   6   4   59.43    2.57
   2   6  -4   55.63    2.29
  -2   6   4   53.97    2.89
   2   6  -3   74.88    2.48
  -2   6   3   69.17    3.27
   2   6  -2  201.38    3.71
  -2   6   2  190.37    5.42
   2   6  -1  228.98    3.53
  -2   6   1  222.95    5.83
  -2   6   0   83.72    2.89
  -2   6   0   85.28    3.59
  -2   6  -1   28.67    2.10
  -2   6  -1   32.36    1.81
  -2   6  -2  201.33    5.58
  -2   6  -2  216.80    4.81
  -2   6  -3    5.39    0.93
  -2   6  -3    6.12    0.85
  -2   6  -4   65.09    3.17
  -2   6  -4   68.05    2.85
  -2   6  -5  357.68    7.45
  -2   6  -5  390.52    7.06
  -2   6  -6  371.13    7.53
  -2   6  -6  417.98    7.61
  -2   6  -7  479.48    8.45
  -2   6  -7  448.51    8.43
  -2   6  -8    5.53    0.97
  -2   6  -8    7.49    1.14
  -2   6  -9  337.82    7.42
  -2   6  -9  354.74    7.93
  -2   6 -10   91.70    4.28
  -2   6 -10   89.32    3.84
  -2   6 -11   45.96    3.13
  -2   6 -12   75.85    4.13
  -2   6 -13   40.78    3.10
  -2   6 -13   40.42    3.38
   2  -6  14   11.48    1.90
  -2   6 -14   10.19    1.76
   2  -6  15  166.68    7.10
  -2   6 -15  167.93    7.13
   2  -6  16  726.09   15.17
  -2   6 -16  743.16   15.42
   2  -6  17   23.69    2.84
  -2   6 -17   28.85    3.14
  -2   6 -18   41.00    3.76
   2  -6  18   30.85    3.32
   2  -6  19  368.78   11.38
   2  -6  20  364.23   11.45
   2  -6  21  104.60    6.16
   2  -6  22   43.47    3.93
   2  -6  23   87.83    5.50
   2  -6  24  175.41    7.50
  -2   6 -24  179.90    7.71
  -2   6 -25    4.06    1.43
   2  -6  25    3.45    1.17
   2  -6  26   18.11    2.23
  -2   6 -26   22.29    2.43
  -2   6 -27   11.88    1.70
   2  -6  27   13.88    1.79
   2  -6  28   29.51    2.40
  -2   6 -28   30.61    2.42
   2  -6  29    1.07    0.46
  -2   6 -29    0.24    0.38
  -2  -7  29   24.02    2.04
   2   7 -29   23.82    1.98
   2   7 -28   33.68    2.67
  -2  -7  28   31.28    2.52
  -2  -7  27    0.44    0.51
   2   7 -27   -0.34    0.57
  -2  -7  26    1.36    0.67
   2   7 -26    1.01    0.71
  -2  -7  25   -0.36    0.56
   2   7 -25    0.15    0.66
  -2  -7  24    5.39    1.44
   2   7 -24    3.64    1.33
   2   7 -23   15.56    2.44
  -2  -7  23   17.53    2.41
   2   7 -22   94.90    6.00
  -2  -7  22   98.16    5.63
  -2  -7  21   86.26    5.25
   2   7 -21   95.47    6.08
   2   7 -20    0.16    0.78
  -2  -7  20    1.28    0.87
  -2  -7  19   11.07    1.86
   2   7 -19    7.32    1.74
   2   7 -18  530.34   14.03
  -2  -7  18  547.46   12.80
   2   7 -18  558.39   13.58
   2   7 -17   -0.73    0.68
   2   7 -17    1.74    1.09
   2   7 -16   60.54    4.28
   2   7 -16   56.92    4.49
   2   7 -15    5.19    1.20
   2   7 -15    8.21    1.74
   2   7 -14   44.25    3.77
   2   7 -14   40.43    3.24
   2   7 -13   34.72    2.97
   2   7 -12    7.25    1.30
  -2   7  11    1.14    0.67
   2   7 -11    1.45    0.66
   2   7 -10    3.99    0.89
  -2   7  10    5.83    1.08
  -2   7   9   48.62    3.10
   2   7  -9   52.17    3.05
  -2   7   8  356.13    8.36
   2   7  -8  341.18    7.44
  -2   7   7 1583.71   17.50
   2   7  -7 1664.93   15.61
  -2   7   6   12.31    1.58
   2   7  -6   13.27    1.36
  -2   7   6   13.81    1.37
   2   7  -5   52.89    2.52
  -2   7   5   46.87    2.96
  -2   7   5   55.56    2.60
   2   7  -4  458.55    6.91
  -2   7   4  469.08    7.23
   2   7  -3  131.95    3.44
  -2   7   3  133.09    3.72
  -2   7   2   33.90    1.90
  -2   7   2   27.03    2.24
  -2   7   1  251.54    6.83
  -2   7   1  299.15    5.58
  -2   7   0  187.32    5.91
  -2   7   0  232.30    4.96
  -2   7  -1  316.99    7.64
  -2   7  -1  336.58    6.07
  -2   7  -2  719.56    9.12
  -2   7  -2  609.48   10.62
  -2   7  -3   50.22    3.03
  -2   7  -3   56.21    2.62
  -2   7  -4   39.01    2.24
  -2   7  -4   33.50    2.54
  -2   7  -5   19.93    2.00
  -2   7  -5   24.60    1.85
  -2   7  -6   26.34    2.31
  -2   7  -6   28.83    2.09
  -2   7  -7    2.07    0.62
  -2   7  -7    4.22    0.86
  -2   7  -8   20.18    2.04
  -2   7  -8   24.90    2.09
  -2   7  -9   21.99    2.06
  -2   7  -9   17.41    1.91
  -2   7 -10   34.30    2.64
  -2   7 -10   35.06    2.72
  -2   7 -11    1.81    0.74
  -2   7 -12   18.32    2.29
  -2   7 -12   18.18    2.02
   2  -7  13  191.20    7.43
  -2   7 -13  184.71    7.40
  -2   7 -14  136.56    6.50
   2  -7  14  146.73    6.64
   2  -7  15  490.88   12.44
  -2   7 -15  494.03   12.68
  -2   7 -16    1.07    0.91
   2  -7  16    1.81    0.94
   2  -7  17  155.59    7.27
   2  -7  18   33.33    3.47
   2  -7  19    1.62    0.90
   2  -7  20   -0.59    0.87
   2  -7  21  184.69    7.97
   2  -7  22    5.26    1.37
  -2   7 -22   12.18    2.15
  -2   7 -23   25.87    2.99
   2  -7  23   20.98    2.63
  -2   7 -24   16.45    2.35
   2  -7  24   14.61    2.10
  -2   7 -25   52.97    3.82
   2  -7  25   56.24    3.85
  -2   7 -26    2.04    0.77
   2  -7  26    1.03    0.52
   2  -7  27   47.29    3.05
  -2   7 -27   45.95    3.04
   2  -7  28    2.07    0.55
  -2   7 -28    2.10    0.61
   2   8 -28    0.97    0.56
  -2  -8  28    0.62    0.54
   2   8 -27    2.91    0.89
  -2  -8  27    2.23    0.76
   2   8 -26   51.74    3.71
  -2  -8  26   49.59    3.30
   2   8 -25    5.02    1.33
  -2  -8  25    4.35    1.06
  -2  -8  24   22.57    2.43
   2   8 -24   20.72    2.63
   2   8 -23   72.44    5.02
  -2  -8  23   68.37    4.39
  -2  -8  22  137.87    6.32
   2   8 -22  135.16    7.11
  -2  -8  21   37.46    3.37
   2   8 -21   39.31    4.02
  -2  -8  20  365.11   10.49
   2   8 -20  350.30   11.74
  -2  -8  19   48.76    3.85
   2   8 -19   49.25    4.46
  -2  -8  18   67.88    4.47
   2   8 -18   54.20    4.63
   2   8 -17   76.03    5.42
   2   8 -17   75.13    4.97
   2   8 -16  357.48   11.64
   2   8 -16  356.59   10.55
   2   8 -15   18.60    2.40
   2   8 -15   21.45    2.87
   2   8 -14   21.87    2.53
   2   8 -14   23.63    2.90
   2   8 -13   16.44    2.41
   2   8 -13   12.33    1.81
   2   8 -12    5.71    1.37
   2   8 -12    3.85    1.23
   2   8 -11   34.03    2.82
  -2   8  11   31.03    2.69
   2   8 -11   29.65    3.06
  -2   8  10  298.62    8.37
   2   8 -10  295.74    7.86
  -2   8   9  394.67    9.65
   2   8  -9  411.92    8.91
  -2   8   8   45.64    3.27
   2   8  -8   51.12    3.00
  -2   8   7   13.18    1.82
   2   8  -7   15.15    1.60
  -2   8   6  219.03    7.17
   2   8  -6  234.64    5.84
  -2   8   5    0.61    0.52
  -2   8   4   86.76    4.50
  -2   8   3   55.91    3.59
  -2   8   2   82.80    4.38
  -2   8   1   43.97    3.15
  -2   8   0  156.64    5.99
  -2   8  -1  325.02    8.66
  -2   8  -2   79.71    4.33
  -2   8  -3  563.33   11.46
  -2   8  -4   10.85    1.70
  -2   8  -5   63.36    3.84
  -2   8  -6    8.72    1.48
  -2   8  -7   98.05    4.80
  -2   8  -8    0.62    0.44
  -2   8  -9  197.14    6.89
  -2   8 -10    7.24    1.46
   2   8  11  100.88    5.26
  -2   8 -11   97.53    5.32
  -2   8 -12    8.19    1.50
   2   8  12    9.54    1.67
  -2   8 -13    1.15    0.63
   2   8  13    2.49    1.03
   2  -8  14   30.07    3.10
  -2   8 -14   27.18    3.01
   2  -8  15    0.52    0.60
  -2   8 -15    1.26    0.90
   2  -8  16  440.12   12.05
   2  -8  17   71.89    4.90
   2  -8  18    1.05    0.88
   2  -8  19  166.14    7.44
  -2   8 -19  186.65    8.38
   2  -8  20  100.15    5.73
  -2   8 -20   99.29    6.09
   2  -8  21    6.34    1.45
  -2   8 -21    9.74    1.91
   2  -8  22    7.48    1.56
  -2   8 -22   11.10    2.05
  -2   8 -23    1.08    0.75
   2  -8  23    1.59    0.72
   2  -8  24   21.78    2.34
  -2   8 -24   23.30    2.58
  -2   8 -25   -0.21    0.62
   2  -8  25   -0.08    0.45
   2  -8  26    4.42    1.01
  -2   8 -26    3.16    0.89
   2  -8  27   30.91    2.12
  -2   8 -27   35.09    2.48
   2   9 -28   48.33    2.60
   2   9 -27    0.95    0.51
   2   9 -26   10.13    1.54
  -2  -9  25    7.23    1.19
   2   9 -25    7.94    1.58
   2   9 -24    5.03    1.34
  -2  -9  24    3.74    0.94
  -2  -9  23    3.07    0.87
   2   9 -23    0.62    0.62
   2   9 -23    2.37    1.10
   2   9 -22    7.32    1.42
   2   9 -22    8.47    1.85
   2   9 -21   -0.52    0.76
   2   9 -20   14.84    2.51
   2   9 -19   41.93    4.12
   2   9 -18   39.97    4.04
   2   9 -17    1.63    1.21
   2   9 -16  193.64    8.81
   2   9 -15  119.91    6.91
   2   9 -15  133.34    6.40
   2   9 -14  504.18   13.94
   2   9 -14  515.58   12.20
   2   9 -13   24.71    2.68
   2   9 -13   28.49    3.25
   2   9 -12  130.12    5.80
   2   9 -12  121.20    6.60
   2   9 -11   75.64    5.11
  -2   9  11   74.89    4.53
   2   9 -11   74.78    4.83
   2   9 -11   80.26    4.42
   2   9 -10   19.59    2.11
   2   9 -10   17.82    2.40
  -2   9  10   17.15    2.20
   2   9 -10   17.93    2.49
   2   9  -9  349.85   10.24
  -2   9   9  343.35    9.70
   2   9  -9  334.66   10.46
  -2   9   8   74.42    4.60
  -2   9   7  335.14    9.63
  -2   9   6   44.07    3.50
  -2   9   5   35.42    3.09
  -2   9   4   18.10    2.27
  -2   9   3   38.84    3.21
  -2   9   2    1.15    0.75
  -2   9   1  193.66    7.21
  -2   9   0   35.46    3.09
  -2   9  -1   33.15    3.04
  -2   9  -2   80.82    4.69
  -2   9  -3    6.76    1.43
  -2   9  -4   23.28    2.52
  -2   9  -5   68.49    4.37
  -2   9  -6  215.44    7.75
   2   9   6  236.65    8.10
   2   9   7   14.69    2.07
  -2   9  -7   15.17    2.12
   2   9   8   23.94    2.68
  -2   9  -8   19.82    2.37
  -2   9  -8   20.14    2.48
  -2   9  -9    0.39    0.66
  -2   9  -9   -0.55    0.56
  -2   9  -9    0.78    0.76
   2   9   9   -0.09    0.58
  -2   9 -10  148.50    6.61
  -2   9 -10  148.96    6.91
   2   9  10  151.11    6.76
   2   9  11  338.81   10.08
  -2   9 -11  351.28   10.33
  -2   9 -11  363.01   10.91
  -2   9 -12   82.08    5.07
   2   9  12   83.70    5.07
  -2   9 -12   95.05    5.73
  -2   9 -13    6.85    1.50
  -2   9 -13    6.57    1.51
   2   9  13    5.69    1.39
   2   9  14    8.66    1.68
  -2   9 -14    3.69    1.15
  -2   9 -15    2.36    1.19
  -2   9 -16    1.75    0.92
   2  -9  17   49.82    3.99
  -2   9 -17   49.79    4.34
  -2   9 -18   24.03    3.01
   2  -9  18   25.49    2.85
   2  -9  19   64.01    4.42
  -2   9 -19   50.78    4.30
  -2   9 -20    2.10    1.05
   2  -9  20    0.99    0.56
  -2   9 -21    0.50    0.97
   2  -9  21    0.75    0.73
  -2   9 -22   56.43    4.14
   2  -9  22   52.60    3.61
   2  -9  23    3.42    0.96
  -2   9 -23    3.93    1.18
  -2   9 -24   51.43    3.53
   2  -9  24   48.53    3.06
  -2   9 -25   28.90    2.47
   2  -9  25   27.04    2.09
  -2   9 -26   56.13    3.08
   2  10 -27    5.98    0.94
   2  10 -26    4.68    0.98
   2  10 -25    3.08    0.89
   2  10 -24   44.14    3.35
   2  10 -23   13.33    2.04
   2  10 -22   12.75    2.07
   2  10 -21   61.81    3.74
   2  10 -21   64.49    4.72
   2  10 -20    7.77    1.82
   2  10 -20   12.33    1.72
   2  10 -19   27.81    2.75
   2  10 -19   28.62    3.39
   2  10 -18   21.22    2.45
   2  10 -18   25.56    3.31
   2  10 -17  184.60    8.56
   2  10 -17  196.13    7.74
   2  10 -16   -0.16    0.99
   2  10 -16    1.11    0.94
   2  10 -15  113.58    6.07
  -2  10  15  114.46    5.72
   2  10 -15  117.10    6.86
   2  10 -14    1.68    0.91
  -2  10  14    1.94    1.11
   2  10 -14    1.58    1.14
   2  10 -13   23.34    2.79
   2  10 -13   21.75    2.97
   2  10 -12 1263.53   21.91
   2  10 -12 1308.55   20.73
   2  10 -11  422.48   12.52
   2  10 -11  422.83   11.75
  -2  10  10  108.25    5.87
   2  10 -10  102.49    6.18
   2  10 -10  108.92    5.92
   2  10  -9  138.22    6.62
  -2  10   9  123.41    6.21
   2  10  -9  134.11    6.88
  -2  10   8  388.39   11.16
   2  10  -8  395.77   11.67
   2  10  -8  394.84   11.08
   2  10  -7    0.91    0.72
  -2  10   7    0.79    0.85
   2  10  -7    1.21    0.94
   2  10  -6   26.45    2.84
   2  10  -6   31.20    3.22
  -2  10   6   26.81    2.91
   2  10  -5  770.27   14.98
   2  10  -5  736.87   15.25
   2  10  -5  757.95   14.24
   2  10  -4   54.25    3.85
  -2  10   4   49.93    4.10
   2  10  -4   54.20    4.03
   2  10  -4   53.93    4.09
   2  10  -3   34.98    3.11
   2  10  -3   37.80    3.34
  -2  10   3   35.68    3.40
   2  10  -2   42.75    3.46
  -2  10   2   44.95    3.81
   2  10  -2   44.04    3.57
   2  10  -1  393.86   10.52
   2  10  -1  389.33   10.46
  -2  10   1  364.86   10.83
  -2  10   0  126.44    6.37
   2  10   0  124.71    5.98
   2  10   0  132.91    6.07
   2  10   1  151.10    6.62
   2  10   1  144.81    6.41
  -2  10  -1  145.00    6.81
  -2  10  -2    3.04    1.28
   2  10   2    2.95    1.01
   2  10   2    1.61    0.74
   2  10   3   64.65    4.26
   2  10   3   64.25    4.36
  -2  10  -3   59.46    4.40
   2  10   4  180.86    7.15
   2  10   4  177.90    7.33
  -2  10  -4  158.96    7.15
  -2  10  -5    9.17    1.83
   2  10   5   10.65    1.81
   2  10   6   28.78    3.04
  -2  10  -6   26.37    2.93
   2  10   7  115.30    6.04
  -2  10  -7  112.65    5.53
  -2  10  -7  125.66    6.36
  -2  10  -8  150.35    6.55
   2  10   8  159.02    7.11
  -2  10  -8  157.17    7.04
  -2  10  -8  169.80    7.30
   2  10   9    2.56    1.00
  -2  10  -9    3.00    1.12
  -2  10  -9    3.75    1.32
  -2  10  -9    3.06    1.29
  -2  10 -10  342.82   10.12
   2  10  10  342.34   10.49
  -2  10 -11  135.13    6.51
   2  10  11  119.66    6.28
  -2  10 -11  129.35    6.67
  -2  10 -12   11.57    2.11
   2  10  12   10.87    1.85
  -2  10 -13   17.44    2.52
   2  10  13   16.60    2.33
   2  10  14   73.82    4.77
  -2  10 -14   68.14    4.96
  -2  10 -15    0.31    0.75
   2  10  15    0.99    0.77
  -2  10 -16  241.92    9.32
  -2  10 -17  130.83    6.84
  -2  10 -18    4.33    1.40
  -2  10 -19  109.26    6.00
  -2  10 -20   20.60    2.60
  -2  10 -21    1.27    0.72
  -2  10 -22    3.12    0.94
  -2  10 -23    4.87    1.08
  -2  10 -24   36.38    2.65
  -2  10 -25    5.38    0.98
   2  11 -25    1.35    0.53
   2  11 -24   11.55    1.55
   2  11 -23    5.12    1.14
   2  11 -22    9.79    1.69
   2  11 -21   50.63    3.85
   2  11 -20    1.42    0.87
   2  11 -19   -0.15    0.81
   2  11 -19   -0.93    0.80
   2  11 -18    0.02    0.71
   2  11 -18    1.38    0.88
   2  11 -17   22.25    2.93
   2  11 -17   30.27    2.87
  -2  11  16   30.69    2.84
   2  11 -16   24.34    3.07
   2  11 -16   29.60    2.88
   2  11 -15    1.86    0.68
  -2  11  15    0.52    0.75
   2  11 -15    0.64    0.72
   2  11 -14   -0.64    0.78
  -2  11  14   -0.12    0.57
   2  11 -14   -0.37    0.98
   2  11 -13    7.29    1.50
  -2  11  13    9.44    1.77
   2  11 -13    6.61    1.65
  -2  11  12    1.87    1.01
   2  11 -12    1.56    1.00
   2  11 -12    2.99    1.20
   2  11 -11    1.70    1.06
   2  11 -11    2.47    0.99
   2  11 -10   30.61    3.18
   2  11 -10   33.29    3.52
   2  11  -9    8.55    1.85
   2  11  -9   11.49    1.89
  -2  11   8   13.60    2.33
   2  11  -8   11.70    2.13
   2  11  -8   12.18    2.03
   2  11  -7   61.82    4.41
   2  11  -7   57.77    4.50
  -2  11   7   63.65    4.78
  -2  11   6   35.78    3.60
   2  11  -6   32.38    3.36
   2  11  -6   32.29    3.29
   2  11  -6   33.44    3.12
   2  11  -5   25.24    2.80
   2  11  -5   23.45    2.85
   2  11  -5   27.34    3.01
  -2  11   5   26.47    3.17
   2  11  -4  283.87    9.22
  -2  11   4  264.97    9.85
   2  11  -4  289.25    9.40
   2  11  -3   36.54    3.35
   2  11  -3   40.34    3.61
  -2  11   3   36.91    3.73
   2  11  -2   40.83    3.57
  -2  11   2   36.94    3.75
   2  11  -2   40.37    3.53
   2  11  -1    6.73    1.57
  -2  11   1    8.43    1.79
   2  11  -1    7.43    1.62
   2  11   0   -0.05    1.10
  -2  11   0   -0.14    0.77
   2  11   0    0.72    0.49
  -2  11  -1  328.65   10.96
   2  11   1  327.77   10.28
   2 -11   1  341.04   10.72
   2  11   1  325.18    9.97
   2 -11   2  172.22    7.75
   2  11   2  166.71    7.41
   2  11   2  158.45    6.94
  -2  11  -2  161.19    7.68
   2  11   3   11.63    1.87
   2  11   3   17.60    2.50
  -2  11  -3   12.21    2.29
   2  11   4    5.71    1.40
  -2  11  -4    6.25    1.56
   2  11   5    1.05    0.88
  -2  11  -5   -0.50    0.89
  -2  11  -6   80.41    5.35
   2  11   6   81.03    5.30
   2  11   7   81.42    5.29
  -2  11  -7   83.96    5.41
   2  11   8   11.40    1.95
  -2  11  -9    4.59    1.30
   2  11   9    7.01    1.61
   2  11  10   36.71    3.57
  -2  11 -10   38.31    3.56
   2  11  11    5.00    1.40
  -2  11 -11    2.29    1.07
   2  11  12  183.19    7.75
  -2  11 -12  176.06    7.80
   2  11  13  133.87    6.50
  -2  11 -13  140.01    6.94
  -2  11 -14  160.61    7.43
   2  11  14  156.73    6.84
   2  11  15  128.66    6.01
  -2  11 -15  133.22    6.71
   2  11  16   47.58    3.48
  -2  11 -16   41.14    3.70
  -2  11 -17   30.95    3.18
  -2  11 -18   91.67    5.26
  -2  11 -19    2.70    1.01
  -2  11 -20    2.92    0.99
  -2  11 -21    4.47    1.06
  -2  11 -22   -0.13    0.51
  -2  11 -23   13.40    1.50
   2  12 -24    2.56    0.63
   2  12 -23    1.13    0.57
   2  12 -22   26.63    2.34
   2  12 -21    9.15    1.54
   2  12 -20   20.26    2.30
   2  12 -19   14.44    2.13
   2  12 -18   16.13    2.32
   2  12 -17   20.17    2.16
   2  12 -17   16.56    2.39
   2  12 -16    5.58    1.35
   2  12 -16    4.75    1.47
  -2  12  16    5.09    1.18
   2  12 -15  159.02    6.30
  -2  12  15  156.89    6.51
   2  12 -15  151.50    7.25
   2  12 -14   93.59    5.81
   2  12 -14  100.79    5.17
  -2  12  14   88.65    5.08
  -2  12  13    5.56    1.38
   2  12 -13    8.65    1.84
   2  12 -13    5.82    1.59
  -2  12  12  146.90    6.84
   2  12 -12  148.97    7.38
   2  12 -12  156.15    6.74
   2  12 -11   87.55    5.10
   2  12 -11   90.54    5.77
  -2  12  11   87.89    5.38
   2  12 -10    3.29    1.48
  -2  12  10    1.83    1.15
   2  12 -10    2.08    1.09
   2  12  -9    5.30    1.72
   2  12  -9    3.99    1.27
   2  12  -8  118.08    6.09
   2  12  -8  122.66    6.61
   2  12  -7  152.33    6.93
   2  12  -7  163.97    7.52
   2  12  -6  386.01   11.02
   2  12  -6  395.32   10.83
   2  12  -5   14.69    2.18
   2  12  -5   13.55    2.18
   2  12  -5   15.46    2.40
   2  12  -4   40.80    3.58
   2  12  -4   41.73    3.65
   2  12  -3   10.31    1.89
   2  12  -3    7.38    1.63
   2  12  -2    3.55    1.18
   2  12  -2    3.66    1.29
   2  12  -1   61.07    4.55
   2  12  -1   60.19    4.42
   2  12   0   28.77    3.09
   2  12   0   24.87    2.94
   2  12   1  141.19    6.97
   2  12   1  154.55    7.01
   2  12   2    2.38    1.21
   2 -12   2    0.95    0.96
   2  12   3    2.01    0.99
   2 -12   3    3.65    1.30
   2  12   4  135.88    6.99
   2 -12   4  145.34    7.24
   2  12   5    8.87    1.92
   2  12   6   71.99    5.06
   2  12   7    1.90    0.90
   2  12   8  116.82    6.47
   2  12   9   43.58    3.90
   2  12  10    3.77    1.31
   2  12  11    0.24    0.65
  -2  12 -11    0.55    0.72
  -2  12 -12  133.33    6.40
   2  12  12  120.61    6.17
  -2  12 -13   43.73    3.65
   2  12  13   39.11    3.40
   2  12  14   13.93    2.00
  -2  12 -14   13.12    2.04
   2  12  15    0.27    0.49
  -2  12 -15    0.44    0.57
  -2  12 -16  111.01    5.52
   2  12  16  124.09    5.18
  -2  12 -17    2.32    0.87
  -2  12 -18   87.99    4.56
  -2  12 -19    0.35    0.45
  -2  12 -20   18.15    1.87
  -2  12 -21    1.23    0.60
   2  13 -21    1.69    0.65
   2  13 -20    3.65    0.91
   2  13 -19    5.42    1.14
   2  13 -18    9.05    1.49
   2  13 -17    2.50    0.99
   2  13 -16   35.03    3.11
  -2  13  16   38.14    2.85
   2  13 -15  123.68    5.97
  -2  13  15  139.15    5.72
   2  13 -15  140.13    5.17
   2  13 -14    2.47    1.09
  -2  13  14    1.68    0.73
   2  13 -14    1.02    0.66
   2  13 -13  142.58    6.62
  -2  13  13  141.26    6.26
   2  13 -13  147.07    5.80
   2  13 -12    1.54    0.92
   2  13 -12    0.95    0.94
  -2  13  12    0.29    0.83
  -2  13  11  121.70    6.13
   2  13 -11  131.45    6.47
   2  13 -11  127.82    5.73
   2  13 -10    7.69    1.66
  -2  13  10    5.82    1.49
   2  13 -10    4.07    1.21
   2  13  -9  147.95    6.40
  -2  13   9  145.99    6.91
   2  13  -9  147.98    6.86
   2  13  -8   15.73    2.19
  -2  13   8   12.95    2.28
   2  13  -8   15.74    2.33
   2  13  -7   23.30    2.72
  -2  13   7   20.01    2.69
   2  13  -7   16.84    2.28
   2  13  -6   33.58    3.20
   2  13  -6   32.00    3.04
   2  13  -5  109.33    5.69
   2  13  -5  102.42    5.59
   2  13  -4   21.09    2.74
   2  13  -4   19.87    2.52
   2  13  -3  214.12    8.08
   2  13  -3  223.90    8.51
   2  13  -2    0.46    0.61
   2  13  -2   -0.63    1.07
   2  13  -1   49.08    4.10
   2  13  -1   48.89    3.96
   2  13   0   18.84    2.62
   2  13   1    6.65    1.64
   2  13   2   11.02    2.07
   2  13   3   14.29    2.35
   2 -13   4  108.18    6.01
   2  13   4   96.08    5.85
   2 -13   5   26.03    3.02
  -2  13  -5   23.84    2.60
   2  13   5   22.79    2.92
   2  13   6    7.11    1.64
   2 -13   6    8.56    1.89
   2  13   7    0.47    0.78
   2 -13   7    1.71    1.05
   2 -13   8   42.36    3.86
   2  13   8   38.22    3.61
   2  13   9   22.40    2.74
   2  13  10   21.63    2.64
   2  13  11   32.04    3.19
   2  13  12  146.04    6.42
   2  13  13    0.48    0.53
   2  13  14   40.27    3.05
  -2  13 -14   40.89    3.06
   2  13  15    4.87    1.07
  -2  13 -15    6.34    1.24
  -2  13 -16   18.17    1.93
   2  13  16   21.39    1.93
  -2  13 -17   14.45    1.62
  -2  13 -18    0.30    0.45
   2 -13  19    3.54    0.90
   2 -13  20    1.01    0.49
   2  14 -18   17.81    1.65
   2  14 -17   -0.08    0.40
  -2  14  16   -0.10    0.37
   2  14 -16    0.67    0.56
  -2  14  15   31.81    2.44
   2  14 -15   31.82    2.57
   2  14 -14    1.15    0.67
  -2  14  14    1.21    0.66
   2  14 -13  123.39    5.33
  -2  14  13  113.76    5.13
   2  14 -12    0.92    0.59
   2  14 -12    1.22    0.84
  -2  14  12   -0.06    0.61
   2  14 -11   22.63    2.43
  -2  14  11   18.34    2.25
   2  14 -11   20.97    2.05
   2  14 -10   30.22    2.76
  -2  14  10   25.21    2.68
   2  14 -10   29.01    2.48
   2  14  -9    0.14    0.53
  -2  14   9   -0.11    0.63
   2  14  -9   -0.53    0.90
  -2  14   8    0.15    0.68
   2  14  -8   -0.26    0.90
   2  14  -7   16.95    2.08
  -2  14   7   14.96    2.20
  -2  14   6   11.54    1.98
   2  14  -6    9.60    1.67
  -2  14   5    0.55    0.84
   2  14  -5    1.89    0.83
   2  14  -5    0.57    0.80
  -2  14   4   41.67    3.68
   2  14  -4   43.57    3.53
   2  14  -4   43.98    3.48
  -2  14   3    1.80    1.01
   2  14  -3   -0.07    0.61
   2  14  -2   47.88    3.87
  -2  14   2   49.91    3.99
  -2  14   1    1.22    0.78
   2  14  -1    3.04    1.11
   2  14   0   19.47    2.56
  -2  14   0   23.58    2.74
  -2  14  -1   52.97    3.95
   2  14   1   51.04    4.08
  -2  14  -2    1.08    0.71
   2  14   2    1.33    0.82
  -2  14  -3    0.67    0.49
   2  14   3    0.95    0.69
  -2  14  -4    5.21    1.13
   2  14   4    4.65    1.30
   2  14   5    1.72    1.07
  -2  14  -5    4.30    1.07
   2  14   6    3.30    1.15
   2 -14   6    4.72    1.26
   2  14   7   90.19    5.26
   2 -14   7   98.33    5.27
   2 -14   8   37.52    3.21
   2  14   8   34.71    3.25
   2  14   9   19.15    2.36
   2 -14   9   20.09    2.36
   2 -14  10    9.64    1.67
   2  14  10    8.01    1.54
   2  14  11  106.83    5.20
   2 -14  11  107.33    5.19
   2  14  12   15.01    1.89
   2 -14  12   18.22    2.11
   2  14  13    0.92    0.52
   2 -14  13    1.04    0.59
   2 -14  14   49.19    3.19
   2  14  14   45.15    2.88
   2 -14  15    1.79    0.72
   2  14  15    1.11    0.52
   2 -14  16   16.22    1.67
   2 -14  17    3.29    0.70
  -2  15  14   50.41    2.73
  -2  15  13   23.55    2.04
  -2  15  12   12.08    1.57
  -2  15  11   13.66    1.72
  -2  15  10   54.91    3.56
  -2  15   9    0.67    0.68
  -2  15   8    3.98    1.00
  -2  15   7   26.21    2.63
  -2  15   6   39.61    3.26
   2  15  -5    3.63    0.90
  -2  15   5    2.60    1.07
  -2  15   4   44.61    3.50
   2  15  -4   43.72    3.15
   2  15  -3    9.98    1.56
  -2  15   3   13.86    1.98
  -2  15   2   90.73    4.93
   2  15  -2   85.03    4.63
  -2  15   1   20.87    2.37
   2  15  -1   19.18    2.26
   2  15   0  182.83    7.03
  -2  15   0  185.86    6.91
  -2  15  -1   63.24    3.97
   2  15   1   61.25    4.12
   2  15   2   11.79    1.87
  -2  15  -2   11.57    1.67
  -2  15  -3    0.22    0.52
   2  15   3    0.16    0.69
   2  15   4   -0.03    0.63
  -2  15  -4   -0.45    0.44
   2  15   5    0.60    0.65
   2  15   6   92.07    4.90
   2  15   7   -0.78    0.72
   2  15   8    0.00    0.65
   2  15   9    3.16    0.92
   2  15  10   -0.22    0.59
   2  15  11   20.09    1.95
   2  15  12    5.83    1.06
   2  15  13    0.12    0.37
  -2  16  11    2.03    0.60
  -2  16  10    2.97    0.74
  -2  16   9   44.06    2.78
  -2  16   8    4.63    1.00
  -2  16   7    1.92    0.71
  -2  16   6    0.79    0.44
  -2  16   5   48.97    3.20
  -2  16   4    1.62    0.70
  -2  16   3    8.38    1.36
   2  16  -3    8.69    1.27
  -2  16   2    7.39    1.26
   2  16  -2    7.32    1.20
  -2  16   1    1.74    0.62
   2  16  -1    2.29    0.75
  -2  16   0    1.64    0.57
   2  16   0    1.21    0.58
  -2  16  -1    7.76    1.20
   2  16   1    7.60    1.30
   2  16   2   19.18    2.03
  -2  16  -2   19.46    1.80
   2  16   3   30.49    2.53
  -2  16  -3   30.29    2.17
   2  16   4   21.01    2.11
   2  16   5    2.73    0.75
   2  16   6   -0.11    0.50
   2  16   7   41.07    2.75
   2  16   8   -0.23    0.55
   2  16   9   49.65    2.78
   2  16  10   16.62    1.51
  -2  17   5   33.29    2.03
  -2  17   4   71.05    3.01
  -2  17   3   19.99    1.60
  -2  17   2   45.79    2.38
  -3   0  32   -0.46    0.44
  -3   0  31   81.91    3.99
  -3   0  30    1.07    0.64
  -3   0  29  201.62    7.24
  -3   0  28    1.30    0.86
  -3   0  27    1.61    0.87
   3   0 -27    0.74    0.98
   3   0 -26    0.11    0.82
   3   0 -25   37.77    3.75
   3   0 -24   -0.32    1.04
   3   0 -23  586.68   14.22
   3   0 -23  540.49   14.02
   3   0 -22    1.26    0.67
   3   0 -22    0.52    0.68
   3   0 -21  558.60   13.55
   3   0 -21  548.55   13.08
   3   0 -20   -0.67    0.98
   3   0 -20   -0.27    0.55
   3   0 -19   32.43    3.11
   3   0 -19   30.27    2.87
   3   0 -18    0.53    0.58
   3   0 -17  341.37    8.82
   3   0 -16    1.76    0.73
   3   0 -15 1223.57   15.36
   3   0 -14    0.78    0.44
   3   0 -13  477.92    8.77
   3   0 -12    0.35    0.44
   3   0 -11  502.71    8.17
   3   0 -10    1.67    0.50
   3   0  -9    0.15    0.30
   3   0  -8    0.36    0.30
   3   0  -7  747.50    8.18
   3   0  -6    0.61    0.25
   3   0  -5  915.85    8.32
   3   0  -4    4.57    0.58
   3   0  -3  121.69    2.83
   3   0  -2    0.14    0.19
  -3   0   1 1941.88   11.20
  -3   0   0    0.32    0.17
  -3   0  -1    3.18    0.48
  -3   0  -2    0.26    0.19
  -3   0  -3 1206.39    9.49
  -3   0  -4    4.85    0.65
  -3   0  -5 6689.07   24.81
  -3   0  -6    0.02    0.26
  -3   0  -7  382.95    6.61
  -3   0  -8    0.37    0.38
  -3   0  -9  105.82    3.91
  -3   0 -10    0.27    0.35
  -3   0 -11   26.30    2.17
  -3   0 -12    0.86    0.64
  -3   0 -12   -0.25    0.52
  -3   0 -13    1.31    0.58
  -3   0 -13    2.06    0.71
  -3   0 -14    0.31    0.43
  -3   0 -15   11.57    1.53
  -3   0 -16   -0.12    0.46
   3   0  17    0.28    0.59
  -3   0 -17    0.54    0.65
   3   0  18    0.44    0.71
   3   0  19  272.04    9.25
   3   0  20    0.02    0.80
   3   0  21   36.07    3.51
   3   0  22    0.70    0.75
   3   0  23   49.30    4.11
   3   0  24    0.13    0.66
   3   0  25   55.17    4.14
   3   0  26    0.55    0.62
   3   0  27   16.04    2.09
   3   0  28    0.44    0.63
   3   0  29   11.18    1.45
  -3   1  32   61.31    2.85
  -3  -1  32   68.01    3.37
  -3  -1  31    6.20    1.21
  -3   1  31    6.37    1.14
  -3   1  30   23.83    2.27
  -3  -1  30   21.96    2.35
  -3  -1  29   56.04    3.93
  -3   1  29   56.48    3.74
  -3   1  28  109.69    5.48
  -3  -1  28  115.13    5.89
  -3   1  27  171.86    7.08
  -3  -1  27  178.67    7.54
   3  -1 -27  182.41    8.06
   3   1 -27  179.07    7.96
   3   1 -26  837.84   17.60
   3  -1 -26  820.01   17.27
   3   1 -25   31.06    3.53
   3  -1 -25   31.73    3.46
   3  -1 -24    5.23    1.47
   3   1 -24    6.55    1.52
   3   1 -23    8.46    1.84
   3   1 -23   13.47    2.30
   3  -1 -23    9.55    1.98
   3  -1 -22    4.56    1.36
   3   1 -22    2.86    0.67
   3  -1 -22    4.28    1.32
   3   1 -22    2.90    1.11
   3  -1 -21   49.17    4.03
   3   1 -21   50.47    4.04
   3   1 -21   50.52    4.09
   3  -1 -21   49.39    3.96
   3  -1 -20  326.74   10.03
   3  -1 -20  335.95    9.82
   3   1 -20  339.04   10.29
   3   1 -20  322.57    9.81
   3  -1 -19  120.45    5.69
   3   1 -19  121.83    5.83
   3   1 -19  122.81    6.01
   3  -1 -19  118.82    5.87
   3  -1 -18   11.06    1.71
   3   1 -18    7.74    1.37
   3  -1 -17  146.01    5.73
   3   1 -17  154.62    6.10
   3   1 -16  206.65    6.73
   3  -1 -16  207.09    6.56
   3   1 -15  249.30    7.06
   3  -1 -15  244.88    6.80
   3  -1 -14    9.63    1.39
   3   1 -14   10.80    1.49
   3  -1 -13  262.26    6.45
   3   1 -13  270.35    6.63
   3  -1 -12  302.16    6.62
   3   1 -12  307.68    6.77
   3  -1 -11   77.77    3.19
   3   1 -11   79.02    3.28
   3   1 -10   24.98    1.76
   3  -1 -10   23.68    1.68
   3   1  -9   38.54    2.05
   3  -1  -9   38.62    2.06
   3   1  -8  113.17    3.35
   3  -1  -8  106.94    3.31
   3  -1  -7   39.87    1.94
   3   1  -7   42.15    1.95
   3   1  -6  265.06    4.63
   3  -1  -6  263.36    4.79
   3  -1  -5  375.33    5.49
   3   1  -5  388.49    5.31
   3  -1  -4   19.14    1.23
   3   1  -4   18.92    1.14
   3   1  -3  240.97    3.83
   3  -1  -3  239.68    4.18
   3   1  -2  118.45    2.58
  -3  -1   1 1352.23    8.71
   3   1  -1 1342.22    8.42
  -3   1   1 1340.52   10.23
  -3  -1   0 2151.39   10.51
  -3   1   0 2197.17   12.78
  -3   1  -1 5200.35   19.10
  -3  -1  -1 5032.06   16.57
  -3   1  -2 3200.89   15.71
  -3  -1  -2 3045.92   13.44
  -3   1  -3 3092.94   16.05
  -3  -1  -3 2895.80   13.94
  -3  -1  -4  180.33    3.65
  -3   1  -4  174.43    3.99
  -3  -1  -5    3.67    0.56
  -3   1  -5    4.31    0.69
  -3  -1  -6  234.74    4.71
  -3   1  -6  246.53    5.19
  -3  -1  -7    0.31    0.20
  -3   1  -7    0.21    0.31
  -3   1  -8 2503.38   18.25
  -3  -1  -8 2434.41   17.24
  -3  -1  -9  720.50    9.93
  -3   1  -9  731.69   10.40
  -3  -1 -10   12.17    1.40
  -3   1 -10   12.22    1.44
  -3  -1 -11   89.74    3.32
  -3  -1 -11   85.99    3.82
  -3   1 -11   92.09    4.12
  -3   1 -12 1644.06   18.05
  -3  -1 -12 1545.63   14.36
  -3   1 -13  119.36    5.09
  -3  -1 -13  122.27    4.20
  -3   1 -13  115.79    4.67
  -3   1 -14    0.46    0.50
  -3  -1 -14    1.40    0.53
  -3   1 -15   39.38    2.90
  -3   1 -16  153.99    5.95
  -3   1 -17   14.31    1.92
   3   1  17   12.28    1.86
   3  -1  17   10.22    1.82
   3  -1  18  379.49   10.88
  -3   1 -18  394.87   10.12
   3   1  18  369.96   10.43
   3   1  19    3.11    1.19
   3  -1  19    3.90    1.22
   3  -1  20  138.96    6.86
   3   1  20  134.22    6.52
   3   1  21    6.82    1.51
   3  -1  21    6.53    1.68
   3   1  22    5.73    1.31
   3  -1  22    4.45    1.38
   3   1  23  117.82    6.17
   3  -1  23  120.24    6.47
   3  -1  24  147.88    7.12
   3   1  24  147.62    6.76
   3   1  25    4.24    1.15
   3  -1  25    3.62    1.20
   3   1  26    4.14    1.22
   3  -1  26    5.01    1.45
   3   1  27    8.77    1.45
   3  -1  27   10.86    1.81
   3  -1  28    9.55    1.53
   3   1  28    9.08    1.34
   3  -1  29   92.98    4.20
   3  -1  30   60.45    2.92
  -3  -2  32    0.06    0.53
  -3  -2  31    5.66    1.17
  -3   2  30  310.70    7.60
  -3  -2  30  303.08    8.51
  -3  -2  29   15.86    2.20
  -3   2  29   17.77    1.98
  -3  -2  28    0.56    0.69
  -3   2  28   -0.07    0.67
  -3   2  27    3.73    1.23
  -3  -2  27    7.92    1.80
   3  -2 -27    5.03    1.57
   3   2 -26  374.82   11.67
   3  -2 -26  365.99   11.40
   3  -2 -25    1.81    1.06
   3   2 -25    1.10    1.08
   3  -2 -24  512.29   13.62
   3   2 -24  522.59   13.83
   3  -2 -23  104.43    6.10
   3   2 -23  101.34    6.09
   3   2 -22  291.32   10.04
   3   2 -22  281.51    9.89
   3  -2 -22  275.40    9.72
   3  -2 -21   61.19    4.47
   3   2 -21   62.94    4.58
   3   2 -21   62.57    4.57
   3  -2 -20   20.71    2.39
   3  -2 -20   21.19    2.61
   3   2 -20   18.98    2.45
   3   2 -20   21.62    2.66
   3   2 -19   59.28    4.24
   3   2 -19   57.98    4.10
   3  -2 -19   61.64    4.05
   3  -2 -19   60.11    4.20
   3   2 -18    0.22    0.51
   3  -2 -18    0.87    0.71
   3  -2 -17  153.43    5.91
   3   2 -17  146.43    5.98
   3   2 -16   95.58    4.66
   3  -2 -16  100.16    4.59
   3  -2 -15    5.49    1.05
   3   2 -15    6.99    1.22
   3   2 -14    3.61    0.94
   3  -2 -14    4.23    0.93
   3  -2 -13   48.94    2.84
   3   2 -13   43.04    2.73
   3  -2 -12  572.19    9.22
   3   2 -12  578.36    9.47
   3  -2 -11  322.59    6.63
   3   2 -11  320.43    6.70
   3   2 -10  313.48    6.32
   3  -2 -10  308.75    6.22
   3  -2  -9  112.54    3.62
   3   2  -9  113.58    3.60
   3  -2  -8    6.84    0.86
   3   2  -8    4.82    0.74
   3   2  -7  482.78    6.67
   3  -2  -7  477.00    6.91
   3  -2  -6   21.67    1.41
   3   2  -6   21.21    1.33
   3  -2  -5  240.91    4.59
   3   2  -5  246.99    4.28
   3  -2  -4    6.09    0.78
   3   2  -4    4.92    0.60
   3   2  -3    8.35    0.71
   3   2  -2  156.33    2.90
  -3   2   2  159.65    3.72
   3   2  -1  523.26    5.01
  -3   2   1  516.88    6.63
  -3  -2   0  118.94    2.18
  -3   2   0  123.24    3.18
  -3   2  -1 2672.87   14.64
  -3  -2  -1 2606.94   10.58
  -3   2  -2    3.39    0.58
  -3  -2  -2    4.31    0.47
  -3   2  -3  664.28    7.87
  -3  -2  -3  617.23    5.91
  -3  -2  -4  171.81    3.35
  -3   2  -4  188.55    4.39
  -3   2  -5  205.43    4.78
  -3  -2  -5  187.53    3.80
  -3   2  -6  367.87    6.63
  -3  -2  -6  368.84    5.73
  -3   2  -7   85.99    3.35
  -3  -2  -7   82.74    2.91
  -3  -2  -8   12.25    0.95
  -3   2  -8   11.62    1.31
  -3  -2  -8   11.31    1.14
  -3  -2  -9  131.33    4.11
  -3  -2  -9  138.16    3.31
  -3   2  -9  138.99    4.65
  -3  -2 -10   47.86    2.07
  -3   2 -10   47.80    2.88
  -3   2 -11  106.48    4.52
  -3  -2 -11  111.21    3.31
  -3   2 -12   29.86    2.51
  -3   2 -13   80.47    4.27
  -3   2 -14   42.46    3.10
  -3   2 -14   44.74    3.30
  -3   2 -15    1.19    0.54
  -3   2 -16   71.32    4.23
   3  -2  17  239.27    8.52
  -3   2 -17  212.98    7.51
   3  -2  18  141.20    6.76
  -3   2 -18  142.48    6.30
   3   2  18  147.33    6.43
   3   2  19   45.02    3.65
   3  -2  19   51.10    4.14
  -3   2 -19   48.61    3.82
   3  -2  20   89.37    5.64
  -3   2 -20   94.56    5.40
   3   2  20   90.85    5.24
   3  -2  21   15.74    2.39
   3   2  21   14.80    2.12
   3   2  22  278.92    9.22
   3  -2  22  250.36    9.54
   3   2  23    0.78    0.79
   3  -2  23   -0.40    0.88
   3   2  24    1.96    0.80
   3  -2  24   -0.17    0.89
   3  -2  25  108.66    6.00
   3  -2  26   74.40    4.78
   3  -2  27   19.57    2.40
   3  -2  28   39.39    3.08
  -3   2 -28   28.91    2.40
   3  -2  29    1.16    0.56
  -3   2 -29    0.81    0.45
   3  -2  30   67.59    3.17
  -3  -3  32    7.82    1.17
  -3  -3  31   15.40    1.79
  -3  -3  30    9.93    1.60
  -3  -3  29   12.86    1.91
  -3  -3  28   11.39    1.90
  -3  -3  27   30.07    3.09
   3  -3 -27   28.35    3.08
  -3   3  26  138.16    6.00
   3  -3 -26  122.28    6.49
   3   3 -25   25.96    3.11
   3  -3 -25   26.49    3.05
   3   3 -24   35.99    3.39
   3   3 -24   28.51    3.27
   3  -3 -24   30.17    3.31
   3  -3 -23  128.02    6.68
   3   3 -23  127.61    6.41
   3   3 -23  126.56    6.70
   3   3 -22  148.68    7.29
   3   3 -22  149.63    7.19
   3  -3 -22  149.83    7.14
   3   3 -22  149.62    6.90
   3  -3 -21    6.19    1.53
   3   3 -21    3.53    1.08
   3   3 -21    6.26    1.55
   3   3 -21    8.45    1.73
   3  -3 -20   54.48    4.13
   3   3 -20   55.84    4.07
   3   3 -20   61.57    4.50
   3   3 -20   55.30    4.21
   3   3 -19   70.21    4.56
   3   3 -19   73.27    4.68
   3  -3 -19   69.52    4.54
   3   3 -19   69.34    4.55
   3   3 -18  298.21    9.06
   3  -3 -18  312.96    8.71
   3   3 -17   28.02    2.70
   3  -3 -17   28.12    2.53
   3   3 -16   64.14    3.87
   3  -3 -16   62.66    3.60
   3  -3 -15  157.88    5.53
   3   3 -15  153.50    5.77
   3  -3 -14   58.22    3.21
   3   3 -14   55.93    3.32
   3  -3 -13  281.29    6.82
   3   3 -13  295.93    7.29
   3  -3 -12 1028.94   12.56
   3   3 -12 1110.59   13.52
   3  -3 -11  288.44    6.36
   3   3 -11  287.63    6.57
   3  -3 -10  347.20    6.73
   3   3 -10  370.92    7.06
   3  -3  -9 1544.47   13.73
   3   3  -9 1624.83   14.06
   3   3  -8   40.81    2.13
   3  -3  -8   41.40    2.18
   3  -3  -7  767.19    9.07
   3   3  -7  788.82    8.82
   3   3  -6   -0.04    0.30
   3   3  -5   62.55    2.21
   3   3  -4    2.51    0.44
   3   3  -3 1216.06    8.56
   3   3  -2  523.43    5.26
  -3   3   2  546.09    7.31
  -3   3   1  164.55    3.95
   3   3  -1  171.41    2.79
  -3   3   0   13.62    1.15
  -3  -3   0   11.43    0.53
   3   3   0   13.24    0.71
  -3   3  -1   20.81    1.40
  -3  -3  -1   19.42    0.74
  -3  -3  -2   15.99    0.77
  -3   3  -2   17.86    1.33
  -3   3  -3   75.84    2.80
  -3  -3  -3   69.54    1.82
  -3   3  -4  219.33    4.96
  -3  -3  -4  202.89    3.43
  -3  -3  -5  305.81    4.62
  -3  -3  -5  283.84    2.11
  -3  -3  -6   94.40    2.75
  -3  -3  -6   97.99    1.52
  -3   3  -7    6.91    1.01
  -3   3  -8   15.31    1.56
  -3   3  -9    8.31    1.23
  -3   3 -10   86.50    3.98
  -3   3 -11   36.75    2.73
  -3   3 -12   65.81    3.84
  -3   3 -13  150.05    5.95
  -3   3 -14   10.49    1.66
  -3   3 -14    9.20    1.57
  -3   3 -15   88.87    4.83
  -3   3 -15   88.52    4.91
   3  -3  16   32.52    3.14
  -3   3 -16   36.67    3.18
   3  -3  17   26.16    2.89
  -3   3 -17   29.05    2.97
  -3   3 -18  240.79    8.48
   3  -3  18  248.12    9.13
  -3   3 -19  135.53    6.53
   3  -3  19  132.11    6.80
   3  -3  20   40.57    3.89
   3  -3  21    0.20    0.71
   3  -3  22   97.11    5.97
   3  -3  23   35.46    3.57
   3  -3  24   -0.04    0.73
   3  -3  25  139.81    6.78
   3  -3  26   37.78    3.42
   3  -3  27   29.21    2.85
   3  -3  28   27.44    2.54
  -3   3 -28   25.83    2.28
   3  -3  29   10.86    1.52
  -3   3 -29   10.54    1.28
   3  -3  30   81.05    3.44
  -3  -4  32   46.85    2.64
  -3  -4  31   23.79    2.14
  -3  -4  30   14.33    1.80
  -3  -4  29    7.72    1.51
  -3  -4  28   21.74    2.55
   3  -4 -27    0.65    0.78
  -3  -4  27    0.89    1.02
   3   4 -27    0.70    0.62
  -3  -4  26  147.98    6.93
   3  -4 -26  140.01    6.69
   3   4 -26  156.25    6.82
   3   4 -25   81.35    5.11
   3  -4 -25   74.58    5.02
   3  -4 -24   14.22    2.28
   3   4 -24    7.99    1.72
   3   4 -23    9.75    1.91
   3  -4 -23   10.11    1.85
   3   4 -23   12.58    2.14
   3   4 -22    1.63    0.79
   3  -4 -22    4.59    1.42
   3   4 -22    4.28    1.37
   3  -4 -21    1.84    0.81
   3   4 -21    2.65    1.20
   3   4 -21    2.68    1.12
   3   4 -21    2.26    0.95
   3   4 -20   25.49    2.94
   3   4 -20   23.42    2.81
   3  -4 -20   24.31    2.76
   3   4 -20   22.10    2.74
   3   4 -19  149.67    6.82
   3  -4 -19  140.82    6.44
   3   4 -19  158.63    7.06
   3   4 -19  151.00    6.73
   3   4 -18   65.62    4.45
   3   4 -18   69.60    4.49
   3   4 -18   68.36    4.38
   3  -4 -18   71.25    4.49
   3   4 -17    1.56    0.82
   3  -4 -16   71.44    3.85
   3   4 -16   64.41    4.00
   3   4 -15    9.32    1.46
   3  -4 -15   12.90    1.62
   3   4 -14  144.83    5.51
   3  -4 -14  152.11    5.22
   3   4 -13  111.94    4.64
   3  -4 -13  118.79    4.50
   3  -4 -12  286.17    6.71
  -3   4  12  297.06    5.64
   3   4 -12  298.07    7.23
   3   4 -11    6.28    1.04
   3  -4 -11    4.94    0.91
   3   4 -10  849.43   11.12
   3  -4 -10  828.26   10.78
   3   4  -9  372.68    7.01
   3   4  -8   37.27    2.12
   3   4  -7  166.25    4.22
   3   4  -6   66.37    2.54
   3   4  -5 1701.73   12.04
   3   4  -4   97.41    2.70
   3   4  -3   11.50    0.87
  -3   4   3   11.01    1.14
  -3   4   2   10.46    1.08
   3   4  -2   12.03    0.81
  -3   4   1    1.29    0.41
   3   4  -1    2.22    0.35
   3   4   0  131.07    2.14
  -3   4   0  122.62    3.54
  -3   4  -1   38.25    2.00
  -3   4  -2    4.01    0.69
  -3   4  -3  295.75    5.83
  -3   4  -4   93.77    3.38
  -3   4  -5  174.38    4.80
  -3   4  -6  291.70    6.39
  -3   4  -7   85.26    3.58
  -3   4  -8  607.06   10.00
  -3   4  -9   90.46    4.00
  -3   4 -10    6.89    0.93
  -3   4 -10    4.72    0.93
  -3   4 -11   39.46    2.90
  -3   4 -12    9.91    1.56
  -3   4 -13  204.37    7.09
  -3   4 -14   10.62    1.72
  -3   4 -14   10.95    1.75
   3  -4  15  363.67   10.36
  -3   4 -15  361.19   10.07
  -3   4 -15  356.93   10.02
   3  -4  16   16.90    2.30
  -3   4 -16   14.12    1.98
   3  -4  17    3.62    1.24
  -3   4 -17    1.86    0.80
   3  -4  18  744.77   15.97
  -3   4 -18  739.90   15.36
  -3   4 -19    0.09    0.80
   3  -4  19    0.38    0.69
   3  -4  20   16.81    2.59
   3  -4  21    5.75    1.56
   3  -4  22    1.16    0.81
   3  -4  23    1.03    0.78
   3  -4  24  190.19    8.06
   3  -4  25    3.67    1.17
   3  -4  26   62.50    4.30
  -3   4 -27  175.07    6.45
   3  -4  27  174.31    6.69
   3  -4  28   11.51    1.65
  -3   4 -28    9.73    1.43
   3  -4  29    1.09    0.56
  -3   4 -29    1.27    0.56
   3  -4  30    9.39    1.14
  -3  -5  31   26.57    2.12
  -3  -5  30  126.49    5.06
  -3  -5  29   66.85    3.96
   3   5 -28   94.24    4.67
  -3  -5  28   77.91    4.56
   3   5 -27    2.92    0.98
  -3  -5  27    2.43    0.99
   3   5 -26   17.51    2.31
  -3  -5  26   15.97    2.20
   3  -5 -26   14.73    2.07
   3  -5 -25    7.40    1.63
  -3  -5  25   11.67    2.01
   3   5 -25    8.09    1.69
   3   5 -24  178.42    7.83
   3  -5 -24  182.42    7.57
   3  -5 -23  504.76   12.68
   3   5 -23  491.42   13.16
   3  -5 -22   35.60    3.42
   3   5 -22   34.84    3.57
   3   5 -21   67.86    4.74
   3  -5 -21   64.70    4.56
   3   5 -21   73.78    5.13
   3  -5 -20  318.94    9.94
   3   5 -20  339.68   10.82
   3   5 -20  320.48   10.53
   3   5 -20  345.32   10.40
   3  -5 -19   57.15    4.14
   3   5 -19   54.09    4.21
   3   5 -19   54.51    4.29
   3   5 -19   56.88    4.19
   3  -5 -18  358.22   10.04
   3   5 -18  350.84   10.63
   3   5 -18  370.77   10.58
   3   5 -18  371.77   10.29
   3   5 -17   34.82    3.33
   3   5 -17   43.89    3.56
   3   5 -16    7.08    1.39
   3   5 -15   29.94    2.70
   3   5 -14  102.77    4.83
   3   5 -13   31.12    2.57
   3   5 -12  435.65    9.10
  -3   5  12  447.43    7.61
   3   5 -11  887.12   12.48
  -3   5  11  888.54   11.08
   3   5 -10  368.88    7.66
  -3   5  10  347.51    6.95
   3   5  -9 1021.43   12.15
   3   5  -8  144.26    4.35
   3   5  -7  571.45    8.19
   3   5  -6 1141.16   10.96
  -3   5   5  684.88    9.51
   3   5  -5  662.36    7.89
   3   5  -4   57.15    2.15
  -3   5   4   61.67    2.81
  -3   5   3   33.83    2.04
   3   5  -3   34.69    1.57
   3   5  -2   20.17    1.12
  -3   5   2   20.49    1.56
  -3   5   1  103.46    3.39
   3   5  -1  107.63    2.27
  -3   5   0   15.43    1.33
  -3   5  -1  465.58    7.36
  -3   5  -2  821.65    9.90
  -3   5  -3   80.49    3.19
  -3   5  -4   59.57    2.83
  -3   5  -5  799.64   10.77
  -3   5  -6   33.67    2.26
  -3   5  -7  135.42    4.67
  -3   5  -8   46.78    2.86
  -3   5  -8   45.81    2.54
  -3   5  -9    4.75    0.88
  -3   5  -9    4.46    0.96
  -3   5 -10   19.24    2.00
  -3   5 -10   16.62    1.54
  -3   5 -11   12.76    1.69
  -3   5 -12   80.83    4.45
  -3   5 -13   10.41    1.66
  -3   5 -14  354.12   10.10
  -3   5 -14  356.09    9.86
   3  -5  14  359.55   10.28
   3  -5  15  289.84    9.54
  -3   5 -15  289.84    9.39
  -3   5 -16    3.52    1.21
   3  -5  16    2.80    1.08
   3  -5  17   82.97    5.34
  -3   5 -17   93.21    5.56
   3  -5  18   55.19    4.44
  -3   5 -18   52.91    4.26
   3  -5  19    4.28    1.44
   3  -5  20   54.68    4.54
   3  -5  21   30.18    3.37
   3  -5  22   71.52    5.15
   3  -5  23   78.02    5.27
   3  -5  24   12.91    2.15
   3  -5  25   21.16    2.62
   3  -5  26    2.47    1.01
  -3   5 -26    2.73    1.12
  -3   5 -27    0.61    0.65
   3  -5  27    0.30    0.59
   3  -5  28  127.69    5.06
  -3   5 -28  132.07    4.86
   3  -5  29   35.01    2.35
  -3   5 -29   33.67    2.10
  -3  -6  31    0.71    0.42
  -3  -6  30    3.08    0.77
   3   6 -29    8.83    1.30
  -3  -6  29    7.77    1.32
  -3  -6  28   30.58    2.70
   3   6 -28   30.83    2.63
   3   6 -27    9.33    1.65
  -3  -6  27   10.55    1.75
  -3  -6  26    6.60    1.49
   3   6 -26    6.06    1.43
  -3  -6  25   -0.24    0.61
   3   6 -25    0.18    0.68
  -3  -6  24   25.33    2.85
   3   6 -24   18.89    2.70
  -3  -6  23   54.49    4.26
   3   6 -23   52.81    4.39
   3   6 -22   42.66    4.04
   3   6 -21   12.74    2.14
   3   6 -20    6.42    1.65
   3   6 -19   14.09    2.24
   3   6 -19    9.33    1.94
   3   6 -18   20.27    2.64
   3   6 -18   16.51    2.42
   3   6 -17    0.99    0.61
   3   6 -17    2.56    0.96
   3   6 -16  127.36    5.97
   3   6 -16  119.77    6.24
   3   6 -15  115.24    5.97
   3   6 -15  118.31    5.55
   3   6 -14    2.96    1.05
   3   6 -13  153.42    5.87
   3   6 -12  827.40   13.03
  -3   6  12  851.37   12.03
   3   6 -11   51.46    3.13
  -3   6  11   49.52    2.87
   3   6 -10   40.99    2.68
  -3   6  10   50.08    2.92
   3   6  -9    3.47    0.81
  -3   6   9    3.91    0.89
   3   6  -8  118.98    4.15
  -3   6   8  116.51    4.43
   3   6  -7  940.80   11.02
  -3   6   7 1012.22   12.65
   3   6  -6   11.88    1.20
  -3   6   6   12.55    1.43
   3   6  -5  118.90    3.51
  -3   6   5  129.45    4.35
   3   6  -4  124.17    3.34
  -3   6   4  126.56    4.17
  -3   6   3    0.15    0.31
   3   6  -3    0.04    0.20
  -3   6   2  735.06    9.50
  -3   6   1  663.63    9.02
  -3   6   0  296.12    6.13
  -3   6  -1   84.98    3.28
  -3   6  -2   41.19    2.34
  -3   6  -3  481.59    8.16
  -3   6  -4  110.24    4.01
  -3   6  -5   22.10    1.87
  -3   6  -6   13.50    1.56
  -3   6  -6   13.73    1.53
  -3   6  -7   80.28    3.72
  -3   6  -7   83.30    3.84
  -3   6  -8  253.30    6.56
  -3   6  -8  264.07    7.02
  -3   6  -9    0.95    0.50
  -3   6  -9    0.84    0.51
  -3   6 -10  217.69    6.88
  -3   6 -10  200.83    5.99
  -3   6 -11  204.79    6.96
  -3   6 -12   25.07    2.55
   3  -6  13    4.44    1.22
  -3   6 -13    5.05    1.25
   3  -6  14  280.52    9.29
  -3   6 -14  269.26    8.67
  -3   6 -14  284.67    9.48
   3  -6  15  169.69    7.46
  -3   6 -15  172.33    7.46
  -3   6 -16  304.36   10.05
   3  -6  16  304.94   10.15
  -3   6 -17   -0.97    0.86
   3  -6  17    2.12    1.20
   3  -6  18   56.05    4.54
   3  -6  19   77.93    5.34
   3  -6  20    7.12    1.65
   3  -6  21   65.69    4.89
   3  -6  22   45.59    4.03
   3  -6  23   46.89    3.95
   3  -6  24   -0.33    0.66
  -3   6 -25    0.42    0.73
   3  -6  25    0.60    0.62
   3  -6  26    2.71    0.92
  -3   6 -26    4.97    1.17
  -3   6 -27   22.95    2.20
   3  -6  27   22.99    2.24
   3  -6  28    5.41    1.01
  -3   6 -28    6.95    1.08
  -3  -7  30   27.55    1.88
   3   7 -29    6.99    1.09
  -3  -7  29    8.11    1.21
  -3  -7  28   38.06    2.78
   3   7 -28   40.38    2.88
  -3  -7  27    0.61    0.54
   3   7 -27   -0.50    0.78
  -3  -7  26   35.12    3.02
   3   7 -26   39.80    3.38
  -3  -7  25   68.16    4.36
   3   7 -25   70.76    4.78
  -3  -7  24    0.59    0.59
   3   7 -24    0.17    0.67
   3   7 -23   34.52    3.53
  -3  -7  23   37.31    3.43
   3   7 -22  209.74    8.95
  -3  -7  22  213.15    8.15
  -3  -7  21   55.69    4.17
   3   7 -21   53.49    4.57
   3   7 -20    4.62    1.50
   3   7 -19   64.71    5.04
   3   7 -18   -0.03    0.52
   3   7 -18    2.14    1.10
   3   7 -17    1.04    0.85
   3   7 -17   -0.21    0.99
   3   7 -16   98.83    5.95
   3   7 -16   90.92    5.18
   3   7 -15   55.19    3.92
   3   7 -15   58.55    4.49
   3   7 -14   95.95    5.64
   3   7 -14  100.12    5.12
   3   7 -13   10.16    1.57
   3   7 -13   12.51    2.02
   3   7 -12   62.88    3.76
  -3   7  12   55.43    3.37
  -3   7  11  127.80    5.16
   3   7 -11  127.73    5.13
   3   7 -10  188.36    5.96
  -3   7  10  177.28    6.04
  -3   7   9   84.38    4.14
   3   7  -9   91.17    3.99
  -3   7   9   97.91    4.34
  -3   7   8   90.28    4.24
   3   7  -8   92.15    3.80
  -3   7   8  101.71    4.24
   3   7  -7   66.06    3.07
  -3   7   7   70.37    3.48
  -3   7   6  474.39    8.65
   3   7  -6  462.53    7.67
   3   7  -5  268.22    5.48
  -3   7   5  279.23    6.44
  -3   7   4   18.35    1.62
  -3   7   4   15.73    1.76
  -3   7   3   77.34    3.21
  -3   7   3   74.09    3.88
  -3   7   2  552.83    8.60
  -3   7   2  515.82   10.13
  -3   7   1   10.38    1.50
  -3   7   1   10.26    1.18
  -3   7   0  451.02    9.47
  -3   7   0  463.70    7.88
  -3   7  -1  110.91    4.72
  -3   7  -1  115.93    4.02
  -3   7  -2  150.48    4.63
  -3   7  -2  140.49    5.31
  -3   7  -3  134.72    4.51
  -3   7  -3  119.31    4.88
  -3   7  -4  137.15    4.64
  -3   7  -4  121.76    4.98
  -3   7  -5   12.37    1.43
  -3   7  -5    8.33    1.39
  -3   7  -6  458.83    8.95
  -3   7  -6  406.36    9.02
  -3   7  -7  204.63    6.18
  -3   7  -7  172.21    5.94
  -3   7  -8   74.50    3.93
  -3   7  -8   77.27    3.93
  -3   7  -9   52.48    3.35
  -3   7  -9   47.04    3.13
  -3   7 -10   26.92    2.53
  -3   7 -11    3.53    1.07
  -3   7 -12  105.05    5.24
   3  -7  12  109.28    5.71
  -3   7 -13    4.97    1.28
   3  -7  13    5.27    1.40
  -3   7 -13    5.31    1.29
   3  -7  14  950.53   17.53
  -3   7 -14  973.13   17.90
   3  -7  15  157.37    7.27
  -3   7 -15  154.76    7.24
  -3   7 -16   82.01    5.40
   3  -7  16   82.09    5.34
   3  -7  17   38.35    3.70
   3  -7  18  192.71    8.33
   3  -7  19   55.70    4.47
   3  -7  20    0.02    0.66
   3  -7  21  112.47    6.22
   3  -7  22   24.11    2.81
   3  -7  23    2.17    0.98
  -3   7 -23    1.02    0.87
   3  -7  24    8.19    1.54
  -3   7 -24    9.83    1.76
  -3   7 -25    1.34    0.94
   3  -7  25    1.18    0.85
  -3   7 -26   66.59    3.81
   3  -7  26   59.80    3.55
   3  -7  27    0.22    0.44
  -3   7 -27    0.35    0.45
   3   8 -28    0.14    0.39
  -3  -8  28    0.35    0.49
  -3  -8  27    0.16    0.39
   3   8 -27   -1.16    0.70
   3   8 -27   -0.04    0.55
  -3  -8  26    6.02    1.17
   3   8 -26    9.62    1.66
  -3  -8  25    2.18    0.83
   3   8 -25    1.19    0.83
  -3  -8  24    1.86    0.90
   3   8 -24    2.26    1.08
   3   8 -23   84.55    5.46
  -3  -8  23   83.12    4.78
  -3  -8  22   41.46    3.46
   3   8 -22   42.04    4.08
  -3  -8  21   57.38    4.10
   3   8 -21   44.11    4.21
  -3  -8  20   13.25    2.01
   3   8 -20   10.31    2.13
  -3  -8  19   79.04    4.78
   3   8 -19   71.07    5.44
   3   8 -18    4.94    1.58
   3   8 -17  500.34   12.71
   3   8 -17  475.76   13.72
   3   8 -16  235.78    8.55
   3   8 -16  239.20    9.61
   3   8 -15    0.57    0.67
   3   8 -15    2.00    0.81
   3   8 -14  167.38    6.78
   3   8 -14  172.68    7.97
   3   8 -13    6.85    1.47
   3   8 -13    9.45    1.93
   3   8 -12   29.02    2.69
   3   8 -12   30.42    3.23
  -3   8  11    0.30    0.60
   3   8 -11    0.50    0.59
   3   8 -11   -0.54    0.95
  -3   8  10  243.70    7.72
   3   8 -10  269.13    7.38
  -3   8   9   51.33    3.57
   3   8  -9   59.52    3.35
  -3   8   8   95.09    4.81
   3   8  -8  108.38    4.32
  -3   8   7  288.96    8.37
  -3   8   6   34.09    2.89
  -3   8   5  549.35   11.14
  -3   8   4  349.94    9.05
  -3   8   3   82.74    4.39
  -3   8   2   30.49    2.71
  -3   8   1    0.49    0.63
  -3   8   0   17.77    2.10
  -3   8  -1  528.97   11.10
  -3   8  -2  280.37    6.58
  -3   8  -2  236.27    7.45
  -3   8  -3   64.54    3.20
  -3   8  -3   56.30    3.60
  -3   8  -4  121.45    4.47
  -3   8  -4   98.94    4.86
  -3   8  -5   73.43    3.58
  -3   8  -5   67.81    4.10
  -3   8  -6  149.74    6.12
  -3   8  -6  171.65    5.63
  -3   8  -7    1.21    0.60
  -3   8  -7    0.78    0.47
  -3   8  -8   90.09    4.37
  -3   8  -8   85.48    4.56
  -3   8  -9   95.42    4.87
   3   8   9   92.27    5.19
  -3   8  -9   99.34    4.78
  -3   8 -10  222.69    7.30
   3   8  10  195.29    7.48
  -3   8 -11    3.59    0.99
   3   8  11    4.93    1.14
  -3   8 -12  227.18    7.69
   3   8  12  227.49    8.13
  -3   8 -12  228.51    8.60
   3   8  13  450.20   11.41
   3  -8  13  441.65   11.90
  -3   8 -13  439.76   12.18
  -3   8 -14  730.02   15.80
   3  -8  14  731.67   15.55
   3  -8  15  230.05    8.85
   3  -8  16   13.13    2.14
   3  -8  17   54.43    4.38
   3  -8  18   13.45    2.22
   3  -8  19   34.50    3.44
  -3   8 -20   30.63    3.30
   3  -8  20   28.83    3.08
   3  -8  21   14.87    2.17
  -3   8 -21   17.38    2.48
  -3   8 -22   21.78    2.66
   3  -8  22   16.53    2.19
  -3   8 -23   81.19    4.79
   3  -8  23   69.74    4.28
  -3   8 -24   27.07    2.65
   3  -8  24   22.79    2.34
  -3   8 -25    1.90    0.84
   3  -8  25    1.85    0.76
   3  -8  26   15.60    1.62
  -3   8 -26   17.38    1.82
  -3   8 -27   74.21    3.20
   3   9 -28   26.01    1.90
   3   9 -27   27.61    2.29
   3   9 -26   12.20    1.69
   3   9 -25    1.39    0.46
   3   9 -25    1.55    0.71
   3   9 -24    0.00    0.81
   3   9 -24    2.76    1.05
   3   9 -23    0.31    0.79
   3   9 -23    0.16    0.81
   3   9 -22   11.98    2.23
   3   9 -21    4.47    1.54
   3   9 -20   19.93    2.86
   3   9 -19  204.92    9.09
   3   9 -18   15.61    2.53
   3   9 -17  110.35    6.74
   3   9 -16    2.62    1.38
   3   9 -15    6.96    1.83
   3   9 -14   11.67    2.16
   3   9 -14   13.36    2.07
   3   9 -13   78.74    5.53
   3   9 -12   72.23    5.22
   3   9 -11 1696.19   24.49
  -3   9  11 1693.64   21.81
   3   9 -10    1.66    0.88
  -3   9  10    3.97    1.29
  -3   9   9   64.47    4.31
   3   9  -9   70.88    4.75
   3   9  -9   71.19    4.92
  -3   9   8   16.39    2.14
   3   9  -8   18.81    2.53
   3   9  -8   20.22    2.52
  -3   9   7  178.35    7.14
   3   9  -7  191.33    7.56
  -3   9   6   13.07    1.94
  -3   9   5    8.24    1.56
  -3   9   4   26.94    2.82
  -3   9   3    4.41    1.16
  -3   9   2   56.83    4.03
  -3   9   1   22.58    2.60
  -3   9   0   15.94    2.21
  -3   9  -1  392.02   10.54
  -3   9  -2   97.37    5.30
  -3   9  -3   18.72    2.37
   3   9   4   56.28    4.02
  -3   9  -4   47.48    3.69
   3   9   4   58.68    3.99
   3   9   5  260.48    8.40
   3   9   5  275.18    8.88
  -3   9  -5  258.38    8.64
  -3   9  -6  108.04    5.55
   3   9   6  108.51    5.70
   3   9   7  153.34    6.78
  -3   9  -7  144.85    6.44
  -3   9  -8   31.34    3.04
   3   9   8   33.86    3.24
  -3   9  -8   35.42    3.27
   3   9   9   29.38    3.06
  -3   9  -9   29.33    2.95
  -3   9  -9   36.26    3.37
   3   9  10   16.38    2.29
  -3   9 -10   21.39    2.66
   3   9  11   34.06    3.30
  -3   9 -11   31.66    3.20
  -3   9 -11   34.74    3.44
  -3   9 -12   33.56    3.43
   3   9  12   26.38    2.88
  -3   9 -13   33.45    3.48
   3   9  13   32.39    3.19
   3   9  14  834.88   15.80
  -3   9 -14  809.05   17.04
  -3   9 -15   61.55    4.83
   3  -9  16   20.20    2.58
  -3   9 -16   14.50    2.39
   3  -9  17   80.01    5.05
  -3   9 -17   71.98    5.10
   3  -9  18   27.79    2.95
  -3   9 -18   26.09    3.07
  -3   9 -19    4.46    1.43
   3  -9  19    2.96    1.13
   3  -9  20   40.76    3.46
  -3   9 -20   37.31    3.51
   3  -9  21   27.09    2.66
  -3   9 -21   25.30    2.82
  -3   9 -22    3.03    1.04
   3  -9  22    2.38    0.85
  -3   9 -23   28.92    2.67
   3  -9  23   30.57    2.51
  -3   9 -24   45.12    3.11
   3  -9  24   40.63    2.63
  -3   9 -25   96.90    4.13
  -3   9 -26   26.87    1.90
   3  10 -27    9.09    1.12
   3  10 -26   51.39    3.03
   3  10 -25    7.94    1.34
   3  10 -24    2.51    0.60
   3  10 -24    1.83    0.78
   3  10 -23   -0.34    0.55
   3  10 -23    0.90    0.88
   3  10 -22  116.03    6.02
   3  10 -22  116.77    5.14
   3  10 -21    6.21    1.20
   3  10 -21    6.42    1.64
   3  10 -20   36.78    3.20
   3  10 -20   38.86    3.72
   3  10 -19   72.38    4.67
   3  10 -19   75.85    5.40
   3  10 -18   -0.57    1.15
   3  10 -18   -0.14    0.85
   3  10 -17   29.99    3.14
   3  10 -17   31.28    3.60
   3  10 -16  135.29    6.73
  -3  10  16  149.43    6.37
   3  10 -16  131.60    7.34
  -3  10  15   15.18    2.12
   3  10 -15   10.73    1.89
   3  10 -15   11.87    2.32
   3  10 -14   61.74    5.04
   3  10 -14   64.14    4.72
   3  10 -13  128.63    6.67
   3  10 -13  128.34    7.16
   3  10 -12  125.67    6.58
   3  10 -12  123.51    6.99
   3  10 -11    2.05    0.80
   3  10 -11    2.90    1.26
   3  10 -10  239.32    9.41
  -3  10  10  235.68    8.71
   3  10 -10  217.20    8.56
   3  10  -9  682.99   15.02
   3  10  -9  675.86   15.63
  -3  10   9  669.51   14.75
   3  10  -8    5.25    1.37
   3  10  -8    5.08    1.31
  -3  10   8    6.06    1.51
   3  10  -7   78.10    5.24
  -3  10   7   75.42    5.02
   3  10  -7   75.59    4.92
   3  10  -6  164.70    7.43
   3  10  -6  180.42    7.03
  -3  10   6  167.64    7.41
   3  10  -6  175.00    7.41
  -3  10   5   15.51    2.30
   3  10  -5   13.24    1.98
   3  10  -5   19.50    2.51
   3  10  -5   19.55    2.61
   3  10  -4    1.00    1.00
   3  10  -4    1.27    0.77
  -3  10   4    1.13    0.72
   3  10  -4    0.62    0.63
   3  10  -3   29.72    2.96
   3 -10  -3   29.67    3.15
  -3  10   3   25.69    2.93
   3  10  -3   26.78    2.94
   3  10  -3   22.74    2.60
   3  10  -2  130.61    6.28
  -3  10   2  123.60    6.29
   3 -10  -2  132.40    6.55
   3  10  -2  127.67    6.13
   3  10  -2  127.95    6.19
   3  10  -1   14.26    2.17
   3 -10  -1   13.99    2.15
  -3  10   1   11.78    1.97
   3  10  -1   14.09    2.08
  -3  10   0  101.33    5.72
   3  10   0  108.77    5.71
   3 -10   0  109.42    6.06
   3  10   0  106.75    5.56
   3 -10   1    8.42    1.78
   3  10   1    7.25    1.57
   3  10   1    3.68    1.23
  -3  10  -1    4.90    1.24
   3  10   2   55.55    4.16
  -3  10  -2   50.31    4.07
   3  10   2   60.80    4.21
  -3  10  -3   27.15    3.05
   3  10   3   24.32    2.71
   3  10   3   23.72    2.79
   3  10   4   13.91    2.13
  -3  10  -4   14.08    2.20
   3  10   4   11.41    1.94
  -3  10  -5   72.73    4.92
   3  10   5   77.29    5.00
   3  10   6  105.48    5.85
  -3  10  -6  100.43    5.75
  -3  10  -7   50.13    4.06
   3  10   7   64.00    4.60
   3  10   8    1.34    0.88
  -3  10  -8    3.85    1.20
   3  10   9  241.03    8.98
  -3  10  -9  243.37    8.79
  -3  10 -10  121.49    6.34
   3  10  10  121.15    6.39
   3  10  11  186.15    7.88
  -3  10 -11  207.72    8.35
  -3  10 -12    1.06    0.68
   3  10  12    0.89    0.73
   3  10  13   38.35    3.55
  -3  10 -13   39.08    3.69
  -3  10 -14    3.74    1.23
   3  10  14    6.71    1.66
  -3  10 -15    5.73    1.56
   3  10  15    5.28    1.30
  -3  10 -16  104.09    5.99
  -3  10 -17   42.48    3.81
  -3  10 -18  126.64    6.34
  -3  10 -19    3.51    1.22
  -3  10 -20   70.60    4.44
  -3  10 -21   25.45    2.59
  -3  10 -22   29.30    2.61
  -3  10 -23    0.48    0.44
  -3  10 -24    4.43    0.89
   3  11 -25   19.45    1.79
   3  11 -24    0.90    0.67
   3  11 -23  123.03    5.37
   3  11 -22    1.19    0.63
   3  11 -22    0.31    0.64
   3  11 -21    2.87    0.94
   3  11 -21    3.64    0.89
   3  11 -20   48.16    3.28
   3  11 -20   45.53    3.87
   3  11 -19    3.72    0.92
   3  11 -19    5.97    1.53
   3  11 -18   55.75    4.50
   3  11 -18   55.02    3.86
   3  11 -17    6.28    1.32
   3  11 -17    6.27    1.64
   3  11 -16   48.76    4.38
  -3  11  16   48.79    3.62
   3  11 -16   50.92    3.98
   3  11 -15  128.86    6.39
   3  11 -15  132.46    7.17
  -3  11  15  146.81    6.46
   3  11 -14    1.10    0.93
  -3  11  14    2.67    1.13
   3  11 -14    1.80    1.17
   3  11 -13  274.57   10.44
   3  11 -13  270.98    9.49
   3  11 -12   81.50    5.65
   3  11 -12   82.26    5.28
   3  11 -11  242.88    9.70
   3  11 -11  257.19    9.31
   3  11 -10  108.46    6.45
   3  11 -10  111.88    6.16
   3  11  -9   19.10    2.72
   3  11  -9   20.87    2.67
   3  11  -8  181.98    8.20
  -3  11   8  188.52    8.30
   3  11  -8  186.66    7.92
   3  11  -7   29.09    3.22
   3  11  -7   31.59    3.39
  -3  11   7   33.64    3.50
   3  11  -6  108.12    5.68
  -3  11   6  102.55    6.16
   3  11  -6  107.44    6.16
   3  11  -6  105.53    5.89
   3  11  -5  354.85   11.13
   3  11  -5  375.15   11.00
  -3  11   5  362.99   11.63
   3  11  -5  371.60   10.61
  -3  11   4   28.35    3.30
   3  11  -4   31.47    3.29
   3  11  -4   29.92    3.28
   3  11  -4   31.15    3.15
   3  11  -3  221.24    8.33
   3  11  -3  235.97    8.64
   3  11  -3  222.18    8.49
  -3  11   3  223.03    9.12
   3  11  -2    3.35    1.24
   3 -11  -2    2.88    1.18
   3  11  -2    4.50    1.31
   3  11  -2    2.33    0.98
  -3  11   2    2.41    1.10
   3  11  -1   11.52    2.11
   3  11  -1    9.38    1.83
   3 -11  -1    9.09    1.86
  -3  11   1    9.99    1.99
  -3  11   0   44.12    4.15
   3  11   0   40.12    3.69
   3 -11   0   52.36    4.36
   3  11   0   46.06    3.86
  -3  11  -1    0.86    0.96
   3 -11   1    2.61    1.18
   3  11   1    1.26    0.80
   3  11   1    1.65    0.81
   3  11   2   22.50    2.78
   3 -11   2   29.59    3.36
  -3  11  -2   27.43    3.25
   3  11   2   27.91    3.00
  -3  11  -3  190.64    8.42
   3  11   3  198.69    8.26
   3  11   3  198.64    7.98
   3  11   4   10.49    1.99
  -3  11  -4    7.68    1.66
  -3  11  -5   13.93    2.32
   3  11   5   10.77    1.98
   3  11   6   52.18    4.34
   3  11   7   61.24    4.69
   3  11   8   74.05    5.12
   3  11   9    8.03    1.72
   3  11  10    2.24    1.05
   3  11  11    1.22    0.77
  -3  11 -11    1.64    1.10
  -3  11 -12   13.36    2.21
   3  11  12   11.68    1.91
  -3  11 -13  109.15    5.96
   3  11  13  106.82    5.72
  -3  11 -14   92.08    5.43
   3  11  14   96.72    5.28
   3  11  15   12.11    1.84
  -3  11 -15    9.49    1.82
  -3  11 -16   83.85    5.03
  -3  11 -17  173.64    7.08
  -3  11 -18    1.90    0.89
  -3  11 -19   21.40    2.33
  -3  11 -20    4.34    1.12
  -3  11 -21    7.41    1.28
  -3  11 -22    1.15    0.58
  -3  11 -23    2.48    0.63
   3  12 -24   47.96    2.53
   3  12 -23   24.25    2.06
   3  12 -22    2.77    0.87
   3  12 -21   53.63    3.56
   3  12 -20    3.28    0.92
   3  12 -20    2.24    0.93
   3  12 -19    1.95    0.88
   3  12 -19    0.49    0.62
   3  12 -18    8.19    1.47
   3  12 -18    8.26    1.70
   3  12 -17   13.31    2.22
   3  12 -17   15.51    2.04
   3  12 -16    3.22    1.15
   3  12 -16    2.29    0.88
  -3  12  16    2.10    0.80
   3  12 -15   60.90    4.66
  -3  12  15   69.52    4.33
   3  12 -15   67.85    4.32
   3  12 -14   23.91    3.02
  -3  12  14   30.76    3.02
   3  12 -14   33.44    3.14
  -3  12  13   41.62    3.55
   3  12 -13   43.08    3.62
   3  12 -13   41.73    3.94
   3  12 -12   46.17    3.84
  -3  12  12   49.44    4.00
   3  12 -12   47.22    4.14
   3  12 -11   29.40    3.32
   3  12 -11   32.27    3.35
   3  12 -10   15.96    2.44
   3  12 -10   22.46    2.84
   3  12  -9    4.61    1.40
   3  12  -9    9.21    2.08
   3  12  -8    7.90    1.83
   3  12  -8   10.80    2.26
   3  12  -7    9.81    2.08
   3  12  -7    5.45    1.50
   3  12  -6   10.57    1.87
   3  12  -6   10.65    2.22
   3  12  -6    8.51    1.84
   3  12  -5  571.45   13.48
   3  12  -5  581.29   13.82
   3  12  -4    1.07    0.94
   3  12  -4    3.05    1.32
   3  12  -4    0.75    0.85
   3  12  -3   14.35    2.31
   3  12  -3   14.88    2.23
   3  12  -2    6.73    1.64
   3  12  -2    5.03    1.46
   3 -12  -1  177.69    7.92
   3  12  -1  165.03    7.37
   3  12  -1  161.45    7.44
   3  12   0    2.53    1.10
   3 -12   0    2.24    0.93
   3  12   0    2.24    1.01
   3  12   1   23.45    2.93
   3 -12   1   21.30    2.84
   3  12   1   22.98    2.76
   3  12   2    2.81    1.18
   3  12   2    3.03    1.22
   3 -12   2    4.31    1.55
   3  12   3    2.64    1.10
   3 -12   3    3.28    1.24
   3 -12   4   71.11    5.18
   3  12   4   72.33    5.15
   3 -12   5    8.11    1.76
   3  12   5    6.95    1.63
   3  12   6   12.03    2.17
   3  12   7   15.91    2.37
   3  12   8   11.96    2.12
   3  12   9   43.54    3.93
   3  12  10   17.61    2.52
   3  12  11   23.17    2.82
   3  12  12  118.24    6.03
   3  12  13   32.98    3.07
  -3  12 -13   39.01    3.29
  -3  12 -14   34.65    3.06
   3  12  14   33.52    2.97
   3  12  15    8.64    1.51
  -3  12 -15    9.16    1.56
   3  12  16    9.04    1.41
  -3  12 -16    8.35    1.48
  -3  12 -17    1.62    0.75
  -3  12 -18   19.34    2.03
  -3  12 -19   32.45    2.43
  -3  12 -20   41.38    2.53
   3 -12  21    8.91    1.24
   3  13 -21    0.01    0.36
   3  13 -20   32.08    2.47
   3  13 -19   25.39    2.39
   3  13 -18    9.96    1.28
   3  13 -18    9.90    1.56
   3  13 -17    1.13    0.65
   3  13 -17    1.51    0.83
  -3  13  16   65.33    3.67
   3  13 -16   62.60    3.49
   3  13 -16   61.89    4.14
   3  13 -15   77.03    4.74
  -3  13  15   81.08    4.34
   3  13 -15   80.30    4.18
   3  13 -14    1.95    1.15
   3  13 -14    1.67    0.91
  -3  13  14    0.56    0.53
  -3  13  13    2.85    1.00
   3  13 -13    2.99    1.16
   3  13 -13    4.25    1.40
   3  13 -12   99.13    5.62
   3  13 -12   93.70    4.99
  -3  13  12   97.94    5.33
   3  13 -11    0.66    0.65
  -3  13  11    2.45    1.02
   3  13 -11    2.33    1.23
   3  13 -10   23.53    2.70
  -3  13  10   26.35    2.89
   3  13 -10   24.06    2.86
   3  13  -9    4.34    1.35
   3  13  -9    2.86    1.20
   3  13  -8   32.51    3.27
   3  13  -8   31.17    3.11
   3  13  -7    0.84    0.93
   3  13  -7    1.04    0.96
   3  13  -6    1.40    0.92
   3  13  -6   -0.15    0.83
   3  13  -6   -0.18    0.89
   3  13  -5   22.34    2.63
   3  13  -5   19.19    2.50
   3  13  -4   24.43    2.84
   3  13  -4   22.18    2.65
   3  13  -3    5.45    1.45
   3  13  -3    5.39    1.28
   3  13  -2    0.06    0.75
   3  13  -2    0.19    0.91
   3  13  -1   89.27    5.34
   3  13  -1   95.19    5.69
   3  13   0    0.96    0.91
   3  13   0    0.93    0.59
   3 -13   1    2.92    1.07
   3  13   1    0.65    0.81
   3  13   2   11.36    2.07
   3 -13   2   16.00    2.45
   3 -13   3    9.60    1.93
   3  13   3   10.36    2.01
   3 -13   4  207.78    8.56
   3  13   4  187.24    8.16
   3  13   5   21.57    2.84
   3 -13   5   27.38    3.18
   3 -13   6   66.38    4.84
   3  13   6   66.12    4.80
   3  13   7    5.92    1.51
   3 -13   7    7.99    1.77
   3 -13   8   33.17    3.45
   3  13   8   33.53    3.37
   3  13   9  105.87    5.83
   3 -13   9  109.51    6.13
   3  13  10   40.34    3.53
   3 -13  10   41.20    3.80
   3 -13  11    0.61    0.74
   3  13  11   -0.56    0.88
   3 -13  12   53.92    4.15
   3  13  12   55.40    3.86
   3  13  13   11.30    1.66
   3  13  14   20.05    2.12
   3  13  15    3.20    0.86
   3 -13  15    1.14    0.73
   3 -13  16   25.77    2.56
   3 -13  17    0.12    0.55
   3 -13  18   77.21    3.76
   3 -13  19   15.56    1.58
   3  14 -18   29.56    2.16
   3  14 -17   16.75    1.76
   3  14 -16    3.90    1.02
  -3  14  16    5.15    0.92
   3  14 -15   13.85    1.76
  -3  14  15   12.15    1.49
   3  14 -15   11.70    1.33
   3  14 -14   19.20    1.80
  -3  14  14   19.26    2.02
   3  14 -14   18.29    2.09
  -3  14  13    0.03    0.56
   3  14 -13    1.32    0.67
   3  14 -13    0.20    0.63
   3  14 -12   -0.40    0.76
   3  14 -12   -0.10    0.65
  -3  14  12    0.07    0.51
   3  14 -11    4.84    1.23
  -3  14  11    6.15    1.35
   3  14 -11    4.70    1.11
  -3  14  10    2.80    0.96
   3  14 -10    2.73    0.99
   3  14  -9    3.16    1.01
  -3  14   9    3.44    1.13
   3  14  -8    1.31    0.78
  -3  14   8    0.38    0.74
   3  14  -7   12.05    1.85
  -3  14   7   16.04    2.29
   3  14  -6   50.61    3.72
  -3  14   6   51.58    4.06
  -3  14   5  267.85    9.11
   3  14  -5  261.70    8.33
   3  14  -5  252.89    8.27
   3  14  -4    6.74    1.43
   3  14  -4    6.53    1.63
  -3  14   4    9.09    1.87
   3  14  -3   56.13    4.09
   3  14  -3   59.27    4.12
   3  14  -2   28.18    2.95
   3  14  -1   49.35    3.93
   3  14   0   -0.07    0.83
  -3  14  -1   86.15    4.98
   3  14   1   83.58    5.16
   3  14   2   19.63    2.58
  -3  14  -2   17.76    2.25
   3  14   3    1.04    0.69
  -3  14  -3    1.87    0.99
   3 -14   3    0.77    0.83
   3  14   4   88.26    5.31
   3 -14   4   86.47    5.03
  -3  14  -4   90.76    4.74
  -3  14  -5   10.19    1.56
   3 -14   5   10.75    1.84
   3  14   5    7.96    1.66
   3 -14   6    0.32    0.65
   3  14   6   -0.12    0.83
   3 -14   7   12.53    1.98
   3  14   7   12.71    2.00
   3 -14   8   31.70    3.01
   3  14   8   29.31    2.90
   3 -14   9    0.20    0.53
   3  14   9    0.12    0.57
   3 -14  10    0.08    0.55
   3  14  10    0.09    0.50
   3  14  11   16.77    2.01
   3 -14  11   15.97    2.03
   3  14  12    5.11    1.07
   3 -14  12    3.83    1.06
   3 -14  13   -0.22    0.45
   3  14  13   -0.21    0.37
   3 -14  14    6.76    1.19
   3  14  14    6.05    1.00
   3 -14  15   19.23    1.87
   3 -14  16    2.64    0.68
  -3  15  14   10.41    1.23
  -3  15  13   29.04    2.23
  -3  15  12    1.50    0.60
  -3  15  11   76.38    3.97
  -3  15  10    5.00    1.18
  -3  15   9   33.67    2.82
  -3  15   8   -0.37    0.87
  -3  15   7   16.12    2.04
  -3  15   6   -0.11    0.64
   3  15  -5    0.00    0.55
  -3  15   5    0.66    0.64
   3  15  -4   21.27    2.19
  -3  15   4   21.41    2.41
   3  15  -3    2.71    0.94
  -3  15   3    2.93    0.98
   3  15  -2  125.76    5.59
  -3  15   2  130.94    5.83
   3  15  -1  110.54    5.31
  -3  15   1  116.87    5.46
   3  15   0  117.76    5.55
  -3  15   0  117.70    5.36
  -3  15  -1    1.87    0.83
   3  15   1    1.88    0.77
  -3  15  -2    1.23    0.62
   3  15   2    0.68    0.67
   3  15   3   28.99    2.81
  -3  15  -3   32.92    2.62
   3  15   4   92.71    4.92
  -3  15  -4   95.92    4.28
   3  15   5    4.38    1.18
   3  15   6    0.69    0.53
   3  15   7   14.28    1.86
   3  15   8    9.86    1.47
   3 -15   8   10.04    1.39
   3 -15   9   81.41    3.81
   3  15   9   80.00    4.10
   3  15  10    0.63    0.37
   3 -15  10    0.65    0.44
   3 -15  11   15.18    1.56
   3  15  11   16.71    1.71
   3  15  12    4.11    0.83
   3 -15  12    3.25    0.66
  -3  16  11    9.37    1.13
  -3  16  10   18.79    1.72
  -3  16   9    0.03    0.38
  -3  16   8   32.02    2.40
  -3  16   7    0.64    0.50
  -3  16   6  114.61    4.71
  -3  16   5   -0.48    0.59
  -3  16   4    9.41    1.38
  -3  16   3    0.53    0.47
   3  16  -3    0.50    0.44
   3  16  -2   38.35    2.57
  -3  16   2   37.43    2.68
  -3  16   1    7.07    1.17
   3  16  -1    7.15    1.19
   3  16   0    2.83    0.78
  -3  16   0    3.63    0.82
  -3  16  -1    9.60    1.31
   3  16   1    9.02    1.33
  -3  16  -2    5.10    0.95
   3  16   2    4.49    0.95
   3  16   3    5.67    1.06
   3  16   4    0.87    0.63
   3  16   5   40.02    2.71
   3  16   6    2.65    0.78
   3  16   7   11.42    1.41
   3  16   8   23.01    1.88
   3  16   9    1.14    0.45
  -4   0  32  151.64    4.90
  -4   0  31   -0.23    0.64
  -4   0  30   10.39    1.62
  -4   0  29    1.02    0.95
   4   0 -28  414.51   11.75
   4   0 -27    0.58    1.01
   4   0 -26  389.15   11.97
   4   0 -25   -0.71    1.02
   4   0 -24  334.28   11.04
   4   0 -23    1.27    0.76
   4   0 -23    2.15    1.17
   4   0 -22  187.35    8.09
   4   0 -22  190.69    8.11
   4   0 -21    0.25    0.64
   4   0 -21   -0.95    0.85
   4   0 -20  749.59   15.22
   4   0 -20  760.00   15.36
   4   0 -19   -0.07    0.53
   4   0 -19   -0.01    0.60
   4   0 -18  894.52   15.38
   4   0 -17    0.88    0.51
   4   0 -16  226.83    7.16
   4   0 -15    0.42    0.46
   4   0 -14  953.21   13.45
   4   0 -13    1.31    0.66
   4   0 -12 1599.58   16.11
   4   0 -11    1.53    0.66
   4   0 -10  568.56    8.80
   4   0  -9    0.77    0.35
   4   0  -8  679.62    8.91
   4   0  -7    0.70    0.33
   4   0  -6 1536.52   12.53
   4   0  -5    0.31    0.27
   4   0  -4  219.48    4.44
   4   0  -3    0.80    0.36
  -4   0   2   84.91    2.75
  -4   0   1    0.63    0.29
  -4   0   0  844.16    8.40
  -4   0  -1    0.18    0.21
  -4   0  -2  810.08    8.56
  -4   0  -3    0.01    0.22
  -4   0  -4  445.43    6.80
  -4   0  -5    2.19    0.53
  -4   0  -6 1513.62   13.52
  -4   0  -7    0.22    0.27
  -4   0  -8   49.78    2.70
  -4   0  -9    3.38    0.77
  -4   0 -10  106.29    4.36
  -4   0 -11    0.00    0.44
  -4   0 -12  938.82   14.14
  -4   0 -13   -0.11    0.41
  -4   0 -13    2.37    0.85
  -4   0 -14   17.47    2.07
  -4   0 -14   18.19    1.88
  -4   0 -15    1.15    0.63
   4   0  16  268.51    8.84
   4   0  17    0.26    0.53
   4   0  18   27.27    3.02
   4   0  19    0.86    0.59
   4   0  20   56.35    4.44
   4   0  21    0.03    0.60
   4   0  22  148.79    7.17
   4   0  23    0.07    0.80
   4   0  24  160.88    7.15
   4   0  25   -0.41    0.65
   4   0  26   14.62    2.00
   4   0  27    0.84    0.67
   4   0  28   13.90    1.63
  -4  -1  33   22.94    1.70
  -4   1  32   12.51    1.33
  -4  -1  32   16.31    1.70
  -4   1  31  160.34    5.35
  -4  -1  31  173.18    5.94
  -4   1  30    1.90    0.70
  -4  -1  30    0.80    0.65
  -4  -1  29   21.63    2.51
   4  -1 -29   20.76    2.54
  -4   1  29   17.73    2.14
  -4   1  28   32.04    3.01
   4  -1 -28   36.94    3.51
   4   1 -28   30.29    3.19
   4  -1 -27   36.67    3.63
   4   1 -27   35.97    3.60
   4  -1 -26    1.92    1.01
   4   1 -26    1.29    0.92
   4   1 -25   50.12    4.31
   4  -1 -25   50.98    4.36
   4   1 -24    2.62    1.14
   4  -1 -24    4.10    1.50
   4   1 -23  127.08    6.73
   4  -1 -23  122.70    6.64
   4  -1 -22   55.37    4.38
   4   1 -22   46.92    4.05
   4  -1 -22   50.53    4.21
   4   1 -22   49.71    4.24
   4   1 -21   23.85    2.83
   4   1 -21   21.86    2.72
   4  -1 -21   23.77    2.85
   4  -1 -21   19.98    2.63
   4  -1 -20   95.70    5.42
   4  -1 -20   99.84    5.60
   4   1 -20   90.55    5.36
   4   1 -20   95.79    5.46
   4   1 -19   77.68    4.75
   4  -1 -19   81.58    4.88
   4  -1 -19   82.01    4.86
   4   1 -19   76.94    4.72
   4   1 -18    5.48    1.27
   4  -1 -18    7.59    1.57
   4   1 -17    2.92    1.00
   4  -1 -17    2.78    0.74
   4   1 -16    1.93    0.79
   4  -1 -16    2.94    0.87
   4  -1 -15    0.45    0.42
   4   1 -15    1.99    0.57
   4   1 -14  308.78    7.76
   4  -1 -14  313.96    7.80
   4   1 -13    5.31    0.97
   4  -1 -13    0.23    0.42
   4  -1 -12  114.96    4.39
   4   1 -12  116.52    4.36
   4  -1 -11  207.19    5.63
   4   1 -11  206.77    5.53
   4   1 -10    2.42    0.67
   4  -1 -10    5.22    0.88
   4  -1  -9  361.33    6.85
   4   1  -9  367.70    6.75
   4  -1  -8  285.35    5.87
   4   1  -8  293.97    5.84
   4   1  -7   88.08    3.05
   4  -1  -7   87.82    3.17
   4  -1  -6   27.28    1.73
   4   1  -6   27.30    1.65
   4   1  -5   46.52    2.07
   4  -1  -5   53.50    2.32
   4   1  -4  562.34    6.97
   4  -1  -4  580.05    7.58
   4   1  -3  245.68    4.46
  -4   1   2    7.84    0.89
   4   1  -2    8.49    0.82
  -4  -1   2    8.81    0.83
  -4   1   1  656.19    8.03
  -4  -1   1  648.13    7.00
  -4   1   0 1064.00   10.06
  -4  -1   0 1022.24    8.61
  -4   1  -1 1558.86   12.16
  -4  -1  -1 1567.34   10.93
  -4  -1  -2   20.61    1.28
  -4   1  -2   22.72    1.53
  -4  -1  -3  128.47    3.31
  -4   1  -3  130.99    3.71
  -4   1  -4  263.61    5.47
  -4  -1  -4  256.63    4.97
  -4   1  -5  719.61    9.38
  -4  -1  -5  664.29    8.28
  -4   1  -6  690.26    9.55
  -4  -1  -6  695.94    8.85
  -4   1  -7   59.41    2.92
  -4  -1  -7   57.19    2.67
  -4   1  -8  347.24    7.37
  -4  -1  -8  333.17    6.80
  -4   1  -9  176.20    5.45
  -4  -1  -9  174.43    5.22
  -4   1 -10   20.01    1.94
  -4  -1 -10   19.71    1.89
  -4   1 -11  113.61    4.83
  -4  -1 -11  108.58    4.52
  -4  -1 -12   42.82    2.52
  -4  -1 -12   42.36    2.95
  -4   1 -12   43.03    3.17
  -4  -1 -13   61.03    3.14
  -4   1 -13   58.62    3.76
  -4   1 -14   76.96    4.47
  -4   1 -14   73.08    4.03
  -4   1 -15    0.29    0.40
   4   1  16  109.65    5.61
  -4   1 -16   94.67    4.79
   4  -1  16  105.05    5.65
   4   1  17   12.73    1.95
   4  -1  17    9.34    1.75
  -4   1 -17    9.18    1.56
   4  -1  18  246.41    9.06
   4   1  18  239.97    8.63
   4   1  19   57.44    4.33
   4  -1  19   54.55    4.36
   4   1  20   -0.77    1.11
   4  -1  20   -0.04    0.91
   4   1  21   73.92    4.97
   4  -1  21   72.94    5.15
   4   1  22  175.83    7.60
   4  -1  22  174.99    7.93
   4   1  23  295.79    9.68
   4  -1  23  290.81   10.08
   4  -1  24   30.72    3.27
   4   1  24   30.69    3.06
   4  -1  25  172.05    7.27
   4   1  25  170.77    6.78
   4  -1  26    3.58    1.06
   4   1  26    5.34    1.24
   4  -1  27  210.70    7.11
   4   1  27  214.32    6.53
   4  -1  28   45.49    3.01
   4  -1  29    5.40    0.97
  -4  -2  33    7.46    1.00
  -4  -2  32   49.87    2.91
  -4  -2  31   83.66    4.18
  -4  -2  30   33.84    2.92
  -4   2  30   35.48    2.58
   4  -2 -29   39.64    3.42
  -4  -2  29   43.63    3.45
  -4   2  29   42.47    3.09
  -4  -2  28   80.68    4.92
   4  -2 -28   78.26    5.05
  -4   2  28   76.49    4.40
   4   2 -27  226.29    8.81
   4  -2 -27  215.27    8.55
   4   2 -26    1.63    1.01
   4  -2 -26    2.52    1.24
   4   2 -25  131.05    6.97
   4  -2 -25  124.25    6.75
   4  -2 -24   72.18    5.16
   4   2 -24   71.49    5.11
   4   2 -23    0.76    0.72
   4  -2 -23    2.83    1.17
   4   2 -22   16.29    2.48
   4   2 -22   13.93    2.24
   4  -2 -22   17.23    2.44
   4   2 -21  265.85    9.48
   4   2 -21  269.49    9.41
   4  -2 -21  261.96    9.31
   4  -2 -21  273.99    9.36
   4   2 -20    1.19    0.79
   4   2 -20    0.91    0.77
   4  -2 -20    0.91    0.65
   4  -2 -20    0.64    0.67
   4   2 -19  134.50    6.25
   4  -2 -19  130.01    6.20
   4  -2 -19  127.19    5.98
   4   2 -19  135.87    6.36
   4   2 -18    3.35    1.02
   4  -2 -18    6.56    1.27
   4   2 -17    1.07    0.73
   4  -2 -17    0.07    0.43
   4  -2 -16   14.77    1.86
   4   2 -16   17.89    2.10
   4  -2 -15    4.39    1.05
   4   2 -15    5.70    1.16
   4  -2 -14  574.82   10.60
   4   2 -14  610.06   11.06
   4  -2 -13   71.72    3.63
   4   2 -13   70.14    3.62
   4  -2 -12   12.06    1.45
   4   2 -12   16.22    1.66
   4   2 -11  212.62    5.73
   4  -2 -11  202.20    5.63
   4   2 -10  587.33    9.08
   4  -2 -10  574.22    9.14
   4  -2  -9    1.68    0.57
   4   2  -9    1.58    0.43
   4   2  -8    4.05    0.78
   4  -2  -8    3.39    0.68
   4   2  -7  862.62    9.57
   4  -2  -7  845.34   10.12
   4  -2  -6  120.25    3.76
   4   2  -6  125.77    3.49
   4  -2  -5   68.19    2.79
   4   2  -5   66.64    2.46
   4   2  -4  344.45    5.35
   4   2  -3    6.68    0.73
  -4   2   3    5.88    0.87
  -4  -2   2    6.84    0.69
   4   2  -2    7.98    0.78
   4   2  -1  414.77    5.31
  -4   2   1  406.23    6.65
  -4   2   0  545.03    7.60
  -4  -2   0  512.12    5.61
  -4   2  -1  373.19    6.23
  -4  -2  -1  373.04    4.86
  -4  -2  -2   83.00    2.40
  -4   2  -2   86.60    3.12
  -4   2  -3  886.94   10.10
  -4  -2  -3  839.94    7.99
  -4   2  -4   41.80    2.28
  -4  -2  -4   36.81    1.77
  -4   2  -5  173.36    4.78
  -4  -2  -5  162.14    3.91
  -4   2  -6  286.73    6.41
  -4  -2  -6  254.85    5.16
  -4   2  -7  387.64    7.69
  -4  -2  -7  373.87    6.66
  -4   2  -8  561.65    9.66
  -4  -2  -8  550.98    8.65
  -4   2  -9  261.99    6.83
  -4  -2  -9  252.47    6.08
  -4   2 -10   16.81    1.84
  -4  -2 -10   15.78    1.61
  -4   2 -11 1371.59   17.07
  -4  -2 -11 1321.98   15.24
  -4   2 -12   10.47    1.61
  -4   2 -13  192.42    6.98
  -4   2 -14   21.56    2.43
  -4   2 -15   97.44    4.98
   4  -2  15  103.92    5.53
  -4   2 -15   99.78    5.33
   4  -2  16   33.47    3.25
  -4   2 -16   33.91    3.01
   4   2  17   37.99    3.32
   4  -2  17   32.84    3.33
  -4   2 -17   35.19    3.20
   4   2  18  266.49    8.98
   4  -2  18  273.98    9.71
  -4   2 -18  269.18    8.83
   4   2  19   14.77    2.15
   4  -2  19   12.28    2.20
  -4   2 -19   11.42    1.91
   4  -2  20   53.91    4.45
   4   2  20   60.49    4.37
   4   2  21   30.42    3.12
   4  -2  21   33.06    3.46
   4  -2  22   35.82    3.64
   4   2  22   37.46    3.42
   4  -2  23   42.38    3.93
   4  -2  24   68.64    4.85
   4  -2  25  141.22    6.64
   4  -2  26   19.85    2.40
   4  -2  27    7.63    1.40
   4  -2  28    5.12    1.06
   4  -2  29    0.43    0.49
  -4  -3  32   89.86    3.82
  -4  -3  31    2.06    0.76
  -4  -3  30   22.18    2.32
  -4  -3  29   73.03    4.40
  -4  -3  28   62.46    4.27
   4  -3 -28   56.62    4.16
  -4   3  27   53.37    3.64
   4  -3 -27   45.19    3.86
   4   3 -26   15.71    2.44
   4  -3 -26   12.80    2.11
   4  -3 -25  129.71    6.77
   4   3 -25  138.71    7.02
   4   3 -24    4.04    1.42
   4  -3 -24    1.17    0.94
   4  -3 -23   49.36    4.20
   4   3 -23   54.91    4.40
   4   3 -22   22.33    2.80
   4  -3 -22   23.52    2.89
   4   3 -22   21.28    2.83
   4   3 -21   82.10    5.16
   4  -3 -21   74.37    5.00
   4   3 -21   77.24    5.24
   4   3 -20  257.83    8.95
   4  -3 -20  249.62    8.84
   4   3 -20  241.86    8.97
   4   3 -20  235.98    8.43
   4   3 -19  345.37   10.09
   4  -3 -19  336.34   10.03
   4   3 -19  343.91   10.35
   4  -3 -19  362.81   10.04
   4  -3 -18  230.82    8.08
   4  -3 -18  252.32    8.15
   4   3 -18  242.85    8.37
   4   3 -17    2.07    0.88
   4  -3 -17    3.75    0.91
   4  -3 -16    6.69    1.34
   4   3 -16    5.67    1.21
   4  -3 -15  114.67    4.95
   4   3 -15  114.83    5.09
   4  -3 -14  104.17    4.57
   4   3 -14  107.21    4.72
   4  -3 -13   69.97    3.62
   4   3 -13   74.82    3.76
   4  -3 -12   21.65    1.97
   4   3 -12   21.50    1.98
   4  -3 -11  322.40    7.22
   4   3 -11  334.83    7.29
   4  -3 -10  132.81    4.49
   4   3 -10  130.13    4.36
   4  -3  -9  108.97    3.97
   4   3  -9  115.43    3.92
   4  -3  -8  201.81    5.29
   4   3  -8  211.09    5.08
   4   3  -7  214.23    4.87
   4   3  -6  231.94    4.85
   4   3  -5    4.48    0.66
   4   3  -4    7.61    0.81
  -4   3   3  211.56    5.10
   4   3  -3  219.29    4.07
  -4   3   2   58.01    2.64
   4   3  -2   60.00    2.04
  -4  -3   2   56.55    1.73
  -4  -3   1   57.03    1.64
   4   3  -1   56.79    1.89
  -4   3   1   59.81    2.67
  -4  -3   0    3.74    0.44
  -4   3   0    1.10    0.43
  -4   3  -1  357.38    6.43
  -4  -3  -1  348.58    4.19
  -4  -3  -2    9.89    0.75
  -4   3  -2   10.47    1.14
  -4  -3  -3  154.76    3.15
  -4   3  -3  167.22    4.60
  -4   3  -4  138.75    4.32
  -4  -3  -4  130.45    3.10
  -4  -3  -5    0.36    0.26
  -4   3  -5    0.93    0.55
  -4  -3  -6  330.71    5.69
  -4   3  -6  343.51    7.30
  -4   3  -7  194.55    5.62
  -4  -3  -7  194.75    4.59
  -4   3  -8   12.04    1.46
  -4  -3  -8   12.22    1.20
  -4   3  -9   26.66    2.27
  -4   3 -10   64.29    3.61
  -4   3 -11  229.39    7.16
  -4   3 -12   46.10    3.37
  -4   3 -13   33.55    2.99
  -4   3 -14    1.98    0.59
   4  -3  15  120.11    6.05
  -4   3 -15  117.12    5.90
  -4   3 -15  111.47    5.60
  -4   3 -16  129.85    6.11
   4  -3  16  135.07    6.63
   4  -3  17    2.02    0.90
  -4   3 -17    1.67    0.65
  -4   3 -18   83.48    5.10
   4  -3  18   82.04    5.42
   4  -3  19    0.61    0.67
   4  -3  20   27.89    3.27
   4  -3  21   71.58    5.24
   4  -3  22  146.88    7.39
   4  -3  23    6.45    1.58
   4  -3  24    1.13    0.77
   4  -3  25   19.82    2.54
   4  -3  26    9.02    1.70
   4  -3  27    1.73    0.76
   4  -3  28   89.51    4.28
  -4   3 -28   81.51    3.77
   4  -3  29   32.79    2.28
  -4  -4  32   32.72    2.21
  -4  -4  31  103.03    4.39
  -4  -4  30   66.16    3.80
  -4  -4  29   15.78    2.05
  -4  -4  28    1.19    0.71
   4  -4 -28    0.26    0.55
   4  -4 -27   32.08    3.13
  -4  -4  27   32.92    3.20
   4  -4 -26   44.22    3.79
   4  -4 -25  149.62    7.08
   4   4 -25  151.22    7.17
   4   4 -25  170.26    7.24
   4   4 -24    1.74    1.00
   4  -4 -24    4.26    1.36
   4   4 -24    1.95    0.90
   4   4 -23    9.99    1.99
   4  -4 -23   11.97    2.09
   4   4 -23   11.02    1.97
   4  -4 -22   57.01    4.40
   4   4 -22   60.45    4.53
   4   4 -22   60.10    4.54
   4   4 -21   16.26    2.35
   4  -4 -21   15.83    2.36
   4   4 -21   18.14    2.53
   4   4 -21   14.68    2.23
   4   4 -20   30.91    3.12
   4   4 -20   35.71    3.44
   4  -4 -20   32.72    3.28
   4   4 -20   35.79    3.53
   4   4 -19   62.76    4.35
   4  -4 -19   65.17    4.47
   4   4 -19   54.55    4.16
   4   4 -19   65.64    4.60
   4   4 -18  134.12    6.12
   4  -4 -18  122.15    5.92
   4   4 -18  125.56    6.18
   4   4 -18  117.79    5.94
   4   4 -17   19.93    2.41
   4  -4 -17   22.36    2.41
   4   4 -16   82.24    4.59
   4  -4 -16   88.24    4.55
   4  -4 -15   49.67    3.29
   4   4 -15   44.28    3.25
   4   4 -14   11.47    1.62
   4  -4 -14    9.23    1.44
   4  -4 -13    9.38    1.40
   4   4 -13    8.91    1.42
   4   4 -12  137.62    5.01
   4  -4 -12  137.29    5.04
   4   4 -11  204.26    5.83
   4  -4 -11  202.86    5.98
   4   4 -10 1176.40   13.38
   4   4  -9  921.94   11.40
   4   4  -8  897.49   10.72
   4   4  -7  163.62    4.38
   4   4  -6  335.35    5.94
   4   4  -5   63.41    2.45
   4   4  -4   78.04    2.57
  -4   4   4   78.17    3.30
   4   4  -3    8.37    0.82
  -4   4   3    8.89    1.12
  -4  -4   3    8.31    0.59
   4   4  -2   32.73    1.51
  -4  -4   2   30.97    0.91
   4   4  -1    0.94    0.25
  -4  -4   1    0.61    0.12
  -4  -4   0   20.11    0.61
  -4   4   0   24.85    1.78
  -4  -4  -1  525.16    3.64
  -4   4  -1  586.08    8.69
  -4  -4  -2  189.55    2.56
  -4   4  -2  194.76    5.11
  -4   4  -3  463.97    8.01
  -4  -4  -3  460.30    4.56
  -4   4  -4  508.23    8.65
  -4   4  -5   25.46    1.99
  -4   4  -6  411.33    8.29
  -4   4  -7    2.84    0.80
  -4   4  -8   51.41    3.11
  -4   4  -9   54.68    3.33
  -4   4 -10  146.75    5.64
  -4   4 -11  177.38    6.44
  -4   4 -12   20.39    2.31
  -4   4 -13  152.98    6.47
   4  -4  14    7.88    1.56
  -4   4 -14    6.84    1.53
  -4   4 -15  303.71    9.60
   4  -4  15  300.44    9.80
  -4   4 -15  286.01    9.30
  -4   4 -16   83.36    5.12
   4  -4  16   82.57    5.30
   4  -4  17  259.68    9.58
  -4   4 -17  255.28    9.05
  -4   4 -18   14.02    2.14
   4  -4  18   16.06    2.54
   4  -4  19  459.10   13.08
   4  -4  20    7.12    1.73
   4  -4  21   35.65    3.70
   4  -4  22    6.21    1.71
   4  -4  23    6.28    1.57
   4  -4  24    0.38    0.85
   4  -4  25    0.86    0.71
   4  -4  26   34.71    3.07
  -4   4 -27   15.00    1.80
   4  -4  27   13.46    1.79
   4  -4  28   85.38    4.02
  -4   4 -28   83.22    3.69
   4  -4  29   -0.03    0.31
  -4  -5  31   39.85    2.56
  -4  -5  30    0.04    0.46
  -4  -5  29    1.69    0.80
  -4  -5  28  101.18    5.11
  -4  -5  27   49.43    3.78
   4   5 -27   45.84    3.46
   4  -5 -27   38.35    3.25
  -4  -5  26    1.97    1.03
   4  -5 -26    1.97    0.93
   4   5 -26    0.26    0.80
   4   5 -25   58.65    4.32
   4  -5 -25   53.48    4.07
   4  -5 -24   52.43    4.14
   4   5 -24   46.43    4.02
   4   5 -23  124.70    6.58
   4  -5 -23  121.77    6.30
   4   5 -23  129.41    6.48
   4  -5 -22   26.36    2.96
   4   5 -22   27.63    3.17
   4   5 -22   28.58    3.07
   4   5 -21   19.32    2.49
   4  -5 -21   20.60    2.62
   4   5 -21   18.67    2.58
   4   5 -20   24.80    2.79
   4   5 -20   25.43    3.02
   4  -5 -20   21.01    2.64
   4   5 -20   22.63    2.87
   4   5 -19   43.79    3.62
   4  -5 -19   34.14    3.21
   4   5 -19   41.67    3.74
   4   5 -19   37.64    3.60
   4   5 -18  212.20    7.71
   4  -5 -18  189.66    7.40
   4  -5 -18  193.24    7.42
   4   5 -18  186.93    7.82
   4   5 -18  206.37    8.04
   4   5 -17    3.25    1.06
   4  -5 -17    3.84    1.08
   4  -5 -17    4.11    1.26
   4   5 -17    1.81    0.95
   4   5 -16   18.38    2.23
   4   5 -15   10.06    1.57
   4   5 -14    8.85    1.52
   4   5 -13  235.53    7.06
   4   5 -12   13.50    1.64
   4   5 -11  341.15    7.77
   4   5 -10  439.94    8.48
   4   5  -9   11.38    1.37
   4   5  -8   14.18    1.46
   4   5  -7    8.32    1.04
  -4   5   6    0.69    0.54
   4   5  -6    0.44    0.33
   4   5  -5  538.62    7.40
  -4   5   5  547.97    9.25
   4   5  -4   85.22    2.78
  -4   5   4   89.96    3.71
   4   5  -3   32.65    1.61
  -4   5   3   33.05    2.21
  -4   5   2  205.07    5.37
   4   5  -2  215.61    3.86
  -4   5   1   94.21    3.60
  -4   5   0  521.97    8.53
  -4   5  -1   12.80    1.37
  -4   5  -2    7.26    1.06
  -4   5  -3  411.19    7.93
  -4   5  -4   33.43    2.33
  -4   5  -5    1.72    0.59
  -4   5  -6   23.11    2.05
  -4   5  -7   39.97    2.75
  -4   5  -8  119.24    4.91
  -4   5  -9   10.50    1.53
  -4   5 -10   90.07    4.54
  -4   5 -11    0.31    0.45
  -4   5 -12   63.95    4.16
   4  -5  13   16.94    2.31
  -4   5 -13   21.43    2.49
   4  -5  14    0.36    0.67
  -4   5 -14    1.09    0.77
   4  -5  15  157.22    7.33
  -4   5 -15  154.20    6.95
  -4   5 -15  160.61    7.21
   4  -5  16  229.21    8.96
  -4   5 -16  232.75    8.79
  -4   5 -17  421.45   11.97
   4  -5  17  417.23   12.35
   4  -5  18   61.47    4.79
   4  -5  19  175.36    8.18
   4  -5  20    4.86    1.50
   4  -5  21   32.58    3.55
   4  -5  22   56.90    4.53
   4  -5  23   33.93    3.41
   4  -5  24    1.27    0.87
   4  -5  25  163.34    6.79
   4  -5  26   15.46    2.00
  -4   5 -26   15.34    1.94
   4  -5  27   27.86    2.43
  -4   5 -27   31.18    2.50
  -4   5 -28    0.67    0.53
   4  -5  28    0.06    0.48
  -4  -6  31    5.21    0.88
  -4  -6  30    8.00    1.22
  -4  -6  29   -0.26    0.50
  -4  -6  28    3.98    1.05
   4   6 -28    2.78    0.90
  -4  -6  27   28.62    2.75
   4   6 -27   30.61    2.82
   4  -6 -26   -0.07    0.63
   4   6 -26    2.12    0.99
  -4  -6  26    0.54    0.65
  -4  -6  25   -0.29    0.59
   4  -6 -25    1.09    0.92
   4   6 -25    0.06    0.61
   4  -6 -24    2.84    0.92
   4   6 -24    2.94    1.09
   4  -6 -23   56.19    4.10
   4   6 -23   53.49    4.39
   4  -6 -22   12.31    1.95
   4   6 -22   10.98    2.07
   4  -6 -21   96.27    5.44
   4   6 -21   83.81    5.58
   4   6 -20  246.83    9.54
   4  -6 -20  290.53    9.39
   4  -6 -19    0.23    0.55
   4   6 -19    0.59    0.75
   4   6 -19    0.21    0.74
   4  -6 -18   14.08    1.97
   4   6 -18   15.25    2.29
   4   6 -18   11.22    2.00
   4   6 -17    3.58    1.26
   4  -6 -17    4.45    1.16
   4   6 -17    5.26    1.33
   4   6 -16  312.29   10.20
   4  -6 -16  318.35    9.37
   4   6 -16  313.83    9.46
   4   6 -15   48.98    4.02
   4   6 -15   47.35    3.55
   4   6 -14  639.09   12.50
   4   6 -13   53.68    3.50
   4   6 -12  104.29    4.69
  -4   6  12  105.16    4.41
   4   6 -11  267.05    7.17
  -4   6  11  278.97    7.14
   4   6 -10  255.99    6.74
   4   6  -9   16.12    1.65
  -4   6   8  771.75   12.23
   4   6  -8  755.76   10.54
  -4   6   7  142.34    5.13
   4   6  -7  148.19    4.45
   4   6  -6 1054.14   11.35
  -4   6   6 1067.73   13.95
   4   6  -5  385.18    6.44
  -4   6   5  372.32    7.97
   4   6  -4  339.97    5.65
  -4   6   4  316.37    7.15
  -4   6   3   25.17    2.00
  -4   6   2  288.90    6.55
  -4   6   1  405.40    7.80
  -4   6   0  231.84    5.98
  -4   6  -1  115.23    4.23
  -4   6  -2  123.65    4.46
  -4   6  -3  168.99    5.32
  -4   6  -4   33.38    2.42
  -4   6  -5   13.01    1.57
  -4   6  -6  518.58    9.88
  -4   6  -7   11.12    1.48
  -4   6  -8   32.12    2.64
  -4   6  -8   29.61    2.41
  -4   6  -9   97.59    4.72
  -4   6  -9   99.89    4.31
  -4   6 -10  330.81    8.97
  -4   6 -11   66.00    4.15
  -4   6 -12   37.26    3.23
   4  -6  12   36.17    3.32
  -4   6 -13   93.73    5.24
   4  -6  13   90.94    5.44
   4  -6  14   41.53    3.75
  -4   6 -14   41.42    3.59
  -4   6 -15   14.19    2.28
   4  -6  15   13.02    2.24
  -4   6 -15   15.07    2.35
  -4   6 -16   61.40    4.68
   4  -6  16   57.59    4.58
   4  -6  17   17.87    2.60
   4  -6  18   16.60    2.55
   4  -6  19   30.58    3.39
   4  -6  20    8.38    1.80
   4  -6  21   44.75    4.04
   4  -6  22    1.19    0.85
   4  -6  23    0.87    0.68
   4  -6  24   14.28    2.07
  -4   6 -25   -0.47    0.66
   4  -6  25    0.21    0.62
  -4   6 -26   31.99    2.65
   4  -6  26   28.37    2.51
   4  -6  27   10.03    1.39
  -4   6 -27   11.87    1.48
   4  -6  28   83.12    3.32
   4   7 -29   32.20    2.15
  -4  -7  29   33.79    2.36
   4   7 -28    2.07    0.72
  -4  -7  28    2.17    0.65
  -4  -7  27    8.97    1.49
   4   7 -27    8.14    1.46
  -4  -7  26   -0.06    0.53
   4   7 -26    0.08    0.52
  -4  -7  25   13.93    1.99
   4   7 -25   14.40    2.20
   4   7 -24   11.00    2.03
  -4  -7  24   11.36    1.82
  -4  -7  23    2.55    0.99
   4   7 -23    2.69    1.04
   4   7 -22   52.99    4.53
   4   7 -21   47.13    4.27
   4   7 -20   29.98    3.47
   4   7 -19  312.71   10.98
   4   7 -18   23.93    2.84
   4   7 -18   23.30    3.06
   4   7 -17  459.54   12.09
   4   7 -17  405.91   12.34
   4   7 -16  103.71    5.56
   4   7 -16  109.32    6.30
   4  -7 -15  111.50    5.62
   4   7 -15  105.15    5.45
   4   7 -15  113.71    6.31
   4   7 -14   91.61    5.56
   4   7 -14   80.14    4.59
   4   7 -13  145.67    5.95
   4   7 -13  153.81    7.11
   4   7 -12  197.97    6.67
  -4   7  12  204.87    6.64
  -4   7  11  128.42    5.53
   4   7 -11  131.12    5.22
   4   7 -10   49.50    3.09
  -4   7  10   50.41    3.33
  -4   7  10   52.82    3.49
  -4   7   9  584.76   11.20
   4   7  -9  549.51    9.81
  -4   7   8    5.34    1.16
  -4   7   8    6.52    1.22
   4   7  -8    5.53    0.98
   4   7  -7  544.24    8.89
  -4   7   7  531.23   10.11
  -4   7   6   18.12    1.85
  -4   7   5  123.05    4.66
  -4   7   4    7.01    1.11
  -4   7   3   55.85    2.97
  -4   7   2    7.56    1.12
  -4   7   1  209.59    5.83
  -4   7   0   25.36    2.06
  -4   7  -1  690.61   10.80
  -4   7  -2  142.51    4.97
  -4   7  -3  352.82    7.94
  -4   7  -4    1.64    0.62
  -4   7  -5   46.29    3.01
  -4   7  -5   43.00    3.05
  -4   7  -6    3.34    0.95
  -4   7  -6    3.11    0.76
  -4   7  -7   11.11    1.63
  -4   7  -7   12.04    1.73
  -4   7  -8   16.97    1.98
  -4   7  -8   14.12    1.76
  -4   7  -9   54.74    3.47
  -4   7  -9   58.85    3.77
  -4   7 -10  378.19    9.84
   4  -7  11    0.39    0.69
   4   7  11    1.60    0.69
  -4   7 -11    1.35    0.59
   4  -7  12    3.36    1.07
   4   7  12    1.43    0.69
   4  -7  13    2.35    0.93
  -4   7 -13    1.48    0.67
   4  -7  14  234.63    8.98
  -4   7 -14  253.59    8.86
  -4   7 -14  233.46    9.02
   4  -7  15  170.56    7.79
   4  -7  16   75.30    5.25
   4  -7  17  124.91    6.77
   4  -7  18  108.56    6.52
   4  -7  19    4.64    1.35
   4  -7  20    2.13    0.90
   4  -7  21   10.90    1.97
   4  -7  22    0.30    0.64
   4  -7  23    0.59    0.60
  -4   7 -23    3.03    1.07
   4  -7  24    5.93    1.31
  -4   7 -24    8.50    1.54
   4  -7  25   68.59    3.88
  -4   7 -25   75.59    4.08
  -4   7 -26    4.31    0.98
   4  -7  26    3.68    0.87
   4  -7  27   70.88    3.09
  -4   7 -27   80.42    3.36
  -4  -8  28    1.00    0.49
   4   8 -28    0.12    0.43
   4   8 -27    7.75    1.30
   4   8 -27    3.97    0.88
  -4  -8  27    7.57    1.22
   4   8 -26   33.01    2.90
  -4  -8  26   29.27    2.46
  -4  -8  25    0.03    0.47
   4   8 -25   -0.11    0.61
  -4  -8  24    1.21    0.58
   4   8 -24    1.35    0.68
  -4  -8  23    4.48    1.10
   4   8 -23    3.51    1.28
  -4  -8  22   99.54    5.25
   4   8 -22   97.83    6.03
   4   8 -21  245.61    9.69
  -4  -8  21  276.02    8.77
  -4  -8  20   33.25    3.12
   4   8 -20   23.15    3.11
   4   8 -19  193.16    8.76
   4   8 -18   20.65    2.98
   4   8 -17  109.94    6.65
   4   8 -16  581.26   13.48
   4   8 -16  567.61   14.91
   4   8 -15    4.68    1.52
   4   8 -15    6.13    1.84
   4   8 -14  390.68   11.96
   4   8 -14  380.89   10.27
   4   8 -13    4.06    1.26
   4   8 -13    4.06    1.29
   4   8 -12   18.39    2.12
  -4   8  12   15.69    1.96
   4   8 -12   17.14    2.51
   4   8 -11  351.24   10.93
   4   8 -11  352.35    8.84
  -4   8  11  330.70    9.26
   4   8 -10  743.91   12.35
   4   8 -10  700.17   15.10
  -4   8   9  443.42   10.50
  -4   8   8    4.81    1.21
  -4   8   7    0.50    0.61
  -4   8   6   63.00    4.00
  -4   8   5    1.16    0.56
  -4   8   5    1.91    1.02
  -4   8   4   14.98    1.62
  -4   8   4   11.01    1.70
  -4   8   3   66.68    3.43
  -4   8   3   58.13    3.84
  -4   8   2   98.91    4.17
  -4   8   2   87.04    4.69
  -4   8   1   95.38    4.06
  -4   8   1   86.49    4.66
  -4   8   0   53.74    3.09
  -4   8   0   48.95    3.51
  -4   8  -1  305.47    7.40
  -4   8  -1  272.35    8.27
  -4   8  -2  192.92    5.99
  -4   8  -2  176.88    6.65
  -4   8  -3  448.17   10.61
  -4   8  -3  484.24    9.64
  -4   8  -4  333.21    8.08
  -4   8  -4  308.50    8.90
  -4   8  -5  270.68    7.50
  -4   8  -5  242.37    7.76
  -4   8  -6   89.30    4.73
  -4   8  -6  103.22    4.70
  -4   8  -7   10.04    1.67
   4   8   7   14.13    2.04
  -4   8  -7   10.76    1.60
  -4   8  -8   20.08    2.31
  -4   8  -8   17.94    2.07
   4   8   8   19.24    2.43
  -4   8  -9   84.16    4.65
  -4   8  -9   79.20    4.50
   4   8   9   81.68    4.94
  -4   8 -10  333.33    9.52
   4   8  10  303.45    9.52
   4  -8  11  305.72    9.87
  -4   8 -11  302.09    9.18
   4   8  11  287.64    9.33
   4  -8  12   14.20    2.23
  -4   8 -12   15.11    2.10
   4   8  12   14.46    2.17
  -4   8 -13   16.14    2.40
  -4   8 -13   17.59    2.34
   4   8  13   17.80    2.34
   4  -8  13   14.82    2.31
   4  -8  14    0.59    0.64
   4  -8  15   72.40    5.07
   4  -8  16   24.87    2.98
   4  -8  17   33.51    3.47
   4  -8  18    2.80    1.07
   4  -8  19  158.10    7.23
   4  -8  20   14.01    2.16
   4  -8  21   27.75    2.87
  -4   8 -21   27.87    2.94
  -4   8 -22   11.32    1.91
   4  -8  22   12.03    1.89
  -4   8 -23   20.33    2.29
   4  -8  23   19.32    2.15
  -4   8 -24    5.43    1.18
   4  -8  24    3.38    0.92
   4  -8  25    0.42    0.52
  -4   8 -25    0.61    0.47
  -4   8 -26    7.37    1.07
   4   9 -27    0.58    0.42
   4   9 -27    2.28    0.79
   4   9 -26   39.67    2.95
   4   9 -26   38.59    2.52
   4   9 -25    7.10    1.15
   4   9 -25    9.68    1.65
   4   9 -24  144.04    6.46
   4   9 -24  141.56    5.76
   4   9 -23    1.80    0.97
   4   9 -22    8.11    1.85
   4   9 -21    0.49    0.76
   4   9 -20   47.06    4.28
   4   9 -19   43.00    4.12
   4   9 -18    8.03    1.93
   4   9 -17    2.75    1.28
   4   9 -16   62.05    5.03
   4   9 -15   10.59    2.11
   4   9 -14  187.72    8.61
   4   9 -13   33.23    3.63
   4   9 -12  403.86   12.33
   4   9 -11   24.63    2.96
   4   9 -11   22.93    2.94
  -4   9  11   20.45    2.52
   4   9 -10    9.54    1.90
  -4   9  10   11.21    1.89
   4   9 -10   10.94    2.05
  -4   9   9    1.82    0.90
   4   9  -9    0.75    0.78
   4   9  -9    1.03    0.89
   4  -9  -9    0.32    0.64
  -4   9   8  183.59    7.42
   4   9  -8  196.08    8.14
   4  -9  -8  197.29    7.94
   4   9  -8  200.33    7.99
  -4   9   7  115.57    5.88
   4   9  -7  123.41    6.38
   4   9  -7  132.51    6.45
  -4   9   6  104.32    5.57
   4   9  -6  114.17    5.88
   4   9  -6  113.04    6.04
  -4   9   5   11.08    1.87
   4   9  -5   16.78    2.26
  -4   9   4  236.92    8.16
   4   9  -4  273.77    8.92
   4   9  -3    5.05    1.34
  -4   9   3   13.69    2.06
  -4   9   2   42.35    3.48
   4   9  -1  125.70    5.90
  -4   9   1  125.55    5.93
  -4   9   0  151.39    6.54
   4   9   0  175.28    6.92
   4   9   1    1.47    1.04
   4   9   1    0.68    0.50
  -4   9  -1    1.37    0.73
   4   9   2  142.65    6.26
  -4   9  -2  127.85    6.06
   4   9   2  143.61    6.45
  -4   9  -3   24.75    2.72
   4   9   3   25.28    2.77
   4   9   3   20.65    2.39
   4   9   4   84.56    5.07
   4   9   4   89.75    5.04
  -4   9  -4   90.28    5.17
   4   9   5   19.99    2.42
   4   9   5   19.28    2.47
  -4   9  -5   19.34    2.43
   4   9   6    2.58    0.93
  -4   9  -6    2.21    0.99
  -4   9  -7  154.75    6.82
   4   9   7  154.39    7.00
   4   9   8    8.45    1.65
  -4   9  -8    7.48    1.70
   4   9   9  106.17    5.88
   4   9  10   75.91    4.99
   4   9  11  200.11    8.02
   4   9  12  681.92   14.75
   4   9  13  497.56   12.42
   4   9  14  152.58    6.74
   4  -9  15   10.82    1.94
  -4   9 -16    4.26    1.31
   4  -9  16    5.80    1.42
   4  -9  17   49.10    3.95
  -4   9 -17   47.77    4.09
   4  -9  18  106.09    5.66
  -4   9 -18   99.32    5.74
   4  -9  19   19.45    2.41
  -4   9 -19   18.98    2.49
  -4   9 -20    8.06    1.66
   4  -9  20    6.30    1.43
  -4   9 -21    1.20    0.82
   4  -9  21    0.99    0.65
   4  -9  22   49.94    3.23
  -4   9 -22   53.01    3.59
   4  -9  23   46.15    2.86
  -4   9 -23   47.63    3.20
   4  -9  24    9.49    1.14
  -4   9 -24   10.08    1.40
  -4   9 -25    7.38    1.07
   4  10 -26    6.27    1.08
   4  10 -25   72.30    3.21
   4  10 -25   79.37    4.11
   4  10 -24   -0.18    0.79
   4  10 -24    2.18    0.88
   4  10 -23    7.68    1.26
   4  10 -23    8.21    1.56
   4  10 -22   42.82    3.67
   4  10 -22   33.80    2.87
   4  10 -21   32.16    2.95
   4  10 -21   39.16    3.68
   4  10 -20   91.44    5.22
   4  10 -20   97.07    5.92
   4  10 -19   27.13    2.91
   4  10 -19   27.66    3.34
   4  10 -18   18.26    2.49
   4  10 -18   19.93    2.85
   4  10 -17   32.60    3.38
   4  10 -17   41.62    4.13
   4  10 -16   90.66    5.67
   4  10 -16   96.01    6.22
   4  10 -15  119.25    6.51
   4  10 -15  118.16    6.98
   4  10 -14   68.80    5.32
   4  10 -14   59.26    4.58
   4  10 -13  475.48   13.85
   4  10 -13  458.35   12.84
   4  10 -12   70.78    5.28
   4  10 -12   73.67    5.17
  -4  10  11    7.12    1.58
   4  10 -11    8.14    1.93
   4  10 -11    6.36    1.58
   4  10 -10    3.59    1.17
  -4  10  10    6.23    1.64
   4  10 -10    5.56    1.47
  -4  10   9  379.64   11.29
   4  10  -9  403.33   12.22
   4  10  -9  386.63   11.55
  -4  10   8   27.27    2.99
   4  10  -8   33.64    3.40
   4 -10  -8   31.07    3.26
   4  10  -8   32.74    3.54
   4  10  -7    1.13    0.84
  -4  10   7    1.33    1.09
   4  10  -7    1.46    0.73
   4 -10  -7    1.64    0.98
  -4  10   6  233.19    8.88
   4 -10  -6  267.67    9.51
   4  10  -6  269.50    8.80
   4  10  -6  236.93    9.04
   4  10  -6  253.00    9.04
   4  10  -5  287.06    9.88
  -4  10   5  288.01    9.90
   4  10  -5  300.85    9.39
   4 -10  -5  279.56    9.81
   4  10  -5  283.87    9.51
   4  10  -4    2.75    1.16
   4  10  -4    1.54    0.99
  -4  10   4    3.61    1.21
   4 -10  -4    2.26    0.98
   4  10  -4    2.02    0.84
   4  10  -3   18.72    2.50
   4 -10  -3   18.32    2.58
  -4  10   3   16.79    2.48
   4  10  -3   19.41    2.56
   4  10  -3   19.38    2.44
   4  10  -2   29.37    3.13
  -4  10   2   28.27    3.19
   4 -10  -2   29.19    3.19
   4  10  -2   29.93    3.14
   4  10  -2   29.30    2.99
  -4  10   1   99.11    5.86
   4 -10  -1  107.87    6.19
   4  10  -1  109.78    5.84
   4  10  -1  110.33    5.81
   4  10   0   19.06    2.46
  -4  10   0   18.08    2.58
   4 -10   0   17.48    2.51
   4  10   0   21.49    2.60
   4  10   1    6.06    1.33
  -4  10  -1    5.87    1.38
   4 -10   1    7.86    1.78
   4  10   1    7.66    1.61
  -4  10  -2   26.62    2.99
   4  10   2   29.79    3.09
   4  10   2   33.18    3.17
   4  10   3    3.48    1.21
  -4  10  -3    2.89    1.10
   4  10   3    2.14    0.85
  -4  10  -4    0.91    0.82
   4  10   4    0.34    1.04
   4  10   4    1.33    0.87
  -4  10  -5    3.83    1.35
   4  10   5    3.29    1.11
  -4  10  -6   30.09    3.26
   4  10   6   29.82    3.20
  -4  10  -7    3.40    1.07
   4  10   7    0.97    0.61
   4  10   8   37.73    3.61
   4  10   9   64.95    4.76
  -4  10 -10  182.49    7.60
   4  10  10  161.93    7.45
  -4  10 -11  507.53   12.73
   4  10  11  454.79   12.32
   4  10  12   40.21    3.62
  -4  10 -12   36.68    3.51
   4  10  13   26.96    2.96
  -4  10 -13   31.38    3.22
  -4  10 -14    8.92    1.79
   4  10  14   10.11    1.80
   4  10  15   86.35    4.85
  -4  10 -15   82.31    5.15
  -4  10 -16   30.91    3.17
  -4  10 -17    5.99    1.53
  -4  10 -18    4.58    1.24
  -4  10 -19   53.14    3.80
  -4  10 -20   36.59    3.03
  -4  10 -21   56.41    3.54
  -4  10 -22   29.95    2.44
  -4  10 -23   18.18    1.70
   4  11 -25   14.02    1.53
   4  11 -24   11.91    1.56
   4  11 -23    9.25    1.25
   4  11 -23    7.77    1.42
   4  11 -22  183.99    6.92
   4  11 -22  175.19    5.65
   4  11 -21    5.84    1.13
   4  11 -21    5.17    1.34
   4  11 -20   81.53    5.11
   4  11 -20   81.47    4.42
   4  11 -19   41.92    3.79
   4  11 -19   37.54    3.16
   4  11 -18    0.22    0.80
   4  11 -18    2.51    1.21
   4  11 -17   67.38    5.04
   4  11 -17   60.09    4.31
   4  11 -16    8.90    1.74
   4  11 -16    8.21    1.97
  -4  11  16   11.09    1.78
   4  11 -15   15.55    2.54
   4  11 -15   12.12    2.02
   4  11 -14   26.66    3.29
   4  11 -14   30.39    3.23
   4  11 -13    8.60    1.85
   4  11 -13   10.42    2.21
   4  11 -12  261.08   10.21
   4  11 -12  270.32    9.70
   4  11 -11    2.97    1.20
   4  11 -11    2.07    1.12
   4  11 -10    5.08    1.38
   4  11 -10    7.14    1.69
   4  11  -9   15.96    2.51
   4  11  -9   12.57    2.20
   4  11  -8    2.59    1.13
   4  11  -8    0.89    1.07
   4  11  -7  285.09   10.25
   4  11  -7  289.18    9.98
  -4  11   6   84.58    5.65
   4 -11  -6   86.95    5.47
   4  11  -6   83.35    5.51
   4  11  -6   87.54    5.18
   4  11  -6   90.76    5.57
  -4  11   5   13.96    2.31
   4  11  -5   18.42    2.61
   4 -11  -5   15.75    2.34
   4  11  -5   13.91    2.10
   4  11  -5   13.26    2.22
   4  11  -4    8.98    2.12
   4  11  -4    4.81    1.39
  -4  11   4    7.21    1.68
   4  11  -4    7.12    1.68
   4 -11  -4    9.22    1.96
   4  11  -3   53.40    4.28
   4  11  -3   59.78    4.52
  -4  11   3   51.96    4.38
   4 -11  -3   57.05    4.57
   4  11  -3   52.47    4.16
  -4  11   2    1.08    1.09
   4  11  -2    4.16    1.47
   4 -11  -2    2.68    1.26
   4  11  -2    1.98    0.86
   4  11  -1   15.66    2.42
   4 -11  -1   16.00    2.46
   4  11  -1   15.20    2.33
  -4  11   1   19.59    2.76
   4 -11   0    7.33    1.78
   4  11   0    1.63    0.87
  -4  11   0    5.47    1.49
   4  11   0    2.40    1.06
   4 -11   1  108.59    6.44
  -4  11  -1  111.71    6.47
   4  11   1  107.41    6.11
   4  11   1  110.75    6.00
   4 -11   2  223.66    9.35
  -4  11  -2  219.59    9.06
   4  11   2  220.68    8.82
   4  11   2  234.92    8.67
   4 -11   3   27.03    3.26
  -4  11  -3   23.19    3.02
   4  11   3   24.56    2.95
   4  11   3   25.86    2.94
   4 -11   4  111.50    6.70
   4  11   4  117.06    6.46
   4  11   5    1.00    0.69
   4  11   6   39.73    3.80
   4  11   7   95.32    5.88
   4  11   8  285.47   10.07
   4  11   9  264.37    9.64
   4  11  10  250.44    9.26
   4  11  11   10.97    1.95
   4  11  12   94.41    5.49
  -4  11 -12  115.58    5.89
  -4  11 -13  139.51    6.43
   4  11  13  126.51    6.10
   4  11  14   68.76    4.35
  -4  11 -14   70.58    4.56
   4  11  15    5.22    1.22
  -4  11 -15    6.45    1.40
  -4  11 -16  206.08    7.46
  -4  11 -17   39.33    3.19
  -4  11 -18  210.37    7.07
  -4  11 -19   32.58    2.66
  -4  11 -20   80.26    3.88
  -4  11 -21    1.80    0.58
   4 -11  22    4.37    0.86
   4  12 -24    5.32    0.89
   4  12 -23  116.43    4.38
   4  12 -22   41.59    2.18
   4  12 -22   42.20    2.92
   4  12 -21    6.81    1.17
   4  12 -21    3.42    1.05
   4  12 -20    6.80    1.21
   4  12 -20    5.91    1.37
   4  12 -19   17.75    1.98
   4  12 -19   16.19    2.21
   4  12 -18    1.71    0.85
   4  12 -18    2.13    1.07
   4  12 -17    5.01    1.32
   4  12 -17    2.78    1.11
  -4  12  16   14.31    1.92
   4  12 -16   14.61    2.09
   4  12 -16   15.09    2.31
   4  12 -15   10.61    1.90
   4  12 -15    9.66    1.93
  -4  12  15   10.79    1.66
   4  12 -14   87.62    5.13
   4  12 -14   83.04    5.48
  -4  12  14   92.07    5.12
   4  12 -13  193.63    8.41
   4  12 -13  196.51    7.79
   4  12 -12    2.11    1.30
   4  12 -12    0.09    0.78
   4  12 -11   83.68    5.27
   4  12 -11   83.75    5.59
   4  12 -10   84.78    5.62
   4  12 -10   92.84    5.59
   4  12  -9   23.59    3.00
   4  12  -9   26.34    3.13
   4  12  -8   62.02    4.75
   4  12  -8   64.81    4.86
   4  12  -7    7.84    1.76
   4  12  -7   12.89    2.20
   4  12  -6   16.09    2.46
   4  12  -6   14.59    2.55
   4  12  -6   13.96    2.10
   4  12  -5  300.91   10.27
   4  12  -5  298.07    9.97
   4  12  -5  285.03    9.54
   4  12  -4    1.13    1.31
   4  12  -4    2.78    1.20
   4 -12  -4    2.73    1.21
   4  12  -3  130.68    6.65
   4 -12  -3  138.56    7.06
   4  12  -3  132.95    6.67
   4  12  -2  278.19    9.66
   4  12  -2  268.73    9.60
   4 -12  -2  299.75   10.48
   4  12  -1  143.07    6.90
   4 -12  -1  139.89    7.23
   4  12  -1  135.05    6.85
   4  12   0  158.33    7.50
   4 -12   0  153.67    7.64
   4  12   0  149.81    7.07
   4 -12   1   24.82    3.13
   4  12   1   27.79    3.21
   4  12   1   25.72    3.02
   4 -12   2   42.86    4.09
   4  12   2   40.47    3.83
   4 -12   3  171.33    8.21
   4  12   3  175.47    8.03
   4  12   4   24.84    3.07
   4 -12   4   25.66    3.20
   4 -12   5  255.94   10.08
   4  12   5  249.20    9.53
   4 -12   6    6.27    1.73
   4  12   6    5.19    1.52
   4  12   7   43.30    3.95
   4 -12   7   46.18    4.29
   4  12   8   16.04    2.41
   4  12   9   80.85    5.25
   4  12  10   62.60    4.53
   4  12  11  134.85    6.45
   4  12  12   99.76    5.35
   4  12  13    0.11    0.56
   4  12  14    2.17    0.91
   4  12  15   16.34    1.85
  -4  12 -15   22.06    2.21
  -4  12 -16  105.03    4.61
  -4  12 -17   39.81    2.73
  -4  12 -18  162.87    5.13
   4 -12  19   39.82    2.79
  -4  12 -19   41.35    2.37
   4 -12  20   48.76    2.80
   4  13 -21    5.24    0.96
   4  13 -20    0.31    0.46
   4  13 -19    0.39    0.53
   4  13 -19    0.74    0.51
   4  13 -18    5.64    1.13
   4  13 -18    5.31    1.19
   4  13 -17   10.00    1.50
   4  13 -17    7.80    1.47
  -4  13  16   44.80    3.00
   4  13 -16   39.83    3.31
   4  13 -16   38.89    2.88
  -4  13  15   76.49    4.15
   4  13 -15   71.09    4.05
   4  13 -15   74.21    4.64
   4  13 -14   22.88    2.56
  -4  13  14   23.68    2.47
   4  13 -14   20.95    2.59
  -4  13  13   51.03    3.70
   4  13 -13   48.18    3.88
   4  13 -13   52.11    3.73
   4  13 -12   72.66    4.84
   4  13 -12   74.16    4.52
  -4  13  12   75.22    4.63
   4  13 -11   22.02    2.70
   4  13 -11   25.86    2.78
   4  13 -10   10.52    2.02
   4  13 -10   12.73    2.16
   4  13  -9  266.39    8.97
   4  13  -9  268.45    9.35
   4  13  -8    0.56    0.72
   4  13  -8   -0.36    1.14
   4  13  -7  270.49    9.12
   4  13  -6    1.69    0.92
   4  13  -6    0.38    1.00
   4  13  -5    7.46    1.55
   4  13  -5    7.76    1.70
   4  13  -4    0.83    1.05
   4  13  -4   -0.05    0.63
   4  13  -3  141.69    6.75
   4  13  -3  159.73    7.11
   4 -13  -2   25.68    2.96
   4  13  -2   23.10    2.84
   4  13  -2   26.57    2.96
   4 -13  -1    0.46    0.64
   4  13  -1    0.80    0.99
   4  13  -1    1.91    0.92
   4  13   0    2.08    1.37
   4 -13   0    0.60    0.66
   4  13   0    2.13    1.03
   4  13   1   16.33    2.41
   4 -13   1   18.04    2.58
   4  13   2   14.59    2.22
   4 -13   2   17.25    2.61
   4  13   3   47.78    4.09
   4 -13   3   48.17    4.19
   4  13   4    9.78    2.03
   4 -13   4   10.12    1.98
   4  13   5   96.89    5.76
   4 -13   5   96.31    5.89
   4  13   6   29.31    3.18
   4 -13   6   28.58    3.24
   4  13   7    1.90    0.87
   4 -13   7    1.08    0.88
   4  13   8   53.82    4.16
   4 -13   8   50.67    4.20
   4 -13   9    9.48    1.87
   4  13   9    9.29    1.76
   4  13  10    1.04    0.69
   4 -13  10    1.23    0.91
   4 -13  11    3.21    1.08
   4  13  11    4.00    1.13
   4  13  12   42.44    3.25
   4 -13  12   39.69    3.47
   4  13  13   45.71    3.19
   4 -13  13   45.93    3.62
   4 -13  14    6.15    1.31
   4  13  14    6.24    1.10
   4  13  15    1.11    0.58
   4 -13  15    2.31    0.80
   4 -13  16    4.42    0.99
   4 -13  17   13.06    1.60
   4 -13  18    4.85    0.88
   4  14 -17   92.81    3.22
  -4  14  16    0.04    0.41
   4  14 -16    0.50    0.51
  -4  14  15   27.32    2.20
   4  14 -15   28.21    2.16
  -4  14  14   94.48    4.33
   4  14 -14   87.96    3.94
   4  14 -13   63.81    3.54
  -4  14  13   64.65    3.75
   4  14 -12   64.61    3.71
  -4  14  12   65.43    3.95
  -4  14  11    5.71    1.22
   4  14 -11    4.77    1.11
  -4  14  10   28.46    2.75
   4  14 -10   23.71    2.41
  -4  14   9    2.70    1.17
   4  14  -9    0.44    0.84
  -4  14   8    6.27    1.51
   4  14  -8    4.06    1.20
   4  14  -7   24.34    2.66
   4  14  -6   68.08    4.01
   4  14  -6   61.66    4.11
   4  14  -5    1.67    0.72
   4  14  -5    1.68    0.98
   4  14  -4   29.27    2.83
   4  14  -4   27.16    2.91
   4  14  -3   98.29    5.29
   4  14  -3   96.72    5.30
   4  14  -2  356.84   10.26
   4  14  -1    5.67    1.48
   4 -14   0   13.95    1.98
   4  14   0   14.71    2.17
   4 -14   1   41.65    3.52
   4  14   1   40.82    3.57
   4 -14   2   79.20    4.84
   4  14   2   82.83    5.10
   4 -14   3   33.64    3.20
   4  14   3   35.14    3.38
   4  14   4   64.45    4.45
  -4  14  -4   74.92    4.17
   4 -14   4   68.70    4.52
   4 -14   5    8.08    1.61
   4  14   5    6.51    1.44
  -4  14  -5    9.33    1.44
   4  14   6    1.38    0.66
   4 -14   6    1.62    0.97
   4 -14   7   25.26    2.72
   4  14   7   24.66    2.68
   4  14   8   38.99    3.22
   4 -14   8   37.28    3.25
   4  14   9   70.32    4.21
   4 -14   9   69.60    4.29
   4  14  10   51.63    3.53
   4 -14  10   53.42    3.70
   4 -14  11   22.91    2.35
   4  14  11   22.88    2.23
   4  14  12    0.45    0.49
   4 -14  12   -0.72    0.73
   4  14  13   -0.09    0.41
   4 -14  13    0.21    0.45
   4 -14  14   10.42    1.41
   4  14  14   12.79    1.27
   4 -14  15    3.10    0.76
  -4  15  14    1.94    0.58
  -4  15  13    7.17    1.13
  -4  15  12   71.29    3.57
   4  15 -11    7.93    1.21
  -4  15  11    8.31    1.30
  -4  15  10    1.62    0.75
   4  15 -10    2.05    0.76
  -4  15   9   43.23    3.12
  -4  15   8  167.47    6.21
  -4  15   7  165.80    6.26
  -4  15   6    7.08    1.41
   4  15  -5   47.74    3.02
  -4  15   5   48.70    3.48
   4  15  -4    6.10    1.17
  -4  15   4    6.37    1.33
  -4  15   3   10.85    1.66
   4  15  -3   10.28    1.51
  -4  15   2   17.38    2.09
   4  15  -2   18.22    2.12
   4  15  -1   28.30    2.62
  -4  15   1   31.25    2.73
   4  15   0    5.69    1.22
  -4  15   0    5.42    1.17
   4  15   1   -0.22    0.65
  -4  15  -1    0.86    0.59
  -4  15  -2   28.44    2.42
   4  15   2   27.23    2.64
   4  15   3   10.70    1.66
  -4  15  -3   10.17    1.42
   4  15   4    5.28    1.19
  -4  15  -4    4.69    0.92
   4 -15   4    6.86    1.20
   4 -15   5   13.66    1.69
   4  15   5   11.07    1.63
   4  15   6    0.78    0.57
   4 -15   6    1.23    0.66
   4 -15   7   32.01    2.51
   4  15   7   28.44    2.56
   4  15   8  133.06    5.23
   4 -15   8  134.37    4.95
   4  15   9    1.52    0.60
   4 -15   9    1.81    0.71
   4  15  10    1.75    0.63
   4 -15  10    2.31    0.72
   4  15  11   41.17    2.43
   4 -15  11   39.69    2.38
  -4  16  11   15.67    1.40
  -4  16  10   22.79    1.80
  -4  16   9   45.39    2.66
  -4  16   8    0.07    0.40
  -4  16   7    7.14    1.14
  -4  16   6   24.27    2.10
  -4  16   5   17.61    1.81
  -4  16   4   45.62    2.87
   4  16  -3   23.13    1.83
  -4  16   3   30.25    2.33
   4  16  -2    7.22    1.11
  -4  16   2    8.48    1.25
  -4  16   1   33.00    2.35
   4  16  -1   30.82    2.27
   4  16   0    1.08    0.50
  -4  16   0    0.44    0.38
   4  16   1   44.24    2.78
  -4  16  -1   40.67    2.44
  -4  16  -2   20.83    1.68
   4  16   2   20.30    1.91
   4  16   3    0.14    0.38
   4  16   4   54.91    3.05
   4  16   5    3.73    0.85
   4  16   6    0.37    0.35
   4  16   7   22.09    1.77
   4  16   8  106.04    3.62
  -5   0  32    0.17    0.42
  -5   0  31  326.81    7.93
  -5   0  30    0.35    0.66
   5   0 -29   15.73    2.28
   5   0 -28   -0.08    1.19
   5   0 -27  181.60    7.95
   5   0 -26   -0.60    1.15
   5   0 -25   54.10    4.53
   5   0 -24    1.39    1.06
   5   0 -23    6.05    1.61
   5   0 -22    0.90    0.62
   5   0 -22   -0.02    0.65
   5   0 -21  435.62   12.30
   5   0 -21  422.25   11.84
   5   0 -20   -0.37    0.66
   5   0 -20    1.34    0.78
   5   0 -19   37.47    3.39
   5   0 -19   39.43    3.46
   5   0 -18    0.28    0.79
   5   0 -17    2.30    0.90
   5   0 -16   -0.64    0.69
   5   0 -15  196.25    6.75
   5   0 -14    1.95    0.66
   5   0 -13   78.15    3.95
   5   0 -12    0.91    0.56
   5   0 -11 1013.18   13.14
   5   0 -10    0.86    0.48
   5   0  -9   39.66    2.45
   5   0  -8    0.07    0.32
   5   0  -7    9.29    1.14
   5   0  -6    0.29    0.29
   5   0  -5   57.30    2.60
   5   0  -4    1.49    0.50
  -5   0   3  111.66    3.57
  -5   0   2    0.11    0.24
  -5   0   1  133.70    3.81
  -5   0   0    0.24    0.29
  -5   0  -1  124.47    3.69
  -5   0  -2    2.41    0.58
  -5   0  -3 2065.46   15.77
  -5   0  -4    0.49    0.29
  -5   0  -5  545.16    8.64
  -5   0  -6   -0.15    0.31
  -5   0  -7 4293.71   25.77
  -5   0  -8    1.72    0.68
  -5   0  -9    5.46    0.99
  -5   0 -10   -0.06    0.50
  -5   0 -11  128.30    5.34
  -5   0 -12    1.03    0.83
  -5   0 -13  635.50   11.25
  -5   0 -13  601.99   12.33
  -5   0 -14    0.44    0.63
   5   0  15  495.21   12.34
   5   0  16    0.10    0.57
   5   0  17  222.51    8.65
   5   0  18   -0.66    0.72
   5   0  19   28.12    3.15
   5   0  20    1.36    0.96
   5   0  21  193.89    8.25
   5   0  22    1.34    0.95
   5   0  23   51.50    4.08
   5   0  24    0.96    0.76
   5   0  25  131.75    5.91
   5   0  26    0.33    0.56
   5   0  27   37.81    2.65
  -5  -1  33   44.12    2.33
  -5   1  32    0.45    0.42
  -5  -1  32    0.11    0.45
  -5  -1  31   10.57    1.52
  -5   1  31    8.19    1.22
  -5   1  30   11.01    1.58
  -5  -1  30   12.48    1.75
  -5   1  29   85.00    4.56
   5  -1 -29   86.56    5.09
   5   1 -29   92.37    5.24
   5   1 -28   96.66    5.61
   5  -1 -28   99.17    5.68
   5   1 -27    0.51    0.98
   5  -1 -27    0.07    0.74
   5   1 -26   11.88    2.01
   5  -1 -26   14.65    2.35
   5   1 -25   23.05    2.91
   5  -1 -25   22.98    2.99
   5   1 -24   18.33    2.59
   5  -1 -24   19.61    2.73
   5   1 -23  228.76    9.12
   5  -1 -23  234.96    9.23
   5   1 -22   56.31    4.59
   5  -1 -22   53.21    4.36
   5  -1 -22   51.02    4.29
   5   1 -22   56.51    4.43
   5   1 -21    8.35    1.75
   5  -1 -21   10.97    1.91
   5   1 -21   11.84    2.17
   5  -1 -21   16.30    2.37
   5   1 -20   89.40    5.32
   5  -1 -20   92.88    5.44
   5  -1 -20   85.32    5.24
   5   1 -20   85.20    5.37
   5  -1 -19  429.08   11.39
   5   1 -19  434.21   11.38
   5  -1 -19  418.35   11.23
   5   1 -19  432.21   11.57
   5  -1 -18  283.14    9.00
   5   1 -18  304.30    9.37
   5  -1 -17  227.06    7.81
   5   1 -17  223.62    7.74
   5   1 -16  511.08   11.34
   5  -1 -16  517.87   11.39
   5  -1 -15    2.67    0.95
   5   1 -15    1.60    0.69
   5  -1 -14   60.90    3.63
   5   1 -14   62.21    3.63
   5  -1 -13   77.33    3.92
   5   1 -13   75.79    3.90
   5  -1 -12  181.48    5.80
   5   1 -12  183.40    5.79
   5  -1 -11 1026.50   13.41
   5   1 -11 1060.57   13.34
   5  -1 -10    1.06    0.51
   5   1 -10    1.09    0.52
   5   1  -9   45.90    2.59
   5  -1  -9   42.54    2.55
   5   1  -8  125.95    4.15
   5  -1  -8  122.69    4.23
   5   1  -7  361.40    6.79
   5  -1  -7  340.83    6.85
   5   1  -6  167.46    4.48
   5  -1  -6  172.45    4.73
   5   1  -5  113.85    3.59
   5  -1  -5  122.96    3.97
   5   1  -4  329.74    5.96
  -5  -1   3  135.50    3.74
   5   1  -3  140.40    3.84
  -5   1   3  137.29    4.14
  -5   1   2  741.14    9.49
  -5  -1   2  716.30    8.48
  -5  -1   1    7.91    0.88
  -5   1   1    8.54    1.01
  -5   1   0  541.09    7.91
  -5  -1   0  518.90    6.95
  -5  -1  -1  455.39    6.72
  -5   1  -1  439.63    7.23
  -5   1  -2  273.75    5.82
  -5  -1  -2  273.79    5.28
  -5   1  -3  121.50    3.96
  -5  -1  -3  111.79    3.50
  -5   1  -4   16.86    1.55
  -5  -1  -4   15.64    1.36
  -5   1  -5  123.91    4.26
  -5  -1  -5  116.70    3.85
  -5   1  -6    0.67    0.33
  -5  -1  -6    0.99    0.38
  -5   1  -7   84.38    3.74
  -5  -1  -7   83.31    3.52
  -5   1  -8  174.15    5.58
  -5  -1  -8  160.77    5.09
  -5   1  -9   13.80    1.68
  -5  -1  -9   12.45    1.51
  -5   1 -10   45.84    3.09
  -5  -1 -10   52.27    3.19
  -5   1 -11    7.00    1.24
  -5  -1 -11    8.45    1.45
  -5   1 -12    1.87    0.84
  -5  -1 -12    1.96    0.83
  -5   1 -13  411.92   10.44
  -5  -1 -13  388.53    9.69
  -5   1 -14   14.11    1.87
  -5   1 -14   15.48    2.08
   5   1  15   22.77    2.61
   5  -1  15   26.94    2.93
  -5   1 -15   24.58    2.52
  -5   1 -15   25.61    2.75
   5   1  16   11.55    1.91
   5  -1  16   15.87    2.33
   5   1  17   13.07    2.01
   5  -1  17   14.39    2.27
   5   1  18   83.95    5.26
   5  -1  18   83.29    5.47
   5   1  19   30.14    3.20
   5  -1  19   33.21    3.52
   5  -1  20  180.16    8.12
   5   1  20  170.60    7.62
   5   1  21    4.10    1.14
   5  -1  21    1.52    0.74
   5   1  22   23.71    2.74
   5  -1  22   22.07    2.88
   5   1  23    4.36    1.28
   5  -1  23    6.64    1.59
   5  -1  24   -0.33    0.71
   5   1  24    0.14    0.56
   5  -1  25   33.13    3.05
   5   1  25   34.24    2.90
   5   1  26   65.88    3.61
   5  -1  26   67.99    4.06
   5  -1  27   50.39    3.18
   5  -1  28   39.16    2.47
  -5  -2  33   69.57    2.93
  -5  -2  32   16.05    1.66
  -5   2  31    6.20    1.01
  -5  -2  31    6.93    1.26
  -5   2  30   -0.26    0.57
  -5  -2  30    1.08    0.81
  -5   2  29    3.60    0.88
  -5  -2  29    4.63    1.22
   5  -2 -29    3.73    1.15
   5  -2 -28   91.41    5.38
   5   2 -28   96.07    5.50
   5   2 -27    3.71    1.23
   5  -2 -27    3.42    1.14
   5   2 -26    7.25    1.67
   5  -2 -26    6.11    1.52
   5   2 -25   91.80    5.78
   5  -2 -25   93.11    5.83
   5   2 -24   13.13    2.14
   5  -2 -24   14.52    2.39
   5   2 -23    3.01    1.15
   5  -2 -23    3.51    1.28
   5   2 -22  169.97    7.68
   5  -2 -22  163.81    7.60
   5  -2 -22  176.53    7.87
   5   2 -22  174.91    8.07
   5   2 -21   47.71    4.00
   5  -2 -21   51.73    4.21
   5  -2 -21   49.96    4.12
   5   2 -21   60.27    4.68
   5   2 -20   36.23    3.42
   5  -2 -20   39.32    3.57
   5   2 -20   35.56    3.45
   5  -2 -20   37.83    3.46
   5   2 -19  129.57    6.21
   5  -2 -19  118.52    6.02
   5  -2 -19  131.88    6.36
   5   2 -19  124.40    6.27
   5  -2 -18    1.03    0.63
   5   2 -18    1.54    0.91
   5  -2 -18    1.30    0.76
   5   2 -18    2.91    1.10
   5  -2 -17  171.07    6.76
   5   2 -17  181.29    7.01
   5  -2 -16   50.60    3.55
   5   2 -16   52.65    3.64
   5  -2 -15   62.59    3.82
   5   2 -15   63.38    3.87
   5  -2 -14   12.95    1.73
   5   2 -14   12.75    1.66
   5  -2 -13  131.30    5.22
   5   2 -13  136.33    5.22
   5  -2 -12  400.55    8.74
   5   2 -12  404.08    8.60
   5  -2 -11  261.46    6.87
   5   2 -11  270.79    6.79
   5   2 -10  822.96   11.37
   5  -2 -10  834.64   11.85
   5  -2  -9   26.03    2.07
   5   2  -9   29.63    2.10
   5   2  -8  241.41    5.76
   5  -2  -8  229.49    5.93
   5   2  -7  165.05    4.60
   5  -2  -7  164.92    4.96
   5   2  -6  803.12    9.73
   5   2  -5   94.01    3.23
   5   2  -4    3.66    0.64
  -5   2   4    3.32    0.68
   5   2  -3  315.00    5.56
  -5  -2   3  307.75    5.40
   5   2  -2    7.87    0.91
  -5   2   2    7.09    0.99
  -5  -2   2    6.40    0.76
  -5  -2   1   46.11    1.93
  -5   2   1   41.24    2.34
  -5   2   0  195.72    4.99
  -5  -2   0  193.04    4.03
  -5  -2  -1 1263.25   10.39
  -5   2  -1 1277.42   12.90
  -5   2  -2 1910.65   16.12
  -5  -2  -2 1790.28   12.82
  -5   2  -3  177.13    5.01
  -5  -2  -3  174.27    4.15
  -5   2  -4  305.52    6.73
  -5  -2  -4  287.98    5.53
  -5   2  -5  923.58   12.03
  -5  -2  -5  880.45   10.00
  -5   2  -6    1.85    0.59
  -5  -2  -6    2.60    0.65
  -5  -2  -7    0.40    0.36
  -5   2  -7    0.42    0.63
  -5   2  -8   47.30    3.05
  -5  -2  -8   46.92    2.67
  -5  -2  -9   72.60    3.52
  -5   2  -9   68.36    3.77
  -5   2 -10   28.74    2.57
  -5  -2 -10   28.88    2.32
  -5   2 -11    9.66    1.46
  -5  -2 -11    8.05    1.32
  -5   2 -12   -0.20    0.50
  -5   2 -13   18.20    2.31
   5  -2  14   46.68    3.79
  -5   2 -14   48.29    3.79
   5  -2  15  130.02    6.55
  -5   2 -15  133.16    6.44
  -5   2 -15  125.21    5.85
  -5   2 -16    8.56    1.65
   5   2  16    8.14    1.56
   5  -2  16    8.13    1.65
  -5   2 -17   33.85    3.16
   5   2  17   38.41    3.48
   5  -2  17   35.63    3.60
   5   2  18   68.17    4.69
   5  -2  18   68.47    5.03
   5   2  19  858.69   16.59
   5  -2  19  825.45   17.62
   5   2  20  195.79    7.89
   5  -2  20  188.71    8.43
   5   2  21    8.14    1.61
   5  -2  21    7.17    1.73
   5  -2  22   93.66    5.81
   5  -2  23   33.52    3.44
   5  -2  24   32.14    3.21
   5  -2  25    8.59    1.66
   5  -2  26    1.86    0.74
   5  -2  27   41.36    2.96
   5  -2  28   13.33    1.51
  -5   2 -28   10.23    1.24
  -5  -3  32   90.08    3.78
  -5  -3  31   11.77    1.57
  -5  -3  30   76.51    4.19
   5  -3 -29   29.30    2.83
  -5  -3  29   33.95    2.99
  -5   3  28    1.89    0.75
   5  -3 -28    0.11    0.80
   5   3 -27  101.59    5.70
   5  -3 -27  100.39    5.69
   5   3 -26    3.03    1.20
   5  -3 -26    3.62    1.23
   5   3 -25  102.00    5.96
   5  -3 -25   97.80    5.88
   5   3 -24  120.73    6.47
   5  -3 -24  110.95    6.34
   5   3 -23   30.40    3.30
   5  -3 -23   28.02    3.19
   5   3 -22   12.65    2.23
   5  -3 -22   11.10    2.08
   5   3 -21   10.80    1.94
   5   3 -21   12.44    2.12
   5  -3 -21   11.39    2.05
   5   3 -20   73.61    5.01
   5  -3 -20   77.59    5.03
   5   3 -20   74.59    4.87
   5  -3 -20   77.26    4.95
   5   3 -19   14.27    2.22
   5   3 -19   16.08    2.19
   5  -3 -19   18.74    2.43
   5  -3 -19   14.15    2.06
   5  -3 -18   27.85    2.89
   5   3 -18   22.48    2.49
   5  -3 -18   22.71    2.56
   5   3 -18   21.58    2.57
   5   3 -17   41.11    3.40
   5  -3 -17   38.57    3.26
   5  -3 -16  348.47    9.41
   5   3 -16  352.32    9.56
   5   3 -15    1.44    0.85
   5  -3 -15    0.75    0.64
   5  -3 -14  241.17    7.35
   5   3 -14  245.46    7.38
   5  -3 -13   20.93    2.08
   5   3 -13   20.10    2.04
   5   3 -12   36.58    2.66
   5  -3 -12   30.99    2.49
   5   3 -11    2.20    0.61
   5  -3 -11    2.17    0.70
   5  -3 -10  278.35    7.08
   5   3 -10  273.39    6.64
   5   3  -9  106.08    3.96
   5  -3  -9  104.45    4.27
   5   3  -8  266.35    6.07
   5   3  -7   42.03    2.34
   5   3  -6  490.03    7.63
  -5   3   5  384.18    7.79
   5   3  -5  403.44    6.67
   5   3  -4  344.80    5.92
  -5  -3   4  329.75    5.37
  -5   3   4  335.67    7.13
  -5  -3   3 1217.40    9.83
   5   3  -3 1237.31   10.85
  -5   3   3 1253.35   13.65
  -5  -3   2    9.24    0.83
  -5   3   2    9.99    1.21
  -5   3   1  132.53    4.34
  -5  -3   1  125.71    2.96
  -5   3   0  583.26    8.98
  -5  -3   0  585.71    6.39
  -5  -3  -1  256.16    4.33
  -5   3  -1  259.00    6.12
  -5   3  -2    3.73    0.77
  -5  -3  -2    5.08    0.63
  -5   3  -3  355.49    7.38
  -5  -3  -3  334.58    5.32
  -5   3  -4    2.16    0.71
  -5  -3  -4    2.30    0.49
  -5   3  -5  454.16    8.77
  -5  -3  -5  441.03    6.80
  -5   3  -6  309.07    7.46
  -5  -3  -6  300.83    5.93
  -5   3  -7 1034.71   14.08
  -5  -3  -7 1060.95   11.73
  -5   3  -8  169.37    5.84
  -5  -3  -8  168.76    4.90
  -5   3  -9  396.81    9.27
  -5  -3  -9  406.58    7.91
  -5   3 -10  111.26    5.07
  -5   3 -11    8.49    1.49
  -5   3 -12   46.22    3.52
  -5   3 -13    2.92    0.91
   5  -3  14    3.50    1.11
  -5   3 -14    5.25    1.26
   5  -3  15   29.76    3.20
  -5   3 -15   27.64    3.03
  -5   3 -15   24.81    2.75
   5  -3  16  133.20    6.88
  -5   3 -16  130.36    6.36
  -5   3 -16  137.69    6.81
   5  -3  17   34.00    3.56
  -5   3 -17   36.65    3.40
   5  -3  18   33.23    3.55
   5  -3  19  238.73    9.59
   5  -3  20    0.62    0.71
   5  -3  21    0.27    0.77
   5  -3  22    3.99    1.37
   5  -3  23   -0.22    0.90
   5  -3  24   10.78    1.94
   5  -3  25  124.93    5.96
   5  -3  26   60.38    3.87
   5  -3  27   43.32    2.99
   5  -3  28   39.08    2.51
  -5   3 -28   42.72    2.44
  -5  -4  32   42.19    2.46
  -5  -4  31    5.57    1.10
  -5  -4  30   20.26    2.11
   5  -4 -29   12.65    1.78
  -5  -4  29   13.42    1.88
   5  -4 -28   45.14    3.58
  -5  -4  28   47.15    3.61
   5  -4 -27   28.71    3.01
   5  -4 -26   20.83    2.67
   5   4 -26   23.92    2.75
   5  -4 -25  115.00    6.23
   5   4 -25  113.01    6.10
   5  -4 -24   47.76    4.08
   5   4 -24   54.22    4.29
   5   4 -23   94.56    5.64
   5  -4 -23   86.96    5.48
   5   4 -23   94.31    5.54
   5   4 -22   13.48    2.17
   5  -4 -22   11.92    2.08
   5   4 -22   13.12    2.11
   5   4 -21   -0.94    0.99
   5  -4 -21    0.64    0.67
   5   4 -21    0.79    0.82
   5   4 -20   62.33    4.43
   5  -4 -20   62.30    4.52
   5   4 -20   66.81    4.86
   5   4 -20   73.82    4.92
   5   4 -19  140.64    6.49
   5  -4 -19  140.58    6.60
   5   4 -19  145.18    6.94
   5   4 -19  133.99    6.54
   5  -4 -18    3.28    1.04
   5   4 -18    5.96    1.51
   5   4 -18    5.20    1.34
   5  -4 -18    5.30    1.23
   5  -4 -18    5.58    1.33
   5   4 -17    6.16    1.39
   5  -4 -17    6.69    1.45
   5  -4 -17    9.15    1.57
   5  -4 -17    5.07    1.24
   5   4 -16   11.85    1.86
   5  -4 -16    9.20    1.61
   5   4 -15   22.75    2.42
   5  -4 -15   26.03    2.63
   5   4 -14    9.84    1.58
   5  -4 -14    9.85    1.61
   5   4 -13   69.15    3.86
   5   4 -12    2.57    0.84
   5   4 -11   16.94    1.78
   5   4 -10  165.05    5.26
   5   4  -9  164.40    5.03
   5   4  -8    2.40    0.63
   5   4  -7   23.94    1.78
   5   4  -6    2.24    0.51
  -5   4   6    3.74    0.85
   5   4  -5  119.40    3.67
  -5  -4   5  118.37    3.08
  -5   4   5  122.34    4.55
   5   4  -4 1132.94   10.79
  -5  -4   4 1149.02    8.87
  -5   4   4 1144.72   13.86
  -5  -4   3  488.55    5.19
  -5   4   3  486.56    8.88
   5   4  -3  480.28    6.73
  -5  -4   2  311.09    3.89
   5   4  -2  315.02    5.15
  -5   4   1  189.53    5.37
  -5   4   0    4.52    0.85
  -5   4  -1    7.23    1.07
  -5   4  -2    4.26    0.85
  -5   4  -3   10.09    1.31
  -5   4  -4   17.15    1.76
  -5   4  -5    8.94    1.30
  -5   4  -6  209.55    6.42
  -5   4  -7    0.69    0.55
  -5   4  -8  124.99    5.20
  -5   4  -9   38.32    3.00
  -5   4 -10   71.49    4.19
  -5   4 -11    4.85    1.16
  -5   4 -12    5.32    1.25
   5  -4  13  107.12    5.88
  -5   4 -13  116.03    5.97
   5  -4  14  831.80   16.68
  -5   4 -14  823.13   16.19
   5  -4  15  135.85    6.90
  -5   4 -15  137.80    6.76
  -5   4 -15  126.61    6.36
  -5   4 -16  319.34   10.25
   5  -4  16  316.82   10.79
  -5   4 -16  342.44   10.85
  -5   4 -17    4.33    1.42
   5  -4  17    3.75    1.33
   5  -4  18   35.12    3.72
   5  -4  19   34.82    3.65
   5  -4  20  113.97    6.60
   5  -4  21   19.79    2.74
   5  -4  22   17.26    2.55
   5  -4  23    0.50    0.67
   5  -4  24   11.39    1.93
   5  -4  25   -0.74    0.78
   5  -4  26  110.23    5.08
  -5   4 -27    5.70    1.06
   5  -4  27    6.65    1.21
   5  -4  28   94.18    3.72
  -5   4 -28   90.04    3.40
  -5  -5  31   36.16    2.38
  -5  -5  30    0.74    0.64
  -5  -5  29   44.94    3.18
   5  -5 -28  187.13    6.69
  -5  -5  28  182.92    6.76
  -5  -5  27    5.71    1.36
   5  -5 -27    8.18    1.55
   5  -5 -26   36.04    3.29
   5   5 -26   31.29    2.93
   5  -5 -25   31.12    3.15
   5   5 -25   31.11    3.09
   5   5 -24  115.58    6.12
   5  -5 -24  107.31    5.90
   5   5 -24  117.87    6.09
   5   5 -23   43.59    3.83
   5   5 -23   40.66    3.63
   5  -5 -23   34.06    3.39
   5   5 -22    1.65    1.02
   5  -5 -22    0.36    0.82
   5   5 -22    0.87    0.78
   5   5 -21    7.57    1.69
   5  -5 -21    6.96    1.53
   5   5 -21    4.79    1.40
   5   5 -20   72.06    4.68
   5  -5 -20   63.68    4.57
   5   5 -20   64.63    4.82
   5   5 -20   60.29    4.61
   5   5 -19  313.13    9.57
   5  -5 -19  293.75    9.55
   5   5 -19  309.96   10.23
   5   5 -19  288.98    9.96
   5  -5 -18   67.44    4.49
   5  -5 -18   67.15    4.59
   5   5 -18   75.37    4.92
   5   5 -18   65.98    4.74
   5  -5 -17   20.68    2.49
   5   5 -17   20.14    2.50
   5  -5 -17   18.45    2.40
   5   5 -17   12.69    2.01
   5   5 -16   -0.36    0.51
   5  -5 -16   -0.02    0.61
   5   5 -16    0.65    0.60
   5   5 -15  213.76    7.51
   5   5 -14   27.01    2.58
   5   5 -13   30.52    2.64
   5   5 -12   58.33    3.51
   5   5 -11  477.14    9.57
   5   5 -10  131.21    4.83
   5   5  -9   20.79    1.85
   5   5  -8    0.83    0.38
   5   5  -7  167.96    4.82
  -5   5   7  167.69    5.75
  -5   5   6  186.45    5.95
   5   5  -6  186.08    4.86
  -5   5   5  598.84   10.55
   5   5  -5  604.81    8.35
   5   5  -4   11.92    1.15
  -5   5   4   10.05    1.38
   5   5  -3  173.24    3.99
  -5   5   3  168.30    5.38
  -5   5   2    0.10    0.42
  -5   5   1  306.38    7.04
  -5   5   0  538.17    9.49
  -5   5  -1 1164.76   14.02
  -5   5  -2  306.35    7.32
  -5   5  -3  778.99   11.91
  -5   5  -4 1050.75   14.06
  -5   5  -5  155.06    5.59
  -5   5  -6   43.56    3.02
  -5   5  -7   99.66    4.63
  -5   5  -8 1056.01   15.56
  -5   5  -9  125.55    5.55
  -5   5 -10    1.27    0.76
  -5   5 -11    1.57    0.71
   5  -5  12   37.74    3.50
  -5   5 -12   35.29    3.21
   5  -5  13   25.12    2.97
  -5   5 -13   27.80    2.99
   5  -5  14  195.10    8.28
  -5   5 -14  200.72    8.10
  -5   5 -15  443.13   12.22
   5  -5  15  410.27   12.26
  -5   5 -15  403.67   11.73
   5  -5  16  230.72    9.30
  -5   5 -16  236.12    9.10
  -5   5 -16  251.40    9.34
   5  -5  17    5.37    1.60
   5  -5  18    7.11    1.73
   5  -5  19    3.98    1.33
   5  -5  20   59.45    4.75
   5  -5  21   -0.39    1.07
   5  -5  22    0.52    0.76
   5  -5  23    8.12    1.71
   5  -5  24   13.13    2.01
   5  -5  25    1.08    0.64
  -5   5 -26  121.94    4.95
   5  -5  26  118.40    5.05
   5  -5  27    0.75    0.49
  -5   5 -27    0.43    0.46
  -5  -6  30    6.93    1.10
  -5  -6  29   73.89    3.78
  -5  -6  28    0.18    0.53
   5  -6 -27   72.13    4.03
  -5  -6  27   67.59    4.12
   5   6 -27   71.43    4.10
  -5  -6  26    2.48    0.94
   5  -6 -26    0.71    0.59
   5   6 -26    2.51    0.94
   5  -6 -25    5.50    1.35
   5   6 -25    5.84    1.39
   5  -6 -24   34.23    3.19
   5   6 -24   27.62    3.05
   5  -6 -23   16.56    2.31
   5   6 -23   15.87    2.44
   5  -6 -22  279.97    9.31
   5   6 -22  245.64    9.44
   5  -6 -21  230.05    8.50
   5   6 -21  228.76    9.23
   5  -6 -20   -0.04    0.75
   5   6 -20    0.72    0.70
   5  -6 -19   19.93    2.51
   5   6 -19   20.79    2.71
   5  -6 -19   16.17    2.30
   5   6 -19   16.21    2.46
   5  -6 -18   72.29    4.66
   5  -6 -18   69.29    4.66
   5   6 -18   70.31    4.87
   5   6 -18   68.86    5.01
   5  -6 -17  106.21    5.67
   5   6 -17  114.97    6.06
   5  -6 -17  113.14    5.73
   5   6 -17   98.02    5.91
   5   6 -16    6.01    1.48
   5  -6 -16    4.18    1.18
   5   6 -16    5.42    1.68
   5   6 -15   10.16    1.89
   5   6 -15   11.21    1.84
   5  -6 -15    8.67    1.53
   5   6 -14  168.83    6.61
   5   6 -14  168.51    7.39
   5   6 -13   24.76    2.47
   5   6 -12    3.75    0.98
   5   6 -11   70.12    3.81
   5   6 -10   51.66    3.13
   5   6  -9    7.50    1.18
  -5   6   9    7.97    1.43
   5   6  -8   50.04    2.83
  -5   6   8   51.17    3.36
   5   6  -7   71.84    3.23
  -5   6   7   69.87    3.93
  -5   6   6  167.62    5.84
   5   6  -6  167.30    4.70
   5   6  -5  284.25    5.81
  -5   6   5  261.13    7.13
  -5   6   4    4.36    0.93
  -5   6   3  189.27    5.84
  -5   6   2   96.75    4.10
  -5   6   1  252.69    6.73
  -5   6   0   27.19    2.24
  -5   6  -1   94.82    4.19
  -5   6  -2  122.42    4.79
  -5   6  -3    2.32    0.67
  -5   6  -4  511.93   10.25
  -5   6  -5   35.40    2.77
  -5   6  -6   12.98    1.73
  -5   6  -7   15.18    1.91
  -5   6  -8   50.65    3.54
  -5   6  -9    6.62    1.21
  -5   6  -9    6.81    1.41
  -5   6 -10    4.74    1.09
   5  -6  11    5.66    1.42
   5   6  11    4.65    1.16
  -5   6 -11    2.55    0.89
   5   6  12    1.66    0.80
   5  -6  12    1.32    0.91
  -5   6 -12    0.64    0.64
   5  -6  13  196.49    8.31
  -5   6 -13  197.72    7.96
   5  -6  14   58.48    4.62
  -5   6 -14   61.15    4.52
   5  -6  15  359.92   11.54
  -5   6 -15  390.49   11.55
  -5   6 -15  382.93   11.73
   5  -6  16    1.22    0.93
   5  -6  17   21.77    2.92
   5  -6  18   -0.31    0.92
   5  -6  19   31.59    3.43
   5  -6  20   11.33    2.02
   5  -6  21    0.53    0.77
   5  -6  22   28.67    3.09
   5  -6  23   21.22    2.51
   5  -6  24   25.64    2.63
   5  -6  25   53.30    3.47
  -5   6 -25   59.76    3.60
  -5   6 -26    1.63    0.71
   5  -6  26    0.25    0.43
  -5   6 -27   71.62    3.07
   5  -6  27   64.73    2.98
  -5  -7  29    1.73    0.61
  -5  -7  28   48.94    3.02
   5   7 -28   54.46    3.10
  -5  -7  27   24.20    2.29
   5   7 -27   25.37    2.38
  -5  -7  26    4.36    1.12
   5   7 -26    3.57    1.08
  -5  -7  25   48.31    3.55
   5   7 -25   49.22    3.85
  -5  -7  24  236.66    8.08
   5   7 -24  252.54    9.07
   5   7 -23    9.25    1.91
   5   7 -22    9.57    1.96
   5   7 -21  146.48    7.47
   5   7 -20  170.01    8.11
   5  -7 -19   10.77    1.87
   5   7 -19   11.42    2.12
   5  -7 -18  105.84    5.75
   5   7 -18   97.76    6.16
   5  -7 -17   91.81    5.33
   5   7 -17   90.73    5.41
   5   7 -17   79.88    5.50
   5  -7 -16  669.40   14.32
   5   7 -16  690.77   14.48
   5   7 -16  674.69   15.78
   5   7 -15  103.16    5.48
   5   7 -15   95.41    5.87
   5  -7 -15   94.24    5.35
   5   7 -14    1.67    0.92
   5  -7 -14    1.82    0.74
   5   7 -14    3.48    1.14
  -5   7  13   35.07    3.22
   5  -7 -13   33.74    3.21
   5   7 -13   33.35    3.35
   5   7 -13   34.39    2.98
  -5   7  12  181.08    7.09
  -5   7  12  168.46    6.26
   5   7 -12  171.23    6.34
   5   7 -12  165.70    7.36
   5   7 -11   82.46    4.21
  -5   7  11   74.67    4.19
  -5   7  11   82.18    4.67
  -5   7  10    1.81    0.80
   5   7 -10    0.64    0.52
  -5   7   9   17.33    2.11
   5   7  -9   19.75    1.91
  -5   7   8   53.09    3.50
  -5   7   7   60.44    3.66
  -5   7   6   -0.03    0.42
  -5   7   5  218.57    6.66
  -5   7   4   99.69    4.41
  -5   7   3  220.04    6.46
  -5   7   2   41.71    2.85
  -5   7   1   33.76    2.56
  -5   7   0   62.08    3.48
  -5   7  -1   58.45    3.41
  -5   7  -2   91.23    4.32
  -5   7  -3   44.36    3.04
  -5   7  -4  201.41    6.66
  -5   7  -5   34.93    2.82
  -5   7  -6    0.81    0.51
  -5   7  -7  101.58    4.96
  -5   7  -7  106.70    5.06
  -5   7  -8   86.01    4.52
  -5   7  -8   85.40    4.71
   5   7   8   91.49    5.10
  -5   7  -9   37.06    3.15
   5  -7   9   40.26    3.64
   5   7   9   38.96    3.37
   5  -7  10    1.80    0.90
   5   7  10    3.71    1.18
  -5   7 -10    2.98    0.96
   5  -7  11   -0.06    0.75
   5   7  11   -0.23    0.60
  -5   7 -11    1.46    0.97
   5  -7  12    0.40    0.75
   5   7  12    0.27    0.69
  -5   7 -12   -0.25    0.73
   5  -7  13    3.87    1.22
   5   7  13    3.84    0.99
  -5   7 -13    3.67    1.19
   5  -7  14   19.57    2.70
   5  -7  15   71.06    5.15
   5  -7  16   73.54    5.28
   5  -7  17    1.01    0.80
   5  -7  18   56.46    4.58
   5  -7  19  100.44    5.97
   5  -7  20   88.25    5.48
   5  -7  21   46.77    3.90
   5  -7  22   67.53    4.42
   5  -7  23   30.23    2.80
  -5   7 -23   37.35    3.17
  -5   7 -24    0.66    0.54
   5  -7  24    0.18    0.51
   5  -7  25  132.40    4.88
  -5   7 -25  138.53    5.04
   5  -7  26   26.47    1.93
  -5   7 -26   27.48    2.00
  -5  -8  28    4.28    0.80
   5   8 -28    2.55    0.62
   5   8 -28    3.89    0.80
  -5  -8  27   51.19    2.89
   5   8 -27   46.65    2.97
   5   8 -27   49.33    3.10
  -5  -8  26   36.99    2.67
   5   8 -26   38.03    3.02
  -5  -8  25   46.59    3.19
   5   8 -25   44.38    3.52
   5   8 -24    1.45    0.81
  -5  -8  24    0.61    0.50
  -5  -8  23   -0.11    0.49
   5   8 -23    0.03    0.76
  -5  -8  22   10.42    1.76
   5   8 -22   13.50    2.27
  -5  -8  21    1.82    0.81
   5   8 -21    0.62    1.05
   5   8 -20   21.52    2.93
   5   8 -19    1.45    1.05
   5  -8 -18   22.23    2.58
   5   8 -18   20.30    2.94
   5  -8 -17  296.34    9.42
   5   8 -17  260.79   10.20
   5   8 -16   13.59    2.17
   5  -8 -16   14.73    2.19
   5   8 -16   12.14    2.23
   5   8 -15    0.55    1.05
   5  -8 -15    0.53    0.71
   5   8 -15    1.06    0.93
   5  -8 -14  158.30    7.03
   5   8 -14  153.43    6.54
   5   8 -14  150.62    7.52
   5  -8 -13  109.35    5.88
   5   8 -13  107.78    6.30
   5  -8 -12   21.77    2.66
  -5   8  12   16.04    2.07
   5   8 -12   21.89    2.80
  -5   8  11  131.29    5.85
   5  -8 -11  149.09    6.92
   5   8 -11  145.84    7.11
   5  -8 -10  596.48   13.90
   5   8 -10  625.04   14.56
  -5   8  10  594.00   12.67
   5   8  -9  100.14    5.75
  -5   8   9  108.81    5.20
   5   8  -8   33.17    3.18
  -5   8   8   30.69    2.90
   5   8  -8   33.06    3.30
  -5   8   8   36.36    2.96
  -5   8   7   96.91    4.67
  -5   8   7   83.67    4.78
  -5   8   6   15.90    1.85
  -5   8   6   17.65    2.19
  -5   8   5    2.93    0.79
  -5   8   4  100.79    4.60
  -5   8   3   23.92    2.26
  -5   8   2  124.56    5.08
  -5   8   1  181.99    6.14
  -5   8   0    3.20    0.88
  -5   8  -1    1.67    0.69
  -5   8  -2    6.47    1.12
  -5   8  -3   94.76    5.11
  -5   8  -3  101.82    4.80
  -5   8  -4   15.76    2.08
  -5   8  -4   18.92    2.12
   5   8   4   21.02    2.50
   5   8   5   98.22    5.39
  -5   8  -5   93.57    4.72
   5   8   5  103.45    5.18
  -5   8  -5   97.25    5.15
  -5   8  -6   15.76    1.99
   5   8   6   14.23    2.15
  -5   8  -6   11.80    1.89
  -5   8  -7   35.24    3.01
   5   8   7   34.58    3.27
  -5   8  -7   29.23    2.79
  -5   8  -8    1.52    0.47
  -5   8  -8    1.96    0.84
   5   8   8    2.47    0.99
   5   8   9  189.07    7.72
  -5   8  -9  193.87    7.41
   5   8  10  295.20    9.64
  -5   8 -10  312.09    9.61
   5   8  11    0.32    0.62
   5  -8  11    0.68    0.83
  -5   8 -11   -0.51    0.67
   5  -8  12   26.17    3.03
   5   8  12   26.47    2.88
  -5   8 -12   29.74    3.10
   5  -8  13  305.70   10.48
   5   8  13  311.09    9.66
   5   8  14  591.83   13.03
   5  -8  14  539.72   13.96
   5  -8  15    3.48    1.24
   5  -8  16  112.50    6.38
   5  -8  17   41.82    3.86
   5  -8  18    0.02    0.78
   5  -8  19    0.52    0.58
   5  -8  20    3.56    1.07
   5  -8  21   51.06    3.73
  -5   8 -21   60.45    4.10
   5  -8  22    1.06    0.76
  -5   8 -22    0.63    0.66
   5  -8  23   23.22    2.20
  -5   8 -23   24.90    2.33
  -5   8 -24    4.17    0.90
   5  -8  24    3.90    0.88
  -5   8 -25   19.50    1.69
   5   9 -27    1.63    0.45
   5   9 -27    1.93    0.59
   5   9 -26    6.10    1.10
   5   9 -26    5.99    1.16
   5   9 -25   70.43    4.12
   5   9 -25   73.15    3.94
   5   9 -24   17.48    2.26
   5   9 -24   14.63    1.88
   5   9 -23   10.66    1.94
   5   9 -22   10.29    1.96
   5   9 -21    2.65    1.22
   5   9 -20   28.20    3.33
   5   9 -19   84.19    5.74
   5   9 -18  222.87    9.47
   5   9 -17   99.15    6.32
   5   9 -16  175.88    8.43
   5  -9 -15   29.69    3.04
   5   9 -15   23.90    3.08
   5  -9 -14    1.63    1.05
   5   9 -14    0.53    0.89
   5  -9 -13  112.89    6.04
   5   9 -13  115.14    6.69
   5   9 -12  138.27    7.12
   5  -9 -12  156.04    7.11
   5   9 -12  139.43    7.36
   5  -9 -11  823.69   16.44
   5   9 -11  803.82   17.30
  -5   9  11  802.72   15.76
   5   9 -11  807.27   16.99
  -5   9  10  194.28    7.79
   5   9 -10  201.22    8.65
   5  -9 -10  203.94    8.24
   5   9 -10  206.19    8.51
   5   9  -9 1028.00   18.68
   5  -9  -9 1021.26   18.73
   5   9  -9 1047.70   19.34
   5  -9  -8   30.26    3.27
  -5   9   8   23.17    2.70
   5   9  -8   33.30    3.43
   5   9  -8   30.34    3.22
   5   9  -7  164.08    7.50
  -5   9   7  147.48    6.76
   5   9  -7  162.45    7.30
   5  -9  -7  153.15    7.26
   5   9  -6    6.64    1.56
  -5   9   6    8.29    1.73
   5  -9  -6    8.02    1.81
   5   9  -6    8.80    1.55
   5   9  -6   11.62    2.03
  -5   9   5  214.38    8.16
   5   9  -5  238.00    8.57
   5  -9  -5  227.37    8.85
   5   9  -5  236.70    8.87
   5   9  -5  240.57    8.25
   5  -9  -4    8.11    1.74
   5   9  -4    6.77    1.51
  -5   9   4    8.20    1.71
   5   9  -4    4.38    1.31
   5   9  -4    5.66    1.35
   5   9  -3  146.73    6.86
   5  -9  -3  152.79    7.31
  -5   9   3  137.74    6.57
   5   9  -3  153.75    6.69
   5   9  -3  149.77    6.69
   5   9  -2    2.23    1.12
   5   9  -2    1.06    0.62
   5  -9  -2    0.62    0.89
  -5   9   2    0.84    0.84
   5   9  -2    2.24    0.89
  -5   9   1   73.18    4.79
   5   9  -1   78.31    4.87
   5  -9  -1   84.01    5.41
   5   9  -1   83.50    4.94
   5  -9   0  119.64    6.49
   5   9   0  118.49    5.98
   5   9   0  120.79    5.87
  -5   9   0  114.79    5.96
   5   9   1  236.11    8.19
   5   9   1  228.49    8.41
  -5   9  -1  213.62    8.18
   5  -9   1  231.75    9.07
  -5   9  -2    0.33    0.57
   5   9   2    0.36    0.52
   5   9   2   -0.14    0.73
  -5   9  -3   58.82    4.23
   5   9   3   70.76    4.73
   5   9   3   63.47    4.29
   5   9   4  270.23    9.33
   5   9   4  277.19    8.84
   5   9   5  106.49    5.93
  -5   9  -5  103.40    5.58
   5   9   6   35.28    3.42
  -5   9  -6   34.41    3.27
  -5   9  -7   21.79    2.62
   5   9   7   28.31    3.12
   5   9   8   20.54    2.66
   5   9   9   50.96    4.14
   5   9  10  209.11    8.36
   5   9  11   17.48    2.42
   5   9  12   15.16    2.28
   5   9  13    0.67    0.74
   5  -9  13   -0.21    0.81
   5  -9  14   52.38    4.21
   5   9  14   52.64    3.88
   5  -9  15   59.78    4.47
   5  -9  16    2.88    1.23
  -5   9 -17    4.67    1.32
   5  -9  17    5.34    1.30
  -5   9 -18  108.18    5.73
   5  -9  18  100.60    5.37
  -5   9 -19    0.69    0.54
   5  -9  19   -0.09    0.67
  -5   9 -20    9.89    1.72
   5  -9  20    9.70    1.55
   5  -9  21   17.60    1.94
  -5   9 -21   22.02    2.31
   5  -9  22  100.41    4.17
  -5   9 -22  113.50    4.80
   5  -9  23   -0.08    0.33
  -5   9 -23    0.27    0.45
  -5   9 -24   12.86    1.32
   5  10 -26   69.84    3.33
   5  10 -26   65.84    2.74
   5  10 -25    0.43    0.53
   5  10 -25    0.82    0.49
   5  10 -24   37.19    2.99
   5  10 -24   35.82    2.62
   5  10 -23   23.50    2.56
   5  10 -23   16.85    1.95
   5  10 -22  144.61    6.09
   5  10 -22  164.66    6.99
   5  10 -21   26.75    2.74
   5  10 -21   28.51    3.09
   5  10 -20   47.04    4.11
   5  10 -20   43.87    3.70
   5  10 -19   49.43    4.30
   5  10 -19   41.47    3.68
   5  10 -18   39.69    3.64
   5  10 -18   42.34    4.10
   5  10 -17   16.06    2.36
   5  10 -17   15.03    2.57
   5  10 -16    0.35    1.10
   5  10 -16    0.87    0.76
   5  10 -15   33.57    3.53
   5  10 -15   31.70    3.56
   5  10 -14   -0.67    1.18
   5  10 -14    0.30    1.06
   5  10 -13    6.22    1.59
   5  10 -13    5.63    1.42
   5  10 -12   67.36    4.98
   5 -10 -12   79.98    5.05
   5  10 -12   70.37    5.38
   5  10 -11  266.40   10.26
   5 -10 -11  279.82    9.59
   5  10 -11  267.34    9.94
  -5  10  10  252.16    9.26
   5 -10 -10  283.98    9.84
   5  10 -10  262.61   10.06
   5  10 -10  267.06    9.80
   5 -10  -9  191.05    8.16
   5  10  -9  179.35    8.31
  -5  10   9  176.91    7.83
   5  10  -9  175.78    7.91
   5  10  -8    3.55    1.15
   5 -10  -8    3.71    1.10
  -5  10   8    2.90    1.06
   5  10  -8    2.42    0.94
   5  10  -7  225.88    9.04
  -5  10   7  222.74    8.88
   5 -10  -7  219.68    8.91
   5  10  -7  217.66    8.61
   5  10  -6   51.79    4.01
   5 -10  -6   54.34    4.45
  -5  10   6   46.70    4.08
   5  10  -6   54.31    4.38
   5  10  -6   54.63    4.30
   5 -10  -5   53.91    4.49
  -5  10   5   43.14    3.92
   5  10  -5   53.78    4.08
   5  10  -5   50.24    4.21
   5  10  -5   49.68    4.08
   5 -10  -4  141.42    7.23
  -5  10   4  143.95    7.11
   5  10  -4  139.97    6.64
   5  10  -4  139.02    6.95
   5  10  -4  147.22    6.94
  -5  10   3   11.80    2.12
   5 -10  -3   13.27    2.32
   5  10  -3   16.39    2.49
   5  10  -3    9.60    1.81
   5  10  -3    9.58    1.93
  -5  10   2   88.63    5.58
   5 -10  -2   91.01    5.89
   5  10  -2   89.26    5.41
   5  10  -2   95.76    5.57
   5  10  -1   20.49    2.65
  -5  10   1   16.54    2.50
   5 -10  -1   19.00    2.77
   5  10  -1   19.03    2.56
   5  10   0   49.59    3.95
  -5  10   0   56.05    4.42
   5 -10   0   50.09    4.42
   5  10   0   49.19    4.06
  -5  10  -1    0.45    0.66
   5 -10   1    0.78    0.77
   5  10   1    0.02    0.51
   5  10   1   -0.55    1.05
   5 -10   2    0.59    0.81
  -5  10  -2    1.01    0.74
   5  10   2    1.35    0.89
   5  10   2    0.04    0.81
  -5  10  -3   15.42    2.39
   5 -10   3   11.86    2.27
   5  10   3   14.37    2.30
   5  10   3   12.50    2.11
  -5  10  -4   16.82    2.48
   5  10   4   15.95    2.37
   5  10   4   14.42    2.29
  -5  10  -5   -0.57    0.80
   5  10   5    0.53    0.78
  -5  10  -6  134.79    6.75
   5  10   6  127.81    6.73
   5  10   7    8.13    1.77
   5  10   8    1.56    0.85
   5  10   9    2.24    1.08
   5  10  10  321.90   10.46
   5  10  11  170.74    7.53
  -5  10 -11  208.16    7.94
   5  10  12   70.58    4.76
  -5  10 -12   83.66    5.06
  -5  10 -13    2.40    1.08
   5  10  13    1.09    0.89
   5  10  14   88.51    4.93
  -5  10 -14   95.37    5.37
   5  10  15   69.47    4.14
  -5  10 -15   59.07    4.19
  -5  10 -16    6.67    1.48
  -5  10 -17   26.15    2.71
  -5  10 -18   17.04    2.10
  -5  10 -19    1.40    0.66
  -5  10 -20   -0.08    0.44
  -5  10 -21   21.83    2.01
   5 -10  22   75.08    3.40
  -5  10 -22   73.35    3.28
   5  11 -25   56.19    2.86
   5  11 -24   17.87    1.84
   5  11 -24   16.91    1.52
   5  11 -23   21.08    2.16
   5  11 -23   19.69    1.82
   5  11 -22   53.29    3.67
   5  11 -22   48.49    3.07
   5  11 -21   78.96    4.69
   5  11 -21   70.23    3.94
   5  11 -20    2.32    0.74
   5  11 -20    2.56    1.12
   5  11 -19    9.78    1.59
   5  11 -19   13.12    2.12
   5  11 -18    8.66    1.55
   5  11 -18   11.14    2.08
   5  11 -17   31.57    3.42
   5  11 -17   25.26    2.81
   5  11 -16    2.94    1.03
   5  11 -16    4.93    1.56
   5  11 -15   11.06    1.93
   5  11 -15   13.28    2.38
   5  11 -14   66.34    4.80
   5  11 -14   66.74    5.13
   5  11 -13   12.07    2.09
   5  11 -13    9.29    2.02
   5  11 -12   19.74    2.66
   5  11 -12   17.22    2.68
   5  11 -11  168.59    8.14
   5  11 -11  152.11    7.38
   5  11 -10   40.47    4.00
   5 -11 -10   50.42    4.09
   5  11 -10   40.95    3.87
   5 -11  -9    4.42    1.29
   5  11  -9    4.61    1.72
   5  11  -9    1.80    0.99
   5  11  -8    6.02    1.65
   5  11  -8   12.58    2.22
   5 -11  -8    9.19    1.93
   5 -11  -7  292.23   10.32
   5  11  -7  286.38   10.32
   5  11  -7  275.45    9.82
   5  11  -6    4.69    1.78
   5  11  -6    6.35    1.49
   5 -11  -6    5.80    1.40
   5  11  -6    3.21    1.22
   5  11  -5   24.25    2.98
   5 -11  -5   24.20    3.00
   5  11  -5   25.59    2.90
   5  11  -5   27.48    3.28
   5  11  -4   55.44    4.29
   5 -11  -4   61.23    4.84
   5  11  -4   56.59    4.57
   5  11  -3   17.53    2.61
   5  11  -3   17.75    2.55
   5 -11  -3   17.29    2.58
   5 -11  -2  259.32   10.07
   5  11  -2  268.76    9.59
   5  11  -2  252.63    9.24
   5  11  -1   72.58    5.10
   5 -11  -1   71.33    5.33
   5  11  -1   72.67    4.93
   5  11   0   66.43    4.89
   5 -11   0   69.85    5.22
   5  11   0   65.34    4.73
   5 -11   1   28.37    3.37
   5  11   1   24.94    3.03
   5  11   1   27.87    3.09
   5 -11   2   36.05    3.84
   5  11   2   31.79    3.43
   5  11   2   36.30    3.50
   5  11   3   11.81    2.16
   5 -11   3   13.63    2.40
   5  11   3   12.47    2.13
   5 -11   4   11.35    2.21
   5  11   4   12.29    2.16
   5 -11   5    7.51    1.99
   5  11   5    6.27    1.54
   5  11   6    2.02    1.10
   5  11   7    3.31    1.17
   5  11   8   54.07    4.42
   5  11   9  192.63    8.17
   5  11  10   39.07    3.63
   5  11  11    0.24    0.60
   5  11  12    0.55    0.67
   5  11  13   97.90    5.23
   5  11  14   38.63    3.12
  -5  11 -14   39.06    3.19
   5  11  15   91.66    4.46
  -5  11 -15   89.24    4.69
  -5  11 -16  194.72    6.67
  -5  11 -17   97.43    4.56
  -5  11 -18   56.99    3.34
   5 -11  19   45.81    3.15
  -5  11 -19   49.33    2.89
   5 -11  20   48.97    2.98
  -5  11 -20   51.91    2.69
   5 -11  21    3.96    0.78
   5  12 -23   35.11    2.35
   5  12 -22    5.23    1.10
   5  12 -22    8.81    1.18
   5  12 -21   16.94    1.96
   5  12 -21   19.57    1.81
   5  12 -20    2.99    1.03
   5  12 -20    1.92    0.76
   5  12 -19   31.05    2.91
   5  12 -19   28.35    2.49
   5  12 -18    4.23    1.16
   5  12 -18    0.94    0.63
   5  12 -17    2.56    1.07
  -5  12  17    0.90    0.49
   5  12 -17    0.68    0.76
   5  12 -16   25.16    2.91
  -5  12  16   30.30    2.68
   5  12 -16   25.49    2.72
   5  12 -15   74.58    5.04
  -5  12  15   75.65    4.41
   5  12 -15   72.58    4.65
   5  12 -14    1.20    1.24
   5  12 -14    0.11    0.83
   5  12 -13    3.46    1.63
   5  12 -13   -0.47    0.89
   5  12 -12   86.05    5.65
   5  12 -12   84.81    5.31
   5  12 -11   20.44    2.96
   5  12 -11   22.85    3.08
   5  12 -10  503.31   13.57
   5  12 -10  518.70   13.14
   5  12  -9    6.59    2.39
   5  12  -9    1.39    0.88
   5 -12  -8   48.58    3.97
   5  12  -8   46.69    4.19
   5  12  -8   53.48    4.43
   5  12  -7  125.23    6.75
   5 -12  -7  139.68    6.87
   5  12  -7  129.08    6.69
   5  12  -6   17.12    2.31
   5 -12  -6   18.22    2.51
   5  12  -6   18.08    2.76
   5 -12  -5   78.34    5.35
   5  12  -5   73.11    4.88
   5  12  -5   71.26    4.94
   5  12  -4    5.14    1.65
   5 -12  -4    5.63    1.64
   5  12  -4    6.37    1.56
   5  12  -3  259.78    9.42
   5  12  -3  272.01    9.62
   5 -12  -3  264.65   10.04
   5  12  -2   84.70    5.43
   5 -12  -2   86.95    5.80
   5  12  -2   87.59    5.50
   5 -12  -1   96.08    6.15
   5  12  -1   88.88    5.62
   5  12  -1   83.86    5.31
   5 -12   0   34.75    3.74
   5  12   0   36.55    3.66
   5  12   0   36.92    3.55
   5 -12   1   11.21    2.14
   5  12   1   11.31    2.04
   5  12   1   11.08    2.11
   5  12   2   21.23    2.90
   5 -12   2   22.43    2.97
   5 -12   3  215.70    9.28
   5  12   3  219.92    8.96
   5  12   4    5.38    1.54
   5 -12   4    6.62    1.87
   5  12   5   20.93    2.84
   5 -12   5   23.89    3.13
   5 -12   6    0.14    0.93
   5  12   6    1.36    0.99
   5  12   7  163.98    7.62
   5 -12   7  164.63    8.02
   5  12   8   60.31    4.56
   5 -12   8   61.22    4.90
   5  12   9  144.97    6.88
   5 -12   9  148.12    7.52
   5  12  10   16.22    2.27
   5 -12  10   16.10    2.51
   5  12  11  188.62    7.41
   5 -12  11  184.11    8.09
   5  12  12    0.83    0.69
   5 -12  12    0.63    0.77
   5  12  13    3.04    0.89
   5 -12  13    3.65    1.33
   5  12  14    1.00    0.51
   5 -12  14    0.92    0.68
   5  12  15   61.49    3.28
   5 -12  15   56.17    3.92
   5 -12  16    2.91    1.00
   5 -12  17    1.44    0.76
   5 -12  18    2.93    0.95
   5 -12  19   27.00    2.05
   5  13 -20    4.39    0.81
   5  13 -20    3.89    0.89
   5  13 -19   10.18    1.31
   5  13 -19    9.26    1.43
   5  13 -18   11.93    1.55
   5  13 -18    8.56    1.48
   5  13 -17   11.73    1.62
   5  13 -17   10.40    1.63
   5  13 -16   58.60    3.61
  -5  13  16   62.81    3.43
   5  13 -16   55.67    3.85
  -5  13  15   28.22    2.45
   5  13 -15   29.85    2.77
   5  13 -15   29.37    2.92
   5  13 -14    4.13    1.51
  -5  13  14    3.24    0.95
   5  13 -14    2.54    1.00
   5  13 -13   15.78    2.18
  -5  13  13   17.81    2.22
   5  13 -13   16.26    2.27
   5  13 -12    4.22    1.48
   5  13 -12    1.44    0.87
   5  13 -11   15.23    2.26
   5  13 -11   13.44    2.14
   5  13 -10   10.21    2.01
   5  13  -9   95.23    5.35
   5  13  -8   70.64    4.65
   5  13  -7   53.93    4.08
   5  13  -6   -0.13    0.52
   5  13  -6    0.29    1.05
   5 -13  -5    7.23    1.62
   5  13  -5    5.56    1.36
   5  13  -5    4.88    1.29
   5  13  -4  230.43    8.41
   5  13  -4  228.48    8.53
   5  13  -3  216.73    8.29
   5 -13  -3  231.41    8.80
   5  13  -3  218.80    8.28
   5 -13  -2  110.18    6.18
   5  13  -2  107.94    5.95
   5  13  -2  108.17    5.81
   5 -13  -1   37.32    3.67
   5  13  -1   39.76    3.66
   5  13  -1   37.71    3.49
   5  13   0   50.82    4.16
   5 -13   0   50.58    4.29
   5  13   1   12.93    2.10
   5 -13   1   10.58    2.02
   5 -13   2   82.68    5.48
   5  13   2   83.41    5.36
   5 -13   3  104.89    6.17
   5  13   3  111.41    6.20
   5 -13   4  109.55    6.28
   5  13   4  112.84    6.19
   5  13   5   20.97    2.73
   5 -13   5   21.34    2.83
   5 -13   6   15.41    2.49
   5  13   6    9.80    1.85
   5 -13   7   69.47    4.91
   5  13   7   72.44    4.80
   5 -13   8    0.48    0.68
   5  13   8    1.70    0.89
   5 -13   9   67.02    4.65
   5  13   9   60.06    4.18
   5  13  10   18.35    2.27
   5 -13  10   19.33    2.52
   5  13  11    7.84    1.45
   5 -13  11    6.55    1.40
   5 -13  12   40.73    3.34
   5  13  12   41.91    3.01
   5  13  13    1.05    0.63
   5 -13  13    0.44    0.57
   5 -13  14   12.37    1.70
   5  13  14   14.97    1.56
   5 -13  15    7.79    1.30
   5 -13  16    7.35    1.24
   5 -13  17   59.63    2.99
   5  14 -17    6.84    0.94
   5  14 -16   40.50    2.40
  -5  14  16   46.43    2.47
  -5  14  15   17.15    1.68
   5  14 -15   16.71    1.68
   5  14 -14   26.78    2.25
  -5  14  14   30.91    2.39
   5  14 -13   51.57    3.22
  -5  14  13   48.91    3.17
   5  14 -12   41.81    2.99
  -5  14  12   43.36    3.12
  -5  14  11  110.23    5.14
   5  14 -11  103.20    4.83
  -5  14  10   55.39    3.76
   5  14 -10   47.44    3.35
   5  14  -9   29.59    2.75
   5  14  -8    9.00    1.53
   5  14  -7   -0.49    1.19
   5  14  -6    2.27    1.02
   5  14  -5   12.80    1.83
   5  14  -5   12.27    1.97
   5  14  -4  145.76    6.11
   5  14  -4  151.05    6.41
   5  14  -3    1.55    0.84
   5  14  -2   66.11    4.30
   5 -14  -2   65.58    4.26
   5 -14  -1   17.33    2.22
   5  14  -1   20.79    2.49
   5  14   0   55.41    4.02
   5 -14   0   51.42    3.86
   5 -14   1    1.31    0.69
   5  14   1    1.03    0.71
   5 -14   2    3.26    1.08
   5  14   2    4.74    1.28
   5 -14   3  169.20    7.03
   5  14   3  155.57    6.73
   5 -14   4   84.98    4.98
   5  14   4   90.56    5.13
   5 -14   5   66.65    4.39
   5  14   5   63.33    4.24
   5  14   6  162.89    6.63
   5 -14   6  164.11    6.79
   5 -14   7   20.72    2.43
   5  14   7   19.60    2.33
   5  14   8    3.09    1.09
   5 -14   8    2.33    0.92
   5 -14   9    2.42    0.88
   5  14   9    2.22    0.94
   5  14  10   38.58    2.83
   5 -14  10   39.38    3.06
   5  14  11   33.35    2.49
   5 -14  11   35.84    2.81
   5 -14  12    3.33    0.88
   5  14  12    3.75    0.85
   5 -14  13    5.31    1.03
   5  14  13    4.10    0.74
   5 -14  14    1.74    0.59
  -5  15  13    6.37    0.99
   5  15 -12    0.26    0.52
  -5  15  12    0.36    0.44
  -5  15  11   10.14    1.38
   5  15 -11    9.44    1.30
  -5  15  10    0.36    0.46
   5  15 -10   -0.82    0.60
  -5  15   9    0.09    0.42
  -5  15   8    3.51    0.90
  -5  15   7    5.98    1.21
  -5  15   6    1.45    0.86
  -5  15   5   45.92    3.25
   5  15  -5   43.24    2.73
   5  15  -4   17.87    1.89
  -5  15   4   18.14    2.07
   5  15  -3    2.33    0.72
  -5  15   3    3.68    1.04
   5  15  -2   12.11    1.67
  -5  15   2   13.50    1.78
   5  15  -1   19.36    2.09
  -5  15   1   21.28    2.18
  -5  15   0   39.13    2.86
   5  15   0   34.41    2.82
   5  15   1    3.56    1.00
  -5  15  -1    5.69    1.12
   5  15   2   59.51    3.71
   5 -15   2   68.60    3.70
  -5  15  -2   64.57    3.43
   5 -15   3    3.14    0.90
   5  15   3    3.49    1.04
  -5  15  -3    2.45    0.73
   5 -15   4   52.51    3.23
   5  15   4   56.46    3.56
   5 -15   5    1.07    0.58
   5  15   5    1.54    0.63
   5 -15   6   11.44    1.54
   5  15   6    9.77    1.48
   5 -15   7  113.79    4.52
   5  15   7  115.47    4.70
   5 -15   8    4.72    0.99
   5  15   8    5.42    1.03
   5 -15   9   18.63    1.71
   5  15   9   16.35    1.64
   5 -15  10   12.19    1.31
   5  15  10   13.53    1.38
  -5  16  10  115.34    3.75
  -5  16   9   -0.08    0.30
  -5  16   8    1.65    0.53
  -5  16   7   37.85    2.42
  -5  16   6   10.41    1.33
  -5  16   5   29.22    2.19
  -5  16   4    3.05    0.83
  -5  16   3    1.28    0.58
   5  16  -2   22.55    1.74
  -5  16   2   23.44    1.91
   5  16  -1   32.33    2.16
  -5  16   1   32.10    2.17
  -5  16   0   41.73    2.39
   5  16   0   41.13    2.47
   5  16   1   32.73    2.24
  -5  16  -1   30.65    1.93
   5  16   2   89.34    3.69
   5  16   3    4.47    0.88
   5  16   4   31.53    2.14
   5  16   5    0.24    0.33
   5  16   6    2.61    0.65
  -6   0  32   16.41    1.59
  -6   0  31   -0.26    0.51
  -6   0  30  296.27    8.09
   6   0 -30  306.12    8.90
   6   0 -29    0.88    0.89
   6   0 -28   82.40    5.14
   6   0 -27   -0.58    1.10
   6   0 -26  121.97    6.62
   6   0 -25    1.52    1.15
   6   0 -24   90.81    5.79
   6   0 -23    0.81    0.72
   6   0 -22  210.36    8.59
   6   0 -22  226.21    9.25
   6   0 -21    1.08    0.82
   6   0 -21    0.01    0.59
   6   0 -20  263.48    9.57
   6   0 -20  261.45    9.22
   6   0 -19    0.40    0.64
   6   0 -19    0.16    0.75
   6   0 -18   44.78    3.64
   6   0 -18   42.28    3.61
   6   0 -17   -0.32    0.58
   6   0 -16   20.95    2.43
   6   0 -15    0.29    0.48
   6   0 -14  335.46    8.93
   6   0 -13    0.26    0.40
   6   0 -12   71.04    3.87
   6   0 -11    0.11    0.38
   6   0 -10  203.22    6.17
   6   0  -9    1.43    0.58
   6   0  -8  199.46    5.71
   6   0  -7    1.98    0.63
   6   0  -6    0.88    0.46
  -6   0   5    0.98    0.50
   6   0  -5    2.65    0.67
  -6   0   4  958.95   11.69
  -6   0   3   -0.24    0.39
  -6   0   2    6.63    0.97
  -6   0   1    0.81    0.44
  -6   0   0 1112.43   11.97
  -6   0  -1    0.40    0.26
  -6   0  -2    8.59    1.13
  -6   0  -3    2.31    0.69
  -6   0  -4  656.09   10.01
  -6   0  -5    1.63    0.61
  -6   0  -6  202.35    6.00
  -6   0  -7    0.20    0.32
  -6   0  -8   10.88    1.54
  -6   0  -9    0.68    0.65
  -6   0 -10  373.25    9.20
  -6   0 -11    1.38    0.55
  -6   0 -12   26.66    2.71
   6   0  13    1.62    1.01
  -6   0 -13    0.29    0.46
   6   0  14  152.95    7.03
  -6   0 -14  156.20    6.79
   6   0  15    1.20    0.81
   6   0  16   47.25    4.07
   6   0  17    0.70    0.65
   6   0  18    2.65    1.06
   6   0  19    0.31    0.83
   6   0  20  118.84    6.49
   6   0  21   -0.04    0.64
   6   0  22  195.88    7.97
   6   0  23    0.59    0.57
   6   0  24   20.60    2.39
   6   0  25    0.67    0.60
   6   0  26   22.32    2.04
  -6   1  32    7.23    1.02
  -6  -1  32    6.43    1.09
  -6   1  31   23.24    2.02
  -6  -1  31   22.28    2.10
   6  -1 -30   16.36    2.09
  -6   1  30   12.63    1.63
  -6  -1  30   13.77    1.84
   6   1 -29    4.35    1.15
   6  -1 -29    3.68    1.13
   6   1 -28   41.51    3.67
   6  -1 -28   36.17    3.41
   6   1 -27   33.50    3.39
   6  -1 -27   30.65    3.25
   6   1 -26   57.59    4.53
   6  -1 -26   60.30    4.64
   6   1 -25  101.60    6.04
   6  -1 -25  107.64    6.34
   6   1 -24   26.26    3.18
   6  -1 -24   25.26    3.09
   6   1 -23    2.65    1.14
   6  -1 -23    2.82    1.17
   6   1 -22  268.47    9.65
   6  -1 -22  262.34    9.68
   6  -1 -22  264.41    9.97
   6   1 -21   59.69    4.72
   6   1 -21   55.32    4.34
   6  -1 -21   56.74    4.45
   6  -1 -21   58.96    4.63
   6   1 -20  193.69    8.25
   6   1 -20  188.32    7.81
   6  -1 -20  183.06    7.75
   6  -1 -20  185.19    8.02
   6   1 -19  212.20    8.40
   6   1 -19  210.58    8.07
   6  -1 -19  200.62    7.95
   6  -1 -19  210.74    8.30
   6   1 -18  244.05    8.70
   6   1 -18  253.49    8.54
   6  -1 -18  234.39    8.53
   6  -1 -18  238.47    8.37
   6  -1 -17    3.26    0.96
   6   1 -17    4.99    1.37
   6   1 -16  406.16   10.50
   6  -1 -16  385.01   10.27
   6  -1 -15   33.61    2.95
   6   1 -15   36.69    3.09
   6   1 -14   16.72    2.04
   6  -1 -14   16.81    2.04
   6  -1 -13    2.89    0.92
   6   1 -13    3.43    0.94
   6   1 -12  224.37    6.79
   6  -1 -12  217.06    6.84
   6   1 -11   50.32    3.18
   6  -1 -11   51.07    3.22
   6   1 -10 1212.34   14.83
   6  -1 -10 1185.79   14.92
   6   1  -9  111.13    4.36
   6  -1  -9  117.31    4.57
   6  -1  -8    8.22    1.23
   6   1  -8    9.05    1.19
   6  -1  -7   58.46    3.11
   6   1  -7   59.28    2.99
   6   1  -6  200.47    5.37
   6   1  -5  150.95    4.58
  -6  -1   5  141.24    4.39
  -6   1   5  144.50    4.78
  -6  -1   4  272.80    6.03
  -6   1   4  280.94    6.60
   6   1  -4  281.65    6.18
  -6   1   3  219.85    5.73
  -6  -1   3  214.27    5.25
  -6   1   2  208.66    5.54
  -6  -1   2  204.48    4.99
  -6  -1   1   26.29    1.78
  -6   1   1   27.07    1.96
  -6   1   0  143.07    4.47
  -6  -1   0  142.63    4.12
  -6   1  -1   36.54    2.31
  -6  -1  -1   35.00    2.07
  -6   1  -2   52.86    2.83
  -6  -1  -2   54.00    2.63
  -6   1  -3   70.48    3.33
  -6  -1  -3   69.50    3.06
  -6   1  -4 2011.45   18.28
  -6  -1  -4 1961.95   16.76
  -6   1  -5   39.74    2.64
  -6  -1  -5   37.57    2.38
  -6   1  -6  473.02    9.38
  -6  -1  -6  442.01    8.43
  -6   1  -7 1478.37   16.89
  -6  -1  -7 1476.53   15.96
  -6   1  -8   56.56    3.46
  -6  -1  -8   58.92    3.30
  -6   1  -9   79.83    4.22
  -6  -1  -9   83.72    4.10
  -6   1 -10   26.84    2.56
  -6  -1 -10   28.41    2.52
  -6   1 -11  121.40    5.53
  -6  -1 -11  129.37    5.52
  -6   1 -12  227.89    7.93
  -6  -1 -12  222.05    7.46
   6  -1  13  102.00    5.74
  -6   1 -13  111.35    5.74
  -6  -1 -13   97.29    5.08
   6   1  14   10.27    1.87
   6  -1  14    9.35    1.83
  -6   1 -14    8.99    1.62
   6   1  15    0.37    0.86
   6  -1  15    0.79    0.69
  -6   1 -15    0.45    0.66
   6   1  16    1.72    0.90
   6  -1  16    2.19    0.93
   6   1  17  256.86    9.34
   6  -1  17  261.23    9.81
   6   1  18   11.10    1.96
   6  -1  18   16.00    2.49
   6   1  19    3.89    1.21
   6  -1  19    4.64    1.41
   6   1  20   94.44    5.63
   6  -1  20   93.47    5.86
   6   1  21    8.27    1.68
   6  -1  21    6.60    1.67
   6   1  22  116.39    5.93
   6  -1  22  114.77    6.25
   6   1  23   58.24    4.00
   6  -1  23   55.05    4.17
   6  -1  24    1.52    0.78
   6   1  24    1.63    0.66
   6  -1  25    0.93    0.57
   6  -1  26    0.22    0.52
   6  -1  27   75.61    3.39
  -6  -2  32    0.93    0.52
  -6   2  31   65.22    3.09
  -6  -2  31   70.91    3.71
  -6   2  30    2.72    0.77
  -6  -2  30    3.67    1.04
   6  -2 -30    2.29    0.91
   6  -2 -29   19.75    2.40
   6   2 -29   21.97    2.52
   6   2 -28    1.05    0.84
   6  -2 -28    1.35    0.96
   6   2 -27  123.48    6.34
   6  -2 -27  124.19    6.44
   6   2 -26   24.57    2.95
   6  -2 -26   22.36    2.80
   6   2 -25   29.83    3.23
   6  -2 -25   30.61    3.39
   6   2 -24   67.21    4.87
   6  -2 -24   64.73    4.92
   6   2 -23  110.97    6.22
   6  -2 -23  109.63    6.30
   6  -2 -22   -0.71    1.07
   6   2 -22   -0.29    0.95
   6   2 -21   88.51    5.74
   6   2 -21   87.89    5.45
   6  -2 -21   87.11    5.53
   6  -2 -21   79.90    5.38
   6   2 -20    9.16    1.84
   6   2 -20    9.39    1.85
   6  -2 -20   11.04    1.95
   6  -2 -20    9.29    1.90
   6   2 -19  106.33    6.00
   6   2 -19  112.89    5.86
   6  -2 -19  100.15    5.76
   6  -2 -19  116.18    6.04
   6   2 -18  212.86    7.81
   6  -2 -18  215.64    8.15
   6  -2 -18  214.30    8.03
   6   2 -18  220.58    8.35
   6  -2 -17   17.43    2.17
   6  -2 -17   20.54    2.49
   6  -2 -17   16.99    2.28
   6   2 -17   16.52    2.24
   6  -2 -16   17.08    2.14
   6   2 -16   14.96    2.00
   6  -2 -15   36.09    3.09
   6   2 -15   40.22    3.25
   6  -2 -14   29.09    2.67
   6   2 -14   32.43    2.79
   6  -2 -13    0.70    0.68
   6   2 -13   -0.29    0.72
   6  -2 -12    8.61    1.44
   6   2 -12    8.58    1.37
   6   2 -11  644.19   11.20
   6  -2 -11  637.08   11.50
   6   2 -10   20.66    1.96
   6  -2 -10   22.39    2.13
   6   2  -9    3.46    0.80
   6  -2  -9    2.11    0.71
   6  -2  -8 1013.29   13.56
   6   2  -8 1007.29   12.65
   6   2  -7  310.76    6.84
   6   2  -6   13.07    1.38
   6   2  -5  841.63   10.61
  -6   2   5  832.77   11.93
   6   2  -4  305.04    6.23
  -6  -2   4  287.39    6.01
  -6   2   4  308.11    7.30
  -6   2   3  375.15    7.83
  -6  -2   3  348.70    6.34
  -6  -2   2  301.58    5.74
  -6   2   2  318.73    7.10
  -6  -2   1   76.15    2.82
  -6   2   1   83.25    3.60
  -6   2   0  991.26   12.22
  -6  -2   0 1009.53   10.43
  -6  -2  -1  247.68    5.24
  -6   2  -1  249.67    6.30
  -6   2  -2   14.07    1.51
  -6  -2  -2   15.23    1.34
  -6   2  -3 2802.31   21.71
  -6  -2  -3 2825.77   18.60
  -6   2  -4 1225.53   14.71
  -6  -2  -4 1187.38   12.45
  -6   2  -5  910.43   13.01
  -6  -2  -5  877.60   11.02
  -6   2  -6  694.57   11.78
  -6  -2  -6  663.94    9.95
  -6   2  -7  100.41    4.55
  -6  -2  -7   94.74    3.92
  -6   2  -8   27.76    2.50
  -6  -2  -8   27.10    2.18
  -6   2  -9   65.03    3.94
  -6  -2  -9   66.20    3.60
  -6   2 -10   26.23    2.53
  -6  -2 -10   26.77    2.36
  -6  -2 -11    1.90    0.81
  -6   2 -11    1.14    0.66
  -6   2 -12   87.43    5.01
  -6  -2 -12   95.42    4.72
   6  -2  13   11.44    1.98
  -6   2 -13   10.44    1.92
   6  -2  14  439.67   12.27
  -6   2 -14  441.09   11.87
   6   2  15   13.26    2.00
  -6   2 -15   15.30    2.18
   6  -2  15   13.78    2.26
  -6   2 -15   13.59    2.19
  -6   2 -16   21.05    2.53
   6   2  16   25.51    2.88
   6  -2  16   22.33    2.94
  -6   2 -16   24.51    2.95
   6   2  17  262.79    9.30
   6  -2  17  261.37    9.91
   6   2  18    5.89    1.41
   6  -2  18    7.36    1.83
   6   2  19    8.64    1.74
   6  -2  19    7.45    1.69
   6  -2  20  111.06    6.51
   6  -2  21   52.92    4.39
   6  -2  22    5.63    1.55
   6  -2  23  133.12    6.54
   6  -2  24   34.45    3.12
   6  -2  25   26.48    2.61
   6  -2  26   82.26    4.11
   6  -2  27   18.69    1.77
  -6  -3  32    7.11    1.06
  -6  -3  31   17.08    1.81
   6  -3 -30   18.16    2.09
  -6  -3  30   22.50    2.25
  -6   3  29    0.12    0.45
   6  -3 -29   -0.31    0.79
   6  -3 -28   45.91    3.69
   6   3 -28   48.05    3.69
   6   3 -27   -0.17    0.76
   6  -3 -27    2.03    1.07
   6   3 -26   15.80    2.38
   6  -3 -26   11.36    2.03
   6   3 -25   51.66    4.19
   6  -3 -25   45.28    4.04
   6   3 -24   45.82    4.00
   6  -3 -24   44.71    4.08
   6   3 -23   25.58    2.99
   6  -3 -23   22.97    2.89
   6   3 -22    5.32    1.42
   6  -3 -22    5.34    1.45
   6   3 -21  182.30    8.28
   6  -3 -21  162.82    7.50
   6   3 -21  160.71    7.25
   6  -3 -21  159.32    7.54
   6  -3 -20   10.30    1.89
   6   3 -20   11.45    2.04
   6   3 -20   10.78    1.98
   6  -3 -20   10.57    1.93
   6   3 -19  110.01    5.76
   6  -3 -19  109.44    5.93
   6  -3 -19  116.26    6.21
   6   3 -19  120.17    6.42
   6   3 -18  272.24    8.82
   6  -3 -18  252.39    8.85
   6  -3 -18  263.65    8.98
   6  -3 -18  252.26    8.92
   6   3 -18  269.61    9.35
   6   3 -17   16.62    2.32
   6  -3 -17   16.13    2.26
   6  -3 -17   17.95    2.34
   6   3 -17   14.56    2.02
   6  -3 -17   15.16    2.15
   6  -3 -16  254.42    8.48
   6   3 -16  266.95    8.66
   6  -3 -15   34.98    3.08
   6   3 -15   39.21    3.19
   6  -3 -14  372.77    9.72
   6   3 -14  379.32    9.65
   6  -3 -13   12.32    1.76
   6   3 -13   14.61    1.91
   6  -3 -12   21.28    2.25
   6   3 -12   18.55    2.01
   6  -3 -11    4.18    0.96
   6   3 -11    3.53    0.93
   6   3 -10   75.35    3.72
   6   3  -9  281.93    6.96
   6   3  -8  409.08    8.07
   6   3  -7   65.93    3.15
   6   3  -6  196.79    5.26
  -6   3   6  194.33    6.06
   6   3  -5   25.31    1.84
  -6  -3   5   23.00    1.64
  -6   3   5   22.36    2.02
   6   3  -4  305.57    6.15
  -6   3   4  301.54    7.40
  -6  -3   4  311.27    5.75
  -6  -3   3  138.09    3.67
   6   3  -3  143.12    4.13
  -6   3   3  136.49    4.90
  -6   3   2    6.21    1.07
  -6  -3   2    6.18    0.75
  -6   3   1 1556.09   16.02
  -6  -3   1 1588.78   12.00
  -6   3   0   22.57    1.93
  -6  -3   0   24.16    1.52
  -6   3  -1   59.81    3.22
  -6  -3  -1   61.21    2.41
  -6  -3  -2    5.40    0.79
  -6   3  -2    5.25    1.04
  -6   3  -3  165.58    5.50
  -6  -3  -3  158.93    4.13
  -6   3  -4    0.30    0.40
  -6  -3  -4    0.48    0.22
  -6   3  -5    1.41    0.61
  -6  -3  -5    1.93    0.55
  -6   3  -6   37.27    2.78
  -6  -3  -6   36.74    2.25
  -6   3  -7  220.31    6.99
  -6  -3  -7  233.78    5.95
  -6   3  -8   15.74    1.93
  -6  -3  -8   19.31    1.82
  -6   3  -9  128.59    5.62
  -6  -3  -9  139.94    4.95
  -6   3 -10   37.58    3.15
  -6  -3 -10   41.25    2.80
  -6   3 -11   40.35    3.36
   6  -3  12  250.66    9.07
  -6   3 -12  243.97    8.51
   6  -3  13   -0.14    0.61
  -6   3 -13    0.35    0.59
   6  -3  14   16.13    2.34
  -6   3 -14   17.41    2.50
   6  -3  15   44.26    4.11
  -6   3 -15   45.05    3.96
  -6   3 -15   43.84    3.71
  -6   3 -16   61.07    4.47
   6  -3  16   51.69    4.45
  -6   3 -16   58.42    4.55
   6  -3  17   50.52    4.46
   6  -3  18   89.59    5.92
   6  -3  19    2.59    1.18
   6  -3  20   46.02    4.18
   6  -3  21   25.74    3.08
   6  -3  22   16.87    2.45
   6  -3  23   33.01    3.23
   6  -3  24  119.32    5.80
   6  -3  25    4.76    1.23
   6  -3  26    8.61    1.39
   6  -3  27   15.56    1.61
  -6  -4  32   24.54    1.83
  -6  -4  31   10.09    1.37
  -6  -4  30    2.34    0.88
   6  -4 -29   39.62    3.11
  -6  -4  29   42.10    3.18
   6  -4 -28   13.23    1.94
   6  -4 -27    3.53    1.13
   6   4 -26   15.57    2.19
   6  -4 -26   15.52    2.38
   6   4 -25    8.63    1.74
   6  -4 -25    9.06    1.88
   6   4 -24    4.50    1.36
   6  -4 -24    6.05    1.44
   6   4 -23   29.63    3.12
   6  -4 -23   25.86    3.06
   6   4 -22   97.92    5.61
   6  -4 -22   97.42    5.80
   6   4 -21  107.06    5.85
   6  -4 -21   90.83    5.54
   6   4 -20    6.38    1.44
   6   4 -20    6.54    1.58
   6   4 -20    7.52    1.76
   6  -4 -20    4.97    1.33
   6   4 -19  196.79    7.62
   6   4 -19  188.44    7.80
   6  -4 -19  182.30    7.75
   6  -4 -19  179.15    7.59
   6   4 -19  205.70    8.46
   6   4 -18  184.98    7.25
   6  -4 -18  175.34    7.38
   6  -4 -18  183.96    7.61
   6   4 -18  174.67    7.43
   6   4 -18  188.11    7.84
   6   4 -17   77.10    4.54
   6  -4 -17   72.00    4.62
   6  -4 -17   79.87    4.93
   6   4 -17   83.47    5.04
   6   4 -17   80.96    4.99
   6   4 -16    8.88    1.63
   6  -4 -16   10.36    1.77
   6  -4 -16   11.74    1.91
   6   4 -15  119.65    5.72
   6   4 -14    4.40    1.21
   6   4 -13   22.99    2.36
   6   4 -12  156.83    5.86
   6   4 -11   50.38    3.19
   6   4 -10   46.33    2.97
   6   4  -9  308.73    7.37
   6   4  -8    4.35    0.96
   6   4  -7    0.49    0.40
  -6   4   7    0.22    0.40
   6   4  -6  175.12    5.00
  -6  -4   6  184.32    4.46
  -6   4   6  170.38    5.94
   6   4  -5  859.48   10.65
  -6   4   5  838.24   12.94
   6   4  -4  262.38    5.67
  -6   4   4  260.36    7.09
  -6   4   3   11.21    1.46
   6   4  -3   12.96    1.23
  -6   4   2  322.34    7.61
  -6   4   1  140.58    4.99
  -6   4   0   85.67    3.96
  -6   4  -1   64.58    3.48
  -6   4  -2  308.66    7.65
  -6   4  -3  401.30    8.90
  -6   4  -4   25.16    2.28
  -6   4  -5  173.26    6.11
  -6   4  -6   66.86    3.88
  -6   4  -7   62.58    3.84
  -6   4  -8    5.87    1.28
  -6   4  -9    1.10    0.67
  -6   4 -10    2.50    0.90
   6  -4  11   20.96    2.64
  -6   4 -11   18.63    2.35
   6  -4  12   53.70    4.25
  -6   4 -12   50.43    4.00
   6  -4  13    2.91    0.88
  -6   4 -13    7.42    1.73
   6  -4  14  104.64    6.23
  -6   4 -14  118.62    6.40
   6  -4  15   43.81    4.12
  -6   4 -15   46.78    4.08
   6  -4  16   18.20    2.65
   6  -4  17    8.11    1.96
   6  -4  18  158.75    7.94
   6  -4  19  117.04    6.76
   6  -4  20    6.10    1.70
   6  -4  21    1.10    0.85
   6  -4  22   34.38    3.46
   6  -4  23    3.12    1.18
   6  -4  24   85.32    4.83
   6  -4  25    3.45    0.89
   6  -4  26   11.16    1.50
   6  -4  27   31.25    2.14
  -6   4 -27   31.73    2.07
  -6  -5  31   58.50    2.92
  -6  -5  30   18.18    1.84
   6  -5 -29   67.67    3.71
  -6  -5  29   69.91    3.86
   6  -5 -28   17.40    2.05
  -6  -5  28   21.81    2.35
   6  -5 -27    7.02    1.44
   6  -5 -26   19.93    2.43
   6  -5 -25  144.66    6.69
   6   5 -25  156.45    6.63
   6   5 -24   99.79    5.45
   6  -5 -24   83.77    5.24
   6   5 -24   91.68    5.32
   6   5 -23   83.82    5.04
   6  -5 -23   78.76    5.16
   6   5 -23   80.25    5.13
   6   5 -22    1.46    0.91
   6   5 -22    0.97    0.85
   6  -5 -22    0.44    0.60
   6   5 -21  308.69    9.67
   6  -5 -21  280.83    9.66
   6   5 -21  275.73    9.74
   6   5 -20   20.11    2.45
   6  -5 -20   17.65    2.44
   6   5 -20   15.53    2.35
   6  -5 -19   31.77    3.26
   6  -5 -19   29.64    3.10
   6   5 -19   28.25    3.16
   6   5 -19   30.93    3.38
   6   5 -18    5.82    1.45
   6  -5 -18    7.37    1.62
   6  -5 -18    4.34    1.25
   6   5 -18    4.77    1.28
   6  -5 -17  201.99    7.83
   6  -5 -17  200.03    7.96
   6   5 -17  195.73    8.04
   6   5 -17  208.21    8.11
   6   5 -16    0.06    0.73
   6  -5 -16   -0.38    0.57
   6  -5 -16    0.44    0.66
   6   5 -16    1.66    0.81
   6   5 -15    5.23    1.22
   6  -5 -15    2.45    1.10
   6  -5 -15    4.07    1.19
   6   5 -15    3.71    1.17
   6   5 -14    2.31    0.89
   6   5 -13  197.67    6.93
   6   5 -12   75.63    4.15
   6   5 -11    1.29    0.67
   6   5 -10  128.07    5.02
  -6   5   9  203.33    7.02
   6   5  -9  196.64    5.99
   6   5  -8   14.75    1.59
  -6   5   8   13.77    1.84
   6   5  -7  197.86    5.57
  -6   5   7  188.14    6.64
   6   5  -6  151.54    4.68
  -6   5   6  147.00    5.66
   6   5  -5  338.80    6.68
  -6   5   5  327.48    8.34
   6   5  -4    9.65    1.09
  -6   5   4    8.06    1.31
  -6   5   3    0.14    0.40
  -6   5   2    3.26    0.81
  -6   5   1  280.71    7.35
  -6   5   0  165.59    5.76
  -6   5  -1  297.41    7.72
  -6   5  -2    2.59    0.83
  -6   5  -3    1.01    0.62
  -6   5  -4   17.51    1.98
  -6   5  -5    2.24    0.76
  -6   5  -6   22.33    2.37
  -6   5  -7  332.64    9.07
  -6   5  -8   11.04    1.68
  -6   5  -9  285.35    8.86
   6  -5  10    2.46    1.04
  -6   5 -10    3.20    1.26
   6  -5  11  479.56   12.85
  -6   5 -11  472.59   11.93
   6  -5  12    0.97    0.64
  -6   5 -12    1.25    0.78
   6  -5  13   28.98    3.27
  -6   5 -13   27.79    3.14
   6  -5  14   37.32    3.82
  -6   5 -14   40.53    3.79
   6  -5  15  244.45    9.75
   6  -5  16  217.63    9.26
   6  -5  17   -0.18    0.88
   6  -5  18   16.40    2.60
   6  -5  19   51.60    4.48
   6  -5  20  317.70   10.77
   6  -5  21   82.49    5.38
   6  -5  22    0.55    0.67
   6  -5  23   12.25    1.94
   6  -5  24    8.54    1.52
   6  -5  25    3.19    0.91
   6  -5  26   18.44    1.80
  -6   5 -26   17.50    1.71
  -6  -6  30   17.89    1.66
  -6  -6  29    3.23    0.83
  -6  -6  28    2.68    0.86
   6  -6 -28    2.15    0.79
   6  -6 -27   41.95    3.08
  -6  -6  27   38.25    3.04
   6   6 -26   59.93    3.89
   6  -6 -26   60.53    3.90
   6  -6 -25   35.25    3.12
   6   6 -25   29.44    2.94
   6   6 -24    8.20    1.67
   6  -6 -24    6.71    1.51
   6  -6 -23  101.48    5.63
   6   6 -23  104.30    5.90
   6  -6 -22  570.15   13.37
   6   6 -22  518.58   13.47
   6  -6 -21  188.33    7.79
   6   6 -21  192.35    8.33
   6  -6 -20  119.81    6.19
   6   6 -20  101.32    6.11
   6  -6 -19   30.06    3.16
   6  -6 -19   27.17    3.09
   6   6 -19   22.69    2.89
   6  -6 -18   82.42    5.05
   6  -6 -18   76.66    5.04
   6   6 -18   77.42    5.33
   6   6 -18   80.24    5.26
   6  -6 -17  185.21    7.49
   6  -6 -17  178.17    7.64
   6   6 -17  193.41    7.93
   6   6 -17  180.60    8.00
   6  -6 -16   26.75    2.84
   6  -6 -16   27.94    2.97
   6   6 -16   27.40    2.92
   6   6 -16   25.30    3.01
   6   6 -15    3.76    1.25
   6  -6 -15    3.82    1.12
   6   6 -15    1.34    0.73
   6   6 -14    1.27    0.52
   6  -6 -14    2.22    0.81
   6  -6 -14    1.63    0.73
   6   6 -14    1.90    0.72
   6   6 -13    1.95    0.77
   6   6 -13    0.58    0.74
  -6   6  12  311.47    9.54
   6   6 -12  317.97    8.69
   6   6 -11    0.62    0.56
  -6   6  11    0.94    0.67
  -6   6  10   97.53    5.13
   6   6 -10  102.04    4.56
   6   6  -9    2.93    0.79
  -6   6   9    4.95    1.13
   6   6  -8   37.61    2.59
  -6   6   8   33.01    2.89
  -6   6   7    4.78    1.23
   6   6  -7    3.88    0.80
  -6   6   6    5.01    1.13
  -6   6   5   51.05    3.40
  -6   6   4   80.74    4.17
  -6   6   3    7.66    1.24
  -6   6   2   46.50    3.11
  -6   6   1   16.66    1.92
  -6   6   0  304.22    8.07
  -6   6  -1  293.33    7.96
  -6   6  -2  346.08    8.74
  -6   6  -3  411.77    9.68
  -6   6  -4   24.73    2.43
  -6   6  -5   54.41    3.66
  -6   6  -6    2.06    0.78
  -6   6  -7  231.89    7.77
  -6   6  -8   83.54    4.80
  -6   6  -9    1.61    0.74
   6   6   9    0.64    0.51
  -6   6 -10   95.33    5.37
   6   6  10   95.82    5.25
   6  -6  10  104.08    6.01
   6   6  11   35.70    3.23
   6  -6  11   35.32    3.60
  -6   6 -11   32.71    3.22
   6   6  12   12.06    1.81
  -6   6 -12   10.82    1.92
   6  -6  12   13.44    2.31
   6  -6  13    1.36    0.83
  -6   6 -13    0.99    0.76
   6  -6  14  431.23   12.89
   6  -6  15   83.02    5.77
   6  -6  16    5.23    1.50
   6  -6  17   87.84    5.90
   6  -6  18  465.50   13.31
   6  -6  19    0.93    0.89
   6  -6  20   35.20    3.51
   6  -6  21   29.91    3.10
   6  -6  22   41.31    3.52
   6  -6  23   -0.12    0.74
   6  -6  24   15.19    1.86
   6  -6  25   21.62    2.00
  -6   6 -25   25.44    2.13
   6  -6  26   14.16    1.41
  -6   6 -26   15.18    1.41
  -6  -7  29   57.63    2.81
  -6  -7  28   29.65    2.27
   6   7 -27   33.25    2.56
  -6  -7  27   30.09    2.46
  -6  -7  26   31.29    2.71
   6   7 -26   32.90    2.81
  -6  -7  25   13.70    1.91
   6   7 -25   14.89    2.04
   6   7 -24   -0.38    0.79
   6  -7 -23  101.51    5.22
   6   7 -23  100.41    5.80
   6  -7 -22   18.86    2.36
   6   7 -22   17.61    2.61
   6  -7 -21   -0.08    0.66
   6   7 -21    0.84    0.85
   6  -7 -20   18.18    2.36
   6   7 -20   17.41    2.66
   6  -7 -19  121.48    6.03
   6  -7 -19  119.15    6.24
   6   7 -19  111.75    6.54
   6  -7 -18   87.14    5.11
   6  -7 -18   81.70    5.20
   6   7 -18   78.84    5.55
   6   7 -17   -0.91    0.85
  -6   7  17   -1.51    0.76
   6  -7 -17    1.13    0.78
   6   7 -17    0.98    0.85
   6  -7 -16  177.41    7.66
  -6   7  16  182.11    8.02
   6   7 -16  173.94    8.06
   6   7 -16  169.06    7.29
   6  -7 -15  261.33    9.24
  -6   7  15  277.33    9.77
   6   7 -15  277.87   10.08
   6   7 -15  269.28    8.97
   6  -7 -14   52.39    4.16
  -6   7  14   54.60    4.28
   6   7 -14   52.98    4.38
   6   7 -14   60.42    4.16
   6  -7 -13   53.58    4.21
   6   7 -13   59.36    4.57
  -6   7  13   54.91    4.17
   6   7 -13   63.43    4.08
   6  -7 -12   27.60    3.00
  -6   7  12   27.23    2.68
   6   7 -12   27.48    3.07
  -6   7  12   25.50    2.82
   6   7 -12   30.25    2.74
   6   7 -11   -0.16    0.49
  -6   7  11    0.99    0.62
   6  -7 -11    0.08    0.72
   6   7 -11    0.92    0.88
  -6   7  10    1.89    0.85
   6   7 -10    3.62    1.21
  -6   7   9   49.71    3.68
  -6   7   8   54.16    3.75
  -6   7   7   64.04    3.97
  -6   7   6  170.49    6.36
  -6   7   5  177.19    6.38
  -6   7   4    5.29    1.13
  -6   7   3   18.32    2.03
  -6   7   2   17.16    1.95
  -6   7   1   58.09    3.66
  -6   7   0   50.41    3.38
  -6   7  -1  101.22    4.84
  -6   7  -2  253.11    7.77
  -6   7  -3   27.86    2.58
  -6   7  -4   60.58    3.90
  -6   7  -5    1.69    0.83
   6   7   5    1.04    0.58
  -6   7  -6   32.83    2.97
   6   7   6   39.15    3.41
   6  -7   7   25.30    2.94
  -6   7  -7   23.88    2.59
   6   7   7   23.56    2.72
   6  -7   8  149.67    7.16
   6   7   8  150.66    6.83
  -6   7  -8  148.21    6.54
  -6   7  -8  161.90    6.42
   6  -7   9    0.53    0.78
  -6   7  -9    0.51    0.64
   6   7   9   -0.44    0.57
   6  -7  10   44.60    3.99
   6   7  10   44.08    3.71
  -6   7 -10   43.06    3.70
   6  -7  11  525.75   13.81
  -6   7 -11  548.09   13.35
   6   7  11  543.30   12.94
   6  -7  12    1.26    0.89
   6   7  12    1.31    0.75
   6  -7  13    6.79    1.76
   6   7  13    7.27    1.45
   6  -7  14   -0.06    0.74
   6  -7  15   28.39    3.34
   6  -7  16   -0.17    0.91
   6  -7  17    4.05    1.36
   6  -7  18   31.38    3.41
   6  -7  19    2.68    1.11
   6  -7  20    2.15    0.97
   6  -7  21   12.21    1.96
   6  -7  22    4.51    1.12
   6  -7  23    7.11    1.26
  -6   7 -23    7.86    1.33
   6  -7  24   73.55    3.63
  -6   7 -24   87.22    3.93
  -6   7 -25    0.34    0.36
   6  -7  25    0.52    0.34
   6   8 -28   29.57    2.15
  -6  -8  27   51.67    2.75
   6   8 -27   47.90    2.86
   6   8 -27   47.29    3.04
   6   8 -26   44.78    3.12
  -6  -8  26   42.14    2.71
  -6  -8  25   -0.12    0.51
   6   8 -25   -0.30    0.69
  -6  -8  24   27.01    2.44
   6   8 -24   27.35    2.83
  -6  -8  23   16.21    2.01
   6   8 -23   11.29    1.97
  -6  -8  22   24.91    2.50
   6   8 -22   19.21    2.59
   6   8 -21   71.41    5.11
   6   8 -20   14.20    2.39
   6  -8 -19  198.98    7.80
   6   8 -19  182.83    8.42
   6  -8 -18    5.83    1.39
   6   8 -18    5.31    1.60
   6  -8 -17   32.69    3.24
   6   8 -17   26.11    3.24
   6  -8 -16  190.56    7.90
   6   8 -16  175.57    8.33
   6  -8 -15    5.92    1.52
   6   8 -15    6.67    1.78
   6  -8 -14    5.12    1.31
   6   8 -14    6.32    1.80
   6  -8 -13   70.13    4.91
   6   8 -13   76.08    5.38
  -6   8  12  232.92    8.26
   6  -8 -12  248.97    9.23
   6   8 -12  236.10    9.35
  -6   8  12  253.45    8.84
  -6   8  11  173.81    7.12
   6  -8 -11  178.03    7.86
   6   8 -11  164.44    7.70
  -6   8  11  181.93    7.30
  -6   8  10  486.72   11.93
   6  -8 -10  505.16   13.22
   6   8 -10  521.72   13.58
  -6   8  10  531.87   12.31
  -6   8   9   48.05    3.77
   6  -8  -9   48.86    4.14
   6   8  -9   51.53    4.25
   6   8  -9   49.07    4.05
  -6   8   9   56.83    3.94
  -6   8   8  151.60    6.28
   6   8  -8  169.40    7.56
   6  -8  -8  146.85    7.13
   6   8  -8  154.68    6.99
   6   8  -7  177.71    7.62
  -6   8   7  172.31    6.58
   6  -8  -7  169.74    7.63
   6   8  -7  170.42    7.28
  -6   8   6  200.70    6.93
   6  -8  -6  204.29    8.36
   6   8  -6  187.98    7.82
   6   8  -6  204.38    7.87
   6   8  -5    0.74    0.75
   6   8  -5    1.60    0.89
  -6   8   5    0.29    0.45
   6  -8  -4   27.81    3.14
  -6   8   4   29.77    2.68
   6   8  -4   34.93    3.17
  -6   8   3   81.17    4.41
   6  -8  -3   87.49    5.44
   6   8  -3   83.52    5.10
   6   8  -3   78.44    4.73
  -6   8   2   89.10    4.61
   6  -8  -2   93.32    5.62
  -6   8   1  178.81    6.53
   6  -8  -1  184.31    7.91
   6   8  -1  189.68    7.46
   6   8  -1  178.09    6.89
   6   8   0   11.67    1.89
  -6   8   0   10.93    1.64
   6  -8   0   10.08    1.90
   6   8   0    7.91    1.60
   6   8   1    2.87    1.15
  -6   8  -1    1.76    0.75
   6   8   1    2.52    0.99
   6  -8   1    0.02    0.60
  -6   8  -2    0.29    0.40
   6   8   2   -0.14    0.56
   6   8   3   56.86    4.20
  -6   8  -3   52.09    3.67
   6   8   3   50.42    3.66
  -6   8  -4   21.57    2.45
   6   8   4   25.99    2.89
   6   8   4   23.46    2.57
  -6   8  -5   20.63    2.36
  -6   8  -5   22.24    2.61
   6   8   5   21.75    2.65
  -6   8  -6  206.62    7.58
  -6   8  -6  212.21    7.83
   6   8   6  203.85    8.12
   6   8   7   64.59    4.58
  -6   8  -7   57.50    4.08
  -6   8  -7   56.58    4.15
   6  -8   8   33.29    3.35
  -6   8  -8   31.48    3.07
   6   8   8   28.61    3.10
   6  -8   9   21.25    2.75
  -6   8  -9   19.43    2.42
   6   8   9   26.60    2.97
   6  -8  10  134.91    6.93
  -6   8 -10  133.54    6.52
   6   8  10  126.19    6.42
   6  -8  11    3.45    1.30
   6   8  11    3.96    1.20
   6   8  12    2.46    0.92
   6  -8  12    1.24    1.03
   6  -8  13  468.11   13.14
   6   8  13  497.74   12.17
   6   8  14    2.29    0.93
   6  -8  14    1.23    0.95
   6  -8  15   90.72    5.74
   6  -8  16    0.01    0.69
   6  -8  17   28.64    3.14
   6  -8  18    5.57    1.38
   6  -8  19   56.21    4.07
   6  -8  20    6.24    1.34
  -6   8 -21    1.34    0.73
   6  -8  21    0.56    0.58
   6  -8  22   22.29    2.13
  -6   8 -22   22.24    2.16
   6  -8  23   14.35    1.55
  -6   8 -23   16.96    1.75
  -6   8 -24   51.02    2.62
   6   9 -27   15.42    1.47
   6   9 -27   12.91    1.33
   6   9 -26   17.71    1.83
   6   9 -26   15.29    1.65
   6   9 -25   53.14    3.39
   6   9 -25   53.04    3.43
   6   9 -24   18.80    2.14
   6   9 -24   23.04    2.47
   6   9 -23    1.39    1.04
   6   9 -23    2.85    1.03
   6   9 -22   85.12    5.17
   6   9 -21   20.67    2.71
   6   9 -20    6.09    1.62
   6   9 -19    2.86    1.16
   6  -9 -18   11.96    1.93
   6   9 -18   10.49    2.20
   6  -9 -17  256.94    8.87
   6   9 -17  221.94    9.43
   6  -9 -16  197.21    7.93
   6   9 -16  186.43    8.61
   6  -9 -15   41.63    3.70
   6   9 -15   40.18    4.06
   6  -9 -14  258.91    9.36
   6   9 -14  242.09    9.84
   6  -9 -13   77.29    5.14
   6   9 -13   75.22    5.51
   6   9 -13   83.59    5.61
   6  -9 -12  496.15   13.16
   6   9 -12  487.14   13.45
   6   9 -12  486.44   13.85
   6   9 -11  246.35    9.74
  -6   9  11  218.43    8.41
   6   9 -11  246.74    9.46
   6  -9 -11  247.16    9.38
   6   9 -10    0.05    0.83
  -6   9  10   -0.85    1.29
   6  -9 -10    1.62    1.24
   6   9 -10    0.28    1.12
   6   9  -9    1.48    0.85
   6  -9  -9    0.98    0.87
  -6   9   9    1.42    1.07
   6   9  -9    2.14    1.01
  -6   9   8  328.15   10.38
   6  -9  -8  329.33   11.07
   6   9  -8  332.39   11.01
   6   9  -8  330.69   10.62
   6   9  -7    1.07    0.71
   6   9  -7    0.45    0.87
  -6   9   7    1.05    0.78
   6   9  -7    0.88    0.79
   6  -9  -7    1.12    0.89
   6  -9  -6  160.80    7.73
  -6   9   6  156.72    7.20
   6   9  -6  164.30    6.97
   6   9  -6  172.70    7.78
   6   9  -6  171.05    7.45
   6   9  -5    3.06    1.19
  -6   9   5    1.49    0.94
   6   9  -5    1.65    0.99
   6  -9  -5    1.83    1.02
   6   9  -5    4.91    1.32
   6   9  -4   62.66    4.61
   6   9  -4   60.49    4.32
   6  -9  -4   65.92    4.93
  -6   9   4   58.83    4.47
   6   9  -4   62.30    4.45
   6   9  -3    1.19    0.95
   6  -9  -3    0.52    0.82
  -6   9   3    0.64    0.60
   6   9  -3   -0.36    0.61
   6   9  -2    3.61    1.43
   6  -9  -2    1.43    1.07
   6   9  -2    1.40    0.87
   6   9  -1    9.11    1.80
   6  -9  -1   13.26    2.32
  -6   9   1    8.24    1.68
   6   9  -1    7.63    1.63
   6   9   0    0.77    0.97
  -6   9   0    0.47    1.03
   6  -9   0    0.42    0.67
   6   9   0    1.43    0.91
  -6   9  -1    4.58    1.38
   6  -9   1    4.48    1.16
   6   9   1    7.16    1.63
   6   9   1    5.42    1.41
  -6   9  -2   55.75    4.29
   6  -9   2   58.17    4.75
   6   9   2   55.74    4.31
   6   9   2   59.68    4.18
   6   9   3   69.98    4.90
  -6   9  -3   70.09    4.80
   6  -9   3   74.69    5.40
   6   9   3   71.85    4.58
   6   9   4  246.01    9.16
  -6   9  -4  235.93    8.72
   6   9   4  250.36    8.55
  -6   9  -5    1.68    0.89
   6   9   5    2.51    1.03
  -6   9  -6    1.87    1.01
   6   9   6    0.23    0.60
   6   9   7   16.40    2.37
  -6   9  -7   12.26    2.05
   6   9   8   65.63    4.74
   6   9   9   -0.55    0.91
   6   9  10    2.36    0.96
   6   9  11  176.05    7.60
   6  -9  12   71.94    4.92
   6   9  12   69.92    4.66
   6  -9  13   -0.94    0.68
   6   9  13    0.17    0.58
   6  -9  14   36.25    3.48
   6   9  14   37.97    3.26
   6  -9  15   27.32    2.98
   6  -9  16   28.34    2.93
   6  -9  17   34.06    3.09
  -6   9 -17   32.81    3.05
  -6   9 -18   14.16    1.97
   6  -9  18   15.09    2.03
   6  -9  19   29.60    2.65
  -6   9 -19   32.08    2.81
   6  -9  20   23.43    2.20
  -6   9 -20   26.65    2.41
   6  -9  21    1.36    0.58
  -6   9 -21    1.25    0.64
   6  -9  21    1.41    0.66
   6  -9  22    8.59    1.11
   6  -9  22    9.82    1.21
  -6   9 -22    9.99    1.28
   6  10 -26   24.14    1.84
   6  10 -26   23.10    1.66
   6  10 -25    1.24    0.51
   6  10 -25    2.20    0.76
   6  10 -24   64.99    3.73
   6  10 -24   61.55    3.44
   6  10 -23    1.92    0.59
   6  10 -23    3.09    0.96
   6  10 -22   31.68    3.01
   6  10 -22   24.87    2.51
   6  10 -21   50.50    3.69
   6  10 -21   57.57    4.24
   6  10 -20   -0.89    1.13
   6  10 -20    0.68    0.81
   6  10 -19   27.84    3.18
   6  10 -19   22.98    2.69
   6  10 -18    7.15    1.49
   6  10 -18    9.77    1.96
   6  10 -17    2.56    1.13
   6  10 -17   -0.81    1.27
   6  10 -16    3.64    1.06
   6 -10 -16    4.49    1.17
   6  10 -16    3.93    1.43
   6  10 -15   -1.45    1.64
   6  10 -15    0.37    0.73
   6 -10 -15    0.29    0.60
   6 -10 -14    2.45    0.85
   6  10 -14    0.87    0.95
   6 -10 -13    9.40    1.82
   6  10 -13    7.48    1.67
   6  10 -13    7.32    1.82
   6 -10 -12   10.98    2.12
   6  10 -12   11.22    2.23
   6  10 -12    8.27    1.68
   6 -10 -11  338.87   10.92
   6  10 -11  325.12   11.42
   6  10 -11  338.36   11.14
   6  10 -10    6.54    1.42
   6 -10 -10    3.54    1.39
   6  10 -10    3.93    1.42
   6 -10  -9    5.50    1.47
   6  10  -9    4.62    1.38
   6  10  -9    3.63    1.11
   6 -10  -8  251.52    9.76
  -6  10   8  238.44    9.28
   6  10  -8  252.10    9.77
   6  10  -8  242.44    9.30
   6  10  -7  317.31   10.96
  -6  10   7  313.64   10.65
   6  10  -7  319.26    9.86
   6 -10  -7  317.39   11.07
   6  10  -7  301.49   10.23
   6  10  -6   71.47    4.79
  -6  10   6   76.30    5.23
   6  10  -6   70.67    5.17
   6 -10  -6   75.96    5.45
   6  10  -6   79.96    5.24
   6  10  -5   14.01    2.30
   6  10  -5   18.14    2.48
  -6  10   5   16.21    2.37
   6 -10  -5   15.02    2.47
   6  10  -5   17.90    2.67
   6 -10  -4   87.63    5.85
  -6  10   4   87.82    5.55
   6  10  -4   86.05    5.33
   6  10  -4   94.59    5.64
   6 -10  -3  349.83   11.78
  -6  10   3  326.32   10.64
   6  10  -3  337.72   10.60
   6  10  -3  348.05   10.65
   6  10  -2   45.09    3.91
   6 -10  -2   44.15    4.19
  -6  10   2   41.75    3.85
   6  10  -2   41.71    3.76
   6  10  -1    7.87    1.66
   6 -10  -1    8.50    1.96
  -6  10   1    6.47    1.72
   6  10  -1    6.52    1.59
   6  10   0   54.88    4.18
   6 -10   0   55.83    4.78
  -6  10   0   47.21    4.07
   6  10   0   57.43    4.47
  -6  10  -1   50.76    4.26
   6 -10   1   65.69    5.17
   6  10   1   60.86    4.68
   6  10   1   60.33    4.38
   6  10   2   42.91    3.93
  -6  10  -2   46.03    4.05
   6 -10   2   42.08    4.19
   6  10   2   40.66    3.64
  -6  10  -3    8.30    1.87
   6 -10   3    5.17    1.49
   6  10   3   10.57    2.02
   6  10   3    8.39    1.83
   6  10   4    9.67    1.94
   6 -10   4    6.85    1.73
   6 -10   5  171.73    8.47
   6  10   5  169.28    7.86
   6  10   6   73.72    5.16
   6  10   7   34.66    3.55
   6  10   8    6.49    1.62
   6  10   9    0.63    0.84
   6  10  10   34.95    3.46
   6  10  11    1.26    1.03
   6  10  12    5.45    1.43
   6  10  13   57.85    4.00
  -6  10 -13   64.19    4.19
  -6  10 -14    7.49    1.50
   6  10  14    8.92    1.61
   6  10  15   24.55    2.33
  -6  10 -15   27.55    2.67
  -6  10 -16    0.77    0.59
  -6  10 -17   18.07    2.06
  -6  10 -18   20.18    2.06
   6 -10  19    3.11    0.88
  -6  10 -19    3.03    0.93
   6 -10  20    6.53    1.17
  -6  10 -20    4.79    0.95
   6 -10  21   28.00    1.99
   6  11 -24   19.67    1.84
   6  11 -24   17.99    1.56
   6  11 -23   10.13    1.33
   6  11 -23   12.95    1.68
   6  11 -22   82.58    4.37
   6  11 -22   68.54    3.65
   6  11 -21  113.47    5.43
   6  11 -21  112.60    4.98
   6  11 -20   35.08    3.18
   6  11 -20   32.28    2.84
   6  11 -19   80.37    4.96
   6  11 -19   69.93    4.34
   6  11 -18   47.92    3.99
   6  11 -18   45.05    3.62
   6  11 -17   74.30    5.12
   6  11 -17   73.05    4.73
   6  11 -16   18.38    2.45
   6  11 -16   21.44    2.86
   6  11 -15   -0.77    1.18
   6  11 -15    1.77    1.00
   6  11 -14    9.35    1.83
   6  11 -14   11.96    2.27
   6 -11 -13   95.06    5.31
   6  11 -13   83.09    5.67
   6  11 -13   80.05    5.31
   6  11 -12  131.48    7.16
   6  11 -12  138.74    7.01
   6 -11 -11    5.57    1.45
   6  11 -11    6.21    1.76
   6  11 -11    3.59    1.50
   6  11 -10    8.33    2.04
   6 -11 -10    8.12    1.76
   6  11 -10    8.69    1.97
   6 -11  -9  214.50    8.75
   6  11  -9  199.40    8.78
   6  11  -9  219.10    8.85
   6 -11  -8   40.45    3.90
   6  11  -8   41.03    4.02
   6  11  -8   41.07    4.02
   6  11  -7  178.31    7.33
   6  11  -7  170.20    8.06
   6 -11  -7  173.50    8.14
   6  11  -7  164.24    7.64
   6 -11  -6   71.39    5.27
   6  11  -6   72.39    4.77
   6  11  -6   78.29    5.28
   6 -11  -5   16.33    2.57
   6  11  -5   14.87    2.26
   6  11  -5   19.52    2.79
   6  11  -4   55.48    4.37
   6 -11  -4   54.76    4.71
   6  11  -4   52.76    4.32
   6 -11  -3   76.54    5.59
   6  11  -3   80.80    5.27
   6  11  -3   76.64    5.13
   6  11  -2  115.57    6.25
   6 -11  -2  123.76    7.10
   6  11  -2  126.83    6.66
   6  11  -1  124.01    6.47
   6 -11  -1  125.80    7.18
   6  11  -1  123.66    6.67
   6 -11   0   50.32    4.61
   6  11   0   50.51    4.33
   6  11   0   50.58    4.15
   6 -11   1    3.99    1.39
   6  11   1    5.28    1.55
   6  11   1    5.48    1.50
   6 -11   2    4.96    1.55
   6  11   2    3.92    1.43
   6  11   2    4.20    1.57
   6  11   3   50.72    4.42
   6 -11   3   60.22    5.04
   6 -11   4    0.25    0.83
   6  11   4    1.22    1.16
   6 -11   5   10.38    2.22
   6  11   5   10.72    2.05
   6  11   6    3.47    1.26
   6 -11   6    3.24    1.27
   6 -11   7  129.58    7.31
   6  11   7  127.40    6.72
   6  11   8    0.32    0.85
   6 -11   8    1.29    1.09
   6  11   9  213.46    8.48
   6 -11   9  218.79    9.35
   6  11  10  125.40    6.33
   6 -11  10  130.57    7.14
   6  11  11   11.29    1.91
   6 -11  11    9.42    2.10
   6  11  12   42.34    3.42
   6  11  13   18.79    2.17
   6 -11  13   17.10    2.52
   6 -11  14   41.88    3.63
   6  11  14   42.64    3.06
   6  11  15    6.71    1.12
   6 -11  15    5.72    1.49
   6 -11  16    5.31    1.37
   6 -11  17   73.71    4.18
  -6  11 -17   77.03    3.53
   6 -11  18    4.09    1.00
  -6  11 -18    3.08    0.74
   6 -11  19   22.14    1.95
   6  12 -22   54.82    3.07
   6  12 -22   53.96    2.63
   6  12 -21    4.72    1.07
   6  12 -21    2.80    0.85
   6  12 -20    2.45    0.95
   6  12 -20    1.36    0.64
   6  12 -19    6.52    1.34
   6  12 -19    4.24    1.12
   6  12 -18   14.36    1.92
   6  12 -18   14.20    2.06
   6  12 -17   59.93    4.21
  -6  12  17   71.61    3.67
   6  12 -17   67.47    4.15
   6  12 -16   37.12    3.45
  -6  12  16   38.57    2.90
   6  12 -16   39.28    3.35
   6  12 -15   30.00    3.18
   6  12 -15   34.42    3.22
   6  12 -14   20.58    2.67
   6  12 -14   17.62    2.46
   6  12 -13    2.74    1.45
   6  12 -13   -0.36    0.76
   6  12 -12   46.83    4.12
   6  12 -12   46.63    4.10
   6  12 -11   77.68    5.30
   6 -12 -11   91.40    5.07
   6  12 -11   84.01    5.29
   6 -12 -10    5.91    1.38
   6  12 -10    8.99    2.01
   6  12  -9    5.35    2.22
   6 -12  -9    0.17    0.72
   6 -12  -8   68.54    4.78
   6  12  -8   74.18    5.07
   6  12  -7   53.90    3.93
   6 -12  -7   60.42    4.61
   6  12  -7   57.57    4.55
   6  12  -6    7.35    1.93
   6 -12  -6    5.84    1.66
   6  12  -6    5.53    1.40
   6  12  -5    1.48    1.09
   6 -12  -5    1.24    1.26
   6  12  -5    1.15    0.95
   6 -12  -4   48.36    4.32
   6  12  -4   39.20    3.57
   6  12  -4   41.82    3.78
   6  12  -3   92.28    5.56
   6 -12  -3   92.95    5.98
   6  12  -3   91.58    5.51
   6  12  -2   53.00    4.31
   6 -12  -2   48.68    4.39
   6  12  -2   51.62    4.18
   6  12  -1   27.57    3.12
   6  12  -1   25.65    2.92
   6 -12  -1   25.68    3.26
   6 -12   0   44.34    4.18
   6  12   0   44.71    4.00
   6  12   0   43.60    3.87
   6 -12   1    7.95    1.84
   6  12   1    6.77    1.58
   6  12   1   11.59    2.16
   6 -12   2   11.68    2.21
   6  12   2   11.43    2.09
   6 -12   3   12.42    2.24
   6  12   3   11.38    2.09
   6 -12   4    1.81    0.80
   6  12   4    1.47    0.88
   6  12   5   74.20    5.07
   6 -12   5   77.17    5.52
   6 -12   6    5.63    1.81
   6  12   6    4.95    1.38
   6  12   7   61.81    4.58
   6 -12   7   58.90    4.78
   6 -12   8   21.11    2.91
   6  12   8   22.40    2.69
   6  12   9    1.52    0.97
   6 -12   9    1.11    0.93
   6  12  10   16.74    2.23
   6 -12  10   16.59    2.49
   6  12  11    0.28    0.61
   6 -12  11    0.75    0.82
   6  12  12    0.12    0.48
   6 -12  12    0.62    0.74
   6  12  13    9.17    1.44
   6 -12  13    9.34    1.72
   6 -12  14  115.22    5.50
   6  12  14  121.41    4.58
   6 -12  15    1.41    0.52
   6 -12  16    4.37    1.11
   6 -12  17   95.12    4.09
   6 -12  18   61.02    2.96
   6  13 -20    8.87    1.09
   6  13 -19    1.49    0.79
   6  13 -18   87.84    3.84
   6  13 -17    0.74    0.88
  -6  13  16   13.94    1.57
   6  13 -16   15.84    1.98
   6  13 -15    3.66    1.21
  -6  13  15    2.05    0.68
   6  13 -14    2.91    1.27
  -6  13  14   -0.06    0.50
   6  13 -13   55.48    3.88
   6  13 -12    0.80    1.12
   6  13 -11    6.05    1.59
   6  13 -10   21.86    2.55
   6  13  -9   21.63    2.68
   6  13  -8    1.84    1.12
   6 -13  -8    1.67    0.95
   6 -13  -7    2.78    0.93
   6  13  -7    1.80    1.19
   6  13  -6  112.56    5.41
   6 -13  -6  116.11    5.97
   6  13  -6  121.91    6.04
   6  13  -5  107.61    5.48
   6 -13  -5  121.35    6.22
   6  13  -5  120.89    6.14
   6 -13  -4  103.11    5.83
   6  13  -4   96.55    5.34
   6  13  -4   92.35    5.31
   6  13  -3   91.74    5.33
   6 -13  -3   81.40    5.25
   6  13  -3   84.22    5.09
   6 -13  -2   42.27    3.89
   6  13  -2   39.72    3.53
   6  13  -2   38.17    3.48
   6  13  -1   64.66    4.55
   6 -13  -1   69.77    4.98
   6  13  -1   69.16    4.63
   6 -13   0    0.35    0.71
   6  13   0    3.40    1.18
   6 -13   1    2.01    0.95
   6  13   1    3.44    1.27
   6 -13   2    2.97    1.12
   6  13   2    5.97    1.56
   6  13   3  156.36    7.08
   6 -13   3  144.83    7.13
   6  13   4   17.18    2.45
   6 -13   4   14.76    2.37
   6  13   5  162.30    7.11
   6 -13   5  156.38    7.34
   6 -13   6    9.63    2.06
   6  13   6    6.75    1.75
   6  13   7  462.03   11.48
   6 -13   7  454.46   12.15
   6 -13   8   47.23    3.90
   6  13   8   46.85    3.61
   6  13   9   26.65    2.62
   6 -13   9   25.90    2.87
   6  13  10   17.78    2.10
   6 -13  10   15.59    2.20
   6  13  11    8.15    1.39
   6 -13  11    6.41    1.40
   6  13  12   13.54    1.62
   6 -13  12   10.89    1.72
   6  13  13   46.43    2.66
   6 -13  13   48.11    3.26
   6 -13  14   22.93    2.16
   6 -13  15   31.41    2.33
   6 -13  16   51.20    2.66
   6  14 -17    3.84    0.74
   6  14 -16   -0.15    0.52
  -6  14  15    2.38    0.67
   6  14 -15    2.10    0.69
  -6  14  14   -0.11    0.36
   6  14 -14    0.96    0.68
  -6  14  13    9.17    1.34
   6  14 -13    8.18    1.34
  -6  14  12   -0.03    0.40
   6  14 -12    0.46    0.67
  -6  14  11   21.83    2.23
   6  14 -11   22.81    2.26
   6  14 -10   21.13    2.26
   6  14  -9    0.20    0.98
   6  14  -8    0.63    0.91
   6  14  -7   42.39    3.30
   6  14  -6   61.62    3.97
   6  14  -5    0.47    0.46
   6 -14  -5    1.32    0.77
   6  14  -5    0.28    0.87
   6  14  -4   12.82    1.81
   6 -14  -4   10.78    1.65
   6  14  -4   12.52    2.00
   6 -14  -3   15.33    2.02
   6  14  -3   11.24    1.70
   6 -14  -2    2.74    0.96
   6  14  -2    1.39    0.76
   6  14  -1    1.32    0.53
   6 -14  -1    2.50    0.95
   6 -14   0   10.38    1.75
   6  14   0    8.90    1.62
   6 -14   1    1.46    0.94
   6  14   1    1.68    0.73
   6  14   2   92.52    5.02
   6 -14   2   91.14    5.06
   6  14   3   22.06    2.48
   6 -14   3   19.70    2.38
   6  14   4   14.60    2.00
   6 -14   4   12.57    1.94
   6 -14   5   57.38    3.95
   6  14   5   60.54    3.94
   6  14   6    0.15    0.52
   6 -14   6    0.55    0.68
   6  14   7    1.82    0.76
   6 -14   7    1.48    0.77
   6  14   8   44.52    3.07
   6 -14   8   42.59    3.19
   6  14   9    0.46    0.54
   6 -14   9   -0.50    0.72
   6  14  10   32.94    2.40
   6 -14  10   33.51    2.65
   6  14  11   40.08    2.44
   6 -14  11   38.77    2.70
   6 -14  12   77.95    3.58
   6 -14  13   23.59    1.83
  -6  15  13    8.36    1.07
  -6  15  12   78.14    3.36
  -6  15  11    1.07    0.55
  -6  15  10    0.24    0.39
  -6  15   9   12.66    1.58
  -6  15   8  136.07    5.13
  -6  15   7   42.83    2.98
  -6  15   6   37.54    2.81
  -6  15   5   78.61    4.03
  -6  15   4    1.10    0.67
   6  15  -4    0.96    0.50
   6  15  -3   10.18    1.40
  -6  15   3   11.93    1.63
   6  15  -2   30.42    2.43
  -6  15   2   32.07    2.55
  -6  15   1   34.39    2.59
   6  15  -1   31.85    2.52
   6 -15  -1   33.10    2.44
   6  15   0   98.00    4.44
   6 -15   0  103.63    4.33
  -6  15   0  102.21    4.32
  -6  15  -1   42.45    2.69
   6 -15   1   37.54    2.66
   6  15   1   37.67    2.76
   6  15   2   11.19    1.56
  -6  15  -2   10.83    1.32
   6 -15   2   10.51    1.47
   6 -15   3   18.98    1.88
   6  15   3   16.69    1.86
  -6  15  -3   18.78    1.62
   6  15   4   30.93    2.45
   6 -15   4   30.77    2.38
   6  15   5   85.39    3.97
   6 -15   5   84.46    3.84
   6  15   6    9.87    1.36
   6 -15   6   10.53    1.36
   6  15   7   15.57    1.60
   6 -15   7   14.96    1.56
   6  15   8    8.52    1.11
   6 -15   8    8.80    1.14
   6  15   9    3.76    0.71
  -6  16   8    8.75    1.06
  -6  16   7   66.97    2.94
  -6  16   6    4.63    0.84
  -6  16   5   24.06    1.82
  -6  16   4  100.97    3.69
  -6  16   3  176.99    4.82
  -6  16   2   39.32    2.23
  -6  16   1   26.67    1.76
   6  16   0   51.27    2.49
   6  16   1    3.11    0.67
   6  16   2    0.04    0.28
   6  16   3    5.80    0.86
  -7   0  32    0.54    0.43
  -7   0  31   60.95    3.28
   7   0 -30    0.20    0.59
   7   0 -29   17.44    2.27
   7   0 -28   -0.44    0.86
   7   0 -27   12.07    2.00
   7   0 -26    0.45    1.06
   7   0 -25   42.30    3.95
   7   0 -24    0.93    0.96
   7   0 -23  210.63    8.74
   7   0 -22    0.45    0.69
   7   0 -21    0.70    0.71
   7   0 -21    0.67    0.58
   7   0 -20   -0.02    0.74
   7   0 -20    1.59    1.03
   7   0 -19  703.02   15.00
   7   0 -19  694.54   15.68
   7   0 -18   -0.69    1.09
   7   0 -18    0.68    0.64
   7   0 -17   52.60    3.88
   7   0 -17   49.90    3.97
   7   0 -16    0.70    0.71
   7   0 -15  145.30    6.42
   7   0 -14   -0.16    0.48
   7   0 -13   25.37    2.57
   7   0 -12   15.00    1.92
   7   0 -11  424.69    9.73
   7   0 -10    1.20    0.46
   7   0  -9    0.22    0.52
   7   0  -8    0.17    0.49
   7   0  -7  999.06   13.75
  -7   0   6   -0.01    0.57
  -7   0   5  361.83    8.15
  -7   0   4    0.42    0.35
  -7   0   3  390.45    8.03
  -7   0   2    0.13    0.40
  -7   0   1  656.02   10.03
  -7   0   0    0.07    0.48
  -7   0  -1    4.75    0.89
  -7   0  -2    1.20    0.56
  -7   0  -3   18.13    1.79
  -7   0  -4    0.37    0.43
  -7   0  -5  457.55    9.45
  -7   0  -6    0.46    0.58
  -7   0  -7   47.33    3.20
  -7   0  -8    7.40    1.31
  -7   0  -9   11.11    1.65
  -7   0 -10    0.43    0.42
   7   0  11   16.00    2.27
  -7   0 -11   19.33    2.31
   7   0  12    0.46    0.59
  -7   0 -12    1.62    0.96
   7   0  13    3.50    1.12
  -7   0 -13    2.84    1.13
   7   0  14    0.59    0.87
  -7   0 -14    0.01    0.62
   7   0  15    5.53    1.44
   7   0  16   -0.20    0.94
   7   0  17  533.61   14.09
   7   0  18    0.17    0.73
   7   0  19   83.51    5.47
   7   0  20    0.14    0.69
   7   0  21  124.57    6.28
   7   0  22   -0.19    0.66
   7   0  23   21.72    2.39
   7   0  24   -0.08    0.54
   7   0  25   19.11    1.84
  -7   1  32   63.08    2.75
  -7  -1  32   70.69    3.22
  -7   1  31    0.79    0.51
  -7  -1  31    1.38    0.63
   7  -1 -31    1.62    0.77
   7   1 -30   15.73    1.97
   7  -1 -30   18.33    2.18
   7  -1 -29   32.46    3.04
   7   1 -29   32.82    3.01
   7   1 -28   95.87    5.36
   7  -1 -28   84.47    5.09
   7  -1 -27   18.96    2.64
   7   1 -27   15.19    2.22
   7   1 -26    8.82    1.84
   7  -1 -26    8.22    1.85
   7   1 -25   97.75    5.86
   7  -1 -25  100.15    6.02
   7   1 -24   23.47    2.95
   7  -1 -24   19.30    2.72
   7   1 -23   60.96    4.70
   7  -1 -23   62.63    4.83
   7   1 -22  228.81    9.00
   7  -1 -22  237.30    9.25
   7   1 -21  114.64    6.26
   7  -1 -21  105.10    6.10
   7   1 -21  115.03    6.72
   7  -1 -21  113.55    6.64
   7   1 -20  414.48   11.65
   7  -1 -20  413.96   11.88
   7   1 -20  426.43   12.55
   7  -1 -20  428.56   12.54
   7   1 -19    1.40    0.71
   7   1 -19    3.16    1.23
   7  -1 -19    2.30    0.99
   7  -1 -19    3.42    1.67
   7   1 -18   43.29    3.85
   7   1 -18   37.91    3.39
   7  -1 -18   39.92    3.57
   7  -1 -18   39.08    3.63
   7   1 -17  253.50    8.98
   7   1 -17  246.76    8.39
   7  -1 -17  244.58    8.48
   7  -1 -17  242.00    8.73
   7   1 -16   40.62    3.49
   7  -1 -16   38.97    3.41
   7   1 -15   37.46    3.28
   7  -1 -15   36.28    3.23
   7   1 -14   86.09    4.78
   7  -1 -14   84.35    4.76
   7  -1 -13    2.78    0.78
   7   1 -13    2.83    1.00
   7   1 -12  111.28    5.12
   7  -1 -12  106.91    5.09
   7   1 -11   27.14    2.46
   7  -1 -11   27.94    2.58
   7   1 -10  122.29    5.06
   7  -1 -10  127.88    5.30
   7   1  -9  249.77    7.01
   7  -1  -9  251.97    7.28
   7   1  -8 1692.08   17.74
  -7   1   7    7.94    1.30
   7   1  -7    7.08    1.15
  -7  -1   6  360.90    7.80
  -7   1   6  375.33    8.51
  -7  -1   5  235.99    6.26
  -7   1   5  235.25    6.71
  -7   1   4  395.18    8.50
  -7  -1   4  384.56    7.76
  -7   1   3  115.90    4.55
  -7  -1   3  113.25    4.14
  -7   1   2  604.09   10.18
  -7  -1   2  592.81    9.28
  -7   1   1  238.96    6.33
  -7  -1   1  244.94    5.92
  -7  -1   0  953.32   11.87
  -7   1   0  951.47   12.82
  -7   1  -1   48.00    2.91
  -7  -1  -1   47.09    2.65
  -7   1  -2   -0.39    0.46
  -7  -1  -2   -0.10    0.37
  -7   1  -3   23.44    2.09
  -7  -1  -3   24.59    2.00
  -7   1  -4  237.12    6.80
  -7  -1  -4  242.25    6.44
  -7  -1  -5  489.27    9.34
  -7   1  -5  503.39   10.18
  -7   1  -6    0.71    0.63
  -7  -1  -6    1.20    0.65
  -7   1  -7   21.16    2.19
  -7  -1  -7    1.68    0.80
  -7   1  -8    3.62    0.98
  -7  -1  -8    1.46    0.60
  -7   1  -9    2.12    0.76
  -7  -1  -9    1.92    0.69
  -7   1 -10  185.44    7.06
  -7  -1 -10  202.16    7.02
   7  -1  11   -0.03    0.84
  -7   1 -11    0.96    0.48
  -7  -1 -11    2.12    0.86
   7   1  12  207.56    8.20
   7  -1  12  220.43    8.67
  -7   1 -12  227.36    8.31
  -7  -1 -12  228.66    7.96
   7   1  13  311.68   10.13
   7  -1  13  328.14   10.80
  -7   1 -13  330.77   10.26
  -7  -1 -13  331.92    9.78
   7   1  14  122.45    6.43
   7  -1  14  124.34    6.76
  -7   1 -14  128.33    6.49
   7   1  15  323.29   10.65
   7  -1  15  342.56   11.30
  -7   1 -15  358.03   11.04
   7   1  16    6.26    1.69
   7  -1  16    4.25    1.25
   7   1  17   13.06    2.15
   7  -1  17   10.35    2.02
   7   1  18  132.83    6.79
   7  -1  18  129.93    7.01
   7  -1  19    7.75    1.84
   7   1  19   11.28    2.00
   7   1  20    3.70    1.27
   7  -1  20    2.79    1.09
   7   1  21   63.59    4.31
   7  -1  21   65.77    4.68
   7  -1  22    5.89    1.39
   7   1  22    7.99    1.54
   7   1  23   39.87    3.05
   7  -1  23   39.81    3.30
   7  -1  24   33.24    2.81
   7  -1  25    1.20    0.50
   7  -1  26    0.12    0.41
  -7  -2  32    0.49    0.48
  -7   2  31    0.52    0.48
  -7  -2  31    0.31    0.44
   7  -2 -31    0.05    0.53
   7  -2 -30   26.16    2.54
  -7   2  30   25.20    2.13
   7   2 -29   54.57    3.78
   7  -2 -29   59.89    4.05
   7   2 -28   95.09    5.21
   7  -2 -28   91.70    5.22
   7   2 -27   52.12    4.09
   7  -2 -27   53.09    4.12
   7   2 -26   47.01    3.91
   7  -2 -26   50.19    4.21
   7   2 -25    1.95    1.15
   7  -2 -25    2.15    1.01
   7   2 -24    4.08    1.30
   7  -2 -24    4.32    1.52
   7   2 -23    6.57    1.62
   7  -2 -23    8.77    1.89
   7   2 -22    4.10    1.43
   7  -2 -22    3.24    1.13
   7   2 -21    1.10    0.87
   7  -2 -21    1.34    1.05
   7  -2 -21   -1.04    1.07
   7   2 -20   75.51    5.33
   7   2 -20   76.08    4.98
   7  -2 -20   76.14    5.15
   7  -2 -20   76.50    5.30
   7   2 -19   56.59    4.53
   7   2 -19   58.49    4.28
   7  -2 -19   58.41    4.40
   7  -2 -19   53.55    4.41
   7   2 -18  189.19    7.98
   7  -2 -18  177.56    7.74
   7  -2 -18  176.69    7.47
   7  -2 -18  175.71    7.49
   7   2 -18  183.31    7.36
   7   2 -17   34.64    3.38
   7   2 -17   27.68    2.82
   7  -2 -17   35.89    3.33
   7  -2 -17   32.20    3.17
   7  -2 -17   31.84    3.22
   7   2 -16   34.94    3.29
   7  -2 -16   33.69    3.14
   7  -2 -16   28.27    2.94
   7  -2 -16   31.67    3.09
   7   2 -15   66.50    4.34
   7  -2 -15   62.32    4.29
   7   2 -14  203.17    7.35
   7  -2 -14  202.52    7.49
   7   2 -13    8.38    1.53
   7  -2 -13    8.80    1.53
   7   2 -12   10.88    1.67
   7  -2 -12    9.24    1.47
   7   2 -11  413.49    9.53
   7  -2 -11  403.47    9.84
   7   2 -10  558.84   10.78
   7   2  -9    9.74    1.46
   7   2  -8  515.08    9.74
   7   2  -7  174.09    5.51
  -7  -2   7  167.41    5.25
  -7   2   7  169.54    6.00
  -7  -2   6    1.38    0.54
  -7   2   6    0.82    0.40
   7   2  -6    1.09    0.38
  -7   2   5  161.22    5.73
  -7  -2   5  153.38    4.82
   7   2  -5  167.01    5.21
  -7   2   4  271.77    7.29
  -7  -2   4  263.57    6.17
  -7  -2   3  461.02    7.88
  -7   2   3  478.24    9.52
  -7   2   2   28.19    2.28
  -7  -2   2   29.67    1.95
  -7  -2   1   73.23    3.11
  -7   2   1   68.99    3.52
  -7   2   0   97.93    4.26
  -7  -2   0   96.36    3.58
  -7   2  -1  109.02    4.56
  -7  -2  -1  109.16    3.86
  -7   2  -2  162.54    5.65
  -7  -2  -2  165.47    4.86
  -7   2  -3  134.08    5.20
  -7  -2  -3  137.50    4.53
  -7   2  -4  585.25   11.01
  -7  -2  -4  602.87    9.67
  -7   2  -5   86.06    4.35
  -7  -2  -5   81.59    3.66
  -7   2  -6  327.35    8.68
  -7  -2  -6  317.56    7.47
  -7   2  -7  308.34    8.57
  -7  -2  -7  311.38    7.62
  -7   2  -8  554.26   11.74
  -7  -2  -8  585.44   10.81
  -7   2  -9  428.41   10.65
  -7  -2  -9  461.14   10.03
  -7   2 -10   52.99    3.84
  -7  -2 -10   58.11    3.68
   7  -2  11   84.65    5.35
  -7   2 -11   89.47    5.16
  -7  -2 -11   93.06    4.80
   7  -2  12   18.65    2.59
  -7   2 -12   20.15    2.57
  -7  -2 -12   18.52    2.27
   7   2  12   19.17    2.52
   7   2  13   15.52    2.27
   7  -2  13   16.16    2.42
  -7   2 -13   17.29    2.46
   7   2  14    0.81    0.95
   7  -2  14   -0.56    0.85
  -7   2 -14   -0.18    0.64
   7  -2  15   16.23    2.56
   7   2  15   18.43    2.49
  -7   2 -15   17.35    2.53
   7   2  16  150.01    7.00
   7  -2  16  129.98    7.16
   7   2  17   20.29    2.60
   7  -2  17   18.31    2.73
   7  -2  18   17.31    2.70
   7  -2  19   30.86    3.46
   7  -2  20   85.14    5.57
   7  -2  21   40.28    3.74
   7  -2  22   21.95    2.66
   7  -2  23    2.18    0.92
   7  -2  24   10.92    1.68
   7  -2  25    1.96    0.73
   7  -2  26    8.56    1.17
  -7  -3  32    0.56    0.42
  -7  -3  31   37.09    2.56
   7  -3 -30   28.41    2.51
  -7  -3  30   25.63    2.33
   7  -3 -29  120.65    5.52
   7  -3 -28  171.66    6.98
   7   3 -28  172.28    6.75
   7   3 -27   10.83    1.84
   7  -3 -27   10.80    1.92
   7   3 -26   80.58    5.00
   7  -3 -26   77.37    5.09
   7   3 -25  414.14   11.54
   7  -3 -25  418.15   12.00
   7   3 -24   44.63    3.89
   7  -3 -24   47.03    4.14
   7   3 -23    8.54    1.78
   7  -3 -23   10.67    2.06
   7   3 -22   14.32    2.28
   7  -3 -22   16.82    2.48
   7   3 -21    3.63    1.28
   7  -3 -21    3.10    1.05
   7   3 -20  310.53   10.82
   7   3 -20  293.47    9.65
   7  -3 -20  290.38    9.98
   7  -3 -20  298.22   10.60
   7  -3 -19   19.91    2.60
   7   3 -19   15.18    2.18
   7  -3 -19   24.16    2.95
   7   3 -19   18.98    2.69
   7   3 -18   34.82    3.48
   7   3 -18   35.34    3.22
   7  -3 -18   39.84    3.61
   7  -3 -18   36.43    3.45
   7  -3 -18   36.59    3.57
   7   3 -17   70.64    4.81
   7   3 -17   72.46    4.53
   7  -3 -17   70.35    4.68
   7  -3 -17   65.47    4.60
   7  -3 -17   68.03    4.76
   7  -3 -16   11.13    1.88
   7   3 -16   12.25    1.88
   7  -3 -16   10.89    1.90
   7  -3 -16   13.74    2.05
   7   3 -16   11.35    1.91
   7  -3 -15  205.64    7.89
   7   3 -15  196.37    7.54
   7   3 -14   38.08    3.21
   7   3 -13  189.68    6.92
   7   3 -12    2.29    0.82
   7   3 -11   65.84    3.85
   7   3 -10   59.75    3.53
   7   3  -9  494.60    9.85
   7   3  -8   78.30    3.81
  -7   3   8   76.03    4.23
   7   3  -7   47.91    2.90
  -7  -3   7   45.53    2.66
  -7   3   7   44.95    3.20
  -7   3   6   11.07    1.63
   7   3  -6    9.34    1.29
  -7  -3   6   12.55    1.39
   7   3  -5   36.62    2.42
  -7   3   5   39.94    2.93
  -7  -3   5   34.93    2.18
  -7   3   4    0.62    0.39
  -7  -3   4    0.78    0.29
  -7   3   3   78.05    3.98
  -7  -3   3   80.59    3.07
  -7   3   2   66.64    3.62
  -7  -3   2   66.58    2.81
  -7   3   1   52.94    3.21
  -7  -3   1   48.04    2.36
  -7  -3   0   22.60    1.63
  -7   3   0   20.34    2.07
  -7   3  -1   19.01    1.98
  -7  -3  -1   22.83    1.65
  -7   3  -2   19.40    2.02
  -7  -3  -2   20.11    1.59
  -7  -3  -3    9.76    1.15
  -7   3  -3    9.60    1.44
  -7   3  -4  132.18    5.42
  -7  -3  -4  132.38    4.28
  -7   3  -5   71.35    4.09
  -7  -3  -5   75.13    3.33
  -7   3  -6  139.65    5.87
  -7  -3  -6  144.90    4.80
  -7   3  -7   42.78    3.31
  -7   3  -8   16.50    2.11
  -7   3  -9   13.35    1.91
   7  -3  10  112.03    6.16
  -7   3 -10  104.80    5.53
   7  -3  11  132.02    6.81
  -7   3 -11  130.70    6.35
   7  -3  12  197.52    8.48
  -7   3 -12  203.26    8.11
   7  -3  13  251.60    9.71
  -7   3 -13  269.53    9.69
   7  -3  14   74.05    5.39
  -7   3 -14   81.77    5.40
   7  -3  15    7.72    1.85
   7  -3  16  140.75    7.51
   7  -3  17  499.18   14.19
   7  -3  18  117.88    6.81
   7  -3  19  108.04    6.46
   7  -3  20   11.01    2.08
   7  -3  21   -1.00    1.09
   7  -3  22    7.04    1.60
   7  -3  23    0.43    0.72
   7  -3  24   18.41    2.13
   7  -3  25   26.97    2.30
   7  -3  26   57.55    2.95
  -7  -4  31    3.99    0.86
  -7  -4  30    8.89    1.37
   7  -4 -30    9.91    1.45
  -7  -4  29   -0.31    0.52
   7  -4 -29    0.35    0.66
   7  -4 -28   10.33    1.73
   7   4 -27    0.91    0.87
   7  -4 -27    1.70    0.88
   7   4 -26   18.95    2.35
   7  -4 -26   16.05    2.34
   7   4 -25   22.60    2.64
   7  -4 -25   19.31    2.63
   7   4 -24   13.28    2.10
   7  -4 -24   13.88    2.28
   7   4 -23   46.88    3.85
   7  -4 -23   48.28    4.12
   7   4 -22   19.93    2.49
   7  -4 -22   18.11    2.54
   7   4 -21   -0.05    0.62
   7  -4 -21    1.09    0.69
   7   4 -20   41.76    3.64
   7  -4 -20   44.33    3.90
   7   4 -19  160.92    7.66
   7   4 -19  167.45    7.10
   7  -4 -19  159.62    7.31
   7  -4 -19  154.03    7.27
   7   4 -18  349.28   10.01
   7  -4 -18  332.82   10.42
   7  -4 -18  332.64   10.60
   7   4 -18  339.73   10.89
   7   4 -18  342.12   10.35
   7   4 -17    6.79    1.49
   7  -4 -17    6.40    1.57
   7  -4 -17    7.05    1.50
   7   4 -17   11.84    2.04
   7   4 -17    5.97    1.41
   7   4 -16   21.33    2.63
   7  -4 -16   19.64    2.52
   7  -4 -16   16.65    2.32
   7   4 -16   14.61    2.17
   7   4 -15   28.83    2.88
   7  -4 -15   28.05    2.91
   7  -4 -15   26.82    2.91
   7   4 -14    1.68    0.64
   7   4 -13   53.69    3.71
   7   4 -12  138.28    5.77
   7   4 -11  138.80    5.63
   7   4 -10    5.76    1.05
  -7   4  10    3.81    1.14
   7   4  -9   66.62    3.66
  -7   4   9   58.88    3.89
   7   4  -8   23.81    2.14
  -7   4   8   21.18    2.32
   7   4  -7   17.43    1.76
  -7   4   7   16.01    2.05
   7   4  -6  159.96    5.11
  -7   4   6  153.60    5.96
   7   4  -5   51.81    2.81
  -7   4   5   58.06    3.63
  -7   4   4   10.37    1.55
  -7   4   3   24.37    2.29
  -7   4   2   47.02    3.10
  -7   4   1  269.44    7.53
  -7   4   0  400.45    9.28
  -7   4  -1   10.31    1.57
  -7   4  -2    6.54    1.28
  -7   4  -3  127.07    5.41
  -7   4  -4   44.98    3.30
  -7   4  -5   12.16    1.79
  -7   4  -6  120.19    5.63
  -7   4  -7   31.03    2.90
  -7   4  -8  206.53    7.55
   7  -4   9   36.45    3.53
  -7   4  -9   28.79    2.93
   7  -4  10   19.03    2.63
  -7   4 -10   18.97    2.42
   7   4  10   23.52    2.53
   7  -4  11   17.03    2.50
  -7   4 -11   12.66    2.02
   7  -4  12    4.41    1.47
  -7   4 -12    5.08    1.36
   7  -4  13  116.69    6.76
  -7   4 -13  125.20    6.67
   7  -4  14  870.80   18.49
   7  -4  15    5.40    1.63
   7  -4  16  114.44    6.83
   7  -4  17    1.26    0.78
   7  -4  18   43.73    4.22
   7  -4  19    5.11    1.54
   7  -4  20    5.94    1.57
   7  -4  21   36.11    3.49
   7  -4  22   70.62    4.62
   7  -4  23   11.50    1.81
   7  -4  24   72.44    4.03
   7  -4  25   -0.04    0.43
   7  -4  26   70.56    3.10
  -7   4 -26   63.04    2.92
  -7  -5  31   26.73    1.88
  -7  -5  30  175.60    5.37
   7  -5 -29   29.35    2.39
  -7  -5  29   33.18    2.57
   7  -5 -28    9.33    1.56
   7  -5 -27    1.91    0.90
   7  -5 -26   45.95    3.63
   7   5 -25  172.93    6.76
   7  -5 -25  153.61    6.86
   7   5 -24   77.72    4.66
   7  -5 -24   72.27    4.83
   7   5 -23   42.97    3.56
   7  -5 -23   41.85    3.74
   7   5 -22  132.55    6.21
   7  -5 -22  133.43    6.76
   7   5 -22  128.68    6.42
   7  -5 -21    3.18    1.23
   7   5 -21    4.89    1.37
   7  -5 -20    3.97    1.13
   7   5 -20    3.99    1.26
   7  -5 -19   22.83    2.77
   7  -5 -19   19.24    2.65
   7   5 -19   20.83    2.73
   7   5 -18    9.48    1.71
   7  -5 -18   11.18    1.96
   7  -5 -18    9.73    1.83
   7   5 -18   10.55    1.93
   7  -5 -17    2.90    1.07
   7  -5 -17    4.45    1.28
   7   5 -17    4.01    1.24
   7   5 -17    4.79    1.30
   7  -5 -16   12.26    2.07
   7  -5 -16   12.12    1.99
   7   5 -16   11.80    1.97
   7  -5 -15    7.76    1.67
   7  -5 -15    9.21    1.72
   7   5 -15    9.62    1.66
   7   5 -15    7.16    1.61
   7   5 -14  129.09    6.03
   7  -5 -14  120.28    5.99
   7  -5 -14  122.20    6.22
   7   5 -14  122.82    6.18
   7   5 -13  135.72    5.99
   7  -5 -13  132.99    6.49
   7   5 -12  123.27    5.54
  -7   5  12  120.44    6.09
   7   5 -11   19.29    2.11
  -7   5  11   18.52    2.36
   7   5 -10  106.46    4.81
  -7   5  10   96.03    5.22
   7   5  -9   15.05    1.75
  -7   5   9   14.28    2.00
   7   5  -8   44.94    2.93
  -7   5   8   39.16    3.26
   7   5  -7   25.08    2.13
  -7   5   7   23.01    2.46
   7   5  -6   74.65    3.50
  -7   5   6   63.70    3.96
  -7   5   5  180.74    6.57
  -7   5   4  356.60    9.12
  -7   5   3   12.48    1.72
  -7   5   2   13.23    1.74
  -7   5   1   58.37    3.67
  -7   5   0   36.24    2.90
  -7   5  -1   81.07    4.34
  -7   5  -2    2.50    0.89
  -7   5  -3  319.84    8.86
  -7   5  -4  149.82    6.12
  -7   5  -5  327.97    9.36
  -7   5  -6  284.70    8.83
  -7   5  -7   51.90    3.81
  -7   5  -8   52.02    3.89
   7  -5   8   56.80    4.49
   7   5   8   55.39    3.98
   7  -5   9   84.02    5.52
  -7   5  -9   79.13    4.93
   7   5   9   74.31    4.63
   7  -5  10   39.77    3.84
   7   5  10   35.13    3.23
  -7   5 -10   35.79    3.39
   7  -5  11  198.93    8.67
  -7   5 -11  200.78    8.17
   7   5  11  208.02    7.66
   7  -5  12   88.27    5.86
  -7   5 -12   94.55    5.72
   7  -5  13    4.29    1.44
  -7   5 -13    6.38    1.57
   7  -5  14  138.96    7.48
   7  -5  15   12.36    2.38
   7  -5  16    8.10    1.85
   7  -5  17  220.39    9.32
   7  -5  18    0.31    0.93
   7  -5  19    3.77    1.34
   7  -5  20    2.43    1.03
   7  -5  21   10.49    1.90
   7  -5  22    9.46    1.69
   7  -5  23   17.29    2.10
   7  -5  24    2.00    0.75
  -7   5 -25    2.05    0.67
   7  -5  25    2.29    0.66
  -7  -6  30   11.90    1.25
  -7  -6  29   28.72    2.18
   7  -6 -28   14.25    1.65
  -7  -6  28   13.31    1.63
   7  -6 -27   80.19    4.17
  -7  -6  27   71.75    3.99
   7  -6 -26   38.03    3.07
   7   6 -25   20.85    2.34
   7  -6 -25   23.04    2.52
   7  -6 -24   11.14    1.83
   7   6 -24   13.01    1.95
   7  -6 -23    0.29    0.61
   7   6 -23    2.22    1.01
   7  -6 -22    1.67    0.82
   7   6 -22    0.55    0.68
   7  -6 -21   80.47    5.10
   7   6 -21   80.73    5.29
   7  -6 -20   12.72    2.06
   7  -6 -20   11.30    2.08
   7   6 -20   11.72    2.10
   7  -6 -19  220.63    8.46
   7  -6 -19  207.26    8.46
   7   6 -19  202.52    8.55
   7  -6 -18   12.81    2.05
   7  -6 -18   14.34    2.35
   7   6 -18   16.39    2.46
   7   6 -17    9.81    1.97
   7  -6 -17   11.73    2.03
   7  -6 -17    8.94    1.80
   7   6 -17    7.08    1.63
   7  -6 -16   23.36    2.75
   7  -6 -16   23.27    2.87
   7   6 -16   20.05    2.73
   7   6 -16   19.63    2.59
   7   6 -15   46.39    3.82
   7  -6 -15   46.36    3.77
   7  -6 -15   49.51    4.12
  -7   6  15   53.87    4.45
   7   6 -15   50.31    4.24
   7   6 -14   28.78    2.94
   7  -6 -14   28.75    3.00
   7  -6 -14   31.31    3.24
  -7   6  14   34.86    3.57
   7   6 -14   34.09    3.43
   7   6 -13   37.00    3.18
   7  -6 -13   36.22    3.31
   7  -6 -13   34.04    3.36
   7   6 -13   38.09    3.57
  -7   6  13   36.44    3.49
   7  -6 -12    6.66    1.55
  -7   6  12    5.77    1.31
   7  -6 -12    6.38    1.48
   7   6 -12    5.49    1.34
   7   6 -12    6.07    1.49
   7   6 -11  209.28    7.05
   7  -6 -11  193.52    7.96
   7   6 -11  210.49    8.13
  -7   6  11  204.84    8.02
   7   6 -10    4.44    0.96
  -7   6  10    3.15    0.94
   7   6  -9    7.81    1.31
  -7   6   9    5.84    1.30
  -7   6   8    0.16    0.41
  -7   6   7    2.01    0.83
  -7   6   6   22.25    2.42
  -7   6   5  171.30    6.52
  -7   6   4   11.74    1.68
  -7   6   3   71.09    4.10
  -7   6   2   11.78    1.65
  -7   6   1  285.33    8.36
  -7   6   0  341.56    9.19
  -7   6  -1    6.79    1.36
  -7   6  -2  156.56    6.34
  -7   6  -3    1.47    0.65
  -7   6  -4   14.12    1.96
   7   6   5  118.57    5.88
  -7   6  -5  120.75    5.85
   7  -6   6   34.87    3.41
   7   6   6   28.11    2.92
  -7   6  -6   32.91    3.09
   7   6   7   12.60    2.00
   7  -6   7   10.78    2.01
  -7   6  -7   10.46    1.86
   7  -6   8   71.95    5.07
   7   6   8   69.47    4.59
  -7   6  -8   68.03    4.60
   7  -6   9  212.87    8.85
  -7   6  -9  223.62    8.43
   7   6   9  211.77    7.99
   7  -6  10   20.17    2.80
   7   6  10   19.05    2.43
  -7   6 -10   18.83    2.50
   7  -6  11    3.51    1.13
   7   6  11    2.69    0.94
  -7   6 -11    4.31    1.42
   7  -6  12    5.12    1.56
   7   6  12    4.34    1.23
   7  -6  13    1.69    0.92
   7  -6  14   39.14    4.01
   7  -6  15   56.57    4.77
   7  -6  16   23.77    3.09
   7  -6  17    9.17    1.99
   7  -6  18   10.66    2.13
   7  -6  19  103.73    5.94
   7  -6  20    2.96    1.12
   7  -6  21   13.47    2.01
   7  -6  22   86.69    4.65
   7  -6  23   19.03    2.05
  -7   6 -24    8.26    1.19
   7  -6  24    9.14    1.29
   7   7 -29    8.67    1.17
  -7  -7  28   58.74    2.98
  -7  -7  27   12.41    1.57
  -7  -7  26    3.01    0.90
   7   7 -26    2.38    0.76
   7  -7 -25   70.79    3.97
   7   7 -25   70.77    4.19
   7   7 -24   48.60    3.69
   7  -7 -24   53.79    3.67
   7  -7 -23    1.74    0.72
   7   7 -23    1.93    0.95
   7  -7 -22   88.65    5.04
   7   7 -22   80.80    5.19
   7  -7 -21   70.23    4.56
   7   7 -21   62.80    4.79
   7  -7 -20   51.39    3.93
   7  -7 -20   48.15    4.04
   7   7 -20   44.42    4.07
   7  -7 -19    0.88    0.91
   7  -7 -19    0.11    0.66
   7   7 -19   -0.50    1.00
   7  -7 -18    5.14    1.26
   7  -7 -18    5.23    1.39
   7   7 -18    3.32    1.18
   7  -7 -17   27.89    2.96
   7  -7 -17   22.79    2.85
   7   7 -17   23.29    2.97
   7  -7 -16  118.84    6.08
   7  -7 -16  103.60    6.05
   7   7 -16   94.68    5.99
  -7   7  16  110.19    6.42
   7   7 -15  108.61    5.83
   7  -7 -15  100.62    5.52
   7  -7 -15   95.59    5.77
   7   7 -15   93.25    5.89
  -7   7  15   93.90    5.84
   7  -7 -14  167.94    7.06
   7  -7 -14  155.30    7.40
   7   7 -14  148.94    7.41
  -7   7  14  164.93    7.77
   7  -7 -13   64.97    4.38
   7  -7 -13   61.92    4.65
   7   7 -13   70.39    5.03
  -7   7  13   66.98    4.90
   7  -7 -12  481.66   11.87
   7  -7 -12  478.73   12.94
   7   7 -12  483.45   13.05
  -7   7  12  499.48   12.91
   7  -7 -11  229.48    8.15
  -7   7  11  237.33    8.69
   7  -7 -11  232.11    9.00
   7   7 -11  241.06    9.14
   7  -7 -10  353.42   11.12
  -7   7  10  351.99   10.41
   7   7 -10  349.68   10.89
   7  -7  -9   21.96    2.76
   7   7  -9   19.09    2.54
  -7   7   9   18.39    2.32
   7  -7  -8  227.19    8.85
   7   7  -8  237.11    8.80
   7   7  -8  238.09    8.51
  -7   7   8  231.50    8.14
   7   7  -7    2.79    0.87
  -7   7   7    4.45    1.21
   7  -7  -7    2.91    1.13
   7   7  -7    4.93    1.40
   7   7  -6   11.95    1.87
  -7   7   6    7.21    1.37
   7  -7  -6    9.40    1.76
   7   7  -6   10.74    1.95
  -7   7   5  123.50    5.64
  -7   7   4  201.90    7.20
  -7   7   3   25.21    2.58
  -7   7   2   72.75    4.32
  -7   7   1    1.89    0.73
  -7   7   0   49.35    3.60
   7   7   0   50.62    3.85
   7  -7   0   49.01    4.03
  -7   7  -1   32.20    2.95
   7   7   1   32.88    3.34
   7  -7   1   33.75    3.36
  -7   7  -2   63.19    4.15
   7   7   2   63.99    4.42
   7  -7   2   68.83    4.86
   7   7   3   51.60    3.98
  -7   7  -3   54.56    3.90
   7  -7   3   49.73    4.16
   7   7   3   56.16    3.69
   7  -7   4    8.36    1.66
   7   7   4    9.50    1.79
  -7   7  -4    8.65    1.59
   7   7   4    8.74    1.46
   7  -7   5   19.30    2.64
  -7   7  -5   17.98    2.34
   7   7   5   15.19    2.27
   7  -7   6   24.24    2.90
  -7   7  -6   22.92    2.61
   7   7   6   20.72    2.64
   7   7   7   38.28    3.52
   7  -7   7   37.58    3.64
  -7   7  -7   36.42    3.36
   7  -7   8   63.34    4.77
  -7   7  -8   52.13    4.07
   7   7   8   59.21    4.37
   7   7   9   20.58    2.59
  -7   7  -9   21.17    2.65
   7  -7   9   20.25    2.84
   7   7  10   55.07    4.22
   7  -7  10   56.14    4.67
  -7   7 -10   58.33    4.42
   7  -7  11    0.39    0.84
   7   7  11    1.04    0.76
   7  -7  12  108.18    6.49
   7   7  12  112.44    5.82
   7   7  13    1.52    1.04
   7  -7  13    1.18    0.81
   7  -7  14  268.98   10.17
   7  -7  15   33.04    3.55
   7  -7  16   36.39    3.68
   7  -7  17   10.73    2.16
   7  -7  18   78.64    5.11
   7  -7  19    2.62    1.31
   7  -7  20    8.77    1.60
   7  -7  21   34.78    2.90
   7  -7  22   73.21    3.89
  -7   7 -22   73.47    3.82
   7  -7  23   53.56    3.00
  -7   7 -23   57.19    3.07
  -7   7 -24    2.80    0.66
   7   8 -28    1.56    0.48
   7   8 -27   27.11    1.96
   7   8 -27   27.83    2.27
   7   8 -26    0.75    0.49
   7   8 -26   -0.83    0.99
  -7  -8  25   16.69    1.72
   7   8 -25   13.70    1.79
  -7  -8  24   11.63    1.54
   7   8 -24   11.15    1.70
  -7  -8  23    4.30    1.00
   7   8 -23    5.16    1.29
   7   8 -22    1.24    0.92
   7   8 -21    1.18    0.81
   7   8 -20   30.89    3.37
   7  -8 -19   -0.13    0.84
   7   8 -19    0.03    0.75
   7  -8 -18   21.37    2.71
   7   8 -18   20.62    2.85
   7  -8 -17    8.76    1.75
   7   8 -17    8.43    1.99
   7  -8 -16  425.67   12.14
   7   8 -16  400.45   12.49
   7  -8 -15   29.40    3.25
   7   8 -15   27.09    3.31
   7  -8 -14   27.52    3.16
   7   8 -14   24.01    3.09
  -7   8  13   21.81    2.74
   7  -8 -13   16.17    2.46
   7   8 -13   18.47    2.73
   7  -8 -12  121.06    6.63
  -7   8  12  128.73    6.29
   7   8 -12  130.59    7.07
  -7   8  12  130.39    6.58
   7   8 -11   54.79    4.53
   7  -8 -11   54.71    4.48
  -7   8  11   53.77    4.14
  -7   8  11   53.79    4.16
  -7   8  10  190.28    7.66
   7  -8 -10  185.77    8.29
   7   8 -10  187.77    8.30
   7   8 -10  186.91    8.08
  -7   8   9   73.55    4.71
   7  -8  -9   70.60    5.14
   7   8  -9   72.43    5.13
   7   8  -9   66.07    4.71
  -7   8   8   24.56    2.65
   7  -8  -8   27.89    3.28
   7   8  -8   26.93    3.11
   7   8  -8   25.43    2.87
  -7   8   7   50.05    3.69
   7  -8  -7   55.63    4.56
   7   8  -7   50.15    3.79
   7   8  -7   50.68    4.25
   7   8  -7   56.14    4.27
  -7   8   6  166.51    6.76
   7  -8  -6  170.48    7.95
   7   8  -6  173.56    7.15
   7   8  -6  172.69    7.70
   7   8  -6  172.86    7.37
  -7   8   5   76.10    4.57
   7  -8  -5   78.56    5.38
   7   8  -5   75.71    4.83
   7   8  -5   74.73    5.06
   7   8  -5   78.34    4.97
   7   8  -4  151.77    6.79
  -7   8   4  147.70    6.39
   7  -8  -4  150.30    7.40
   7   8  -4  152.39    6.76
   7   8  -3    3.67    1.29
   7  -8  -3    3.53    1.24
  -7   8   3    4.09    1.08
   7   8  -3    2.67    0.88
   7  -8  -2    2.08    0.90
  -7   8   2    3.56    1.05
   7   8  -2    2.53    0.89
   7   8  -1    3.09    1.25
   7  -8  -1    0.36    0.88
  -7   8   1   -0.57    0.68
   7   8  -1    2.24    1.03
  -7   8   0   68.05    4.35
   7   8   0   73.56    4.58
   7  -8   0   66.11    4.96
   7   8   0   68.42    4.67
   7   8   0   62.75    4.18
  -7   8  -1    1.35    0.90
   7   8   1   -0.57    0.76
   7  -8   1    0.64    0.95
   7   8   1    0.13    0.46
   7   8   1   -0.36    0.88
  -7   8  -2   28.97    2.89
   7   8   2   35.96    3.13
   7  -8   2   30.85    3.43
   7   8   2   29.07    3.09
   7   8   2   29.81    2.88
  -7   8  -3   54.90    4.03
   7   8   3   55.05    4.26
   7  -8   3   49.89    4.35
   7   8   3   52.65    3.79
   7   8   4    3.34    1.22
  -7   8  -4    3.30    1.07
   7  -8   4    1.12    0.91
   7   8   4    2.00    1.02
   7   8   5  118.84    6.37
  -7   8  -5  120.76    6.03
   7  -8   6   34.14    3.46
  -7   8  -6   32.05    3.17
  -7   8  -6   33.49    3.26
   7   8   6   30.60    3.30
   7  -8   7    1.38    1.13
   7   8   7   -0.08    0.73
  -7   8  -7    0.73    0.74
  -7   8  -8  365.77   10.83
   7  -8   8  387.17   11.74
   7   8   8  367.20   11.16
   7   8   9   11.25    2.05
   7  -8   9   12.87    2.22
   7  -8  10    7.90    1.71
   7   8  10    7.77    1.68
   7  -8  11   21.54    2.84
   7   8  11   18.74    2.49
   7   8  12  131.49    6.31
   7  -8  12  123.36    6.75
   7  -8  13   20.09    2.75
   7   8  13   23.85    2.65
   7  -8  14    0.24    0.87
   7   8  14    0.70    0.54
   7  -8  15  132.37    6.74
   7  -8  16    8.89    1.83
   7  -8  17  349.45   10.35
   7  -8  18    9.32    1.71
   7  -8  19    1.06    0.64
   7  -8  19    3.81    1.02
   7  -8  20   11.48    1.63
   7  -8  20   15.86    1.76
  -7   8 -20   13.12    1.70
   7  -8  21   23.81    2.16
   7  -8  21   24.75    1.94
  -7   8 -21   26.80    2.25
   7  -8  22   55.29    2.92
  -7   8 -22   60.72    3.06
   7   9 -27   -0.02    0.44
   7   9 -26    0.02    0.59
   7   9 -26    1.03    0.58
   7   9 -25   51.71    3.17
   7   9 -25   46.20    3.09
   7   9 -24   -0.28    1.02
   7   9 -24    1.39    0.83
   7   9 -23    2.65    0.83
   7   9 -23    5.50    1.29
   7   9 -22   16.03    2.23
   7   9 -22   12.36    1.87
   7   9 -21   48.67    3.98
   7   9 -21   47.02    3.77
   7   9 -20   51.49    4.20
   7   9 -20   43.75    3.80
   7  -9 -19   36.69    3.24
   7   9 -19   32.34    3.41
   7  -9 -18   25.03    2.77
   7   9 -18   21.82    2.94
   7   9 -17   35.79    3.80
   7  -9 -17   41.89    3.69
   7   9 -17   39.39    3.85
   7  -9 -16  140.96    6.82
   7   9 -16  139.14    7.40
   7   9 -16  133.24    7.08
   7   9 -15   10.33    1.87
   7  -9 -15   11.75    2.07
   7   9 -15   13.12    2.30
   7  -9 -14   55.29    4.43
   7   9 -14   50.77    4.54
   7   9 -14   48.91    4.28
   7   9 -13   29.20    3.32
   7  -9 -13   26.75    3.16
   7   9 -13   27.74    3.35
   7  -9 -12  542.32   14.11
   7   9 -12  543.33   14.65
   7   9 -12  551.36   14.34
   7  -9 -11   28.47    3.33
   7   9 -11   29.66    3.41
   7   9 -11   26.00    3.07
   7   9 -10    9.95    2.10
   7   9 -10   11.24    1.98
  -7   9  10   11.99    2.05
   7  -9 -10   13.13    2.40
   7  -9  -9  561.86   14.73
  -7   9   9  569.39   14.02
   7   9  -9  583.78   14.91
   7   9  -9  541.94   13.91
   7   9  -8  243.47    9.59
   7  -9  -8  235.60    9.59
  -7   9   8  248.10    9.22
   7   9  -8  236.56    9.07
   7   9  -7  989.39   17.19
   7  -9  -7  923.23   19.03
  -7   9   7  930.86   17.99
   7   9  -7  955.25   18.85
   7   9  -7  935.96   17.80
   7  -9  -6   22.37    3.00
  -7   9   6   24.03    3.01
   7   9  -6   25.01    2.81
   7   9  -6   23.63    3.02
   7   9  -6   23.34    2.81
  -7   9   5   18.30    2.55
   7  -9  -5   22.60    3.00
   7   9  -5   22.28    2.75
   7   9  -5   21.70    2.79
   7  -9  -4  184.26    8.53
   7   9  -4  178.86    7.62
   7   9  -4  178.80    7.55
   7   9  -3   14.12    2.34
   7  -9  -3   13.89    2.43
   7   9  -3    9.38    1.78
   7  -9  -2   85.90    5.86
   7   9  -2   89.86    5.46
   7   9  -2   85.85    5.21
  -7   9   1  104.60    5.40
   7  -9  -1   96.02    6.19
  -7   9   1  103.26    6.06
   7   9  -1  100.54    5.83
   7   9  -1   95.04    5.43
  -7   9   0   42.24    3.47
   7  -9   0   47.38    4.34
  -7   9   0   39.52    3.74
   7   9   0   45.69    3.98
   7   9   0   45.15    3.75
  -7   9  -1    2.57    1.20
  -7   9  -1    1.69    0.93
   7  -9   1    3.36    1.25
   7   9   1    2.65    0.96
   7   9   1    3.35    1.31
  -7   9  -2    1.61    1.18
   7  -9   2    1.42    0.88
   7   9   2    1.40    0.80
  -7   9  -2    0.97    0.91
   7   9   2    0.45    0.78
  -7   9  -3  105.07    5.58
   7  -9   3  104.38    6.49
  -7   9  -3  106.69    6.04
   7   9   3  105.83    6.12
   7   9   3  105.90    5.54
   7   9   4    1.05    0.82
   7  -9   4    0.77    1.05
  -7   9  -4    1.00    0.84
  -7   9  -5   -0.23    0.81
   7  -9   5    0.73    0.81
   7   9   5    0.76    0.74
   7  -9   6   56.13    4.83
   7   9   6   50.58    4.29
   7   9   7   15.74    2.40
   7   9   8  145.26    7.12
   7   9   9    0.28    0.80
   7  -9  10    3.46    1.22
   7   9  10    2.73    1.14
   7  -9  11  182.08    7.76
   7   9  11  177.48    7.42
   7   9  12   18.72    2.37
   7  -9  12   18.00    2.47
   7   9  13   37.54    3.24
   7  -9  13   38.12    3.52
   7   9  14    3.55    1.05
   7  -9  14    5.78    1.42
   7  -9  15   94.10    5.22
  -7   9 -16    0.07    0.50
   7  -9  16    0.12    0.57
  -7   9 -17    4.18    1.06
   7  -9  17    6.00    1.36
   7  -9  17    7.55    1.54
   7  -9  18   46.78    3.19
   7  -9  18   53.66    3.56
  -7   9 -18   50.59    3.31
  -7   9 -19    0.68    0.59
   7  -9  19    1.38    0.64
   7  -9  19    1.04    0.64
   7  -9  20   53.65    2.93
  -7   9 -20   62.60    3.20
   7  -9  20   59.85    3.10
  -7   9 -21   80.76    3.26
   7  10 -25   27.32    2.04
   7  10 -24   26.78    2.26
   7  10 -24   21.12    1.97
   7  10 -23   44.03    3.14
   7  10 -23   35.55    2.76
   7  10 -22   -1.33    0.97
   7  10 -22    0.51    0.54
   7  10 -21   35.30    3.16
   7  10 -21   33.92    2.98
   7  10 -20    0.10    1.00
   7  10 -20    2.74    1.08
   7  10 -19   48.99    4.05
   7  10 -19   42.24    3.62
   7 -10 -18   31.00    2.85
   7  10 -18   26.49    2.90
   7  10 -18   27.19    3.16
   7  10 -17   45.64    4.09
   7 -10 -17   49.84    3.74
   7  10 -17   51.45    4.19
   7 -10 -16   73.45    4.68
   7  10 -16   63.76    4.95
   7  10 -16   63.20    4.68
   7 -10 -15   87.02    5.21
   7  10 -15   82.11    5.61
   7  10 -15   75.93    5.21
   7  10 -14   12.44    2.17
   7 -10 -14   16.93    2.46
   7  10 -14   19.84    2.83
   7 -10 -13    5.89    1.47
   7  10 -13    2.24    0.75
   7  10 -13    7.80    1.81
   7  10 -12    3.67    1.11
   7 -10 -12    6.79    1.57
   7  10 -12    6.02    1.57
   7  10 -11   22.53    2.86
   7 -10 -11   30.34    3.38
   7  10 -11   28.84    3.42
   7 -10 -10   28.17    3.31
   7  10 -10   31.29    3.58
   7  10 -10   29.64    3.32
   7 -10  -9  195.25    8.69
   7  10  -9  210.18    9.10
   7  10  -9  192.83    8.33
   7  10  -8   11.86    2.22
   7 -10  -8   12.65    2.22
   7  10  -8   13.41    2.42
   7  10  -7  104.61    5.68
   7 -10  -7  125.12    7.10
   7  10  -7  119.51    6.45
   7  10  -6  182.68    7.63
   7 -10  -6  177.27    8.48
   7  10  -6  179.25    7.85
   7  10  -5   50.28    4.12
   7 -10  -5   52.88    4.73
   7  10  -5   60.07    4.63
   7 -10  -4   90.65    6.12
   7  10  -4   97.88    5.79
   7  10  -4   91.80    5.60
   7  10  -3   86.20    5.36
   7  10  -3   83.85    5.42
   7 -10  -3   82.62    5.88
   7  10  -2   77.41    5.06
   7 -10  -2   73.22    5.54
   7  10  -2   69.85    4.96
   7 -10  -1    4.26    1.46
   7  10  -1    5.42    1.42
   7  10  -1    2.15    1.00
   7  10   0    1.82    0.95
   7 -10   0    1.12    0.84
   7  10   0    0.26    0.92
   7 -10   1  461.54   13.92
   7  10   1  452.83   12.78
   7  10   1  446.14   11.77
   7 -10   2  111.21    6.84
   7  10   2  116.24    6.49
   7  10   2  113.17    5.96
   7 -10   3    7.35    1.82
   7  10   3    5.47    1.52
   7 -10   4    9.35    2.10
   7  10   4   10.38    2.01
   7 -10   5  103.66    6.64
   7  10   5   92.00    5.82
   7  10   6   52.20    4.34
   7 -10   6   52.20    4.68
   7  10   7   14.47    2.27
   7 -10   7   17.68    2.79
   7  10   8   15.54    2.35
   7 -10   8   16.41    2.67
   7  10   9   31.85    3.26
   7 -10   9   36.39    3.92
   7  10  10    0.86    0.73
   7 -10  10    0.43    0.87
   7 -10  11   87.42    5.79
   7  10  11   94.54    5.31
   7  10  12   12.02    1.81
   7 -10  12    8.82    1.80
   7  10  13    4.30    1.17
   7 -10  13    4.21    1.44
   7 -10  14    4.75    1.35
  -7  10 -15    6.16    1.23
   7 -10  15    7.07    1.57
   7 -10  16   28.30    2.75
  -7  10 -16   34.02    2.60
   7 -10  17   52.93    3.50
  -7  10 -17   56.70    3.16
   7 -10  18   69.76    3.70
  -7  10 -18   64.09    3.16
   7 -10  19  135.09    4.63
  -7  10 -19  130.24    4.07
   7  11 -24   78.93    3.08
   7  11 -23    6.53    1.14
   7  11 -22   13.08    1.71
   7  11 -22   11.60    1.55
   7  11 -21  106.81    5.00
   7  11 -21   98.54    4.56
   7  11 -20   71.73    4.36
   7  11 -20   66.28    3.94
   7  11 -19   12.34    1.79
   7  11 -19   16.02    2.17
   7  11 -18   23.79    2.80
   7  11 -18   22.04    2.50
   7  11 -17   32.46    3.29
   7  11 -17   27.84    2.85
   7 -11 -16   69.26    4.16
   7  11 -16   64.89    4.74
   7  11 -16   62.06    4.36
   7 -11 -15   23.26    2.53
   7  11 -15   21.50    2.85
   7  11 -15   20.09    2.61
   7  11 -14    8.06    1.62
   7 -11 -14    8.33    1.62
   7  11 -14    9.34    2.03
   7 -11 -13   55.40    4.17
   7  11 -13   57.26    4.67
   7  11 -13   55.70    4.34
   7  11 -12    7.05    1.75
   7 -11 -12    8.13    1.63
   7  11 -12    5.54    1.55
   7  11 -11    3.90    1.54
   7 -11 -11    2.68    0.95
   7  11 -11    2.77    1.21
   7 -11 -10   27.08    3.17
   7  11 -10   30.24    3.45
   7  11 -10   32.53    3.52
   7 -11  -9   34.75    3.61
   7  11  -9   37.75    3.77
   7  11  -8    3.72    1.84
   7 -11  -8    0.51    0.82
   7  11  -7   92.89    5.29
   7 -11  -7   84.74    5.78
   7  11  -7   88.30    5.57
   7 -11  -6   26.28    3.29
   7  11  -6   23.45    2.68
   7  11  -6   29.87    3.31
   7  11  -5   12.87    2.25
   7 -11  -5   11.35    2.20
   7  11  -5   11.24    1.94
   7  11  -4   55.02    4.27
   7 -11  -4   49.80    4.55
[truncated: 265,190 more chars]
