# Supplementary material for: Highly efficient pure-blue organic light-emitting diodes based on rationally designed heterocyclic phenophosphazinine-containing emitters
Source: Nat Commun. 2024 Jul 22;15:6175. doi: 10.1038/s41467-024-50370-5 (PMC11263564; doi:10.1038/s41467-024-50370-5)
Supplement: Supplementary file 3 — Source Data [file 41467_2024_50370_MOESM3_ESM.zip › Source Data/BNCz-NPO-β_CCDC2282192.cif]

data_mpo
_audit_creation_date               2024-06-12
_audit_creation_method
;
Olex2 1.5-beta
(compiled 2022.04.07 svn.rca3783a0 for OlexSys, GUI svn.r6439)
;
_shelx_SHELXL_version_number       '2018/3'
_audit_contact_author_address      ?
_audit_contact_author_email        ?
_audit_contact_author_name         ''
_audit_contact_author_phone        ?
_publ_contact_author_id_orcid      ?
_publ_section_references
;
Dolomanov, O.V., Bourhis, L.J., Gildea, R.J, Howard, J.A.K. & Puschmann, H.
 (2009), J. Appl. Cryst. 42, 339-341.

Sheldrick, G.M. (2008). Acta Cryst. A64, 112-122.

Sheldrick, G.M. (2015). Acta Cryst. C71, 3-8.
;
_chemical_name_common              ?
_chemical_name_systematic          ?
_chemical_formula_moiety           'C64 H61 B N3 O P'
_chemical_formula_sum              'C64 H61 B N3 O P'
_chemical_formula_weight           929.93
_chemical_melting_point            ?
_chemical_oxdiff_formula           'C H O N B P'
loop_
  _atom_type_symbol
  _atom_type_description
  _atom_type_scat_dispersion_real
  _atom_type_scat_dispersion_imag
  _atom_type_scat_source
 'C' 'C' 0.0181 0.0091 'International Tables Vol C Tables 4.2.6.8 and 6.1.1.4'
 'H' 'H' 0.0000 0.0000 'International Tables Vol C Tables 4.2.6.8 and 6.1.1.4'
 'B' 'B' 0.0090 0.0039 'International Tables Vol C Tables 4.2.6.8 and 6.1.1.4'
 'N' 'N' 0.0311 0.0180 'International Tables Vol C Tables 4.2.6.8 and 6.1.1.4'
 'O' 'O' 0.0492 0.0322 'International Tables Vol C Tables 4.2.6.8 and 6.1.1.4'
 'P' 'P' 0.2955 0.4335 'International Tables Vol C Tables 4.2.6.8 and 6.1.1.4'

_shelx_space_group_comment
;
The symmetry employed for this shelxl refinement is uniquely defined
by the following loop, which should always be used as a source of
symmetry information in preference to the above space-group names.
They are only intended as comments.
;
_space_group_crystal_system        'triclinic'
_space_group_IT_number             2
_space_group_name_H-M_alt          'P -1'
_space_group_name_Hall             '-P 1'
loop_
  _space_group_symop_operation_xyz
 'x, y, z'
 '-x, -y, -z'

_cell_length_a                     12.6376(4)
_cell_length_b                     15.0173(3)
_cell_length_c                     16.3976(3)
_cell_angle_alpha                  79.740(2)
_cell_angle_beta                   79.810(2)
_cell_angle_gamma                  72.857(2)
_cell_volume                       2900.44(13)
_cell_formula_units_Z              2
_cell_measurement_reflns_used      8901
_cell_measurement_temperature      150.00(10)
_cell_measurement_theta_max        68.9020
_cell_measurement_theta_min        3.1010
_shelx_estimated_absorpt_T_max     ?
_shelx_estimated_absorpt_T_min     ?
_exptl_absorpt_coefficient_mu      0.727
_exptl_absorpt_correction_T_max    1.00000
_exptl_absorpt_correction_T_min    0.80144
_exptl_absorpt_correction_type     multi-scan
_exptl_absorpt_process_details
;
CrysAlisPro 1.171.39.33c (Rigaku Oxford Diffraction, 2017)
Empirical absorption correction using spherical harmonics,
 implemented in SCALE3 ABSPACK scaling algorithm.
;
_exptl_absorpt_special_details     ?
_exptl_crystal_colour              'clear light yellow'
_exptl_crystal_density_diffrn      1.065
_exptl_crystal_density_meas        ?
_exptl_crystal_density_method      ?
_exptl_crystal_description         block
_exptl_crystal_F_000               988
_exptl_crystal_size_max            0.15
_exptl_crystal_size_mid            0.12
_exptl_crystal_size_min            0.1
_exptl_transmission_factor_max     ?
_exptl_transmission_factor_min     ?
_diffrn_reflns_av_R_equivalents    0.0375
_diffrn_reflns_av_unetI/netI       0.0453
_diffrn_reflns_Laue_measured_fraction_full  0.988
_diffrn_reflns_Laue_measured_fraction_max  0.988
_diffrn_reflns_limit_h_max         15
_diffrn_reflns_limit_h_min         -15
_diffrn_reflns_limit_k_max         13
_diffrn_reflns_limit_k_min         -17
_diffrn_reflns_limit_l_max         19
_diffrn_reflns_limit_l_min         -19
_diffrn_reflns_number              28045
_diffrn_reflns_point_group_measured_fraction_full  0.988
_diffrn_reflns_point_group_measured_fraction_max  0.988
_diffrn_reflns_theta_full          66.593
_diffrn_reflns_theta_max           66.593
_diffrn_reflns_theta_min           2.763
_diffrn_ambient_environment        N~2~
_diffrn_ambient_temperature        150.00(10)
_diffrn_detector                   'CCD plate'
_diffrn_detector_area_resol_mean   ?
_diffrn_measured_fraction_theta_full  0.988
_diffrn_measured_fraction_theta_max  0.988
_diffrn_measurement_details
;
List of Runs (angles in degrees, time in seconds):

  # Type    Start    End  Width  t~exp~   \w     \q     \k     \f   Frames
--------------------------------------------------------------------------
  1  \w     82.00 115.00   0.50    0.50    --   42.10  77.00-150.00   66
  2  \w    -19.00  85.00   0.50    0.50    --   42.10 -82.00 -60.00  208
  3  \w    -45.00  48.00   0.50    0.50    --   42.10 -57.00  60.00  186
  4  \w    -46.00  51.00   0.50    0.50    --   42.10 -57.00-180.00  194
  5  \w     83.00 132.00   0.50    0.50    --   42.10  77.00-120.00   98
  6  \w     -7.00  19.00   0.50    0.50    --   42.10 -82.00 -90.00   52
  7  \w    -44.00  49.00   0.50    0.50    --   42.10 -57.00 -30.00  186
  8  \w    -25.00  80.00   0.50    0.50    --   42.10 -82.00 150.00  210
  9  \w     88.00 121.00   0.50    0.50    --  102.30  82.00 -90.00   66
 10  \w     54.00 146.00   0.50    0.50    --  102.30 -82.00  30.00  184
 11  \w     30.00 135.00   0.50    0.50    --  102.30 -64.00 -60.00  210
 12  \w     84.00 110.00   0.50    0.50    --  102.30 -82.00  90.00   52
 13  \w     61.00 192.00   0.50    0.50    --  102.30  38.00 120.00  262
 14  \w     91.00 121.00   0.50    0.50    --  102.30 -64.00-180.00   60
 15  \w     93.00 192.00   0.50    0.50    --  102.30  38.00  30.00  198
 16  \w     69.00 104.00   0.50    0.50    --  102.30 -82.00 120.00   70
 17  \w     96.00 182.00   0.50    0.50    --  102.30  50.00  60.00  172
 18  \w    112.00 191.00   0.50    0.50    --  102.30  50.00   0.00  158
 19  \w     17.00 114.00   0.50    0.50    --  102.30 -82.00-180.00  194
 20  \w     25.00  74.00   0.50    0.50    --  102.30 -82.00  60.00   98
 21  \w     44.00 114.00   0.50    0.50    --  102.30 -82.00-120.00  140
 22  \w     26.00 124.00   0.50    0.50    --  102.30 -82.00 -60.00  196
 23  \w    119.00 156.00   0.50    0.50    --  102.30  82.00-150.00   74
 24  \w     71.00 142.00   0.50    0.50    --  102.30 -82.00   0.00  142
 25  \w     14.00  88.00   0.50    0.50    --  102.30 -64.00-180.00  148
 26  \w     76.00 101.00   0.50    0.50    --  102.30 -82.00 150.00   50
 27  \w     55.00 174.00   0.50    0.50    --  102.30  38.00 150.00  238
;
_diffrn_measurement_device         'four-circle diffractometer'
_diffrn_measurement_device_type    'XtaLAB AFC12 (RINC): Kappa single'
_diffrn_measurement_method         '\w scans'
_diffrn_orient_matrix_type        
 'CrysAlisPro convention (1999,Acta A55,543-557)'
_diffrn_orient_matrix_UB_11        0.0758018000
_diffrn_orient_matrix_UB_12        0.0477713000
_diffrn_orient_matrix_UB_13        -0.0663095000
_diffrn_orient_matrix_UB_21        0.0879963000
_diffrn_orient_matrix_UB_22        -0.0250089000
_diffrn_orient_matrix_UB_23        0.0605008000
_diffrn_orient_matrix_UB_31        0.0554529000
_diffrn_orient_matrix_UB_32        -0.0939583000
_diffrn_orient_matrix_UB_33        -0.0349429000
_diffrn_radiation_monochromator    mirror
_diffrn_radiation_probe            x-ray
_diffrn_radiation_type             'Cu K\a'
_diffrn_radiation_wavelength       1.54184
_diffrn_source                     'Rotating-anode X-ray tube'
_diffrn_source_type                'Rigaku (Cu) X-ray Source'
_reflns_Friedel_coverage           0.000
_reflns_Friedel_fraction_full      .
_reflns_Friedel_fraction_max       .
_reflns_number_gt                  8125
_reflns_number_total               10132
_reflns_special_details
;
 Reflections were merged by SHELXL according to the crystal
 class for the calculation of statistics and refinement.
 
 Structure factors included contributions from the .fab file.
 
 _reflns_Friedel_fraction is defined as the number of unique
 Friedel pairs measured divided by the number that would be
 possible theoretically, ignoring centric projections and
 systematic absences.
;
_reflns_threshold_expression       'I > 2\s(I)'
_computing_cell_refinement         'CrysAlisPro 1.171.39.33c (Rigaku OD, 2017)'
_computing_data_collection         'CrysAlisPro 1.171.39.33c (Rigaku OD, 2017)'
_computing_data_reduction          'CrysAlisPro 1.171.39.33c (Rigaku OD, 2017)'
_computing_molecular_graphics      'Olex2 1.5-beta (Dolomanov et al., 2009)'
_computing_publication_material    'Olex2 1.5-beta (Dolomanov et al., 2009)'
_computing_structure_refinement    'SHELXL 2018/3 (Sheldrick, 2015)'
_computing_structure_solution      'SHELXS  (Sheldrick, 2008)'
_refine_diff_density_max           0.852
_refine_diff_density_min           -0.469
_refine_diff_density_rms           0.074
_refine_ls_extinction_coef         .
_refine_ls_extinction_method       none
_refine_ls_goodness_of_fit_ref     1.108
_refine_ls_hydrogen_treatment      constr
_refine_ls_matrix_type             full
_refine_ls_number_parameters       687
_refine_ls_number_reflns           10132
_refine_ls_number_restraints       57
_refine_ls_R_factor_all            0.1263
_refine_ls_R_factor_gt             0.1100
_refine_ls_restrained_S_all        1.107
_refine_ls_shift/su_max            0.001
_refine_ls_shift/su_mean           0.000
_refine_ls_structure_factor_coef   Fsqd
_refine_ls_weighting_details      
 'w=1/[\s^2^(Fo^2^)+(0.1445P)^2^+5.0813P] where P=(Fo^2^+2Fc^2^)/3'
_refine_ls_weighting_scheme        calc
_refine_ls_wR_factor_gt            0.3087
_refine_ls_wR_factor_ref           0.3187
_refine_special_details            ?
_olex2_refinement_description
;
1. Fixed Uiso
 At 1.2 times of:
  All C(H) groups
 At 1.5 times of:
  All C(H,H,H) groups
2. Uiso/Uaniso restraints and constraints
Uanis(P2) = Uanis(O2)
3. Rigid body (RIGU) restrains
 P2, H30D, H29D, O2, H30F, H29F, C27A, H30E, H27D, C29A, H27E, H29E, H27F,
 C30A, C28
 with sigma for 1-2 distances of 0.001 and sigma for 1-3 distances of 0.004
 C59, C58, C63, C62, C61, C60
 with sigma for 1-2 distances of 0.001 and sigma for 1-3 distances of 0.005
4. Others
 Sof(P2)=Sof(O2)=1-FVAR(1)
 Sof(P1)=Sof(O1)=FVAR(1)
 Sof(C27A)=Sof(H27D)=Sof(H27E)=Sof(H27F)=Sof(C30A)=Sof(H30D)=Sof(H30E)=
 Sof(H30F)=Sof(C29A)=Sof(H29D)=Sof(H29E)=Sof(H29F)=1-FVAR(2)
 Sof(C27)=Sof(H27A)=Sof(H27B)=Sof(H27C)=Sof(C29)=Sof(H29A)=Sof(H29B)=Sof(H29C)=
 Sof(C30)=Sof(H30A)=Sof(H30B)=Sof(H30C)=FVAR(2)
5.a Aromatic/amide H refined with riding coordinates:
 C2(H2), C4(H4), C9(H9), C11(H11), C12(H12), C22(H22), C26(H26), C33(H33),
 C34(H34), C36(H36), C42(H42), C44(H44), C47(H47), C48(H48), C49(H49), C50(H50),
  C53(H53), C54(H54), C55(H55), C56(H56), C59(H59), C60(H60), C61(H61),
 C62(H62), C63(H63)
5.b Idealised Me refined as rotating group:
 C13(H13A,H13B,H13C), C15(H15A,H15B,H15C), C16(H16A,H16B,H16C), C17(H17A,H17B,
 H17C), C19(H19A,H19B,H19C), C20(H20A,H20B,H20C), C27(H27A,H27B,H27C), C29(H29A,
 H29B,H29C), C30(H30A,H30B,H30C), C37(H37A,H37B,H37C), C39(H39A,H39B,H39C),
 C64(H64A,H64B,H64C), C27A(H27D,H27E,H27F), C30A(H30D,H30E,H30F), C29A(H29D,
 H29E,H29F)
;
_atom_sites_solution_hydrogens     geom
_atom_sites_solution_primary       direct
_atom_sites_solution_secondary     ?
loop_
  _atom_site_label
  _atom_site_type_symbol
  _atom_site_fract_x
  _atom_site_fract_y
  _atom_site_fract_z
  _atom_site_U_iso_or_equiv
  _atom_site_adp_type
  _atom_site_occupancy
  _atom_site_site_symmetry_order
  _atom_site_calc_flag
  _atom_site_refinement_flags_posn
  _atom_site_refinement_flags_adp
  _atom_site_refinement_flags_occupancy
  _atom_site_disorder_assembly
  _atom_site_disorder_group
 P1 P 0.43210(19) 0.28757(18) 0.90763(10) 0.0553(8) Uani 0.670(7) 1 d . . P A 1
 P2 P 0.3944(5) 0.3540(6) 0.8925(3) 0.081(2) Uani 0.330(7) 1 d . . P A 2
 O1 O 0.5121(6) 0.2060(4) 0.9588(5) 0.090(2) Uani 0.670(7) 1 d . . P A 1
 O2 O 0.4969(15) 0.2398(13) 0.9706(9) 0.081(2) Uani 0.330(7) 1 d . . P A 2
 N1 N 0.3360(3) 0.0877(2) 0.53229(19) 0.0394(7) Uani 1 1 d . . . . .
 N2 N 0.1851(3) 0.4244(2) 0.4821(2) 0.0425(8) Uani 1 1 d . . . . .
 N3 N 0.3517(3) 0.2804(2) 0.7363(2) 0.0476(8) Uani 1 1 d . . . . .
 C1 C 0.2917(3) 0.1503(3) 0.3881(2) 0.0421(9) Uani 1 1 d . . . . .
 C2 C 0.2992(3) 0.1225(3) 0.3097(2) 0.0450(9) Uani 1 1 d . . . . .
 H2 H 0.276835 0.169054 0.265692 0.054 Uiso 1 1 calc R U . . .
 C3 C 0.3379(4) 0.0301(3) 0.2935(3) 0.0480(10) Uani 1 1 d . . . . .
 C4 C 0.3706(3) -0.0409(3) 0.3605(2) 0.0449(9) Uani 1 1 d . . . . .
 H4 H 0.394729 -0.103643 0.351817 0.054 Uiso 1 1 calc R U . . .
 C5 C 0.3668(3) -0.0174(3) 0.4386(2) 0.0413(9) Uani 1 1 d . . . . .
 C6 C 0.3319(3) 0.0773(3) 0.4504(2) 0.0401(8) Uani 1 1 d . . . . .
 C7 C 0.3682(3) -0.0051(3) 0.5772(2) 0.0427(9) Uani 1 1 d . . . . .
 C8 C 0.3881(3) -0.0701(3) 0.5206(2) 0.0412(9) Uani 1 1 d . . . . .
 C9 C 0.4156(3) -0.1665(3) 0.5485(3) 0.0453(9) Uani 1 1 d . . . . .
 H9 H 0.430285 -0.209127 0.510425 0.054 Uiso 1 1 calc R U . . .
 C10 C 0.4211(4) -0.1989(3) 0.6325(3) 0.0474(10) Uani 1 1 d . . . . .
 C11 C 0.3984(4) -0.1320(3) 0.6873(3) 0.0524(10) Uani 1 1 d . . . . .
 H11 H 0.400999 -0.153200 0.743992 0.063 Uiso 1 1 calc R U . . .
 C12 C 0.3722(4) -0.0361(3) 0.6617(3) 0.0486(10) Uani 1 1 d . . . . .
 H12 H 0.357722 0.006202 0.700033 0.058 Uiso 1 1 calc R U . . .
 C13 C 0.3367(5) -0.3205(4) 0.7192(4) 0.0741(15) Uani 1 1 d . . . . .
 H13A H 0.316527 -0.285284 0.765683 0.111 Uiso 1 1 calc R U . . .
 H13B H 0.349657 -0.386358 0.739491 0.111 Uiso 1 1 calc R U . . .
 H13C H 0.277213 -0.301195 0.685249 0.111 Uiso 1 1 calc R U . . .
 C14 C 0.4422(4) -0.3027(3) 0.6673(3) 0.0577(11) Uani 1 1 d . . . . .
 C15 C 0.4772(6) -0.3668(3) 0.5973(4) 0.0804(17) Uani 1 1 d . . . . .
 H15A H 0.419004 -0.350994 0.562440 0.121 Uiso 1 1 calc R U . . .
 H15B H 0.489493 -0.431387 0.621964 0.121 Uiso 1 1 calc R U . . .
 H15C H 0.544797 -0.357766 0.564133 0.121 Uiso 1 1 calc R U . . .
 C16 C 0.5375(5) -0.3331(4) 0.7227(4) 0.0752(16) Uani 1 1 d . . . . .
 H16A H 0.604727 -0.322815 0.689853 0.113 Uiso 1 1 calc R U . . .
 H16B H 0.549718 -0.398649 0.744051 0.113 Uiso 1 1 calc R U . . .
 H16C H 0.517098 -0.296770 0.768397 0.113 Uiso 1 1 calc R U . . .
 C17 C 0.3007(9) -0.0757(5) 0.2063(4) 0.117(3) Uani 1 1 d . . . . .
 H17A H 0.335955 -0.128957 0.243440 0.176 Uiso 1 1 calc R U . . .
 H17B H 0.312917 -0.092288 0.150841 0.176 Uiso 1 1 calc R U . . .
 H17C H 0.221908 -0.056933 0.224973 0.176 Uiso 1 1 calc R U . . .
 C18 C 0.3492(4) 0.0036(3) 0.2058(3) 0.0590(12) Uani 1 1 d . . . . .
 C19 C 0.4765(6) -0.0372(5) 0.1758(4) 0.104(2) Uani 1 1 d . . . . .
 H19A H 0.516602 0.006047 0.181706 0.156 Uiso 1 1 calc R U . . .
 H19B H 0.486593 -0.046371 0.118151 0.156 Uiso 1 1 calc R U . . .
 H19C H 0.504439 -0.096325 0.209081 0.156 Uiso 1 1 calc R U . . .
 C20 C 0.3107(9) 0.0855(5) 0.1417(4) 0.132(4) Uani 1 1 d . . . . .
 H20A H 0.232110 0.113336 0.155378 0.198 Uiso 1 1 calc R U . . .
 H20B H 0.324692 0.064735 0.087738 0.198 Uiso 1 1 calc R U . . .
 H20C H 0.350564 0.131233 0.140626 0.198 Uiso 1 1 calc R U . . .
 C21 C 0.1661(3) 0.3365(3) 0.3730(2) 0.0429(9) Uani 1 1 d . . . . .
 C22 C 0.1183(4) 0.3497(3) 0.2996(3) 0.0468(9) Uani 1 1 d . . . . .
 H22 H 0.127047 0.297002 0.274038 0.056 Uiso 1 1 calc R U . . .
 C23 C 0.0586(4) 0.4360(3) 0.2620(2) 0.0468(10) Uani 1 1 d . . . . .
 C24 C 0.1464(3) 0.4191(3) 0.4094(2) 0.0436(9) Uani 1 1 d . . . . .
 C25 C 0.0901(3) 0.5071(3) 0.3738(2) 0.0439(9) Uani 1 1 d . . . . .
 C26 C 0.0461(3) 0.5160(3) 0.3002(3) 0.0466(10) Uani 1 1 d . . . . .
 H26 H 0.008091 0.575051 0.275940 0.056 Uiso 1 1 calc R U . . .
 C27 C -0.0961(10) 0.4000(11) 0.2140(6) 0.110(5) Uani 0.773(18) 1 d . . P B 1
 H27A H -0.070384 0.337270 0.241922 0.164 Uiso 0.773(18) 1 calc R U P B 1
 H27B H -0.130483 0.398385 0.166707 0.164 Uiso 0.773(18) 1 calc R U P B 1
 H27C H -0.149709 0.438031 0.251935 0.164 Uiso 0.773(18) 1 calc R U P B 1
 C28 C 0.0045(5) 0.4426(3) 0.1838(3) 0.0615(13) Uani 1 1 d . . . . .
 C29 C 0.0836(12) 0.3803(8) 0.1222(6) 0.099(4) Uani 0.773(18) 1 d . . P B 1
 H29A H 0.149986 0.401191 0.104652 0.148 Uiso 0.773(18) 1 calc R U P B 1
 H29B H 0.047517 0.384075 0.074416 0.148 Uiso 0.773(18) 1 calc R U P B 1
 H29C H 0.103287 0.316388 0.148793 0.148 Uiso 0.773(18) 1 calc R U P B 1
 C30 C -0.0350(10) 0.5385(5) 0.1395(6) 0.085(4) Uani 0.773(18) 1 d . . P B 1
 H30A H -0.100112 0.573014 0.171990 0.127 Uiso 0.773(18) 1 calc R U P B 1
 H30B H -0.053247 0.534910 0.086020 0.127 Uiso 0.773(18) 1 calc R U P B 1
 H30C H 0.022822 0.569984 0.131734 0.127 Uiso 0.773(18) 1 calc R U P B 1
 C31 C 0.0957(3) 0.5739(3) 0.4262(3) 0.0442(9) Uani 1 1 d . . . . .
 C32 C 0.1577(4) 0.5209(3) 0.4916(3) 0.0455(9) Uani 1 1 d . . . . .
 C33 C 0.1837(4) 0.5685(3) 0.5469(3) 0.0526(10) Uani 1 1 d . . . . .
 H33 H 0.225078 0.535508 0.589785 0.063 Uiso 1 1 calc R U . . .
 C34 C 0.1473(4) 0.6660(3) 0.5377(3) 0.0553(11) Uani 1 1 d . . . . .
 H34 H 0.165555 0.697357 0.574957 0.066 Uiso 1 1 calc R U . . .
 C35 C 0.0846(4) 0.7190(3) 0.4748(3) 0.0506(10) Uani 1 1 d . . . . .
 C36 C 0.0601(4) 0.6712(3) 0.4188(3) 0.0494(10) Uani 1 1 d . . . . .
 H36 H 0.019377 0.704771 0.375797 0.059 Uiso 1 1 calc R U . . .
 C37 C 0.0072(6) 0.8596(4) 0.5535(4) 0.0838(17) Uani 1 1 d . . . . .
 H37A H -0.055115 0.835110 0.577856 0.126 Uiso 1 1 calc R U . . .
 H37B H -0.016730 0.927093 0.547179 0.126 Uiso 1 1 calc R U . . .
 H37C H 0.064665 0.837195 0.589267 0.126 Uiso 1 1 calc R U . . .
 C38 C 0.0532(4) 0.8267(3) 0.4671(3) 0.0598(12) Uani 1 1 d . . . . .
 C39 C -0.0333(5) 0.8723(3) 0.4086(4) 0.0790(17) Uani 1 1 d . . . . .
 H39A H -0.000425 0.862770 0.352307 0.119 Uiso 1 1 calc R U . . .
 H39B H -0.059664 0.938535 0.412266 0.119 Uiso 1 1 calc R U . . .
 H39C H -0.094744 0.844768 0.424026 0.119 Uiso 1 1 calc R U . . .
 C40 C 0.2634(3) 0.2558(3) 0.5045(2) 0.0415(9) Uani 1 1 d . . . . .
 C41 C 0.2357(3) 0.3443(3) 0.5350(2) 0.0441(9) Uani 1 1 d . . . . .
 C42 C 0.2586(3) 0.3507(3) 0.6130(2) 0.0450(9) Uani 1 1 d . . . . .
 H42 H 0.234099 0.407875 0.634176 0.054 Uiso 1 1 calc R U . . .
 C43 C 0.3182(4) 0.2714(3) 0.6590(2) 0.0455(9) Uani 1 1 d . . . . .
 C44 C 0.3477(3) 0.1842(3) 0.6325(2) 0.0440(9) Uani 1 1 d . . . . .
 H44 H 0.388473 0.131885 0.664213 0.053 Uiso 1 1 calc R U . . .
 C45 C 0.3162(3) 0.1749(3) 0.5583(2) 0.0410(9) Uani 1 1 d . . . . .
 C46 C 0.2867(4) 0.2568(3) 0.8121(3) 0.0497(10) Uani 1 1 d . . . . .
 C47 C 0.1956(4) 0.2233(3) 0.8093(3) 0.0622(12) Uani 1 1 d . . . . .
 H47 H 0.178205 0.217880 0.757895 0.075 Uiso 1 1 calc R U . . .
 C48 C 0.1315(6) 0.1985(4) 0.8814(4) 0.0858(18) Uani 1 1 d . . . . .
 H48 H 0.072453 0.174613 0.878442 0.103 Uiso 1 1 calc R U . . .
 C49 C 0.1533(7) 0.2082(4) 0.9586(4) 0.0893(19) Uani 1 1 d . . . . .
 H49 H 0.108934 0.192096 1.007372 0.107 Uiso 1 1 calc R U . . .
 C50 C 0.2403(6) 0.2416(4) 0.9616(3) 0.0810(17) Uani 1 1 d . . . . .
 H50 H 0.255545 0.248641 1.013187 0.097 Uiso 1 1 calc R U . . .
 C51 C 0.3078(5) 0.2658(4) 0.8896(3) 0.0655(13) Uani 1 1 d . . . . .
 C52 C 0.4476(4) 0.3122(3) 0.7303(3) 0.0482(10) Uani 1 1 d . . . . .
 C53 C 0.5087(4) 0.3279(3) 0.6519(3) 0.0506(10) Uani 1 1 d . . . . .
 H53 H 0.484911 0.317900 0.604688 0.061 Uiso 1 1 calc R U . . .
 C54 C 0.6033(4) 0.3579(3) 0.6433(3) 0.0611(12) Uani 1 1 d . . . . .
 H54 H 0.642788 0.367364 0.590402 0.073 Uiso 1 1 calc R U . . .
 C55 C 0.6405(5) 0.3742(4) 0.7118(4) 0.0732(14) Uani 1 1 d . . . . .
 H55 H 0.703699 0.395690 0.705601 0.088 Uiso 1 1 calc R U . . .
 C56 C 0.5830(5) 0.3581(5) 0.7890(4) 0.0830(17) Uani 1 1 d . . . . .
 H56 H 0.608544 0.368118 0.835487 0.100 Uiso 1 1 calc R U . . .
 C57 C 0.4850(4) 0.3265(4) 0.8006(3) 0.0674(13) Uani 1 1 d . . . . .
 C58 C 0.3834(6) 0.3953(5) 0.9554(4) 0.0880(18) Uani 1 1 d . . . . .
 C59 C 0.3307(5) 0.4710(4) 0.9127(3) 0.0770(15) Uani 1 1 d . . . . .
 H59 H 0.317708 0.471201 0.858595 0.092 Uiso 1 1 calc R U . . .
 C60 C 0.2906(8) 0.5595(5) 0.9544(5) 0.123(3) Uani 1 1 d . . . . .
 H60 H 0.257016 0.616602 0.924463 0.148 Uiso 1 1 calc R U . . .
 C61 C 0.3038(9) 0.5555(6) 1.0345(6) 0.145(4) Uani 1 1 d . . . . .
 H61 H 0.273933 0.608890 1.061228 0.174 Uiso 1 1 calc R U . . .
 C62 C 0.3605(11) 0.4739(7) 1.0771(6) 0.175(5) Uani 1 1 d . . . . .
 H62 H 0.368633 0.471841 1.132760 0.210 Uiso 1 1 calc R U . . .
 C63 C 0.4081(10) 0.3903(6) 1.0363(5) 0.150(4) Uani 1 1 d . . . . .
 H63 H 0.452938 0.335737 1.062587 0.179 Uiso 1 1 calc R U . . .
 C64 C 0.1598(4) 0.8579(3) 0.4325(4) 0.0717(15) Uani 1 1 d . . . . .
 H64A H 0.215906 0.827837 0.468576 0.108 Uiso 1 1 calc R U . . .
 H64B H 0.143319 0.924880 0.429810 0.108 Uiso 1 1 calc R U . . .
 H64C H 0.186678 0.840411 0.377469 0.108 Uiso 1 1 calc R U . . .
 B01D B 0.2395(4) 0.2475(3) 0.4181(3) 0.0441(10) Uani 1 1 d . . . . .
 C27A C -0.125(3) 0.486(3) 0.203(2) 0.103(12) Uani 0.227(18) 1 d . . P B 2
 H27D H -0.160669 0.435943 0.220862 0.154 Uiso 0.227(18) 1 calc R U P B 2
 H27E H -0.153062 0.522636 0.153165 0.154 Uiso 0.227(18) 1 calc R U P B 2
 H27F H -0.140641 0.524972 0.246149 0.154 Uiso 0.227(18) 1 calc R U P B 2
 C30A C 0.058(6) 0.519(4) 0.113(2) 0.151(18) Uani 0.227(18) 1 d . . P B 2
 H30D H 0.066050 0.567062 0.140629 0.226 Uiso 0.227(18) 1 calc R U P B 2
 H30E H 0.008484 0.546079 0.071732 0.226 Uiso 0.227(18) 1 calc R U P B 2
 H30F H 0.129504 0.485944 0.086966 0.226 Uiso 0.227(18) 1 calc R U P B 2
 C29A C 0.012(4) 0.3555(19) 0.153(2) 0.094(11) Uani 0.227(18) 1 d . . P B 2
 H29D H 0.085763 0.332588 0.124201 0.141 Uiso 0.227(18) 1 calc R U P B 2
 H29E H -0.042160 0.366738 0.116056 0.141 Uiso 0.227(18) 1 calc R U P B 2
 H29F H -0.001385 0.309599 0.199804 0.141 Uiso 0.227(18) 1 calc R U P B 2

loop_
  _atom_site_aniso_label
  _atom_site_aniso_U_11
  _atom_site_aniso_U_22
  _atom_site_aniso_U_33
  _atom_site_aniso_U_23
  _atom_site_aniso_U_13
  _atom_site_aniso_U_12
 P1 0.0800(14) 0.0327(15) 0.0424(9) -0.0071(7) -0.0243(8) 0.0116(10)
 P2 0.102(4) 0.086(6) 0.053(2) -0.031(3) -0.018(2) -0.005(3)
 O1 0.120(5) 0.052(4) 0.070(4) -0.038(3) -0.020(3) 0.040(3)
 O2 0.102(4) 0.086(6) 0.053(2) -0.031(3) -0.018(2) -0.005(3)
 N1 0.0500(18) 0.0221(16) 0.0403(17) -0.0012(12) -0.0129(14) 0.0014(13)
 N2 0.0550(19) 0.0198(15) 0.0456(18) -0.0047(13) -0.0127(15) 0.0043(14)
 N3 0.062(2) 0.0359(19) 0.0399(18) -0.0067(14) -0.0130(15) -0.0015(16)
 C1 0.050(2) 0.029(2) 0.041(2) -0.0018(15) -0.0139(16) 0.0013(17)
 C2 0.056(2) 0.0248(19) 0.045(2) 0.0009(15) -0.0163(18) 0.0053(17)
 C3 0.059(2) 0.032(2) 0.049(2) -0.0017(17) -0.0189(19) -0.0011(18)
 C4 0.057(2) 0.0238(19) 0.049(2) -0.0041(16) -0.0130(18) 0.0001(17)
 C5 0.046(2) 0.029(2) 0.044(2) 0.0001(15) -0.0113(16) -0.0038(16)
 C6 0.048(2) 0.0261(19) 0.042(2) -0.0011(15) -0.0121(16) -0.0016(16)
 C7 0.049(2) 0.033(2) 0.043(2) 0.0017(16) -0.0107(17) -0.0061(17)
 C8 0.046(2) 0.032(2) 0.042(2) 0.0034(15) -0.0106(16) -0.0064(17)
 C9 0.051(2) 0.026(2) 0.054(2) -0.0006(16) -0.0122(18) -0.0044(17)
 C10 0.056(2) 0.031(2) 0.050(2) 0.0038(17) -0.0134(19) -0.0071(18)
 C11 0.068(3) 0.038(2) 0.046(2) 0.0086(18) -0.016(2) -0.011(2)
 C12 0.064(3) 0.034(2) 0.042(2) -0.0007(16) -0.0108(19) -0.0063(19)
 C13 0.088(4) 0.054(3) 0.078(4) 0.018(3) -0.020(3) -0.025(3)
 C14 0.075(3) 0.034(2) 0.058(3) 0.0125(19) -0.018(2) -0.012(2)
 C15 0.127(5) 0.022(2) 0.079(4) 0.009(2) -0.019(3) -0.007(3)
 C16 0.086(4) 0.042(3) 0.090(4) 0.023(2) -0.034(3) -0.011(3)
 C17 0.224(10) 0.083(5) 0.064(4) -0.020(3) -0.029(5) -0.059(5)
 C18 0.087(3) 0.034(2) 0.051(2) -0.0066(18) -0.026(2) 0.003(2)
 C19 0.121(6) 0.093(5) 0.071(4) -0.027(3) -0.022(4) 0.025(4)
 C20 0.263(11) 0.066(4) 0.052(3) -0.012(3) -0.049(5) -0.003(5)
 C21 0.054(2) 0.0261(19) 0.042(2) 0.0006(15) -0.0132(17) 0.0000(17)
 C22 0.060(2) 0.030(2) 0.045(2) -0.0053(16) -0.0124(18) -0.0006(18)
 C23 0.056(2) 0.029(2) 0.043(2) 0.0009(16) -0.0094(18) 0.0049(18)
 C24 0.056(2) 0.0245(19) 0.045(2) -0.0002(15) -0.0111(17) -0.0020(17)
 C25 0.054(2) 0.0208(18) 0.048(2) 0.0014(15) -0.0088(18) 0.0020(16)
 C26 0.054(2) 0.0213(19) 0.052(2) 0.0040(16) -0.0126(18) 0.0080(17)
 C27 0.130(9) 0.147(12) 0.078(6) 0.013(6) -0.052(6) -0.069(9)
 C28 0.087(3) 0.041(3) 0.046(2) -0.0051(19) -0.021(2) 0.006(2)
 C29 0.136(9) 0.077(6) 0.049(5) -0.019(4) -0.035(5) 0.042(6)
 C30 0.127(8) 0.045(4) 0.068(5) -0.001(3) -0.056(5) 0.018(4)
 C31 0.049(2) 0.0244(19) 0.053(2) -0.0061(16) -0.0068(18) 0.0000(17)
 C32 0.057(2) 0.029(2) 0.046(2) -0.0021(16) -0.0097(18) -0.0061(18)
 C33 0.070(3) 0.028(2) 0.056(3) -0.0073(18) -0.016(2) -0.004(2)
 C34 0.074(3) 0.033(2) 0.059(3) -0.0079(19) -0.014(2) -0.009(2)
 C35 0.053(2) 0.027(2) 0.067(3) -0.0089(18) -0.002(2) -0.0055(18)
 C36 0.053(2) 0.029(2) 0.058(3) 0.0004(18) -0.0078(19) -0.0025(18)
 C37 0.101(4) 0.037(3) 0.105(5) -0.024(3) -0.002(3) -0.004(3)
 C38 0.059(3) 0.024(2) 0.090(4) -0.006(2) -0.010(2) -0.0027(19)
 C39 0.070(3) 0.019(2) 0.139(5) 0.000(3) -0.030(3) 0.005(2)
 C40 0.049(2) 0.0258(19) 0.043(2) -0.0036(15) -0.0093(17) 0.0013(16)
 C41 0.052(2) 0.028(2) 0.047(2) -0.0042(16) -0.0095(17) -0.0012(17)
 C42 0.058(2) 0.0250(19) 0.045(2) -0.0056(16) -0.0125(18) 0.0031(17)
 C43 0.055(2) 0.037(2) 0.040(2) -0.0045(16) -0.0095(17) -0.0045(18)
 C44 0.057(2) 0.032(2) 0.038(2) -0.0010(15) -0.0127(17) -0.0019(17)
 C45 0.048(2) 0.0233(19) 0.046(2) -0.0025(15) -0.0103(17) 0.0013(16)
 C46 0.066(3) 0.027(2) 0.044(2) -0.0030(16) -0.0079(19) 0.0054(19)
 C47 0.082(3) 0.044(3) 0.055(3) -0.009(2) -0.003(2) -0.010(2)
 C48 0.121(5) 0.059(3) 0.076(4) -0.014(3) 0.014(3) -0.035(3)
 C49 0.122(5) 0.074(4) 0.055(3) 0.000(3) 0.015(3) -0.021(4)
 C50 0.109(5) 0.083(4) 0.041(3) -0.009(3) -0.001(3) -0.015(4)
 C51 0.085(3) 0.056(3) 0.046(3) -0.007(2) -0.011(2) -0.004(3)
 C52 0.061(3) 0.025(2) 0.051(2) -0.0090(16) -0.0145(19) 0.0063(18)
 C53 0.064(3) 0.031(2) 0.051(2) -0.0066(17) -0.016(2) 0.0014(19)
 C54 0.065(3) 0.043(3) 0.067(3) -0.009(2) -0.006(2) -0.005(2)
 C55 0.066(3) 0.067(4) 0.090(4) -0.023(3) -0.010(3) -0.017(3)
 C56 0.080(4) 0.105(5) 0.077(4) -0.040(3) -0.020(3) -0.024(3)
 C57 0.068(3) 0.077(4) 0.059(3) -0.026(3) -0.013(2) -0.009(3)
 C58 0.113(5) 0.079(4) 0.069(3) -0.015(2) -0.033(3) -0.006(3)
 C59 0.094(4) 0.076(3) 0.060(3) -0.015(2) -0.030(3) -0.008(3)
 C60 0.169(7) 0.081(4) 0.118(5) -0.035(4) -0.076(5) 0.012(4)
 C61 0.213(10) 0.087(5) 0.129(5) -0.057(4) -0.091(5) 0.035(5)
 C62 0.280(13) 0.109(5) 0.127(6) -0.049(4) -0.125(8) 0.035(6)
 C63 0.259(11) 0.099(5) 0.090(4) -0.029(4) -0.086(6) -0.001(6)
 C64 0.065(3) 0.038(3) 0.109(4) -0.008(3) -0.009(3) -0.013(2)
 B01D 0.052(3) 0.029(2) 0.048(3) -0.0007(18) -0.013(2) -0.006(2)
 C27A 0.087(5) 0.12(3) 0.09(2) -0.03(2) -0.031(7) 0.014(8)
 C30A 0.24(4) 0.17(3) 0.069(19) 0.03(2) -0.04(2) -0.12(3)
 C29A 0.16(3) 0.048(8) 0.08(2) -0.013(9) -0.07(2) 0.012(10)

_geom_special_details
;
 All esds (except the esd in the dihedral angle between two l.s. planes)
 are estimated using the full covariance matrix.  The cell esds are taken
 into account individually in the estimation of esds in distances, angles
 and torsion angles; correlations between esds in cell parameters are only
 used when they are defined by crystal symmetry.  An approximate (isotropic)
 treatment of cell esds is used for estimating esds involving l.s. planes.
;
loop_
  _geom_bond_atom_site_label_1
  _geom_bond_atom_site_label_2
  _geom_bond_distance
  _geom_bond_site_symmetry_2
  _geom_bond_publ_flag
 P1 O1 1.559(8) . ?
 P1 C51 1.779(6) . ?
 P1 C57 1.821(6) . ?
 P1 C58 1.818(7) . ?
 P2 O2 2.180(18) . ?
 P2 C51 1.963(8) . ?
 P2 C57 1.755(7) . ?
 P2 C58 1.263(7) . ?
 N1 C6 1.391(5) . ?
 N1 C7 1.434(5) . ?
 N1 C45 1.388(5) . ?
 N2 C24 1.389(5) . ?
 N2 C32 1.418(5) . ?
 N2 C41 1.406(5) . ?
 N3 C43 1.447(5) . ?
 N3 C46 1.413(6) . ?
 N3 C52 1.409(6) . ?
 C1 C2 1.399(5) . ?
 C1 C6 1.401(5) . ?
 C1 B01D 1.543(6) . ?
 C2 H2 0.9300 . ?
 C2 C3 1.387(6) . ?
 C3 C4 1.413(5) . ?
 C3 C18 1.531(6) . ?
 C4 H4 0.9300 . ?
 C4 C5 1.376(5) . ?
 C5 C6 1.397(5) . ?
 C5 C8 1.461(5) . ?
 C7 C8 1.405(6) . ?
 C7 C12 1.386(6) . ?
 C8 C9 1.396(5) . ?
 C9 H9 0.9300 . ?
 C9 C10 1.384(6) . ?
 C10 C11 1.400(6) . ?
 C10 C14 1.523(6) . ?
 C11 H11 0.9300 . ?
 C11 C12 1.383(6) . ?
 C12 H12 0.9300 . ?
 C13 H13A 0.9600 . ?
 C13 H13B 0.9600 . ?
 C13 H13C 0.9600 . ?
 C13 C14 1.517(7) . ?
 C14 C15 1.550(7) . ?
 C14 C16 1.548(7) . ?
 C15 H15A 0.9600 . ?
 C15 H15B 0.9600 . ?
 C15 H15C 0.9600 . ?
 C16 H16A 0.9600 . ?
 C16 H16B 0.9600 . ?
 C16 H16C 0.9600 . ?
 C17 H17A 0.9600 . ?
 C17 H17B 0.9600 . ?
 C17 H17C 0.9600 . ?
 C17 C18 1.490(8) . ?
 C18 C19 1.566(9) . ?
 C18 C20 1.491(7) . ?
 C19 H19A 0.9600 . ?
 C19 H19B 0.9600 . ?
 C19 H19C 0.9600 . ?
 C20 H20A 0.9600 . ?
 C20 H20B 0.9600 . ?
 C20 H20C 0.9600 . ?
 C21 C22 1.399(6) . ?
 C21 C24 1.410(5) . ?
 C21 B01D 1.534(6) . ?
 C22 H22 0.9300 . ?
 C22 C23 1.390(5) . ?
 C23 C26 1.408(6) . ?
 C23 C28 1.532(6) . ?
 C24 C25 1.382(5) . ?
 C25 C26 1.387(6) . ?
 C25 C31 1.456(6) . ?
 C26 H26 0.9300 . ?
 C27 H27A 0.9600 . ?
 C27 H27B 0.9600 . ?
 C27 H27C 0.9600 . ?
 C27 C28 1.555(11) . ?
 C28 C29 1.524(9) . ?
 C28 C30 1.477(8) . ?
 C28 C27A 1.57(3) . ?
 C28 C30A 1.67(4) . ?
 C28 C29A 1.45(3) . ?
 C29 H29A 0.9600 . ?
 C29 H29B 0.9600 . ?
 C29 H29C 0.9600 . ?
 C30 H30A 0.9600 . ?
 C30 H30B 0.9600 . ?
 C30 H30C 0.9600 . ?
 C31 C32 1.423(6) . ?
 C31 C36 1.385(5) . ?
 C32 C33 1.384(6) . ?
 C33 H33 0.9300 . ?
 C33 C34 1.388(6) . ?
 C34 H34 0.9300 . ?
 C34 C35 1.396(6) . ?
 C35 C36 1.386(6) . ?
 C35 C38 1.534(6) . ?
 C36 H36 0.9300 . ?
 C37 H37A 0.9600 . ?
 C37 H37B 0.9600 . ?
 C37 H37C 0.9600 . ?
 C37 C38 1.542(8) . ?
 C38 C39 1.510(7) . ?
 C38 C64 1.537(7) . ?
 C39 H39A 0.9600 . ?
 C39 H39B 0.9600 . ?
 C39 H39C 0.9600 . ?
 C40 C41 1.427(5) . ?
 C40 C45 1.431(5) . ?
 C40 B01D 1.533(6) . ?
 C41 C42 1.387(6) . ?
 C42 H42 0.9300 . ?
 C42 C43 1.381(5) . ?
 C43 C44 1.378(6) . ?
 C44 H44 0.9300 . ?
 C44 C45 1.386(5) . ?
 C46 C47 1.396(7) . ?
 C46 C51 1.381(6) . ?
 C47 H47 0.9300 . ?
 C47 C48 1.370(7) . ?
 C48 H48 0.9300 . ?
 C48 C49 1.383(9) . ?
 C49 H49 0.9300 . ?
 C49 C50 1.347(9) . ?
 C50 H50 0.9300 . ?
 C50 C51 1.388(8) . ?
 C52 C53 1.397(6) . ?
 C52 C57 1.393(6) . ?
 C53 H53 0.9300 . ?
 C53 C54 1.373(7) . ?
 C54 H54 0.9300 . ?
 C54 C55 1.377(7) . ?
 C55 H55 0.9300 . ?
 C55 C56 1.362(8) . ?
 C56 H56 0.9300 . ?
 C56 C57 1.424(8) . ?
 C58 C59 1.288(8) . ?
 C58 C63 1.399(9) . ?
 C59 H59 0.9300 . ?
 C59 C60 1.515(9) . ?
 C60 H60 0.9300 . ?
 C60 C61 1.342(10) . ?
 C61 H61 0.9300 . ?
 C61 C62 1.364(11) . ?
 C62 H62 0.9300 . ?
 C62 C63 1.449(11) . ?
 C63 H63 0.9300 . ?
 C64 H64A 0.9600 . ?
 C64 H64B 0.9600 . ?
 C64 H64C 0.9600 . ?
 C27A H27D 0.9600 . ?
 C27A H27E 0.9600 . ?
 C27A H27F 0.9600 . ?
 C30A H30D 0.9600 . ?
 C30A H30E 0.9600 . ?
 C30A H30F 0.9600 . ?
 C29A H29D 0.9600 . ?
 C29A H29E 0.9600 . ?
 C29A H29F 0.9600 . ?

loop_
  _geom_angle_atom_site_label_1
  _geom_angle_atom_site_label_2
  _geom_angle_atom_site_label_3
  _geom_angle
  _geom_angle_site_symmetry_1
  _geom_angle_site_symmetry_3
  _geom_angle_publ_flag
 O1 P1 C51 116.5(4) . . ?
 O1 P1 C57 117.8(3) . . ?
 O1 P1 C58 113.3(3) . . ?
 C51 P1 C57 99.5(2) . . ?
 C51 P1 C58 104.3(3) . . ?
 C58 P1 C57 103.4(3) . . ?
 C51 P2 O2 86.1(5) . . ?
 C57 P2 O2 92.9(5) . . ?
 C57 P2 C51 95.1(3) . . ?
 C58 P2 O2 81.3(6) . . ?
 C58 P2 C51 121.9(5) . . ?
 C58 P2 C57 141.7(6) . . ?
 C6 N1 C7 106.9(3) . . ?
 C45 N1 C6 122.7(3) . . ?
 C45 N1 C7 130.3(3) . . ?
 C24 N2 C32 107.2(3) . . ?
 C24 N2 C41 122.8(3) . . ?
 C41 N2 C32 129.9(3) . . ?
 C46 N3 C43 118.0(4) . . ?
 C52 N3 C43 117.1(3) . . ?
 C52 N3 C46 124.9(3) . . ?
 C2 C1 C6 114.8(3) . . ?
 C2 C1 B01D 130.3(3) . . ?
 C6 C1 B01D 114.8(3) . . ?
 C1 C2 H2 117.9 . . ?
 C3 C2 C1 124.2(3) . . ?
 C3 C2 H2 117.9 . . ?
 C2 C3 C4 118.1(4) . . ?
 C2 C3 C18 122.2(4) . . ?
 C4 C3 C18 119.7(4) . . ?
 C3 C4 H4 119.9 . . ?
 C5 C4 C3 120.2(4) . . ?
 C5 C4 H4 119.9 . . ?
 C4 C5 C6 119.3(3) . . ?
 C4 C5 C8 135.0(4) . . ?
 C6 C5 C8 105.7(3) . . ?
 N1 C6 C1 125.4(3) . . ?
 N1 C6 C5 111.3(3) . . ?
 C5 C6 C1 123.2(4) . . ?
 C8 C7 N1 108.2(3) . . ?
 C12 C7 N1 131.5(4) . . ?
 C12 C7 C8 120.1(4) . . ?
 C7 C8 C5 107.9(3) . . ?
 C9 C8 C5 131.6(4) . . ?
 C9 C8 C7 120.4(4) . . ?
 C8 C9 H9 119.9 . . ?
 C10 C9 C8 120.3(4) . . ?
 C10 C9 H9 119.9 . . ?
 C9 C10 C11 117.7(4) . . ?
 C9 C10 C14 122.5(4) . . ?
 C11 C10 C14 119.6(4) . . ?
 C10 C11 H11 118.2 . . ?
 C12 C11 C10 123.5(4) . . ?
 C12 C11 H11 118.2 . . ?
 C7 C12 H12 121.0 . . ?
 C11 C12 C7 117.9(4) . . ?
 C11 C12 H12 121.0 . . ?
 H13A C13 H13B 109.5 . . ?
 H13A C13 H13C 109.5 . . ?
 H13B C13 H13C 109.5 . . ?
 C14 C13 H13A 109.5 . . ?
 C14 C13 H13B 109.5 . . ?
 C14 C13 H13C 109.5 . . ?
 C10 C14 C15 112.3(4) . . ?
 C10 C14 C16 110.5(4) . . ?
 C13 C14 C10 109.7(4) . . ?
 C13 C14 C15 107.8(4) . . ?
 C13 C14 C16 109.2(4) . . ?
 C16 C14 C15 107.1(4) . . ?
 C14 C15 H15A 109.5 . . ?
 C14 C15 H15B 109.5 . . ?
 C14 C15 H15C 109.5 . . ?
 H15A C15 H15B 109.5 . . ?
 H15A C15 H15C 109.5 . . ?
 H15B C15 H15C 109.5 . . ?
 C14 C16 H16A 109.5 . . ?
 C14 C16 H16B 109.5 . . ?
 C14 C16 H16C 109.5 . . ?
 H16A C16 H16B 109.5 . . ?
 H16A C16 H16C 109.5 . . ?
 H16B C16 H16C 109.5 . . ?
 H17A C17 H17B 109.5 . . ?
 H17A C17 H17C 109.5 . . ?
 H17B C17 H17C 109.5 . . ?
 C18 C17 H17A 109.5 . . ?
 C18 C17 H17B 109.5 . . ?
 C18 C17 H17C 109.5 . . ?
 C3 C18 C19 107.9(4) . . ?
 C17 C18 C3 112.1(4) . . ?
 C17 C18 C19 103.8(6) . . ?
 C17 C18 C20 113.6(6) . . ?
 C20 C18 C3 113.8(4) . . ?
 C20 C18 C19 104.8(6) . . ?
 C18 C19 H19A 109.5 . . ?
 C18 C19 H19B 109.5 . . ?
 C18 C19 H19C 109.5 . . ?
 H19A C19 H19B 109.5 . . ?
 H19A C19 H19C 109.5 . . ?
 H19B C19 H19C 109.5 . . ?
 C18 C20 H20A 109.5 . . ?
 C18 C20 H20B 109.5 . . ?
 C18 C20 H20C 109.5 . . ?
 H20A C20 H20B 109.5 . . ?
 H20A C20 H20C 109.5 . . ?
 H20B C20 H20C 109.5 . . ?
 C22 C21 C24 114.3(3) . . ?
 C22 C21 B01D 130.3(4) . . ?
 C24 C21 B01D 115.3(3) . . ?
 C21 C22 H22 117.6 . . ?
 C23 C22 C21 124.8(4) . . ?
 C23 C22 H22 117.6 . . ?
 C22 C23 C26 117.7(4) . . ?
 C22 C23 C28 120.8(4) . . ?
 C26 C23 C28 121.5(3) . . ?
 N2 C24 C21 125.3(3) . . ?
 C25 C24 N2 111.2(3) . . ?
 C25 C24 C21 123.4(4) . . ?
 C24 C25 C26 119.5(4) . . ?
 C24 C25 C31 106.6(3) . . ?
 C26 C25 C31 133.8(4) . . ?
 C23 C26 H26 119.9 . . ?
 C25 C26 C23 120.2(3) . . ?
 C25 C26 H26 119.9 . . ?
 H27A C27 H27B 109.5 . . ?
 H27A C27 H27C 109.5 . . ?
 H27B C27 H27C 109.5 . . ?
 C28 C27 H27A 109.5 . . ?
 C28 C27 H27B 109.5 . . ?
 C28 C27 H27C 109.5 . . ?
 C23 C28 C27 105.8(5) . . ?
 C23 C28 C27A 109.3(12) . . ?
 C23 C28 C30A 104.3(16) . . ?
 C29 C28 C23 110.8(5) . . ?
 C29 C28 C27 106.3(8) . . ?
 C30 C28 C23 115.4(5) . . ?
 C30 C28 C27 109.4(7) . . ?
 C30 C28 C29 108.9(6) . . ?
 C27A C28 C30A 109(3) . . ?
 C29A C28 C23 117.8(12) . . ?
 C29A C28 C27A 103(2) . . ?
 C29A C28 C30A 114(2) . . ?
 C28 C29 H29A 109.5 . . ?
 C28 C29 H29B 109.5 . . ?
 C28 C29 H29C 109.5 . . ?
 H29A C29 H29B 109.5 . . ?
 H29A C29 H29C 109.5 . . ?
 H29B C29 H29C 109.5 . . ?
 C28 C30 H30A 109.5 . . ?
 C28 C30 H30B 109.5 . . ?
 C28 C30 H30C 109.5 . . ?
 H30A C30 H30B 109.5 . . ?
 H30A C30 H30C 109.5 . . ?
 H30B C30 H30C 109.5 . . ?
 C32 C31 C25 106.7(3) . . ?
 C36 C31 C25 132.4(4) . . ?
 C36 C31 C32 120.8(4) . . ?
 N2 C32 C31 108.2(3) . . ?
 C33 C32 N2 133.0(4) . . ?
 C33 C32 C31 118.7(4) . . ?
 C32 C33 H33 120.4 . . ?
 C32 C33 C34 119.2(4) . . ?
 C34 C33 H33 120.4 . . ?
 C33 C34 H34 118.6 . . ?
 C33 C34 C35 122.9(4) . . ?
 C35 C34 H34 118.6 . . ?
 C34 C35 C38 119.0(4) . . ?
 C36 C35 C34 117.8(4) . . ?
 C36 C35 C38 123.1(4) . . ?
 C31 C36 C35 120.7(4) . . ?
 C31 C36 H36 119.7 . . ?
 C35 C36 H36 119.7 . . ?
 H37A C37 H37B 109.5 . . ?
 H37A C37 H37C 109.5 . . ?
 H37B C37 H37C 109.5 . . ?
 C38 C37 H37A 109.5 . . ?
 C38 C37 H37B 109.5 . . ?
 C38 C37 H37C 109.5 . . ?
 C35 C38 C37 110.4(4) . . ?
 C35 C38 C64 107.7(4) . . ?
 C39 C38 C35 111.9(4) . . ?
 C39 C38 C37 108.7(4) . . ?
 C39 C38 C64 108.9(4) . . ?
 C64 C38 C37 109.1(4) . . ?
 C38 C39 H39A 109.5 . . ?
 C38 C39 H39B 109.5 . . ?
 C38 C39 H39C 109.5 . . ?
 H39A C39 H39B 109.5 . . ?
 H39A C39 H39C 109.5 . . ?
 H39B C39 H39C 109.5 . . ?
 C41 C40 C45 116.6(3) . . ?
 C41 C40 B01D 122.0(3) . . ?
 C45 C40 B01D 121.4(3) . . ?
 N2 C41 C40 117.1(3) . . ?
 C42 C41 N2 121.6(3) . . ?
 C42 C41 C40 121.3(3) . . ?
 C41 C42 H42 120.3 . . ?
 C43 C42 C41 119.3(4) . . ?
 C43 C42 H42 120.3 . . ?
 C42 C43 N3 119.0(3) . . ?
 C44 C43 N3 119.3(3) . . ?
 C44 C43 C42 121.7(4) . . ?
 C43 C44 H44 120.1 . . ?
 C43 C44 C45 119.7(4) . . ?
 C45 C44 H44 120.1 . . ?
 N1 C45 C40 117.2(3) . . ?
 C44 C45 N1 121.9(3) . . ?
 C44 C45 C40 120.9(3) . . ?
 C47 C46 N3 119.0(4) . . ?
 C51 C46 N3 123.4(4) . . ?
 C51 C46 C47 117.6(4) . . ?
 C46 C47 H47 119.7 . . ?
 C48 C47 C46 120.7(5) . . ?
 C48 C47 H47 119.7 . . ?
 C47 C48 H48 119.5 . . ?
 C47 C48 C49 121.1(6) . . ?
 C49 C48 H48 119.5 . . ?
 C48 C49 H49 120.7 . . ?
 C50 C49 C48 118.5(6) . . ?
 C50 C49 H49 120.7 . . ?
 C49 C50 H50 119.2 . . ?
 C49 C50 C51 121.6(5) . . ?
 C51 C50 H50 119.2 . . ?
 C46 C51 P1 124.0(4) . . ?
 C46 C51 P2 117.0(4) . . ?
 C46 C51 C50 120.5(5) . . ?
 C50 C51 P1 114.5(4) . . ?
 C50 C51 P2 118.7(4) . . ?
 C53 C52 N3 119.4(4) . . ?
 C57 C52 N3 121.8(4) . . ?
 C57 C52 C53 118.7(4) . . ?
 C52 C53 H53 119.3 . . ?
 C54 C53 C52 121.4(4) . . ?
 C54 C53 H53 119.3 . . ?
 C53 C54 H54 119.6 . . ?
 C53 C54 C55 120.8(5) . . ?
 C55 C54 H54 119.6 . . ?
 C54 C55 H55 120.6 . . ?
 C56 C55 C54 118.8(5) . . ?
 C56 C55 H55 120.6 . . ?
 C55 C56 H56 119.0 . . ?
 C55 C56 C57 122.0(5) . . ?
 C57 C56 H56 119.0 . . ?
 C52 C57 P1 123.9(4) . . ?
 C52 C57 P2 122.3(4) . . ?
 C52 C57 C56 118.2(5) . . ?
 C56 C57 P1 116.9(4) . . ?
 C56 C57 P2 114.5(4) . . ?
 P2 C58 C59 87.7(6) . . ?
 P2 C58 C63 147.7(7) . . ?
 C59 C58 P1 118.5(5) . . ?
 C59 C58 C63 124.5(7) . . ?
 C63 C58 P1 117.0(5) . . ?
 C58 C59 H59 121.4 . . ?
 C58 C59 C60 117.2(5) . . ?
 C60 C59 H59 121.4 . . ?
 C59 C60 H60 120.1 . . ?
 C61 C60 C59 119.9(7) . . ?
 C61 C60 H60 120.1 . . ?
 C60 C61 H61 119.7 . . ?
 C60 C61 C62 120.6(7) . . ?
 C62 C61 H61 119.7 . . ?
 C61 C62 H62 119.8 . . ?
 C61 C62 C63 120.4(7) . . ?
 C63 C62 H62 119.8 . . ?
 C58 C63 C62 116.9(7) . . ?
 C58 C63 H63 121.6 . . ?
 C62 C63 H63 121.6 . . ?
 C38 C64 H64A 109.5 . . ?
 C38 C64 H64B 109.5 . . ?
 C38 C64 H64C 109.5 . . ?
 H64A C64 H64B 109.5 . . ?
 H64A C64 H64C 109.5 . . ?
 H64B C64 H64C 109.5 . . ?
 C21 B01D C1 128.4(4) . . ?
 C40 B01D C1 115.8(3) . . ?
 C40 B01D C21 115.9(4) . . ?
 C28 C27A H27D 109.5 . . ?
 C28 C27A H27E 109.5 . . ?
 C28 C27A H27F 109.5 . . ?
 H27D C27A H27E 109.5 . . ?
 H27D C27A H27F 109.5 . . ?
 H27E C27A H27F 109.5 . . ?
 C28 C30A H30D 109.5 . . ?
 C28 C30A H30E 109.5 . . ?
 C28 C30A H30F 109.5 . . ?
 H30D C30A H30E 109.5 . . ?
 H30D C30A H30F 109.5 . . ?
 H30E C30A H30F 109.5 . . ?
 C28 C29A H29D 109.5 . . ?
 C28 C29A H29E 109.5 . . ?
 C28 C29A H29F 109.5 . . ?
 H29D C29A H29E 109.5 . . ?
 H29D C29A H29F 109.5 . . ?
 H29E C29A H29F 109.5 . . ?

loop_
  _geom_torsion_atom_site_label_1
  _geom_torsion_atom_site_label_2
  _geom_torsion_atom_site_label_3
  _geom_torsion_atom_site_label_4
  _geom_torsion
  _geom_torsion_site_symmetry_1
  _geom_torsion_site_symmetry_2
  _geom_torsion_site_symmetry_3
  _geom_torsion_site_symmetry_4
  _geom_torsion_publ_flag
 P1 C58 C59 C60 179.7(6) . . . . ?
 P1 C58 C63 C62 -174.5(9) . . . . ?
 P2 C58 C59 C60 -178.6(7) . . . . ?
 P2 C58 C63 C62 -178.8(13) . . . . ?
 O1 P1 C51 C46 -111.5(5) . . . . ?
 O1 P1 C51 C50 57.5(5) . . . . ?
 O1 P1 C57 C52 110.9(5) . . . . ?
 O1 P1 C57 C56 -57.7(6) . . . . ?
 O1 P1 C58 C59 169.8(6) . . . . ?
 O1 P1 C58 C63 -9.0(9) . . . . ?
 O2 P2 C57 C52 127.2(6) . . . . ?
 O2 P2 C57 C56 -78.3(7) . . . . ?
 O2 P2 C58 C59 173.8(7) . . . . ?
 O2 P2 C58 C63 -1.6(16) . . . . ?
 N1 C7 C8 C5 -0.7(4) . . . . ?
 N1 C7 C8 C9 -176.9(3) . . . . ?
 N1 C7 C12 C11 174.6(4) . . . . ?
 N2 C24 C25 C26 179.5(4) . . . . ?
 N2 C24 C25 C31 1.6(5) . . . . ?
 N2 C32 C33 C34 177.2(4) . . . . ?
 N2 C41 C42 C43 -173.7(4) . . . . ?
 N3 C43 C44 C45 -179.8(4) . . . . ?
 N3 C46 C47 C48 179.1(4) . . . . ?
 N3 C46 C51 P1 -11.9(6) . . . . ?
 N3 C46 C51 P2 21.9(6) . . . . ?
 N3 C46 C51 C50 179.7(4) . . . . ?
 N3 C52 C53 C54 -179.3(4) . . . . ?
 N3 C52 C57 P1 11.2(6) . . . . ?
 N3 C52 C57 P2 -26.8(7) . . . . ?
 N3 C52 C57 C56 179.6(4) . . . . ?
 C1 C2 C3 C4 0.8(7) . . . . ?
 C1 C2 C3 C18 -177.4(4) . . . . ?
 C2 C1 C6 N1 178.2(4) . . . . ?
 C2 C1 C6 C5 -6.1(6) . . . . ?
 C2 C1 B01D C21 10.2(8) . . . . ?
 C2 C1 B01D C40 -170.3(4) . . . . ?
 C2 C3 C4 C5 -2.0(6) . . . . ?
 C2 C3 C18 C17 -132.8(6) . . . . ?
 C2 C3 C18 C19 113.6(5) . . . . ?
 C2 C3 C18 C20 -2.3(8) . . . . ?
 C3 C4 C5 C6 -0.9(6) . . . . ?
 C3 C4 C5 C8 176.4(4) . . . . ?
 C4 C3 C18 C17 49.0(7) . . . . ?
 C4 C3 C18 C19 -64.6(6) . . . . ?
 C4 C3 C18 C20 179.5(6) . . . . ?
 C4 C5 C6 N1 -178.5(4) . . . . ?
 C4 C5 C6 C1 5.3(6) . . . . ?
 C4 C5 C8 C7 -179.2(5) . . . . ?
 C4 C5 C8 C9 -3.6(8) . . . . ?
 C5 C8 C9 C10 -173.7(4) . . . . ?
 C6 N1 C7 C8 2.7(4) . . . . ?
 C6 N1 C7 C12 -171.2(4) . . . . ?
 C6 N1 C45 C40 15.7(6) . . . . ?
 C6 N1 C45 C44 -163.2(4) . . . . ?
 C6 C1 C2 C3 3.0(6) . . . . ?
 C6 C1 B01D C21 -165.5(4) . . . . ?
 C6 C1 B01D C40 14.0(6) . . . . ?
 C6 C5 C8 C7 -1.6(4) . . . . ?
 C6 C5 C8 C9 174.0(4) . . . . ?
 C7 N1 C6 C1 172.3(4) . . . . ?
 C7 N1 C6 C5 -3.8(4) . . . . ?
 C7 N1 C45 C40 -167.6(4) . . . . ?
 C7 N1 C45 C44 13.4(6) . . . . ?
 C7 C8 C9 C10 1.4(6) . . . . ?
 C8 C5 C6 N1 3.4(4) . . . . ?
 C8 C5 C6 C1 -172.8(4) . . . . ?
 C8 C7 C12 C11 1.3(6) . . . . ?
 C8 C9 C10 C11 0.0(6) . . . . ?
 C8 C9 C10 C14 175.4(4) . . . . ?
 C9 C10 C11 C12 -0.8(7) . . . . ?
 C9 C10 C14 C13 -109.7(5) . . . . ?
 C9 C10 C14 C15 10.3(7) . . . . ?
 C9 C10 C14 C16 129.9(5) . . . . ?
 C10 C11 C12 C7 0.1(7) . . . . ?
 C11 C10 C14 C13 65.7(6) . . . . ?
 C11 C10 C14 C15 -174.4(5) . . . . ?
 C11 C10 C14 C16 -54.8(6) . . . . ?
 C12 C7 C8 C5 174.1(4) . . . . ?
 C12 C7 C8 C9 -2.1(6) . . . . ?
 C14 C10 C11 C12 -176.3(4) . . . . ?
 C18 C3 C4 C5 176.3(4) . . . . ?
 C21 C22 C23 C26 0.5(7) . . . . ?
 C21 C22 C23 C28 -177.0(4) . . . . ?
 C21 C24 C25 C26 2.7(7) . . . . ?
 C21 C24 C25 C31 -175.2(4) . . . . ?
 C22 C21 C24 N2 -179.8(4) . . . . ?
 C22 C21 C24 C25 -3.5(6) . . . . ?
 C22 C21 B01D C1 8.0(8) . . . . ?
 C22 C21 B01D C40 -171.5(4) . . . . ?
 C22 C23 C26 C25 -1.5(6) . . . . ?
 C22 C23 C28 C27 71.7(8) . . . . ?
 C22 C23 C28 C29 -43.1(9) . . . . ?
 C22 C23 C28 C30 -167.3(7) . . . . ?
 C22 C23 C28 C27A 120(2) . . . . ?
 C22 C23 C28 C30A -124(3) . . . . ?
 C22 C23 C28 C29A 3(3) . . . . ?
 C24 N2 C32 C31 3.5(5) . . . . ?
 C24 N2 C32 C33 -173.1(5) . . . . ?
 C24 N2 C41 C40 10.1(6) . . . . ?
 C24 N2 C41 C42 -170.3(4) . . . . ?
 C24 C21 C22 C23 1.9(6) . . . . ?
 C24 C21 B01D C1 -169.6(4) . . . . ?
 C24 C21 B01D C40 10.9(6) . . . . ?
 C24 C25 C26 C23 0.0(6) . . . . ?
 C24 C25 C31 C32 0.6(5) . . . . ?
 C24 C25 C31 C36 175.8(4) . . . . ?
 C25 C31 C32 N2 -2.5(5) . . . . ?
 C25 C31 C32 C33 174.6(4) . . . . ?
 C25 C31 C36 C35 -174.3(4) . . . . ?
 C26 C23 C28 C27 -105.7(8) . . . . ?
 C26 C23 C28 C29 139.5(8) . . . . ?
 C26 C23 C28 C30 15.3(8) . . . . ?
 C26 C23 C28 C27A -58(2) . . . . ?
 C26 C23 C28 C30A 59(3) . . . . ?
 C26 C23 C28 C29A -174(3) . . . . ?
 C26 C25 C31 C32 -176.8(5) . . . . ?
 C26 C25 C31 C36 -1.7(8) . . . . ?
 C28 C23 C26 C25 176.0(4) . . . . ?
 C31 C25 C26 C23 177.2(4) . . . . ?
 C31 C32 C33 C34 0.9(7) . . . . ?
 C32 N2 C24 C21 173.6(4) . . . . ?
 C32 N2 C24 C25 -3.2(5) . . . . ?
 C32 N2 C41 C40 -173.7(4) . . . . ?
 C32 N2 C41 C42 5.9(7) . . . . ?
 C32 C31 C36 C35 0.3(6) . . . . ?
 C32 C33 C34 C35 0.3(7) . . . . ?
 C33 C34 C35 C36 -1.3(7) . . . . ?
 C33 C34 C35 C38 -177.0(4) . . . . ?
 C34 C35 C36 C31 0.9(6) . . . . ?
 C34 C35 C38 C37 -47.0(6) . . . . ?
 C34 C35 C38 C39 -168.3(5) . . . . ?
 C34 C35 C38 C64 72.0(6) . . . . ?
 C36 C31 C32 N2 -178.4(4) . . . . ?
 C36 C31 C32 C33 -1.2(6) . . . . ?
 C36 C35 C38 C37 137.4(5) . . . . ?
 C36 C35 C38 C39 16.2(7) . . . . ?
 C36 C35 C38 C64 -103.5(5) . . . . ?
 C38 C35 C36 C31 176.5(4) . . . . ?
 C40 C41 C42 C43 5.9(6) . . . . ?
 C41 N2 C24 C21 -9.5(6) . . . . ?
 C41 N2 C24 C25 173.7(4) . . . . ?
 C41 N2 C32 C31 -173.1(4) . . . . ?
 C41 N2 C32 C33 10.3(8) . . . . ?
 C41 C40 C45 N1 175.3(3) . . . . ?
 C41 C40 C45 C44 -5.7(6) . . . . ?
 C41 C40 B01D C1 170.1(4) . . . . ?
 C41 C40 B01D C21 -10.4(6) . . . . ?
 C41 C42 C43 N3 173.7(4) . . . . ?
 C41 C42 C43 C44 -5.5(7) . . . . ?
 C42 C43 C44 C45 -0.6(7) . . . . ?
 C43 N3 C46 C47 1.8(5) . . . . ?
 C43 N3 C46 C51 -177.5(4) . . . . ?
 C43 N3 C52 C53 -3.7(5) . . . . ?
 C43 N3 C52 C57 177.8(4) . . . . ?
 C43 C44 C45 N1 -174.7(4) . . . . ?
 C43 C44 C45 C40 6.3(6) . . . . ?
 C45 N1 C6 C1 -10.4(6) . . . . ?
 C45 N1 C6 C5 173.5(3) . . . . ?
 C45 N1 C7 C8 -174.3(4) . . . . ?
 C45 N1 C7 C12 11.7(7) . . . . ?
 C45 C40 C41 N2 179.2(3) . . . . ?
 C45 C40 C41 C42 -0.4(6) . . . . ?
 C45 C40 B01D C1 -9.0(6) . . . . ?
 C45 C40 B01D C21 170.5(4) . . . . ?
 C46 N3 C43 C42 99.6(5) . . . . ?
 C46 N3 C43 C44 -81.2(5) . . . . ?
 C46 N3 C52 C53 176.1(4) . . . . ?
 C46 N3 C52 C57 -2.4(6) . . . . ?
 C46 C47 C48 C49 1.8(9) . . . . ?
 C47 C46 C51 P1 168.8(4) . . . . ?
 C47 C46 C51 P2 -157.4(4) . . . . ?
 C47 C46 C51 C50 0.4(7) . . . . ?
 C47 C48 C49 C50 -0.9(10) . . . . ?
 C48 C49 C50 C51 -0.2(10) . . . . ?
 C49 C50 C51 P1 -169.0(5) . . . . ?
 C49 C50 C51 P2 157.9(6) . . . . ?
 C49 C50 C51 C46 0.5(9) . . . . ?
 C51 P1 C57 C52 -15.9(5) . . . . ?
 C51 P1 C57 C56 175.5(4) . . . . ?
 C51 P1 C58 C59 -62.5(7) . . . . ?
 C51 P1 C58 C63 118.7(8) . . . . ?
 C51 P2 C57 C52 40.9(6) . . . . ?
 C51 P2 C57 C56 -164.7(5) . . . . ?
 C51 P2 C58 C59 -106.4(7) . . . . ?
 C51 P2 C58 C63 78.2(17) . . . . ?
 C51 C46 C47 C48 -1.5(7) . . . . ?
 C52 N3 C43 C42 -80.6(5) . . . . ?
 C52 N3 C43 C44 98.6(4) . . . . ?
 C52 N3 C46 C47 -178.0(4) . . . . ?
 C52 N3 C46 C51 2.7(6) . . . . ?
 C52 C53 C54 C55 -0.5(7) . . . . ?
 C53 C52 C57 P1 -167.4(3) . . . . ?
 C53 C52 C57 P2 154.6(5) . . . . ?
 C53 C52 C57 C56 1.1(7) . . . . ?
 C53 C54 C55 C56 1.3(8) . . . . ?
 C54 C55 C56 C57 -1.0(9) . . . . ?
 C55 C56 C57 P1 169.0(5) . . . . ?
 C55 C56 C57 P2 -155.8(6) . . . . ?
 C55 C56 C57 C52 -0.2(9) . . . . ?
 C57 P1 C51 C46 16.2(5) . . . . ?
 C57 P1 C51 C50 -174.8(4) . . . . ?
 C57 P1 C58 C59 41.1(7) . . . . ?
 C57 P1 C58 C63 -137.7(7) . . . . ?
 C57 P2 C58 C59 90.1(11) . . . . ?
 C57 P2 C58 C63 -85.3(19) . . . . ?
 C57 C52 C53 C54 -0.7(6) . . . . ?
 C58 P1 C51 C46 122.7(4) . . . . ?
 C58 P1 C51 C50 -68.2(5) . . . . ?
 C58 P1 C57 C52 -123.3(5) . . . . ?
 C58 P1 C57 C56 68.2(5) . . . . ?
 C58 P2 C57 C52 -153.1(9) . . . . ?
 C58 P2 C57 C56 1.4(13) . . . . ?
 C58 C59 C60 C61 -4.6(13) . . . . ?
 C59 C58 C63 C62 6.8(16) . . . . ?
 C59 C60 C61 C62 5.0(17) . . . . ?
 C60 C61 C62 C63 0(2) . . . . ?
 C61 C62 C63 C58 -6.2(19) . . . . ?
 C63 C58 C59 C60 -1.6(13) . . . . ?
 B01D C1 C2 C3 -172.7(4) . . . . ?
 B01D C1 C6 N1 -5.4(6) . . . . ?
 B01D C1 C6 C5 170.3(4) . . . . ?
 B01D C21 C22 C23 -175.7(4) . . . . ?
 B01D C21 C24 N2 -1.9(6) . . . . ?
 B01D C21 C24 C25 174.5(4) . . . . ?
 B01D C40 C41 N2 0.1(6) . . . . ?
 B01D C40 C41 C42 -179.5(4) . . . . ?
 B01D C40 C45 N1 -5.6(6) . . . . ?
 B01D C40 C45 C44 173.4(4) . . . . ?

_smtbx_masks_special_details       ?
loop_
  _smtbx_masks_void_nr
  _smtbx_masks_void_average_x
  _smtbx_masks_void_average_y
  _smtbx_masks_void_average_z
  _smtbx_masks_void_volume
  _smtbx_masks_void_count_electrons
  _smtbx_masks_void_content
 1 0.000 0.000 0.000 578.0 135.8 ?

_smtbx_masks_void_probe_radius     1.2
_smtbx_masks_void_truncation_radius  1.2
_shelx_res_file
;
TITL mpo_a.res in P-1
    mpo.res
    created by SHELXL-2018/3 at 16:39:09 on 12-Jun-2024
REM Old TITL mpo_a.res in P-1
REM SHELXT solution in P-1: R1 0.281, Rweak 0.186, Alpha 0.117
REM <I/s> 0.000 for 0 systematic absences, Orientation as input
REM Formula found by SHELXT: C64 N8
CELL 1.54184 12.6376 15.0173 16.3976 79.74 79.81 72.857
ZERR 2 0.0004 0.0003 0.0003 0.002 0.002 0.002
LATT 1
SFAC C H B N O P
UNIT 128 122 2 6 2 2
EADP P2 O2
RIGU 0.001 0.004 P2 H30d H29d O2 H30f H29f C27A H30e H27d C29A H27e H29e =
 H27F C30A C28
RIGU 0.001 0.005 C59 C58 C63 C62 C61 C60

L.S. 20
PLAN  20
CONF
temp 20
FREE O2 C63
FREE O2 C58
FREE P2 C59
FREE P2 H59
BOND
list 4
MORE -1
ABIN
BOND $H
fmap 2
acta
SHEL 999 0.84
OMIT 3 -14 3
REM <olex2.extras>
REM <HklSrc "%.\\MPO.hkl">
REM </olex2.extras>

WGHT    0.144500    5.081300
FVAR       0.36448   0.66986   0.77266
PART 1
P1    6    0.432102    0.287574    0.907630    21.00000    0.08005    0.03270 =
         0.04237   -0.00713   -0.02425    0.01163
PART 2
P2    6    0.394439    0.354021    0.892503   -21.00000    0.10153    0.08603 =
         0.05252   -0.03056   -0.01830   -0.00512
PART 1
O1    5    0.512115    0.206038    0.958777    21.00000    0.12046    0.05170 =
         0.07040   -0.03850   -0.02015    0.04009
PART 2
O2    5    0.496887    0.239844    0.970645   -21.00000    0.10153    0.08603 =
         0.05252   -0.03056   -0.01830   -0.00512
PART 0
N1    4    0.335986    0.087712    0.532285    11.00000    0.04999    0.02213 =
         0.04035   -0.00120   -0.01294    0.00144
N2    4    0.185121    0.424389    0.482139    11.00000    0.05501    0.01977 =
         0.04556   -0.00465   -0.01274    0.00427
N3    4    0.351746    0.280443    0.736335    11.00000    0.06229    0.03593 =
         0.03988   -0.00666   -0.01304   -0.00154
C1    1    0.291694    0.150324    0.388063    11.00000    0.05021    0.02895 =
         0.04125   -0.00177   -0.01386    0.00125
C2    1    0.299221    0.122549    0.309708    11.00000    0.05631    0.02478 =
         0.04482    0.00092   -0.01632    0.00531
AFIX  43
H2    2    0.276835    0.169054    0.265692    11.00000   -1.20000
AFIX   0
C3    1    0.337941    0.030087    0.293531    11.00000    0.05863    0.03243 =
         0.04863   -0.00170   -0.01893   -0.00111
C4    1    0.370586   -0.040871    0.360504    11.00000    0.05673    0.02379 =
         0.04888   -0.00414   -0.01304    0.00007
AFIX  43
H4    2    0.394729   -0.103643    0.351817    11.00000   -1.20000
AFIX   0
C5    1    0.366765   -0.017380    0.438556    11.00000    0.04639    0.02895 =
         0.04444    0.00009   -0.01132   -0.00381
C6    1    0.331920    0.077263    0.450389    11.00000    0.04790    0.02609 =
         0.04176   -0.00114   -0.01209   -0.00158
C7    1    0.368161   -0.005062    0.577202    11.00000    0.04852    0.03290 =
         0.04270    0.00173   -0.01067   -0.00614
C8    1    0.388076   -0.070149    0.520612    11.00000    0.04569    0.03197 =
         0.04170    0.00339   -0.01063   -0.00638
C9    1    0.415589   -0.166501    0.548481    11.00000    0.05141    0.02644 =
         0.05411   -0.00057   -0.01223   -0.00440
AFIX  43
H9    2    0.430285   -0.209127    0.510425    11.00000   -1.20000
AFIX   0
C10   1    0.421098   -0.198890    0.632520    11.00000    0.05611    0.03148 =
         0.05020    0.00383   -0.01338   -0.00707
C11   1    0.398360   -0.132014    0.687333    11.00000    0.06833    0.03798 =
         0.04613    0.00858   -0.01564   -0.01069
AFIX  43
H11   2    0.400999   -0.153200    0.743992    11.00000   -1.20000
AFIX   0
C12   1    0.372181   -0.036128    0.661738    11.00000    0.06444    0.03418 =
         0.04214   -0.00072   -0.01078   -0.00630
AFIX  43
H12   2    0.357722    0.006202    0.700033    11.00000   -1.20000
AFIX   0
C13   1    0.336725   -0.320528    0.719194    11.00000    0.08778    0.05351 =
         0.07797    0.01786   -0.01955   -0.02539
AFIX 137
H13A  2    0.316527   -0.285284    0.765683    11.00000   -1.50000
H13B  2    0.349657   -0.386358    0.739491    11.00000   -1.50000
H13C  2    0.277213   -0.301195    0.685249    11.00000   -1.50000
AFIX   0
C14   1    0.442227   -0.302747    0.667312    11.00000    0.07514    0.03409 =
         0.05785    0.01250   -0.01768   -0.01164
C15   1    0.477209   -0.366821    0.597300    11.00000    0.12730    0.02216 =
         0.07891    0.00852   -0.01855   -0.00688
AFIX 137
H15A  2    0.419004   -0.350994    0.562440    11.00000   -1.50000
H15B  2    0.489493   -0.431387    0.621964    11.00000   -1.50000
H15C  2    0.544797   -0.357766    0.564133    11.00000   -1.50000
AFIX   0
C16   1    0.537489   -0.333130    0.722659    11.00000    0.08604    0.04166 =
         0.09003    0.02331   -0.03437   -0.01116
AFIX 137
H16A  2    0.604727   -0.322815    0.689853    11.00000   -1.50000
H16B  2    0.549718   -0.398649    0.744051    11.00000   -1.50000
H16C  2    0.517098   -0.296770    0.768397    11.00000   -1.50000
AFIX   0
C17   1    0.300679   -0.075691    0.206310    11.00000    0.22441    0.08263 =
         0.06414   -0.01970   -0.02861   -0.05908
AFIX 137
H17A  2    0.335955   -0.128957    0.243440    11.00000   -1.50000
H17B  2    0.312917   -0.092288    0.150841    11.00000   -1.50000
H17C  2    0.221908   -0.056933    0.224973    11.00000   -1.50000
AFIX   0
C18   1    0.349198    0.003631    0.205807    11.00000    0.08673    0.03365 =
         0.05062   -0.00660   -0.02626    0.00338
C19   1    0.476531   -0.037207    0.175780    11.00000    0.12127    0.09340 =
         0.07079   -0.02679   -0.02207    0.02501
AFIX 137
H19A  2    0.516602    0.006047    0.181706    11.00000   -1.50000
H19B  2    0.486593   -0.046371    0.118151    11.00000   -1.50000
H19C  2    0.504439   -0.096325    0.209081    11.00000   -1.50000
AFIX   0
C20   1    0.310716    0.085523    0.141679    11.00000    0.26312    0.06607 =
         0.05196   -0.01191   -0.04939   -0.00279
AFIX 137
H20A  2    0.232110    0.113336    0.155378    11.00000   -1.50000
H20B  2    0.324692    0.064735    0.087738    11.00000   -1.50000
H20C  2    0.350564    0.131233    0.140626    11.00000   -1.50000
AFIX   0
C21   1    0.166146    0.336474    0.373026    11.00000    0.05424    0.02611 =
         0.04181    0.00062   -0.01318    0.00000
C22   1    0.118287    0.349749    0.299563    11.00000    0.05963    0.03046 =
         0.04489   -0.00529   -0.01242   -0.00064
AFIX  43
H22   2    0.127047    0.297002    0.274038    11.00000   -1.20000
AFIX   0
C23   1    0.058614    0.436023    0.261968    11.00000    0.05584    0.02910 =
         0.04337    0.00094   -0.00935    0.00487
C24   1    0.146403    0.419148    0.409415    11.00000    0.05570    0.02452 =
         0.04477   -0.00017   -0.01109   -0.00204
C25   1    0.090138    0.507099    0.373828    11.00000    0.05370    0.02078 =
         0.04781    0.00144   -0.00876    0.00196
C26   1    0.046057    0.516031    0.300168    11.00000    0.05367    0.02131 =
         0.05171    0.00397   -0.01258    0.00802
AFIX  43
H26   2    0.008091    0.575051    0.275940    11.00000   -1.20000
AFIX   0
PART 1
C27   1   -0.096139    0.399999    0.213974    31.00000    0.12959    0.14663 =
         0.07752    0.01266   -0.05197   -0.06913
AFIX 137
H27A  2   -0.070384    0.337270    0.241922    31.00000   -1.50000
H27B  2   -0.130483    0.398385    0.166707    31.00000   -1.50000
H27C  2   -0.149709    0.438031    0.251935    31.00000   -1.50000
AFIX   0
PART 0
C28   1    0.004527    0.442608    0.183782    11.00000    0.08663    0.04083 =
         0.04593   -0.00512   -0.02135    0.00633
PART 1
C29   1    0.083649    0.380301    0.122215    31.00000    0.13559    0.07726 =
         0.04934   -0.01854   -0.03488    0.04211
AFIX 137
H29A  2    0.149986    0.401191    0.104652    31.00000   -1.50000
H29B  2    0.047517    0.384075    0.074416    31.00000   -1.50000
H29C  2    0.103287    0.316388    0.148793    31.00000   -1.50000
AFIX   0
C30   1   -0.034960    0.538528    0.139504    31.00000    0.12732    0.04458 =
         0.06835   -0.00081   -0.05619    0.01806
AFIX 137
H30A  2   -0.100112    0.573014    0.171990    31.00000   -1.50000
H30B  2   -0.053247    0.534910    0.086020    31.00000   -1.50000
H30C  2    0.022822    0.569984    0.131734    31.00000   -1.50000
AFIX   0
PART 0
C31   1    0.095688    0.573946    0.426186    11.00000    0.04895    0.02438 =
         0.05295   -0.00611   -0.00684    0.00004
C32   1    0.157732    0.520928    0.491643    11.00000    0.05739    0.02911 =
         0.04635   -0.00212   -0.00970   -0.00613
C33   1    0.183741    0.568463    0.546944    11.00000    0.07028    0.02838 =
         0.05621   -0.00726   -0.01593   -0.00367
AFIX  43
H33   2    0.225078    0.535508    0.589785    11.00000   -1.20000
AFIX   0
C34   1    0.147346    0.665986    0.537675    11.00000    0.07404    0.03269 =
         0.05857   -0.00786   -0.01440   -0.00929
AFIX  43
H34   2    0.165555    0.697357    0.574957    11.00000   -1.20000
AFIX   0
C35   1    0.084602    0.719016    0.474825    11.00000    0.05291    0.02680 =
         0.06728   -0.00888   -0.00171   -0.00554
C36   1    0.060109    0.671206    0.418790    11.00000    0.05299    0.02942 =
         0.05792    0.00040   -0.00781   -0.00248
AFIX  43
H36   2    0.019377    0.704771    0.375797    11.00000   -1.20000
AFIX   0
C37   1    0.007156    0.859631    0.553508    11.00000    0.10091    0.03705 =
         0.10485   -0.02353   -0.00207   -0.00404
AFIX 137
H37A  2   -0.055115    0.835110    0.577856    11.00000   -1.50000
H37B  2   -0.016730    0.927093    0.547179    11.00000   -1.50000
H37C  2    0.064665    0.837195    0.589267    11.00000   -1.50000
AFIX   0
C38   1    0.053187    0.826686    0.467098    11.00000    0.05854    0.02449 =
         0.08990   -0.00578   -0.00984   -0.00269
C39   1   -0.033283    0.872346    0.408599    11.00000    0.06951    0.01934 =
         0.13916   -0.00013   -0.02951    0.00467
AFIX 137
H39A  2   -0.000425    0.862770    0.352307    11.00000   -1.50000
H39B  2   -0.059664    0.938535    0.412266    11.00000   -1.50000
H39C  2   -0.094744    0.844768    0.424026    11.00000   -1.50000
AFIX   0
C40   1    0.263367    0.255822    0.504505    11.00000    0.04875    0.02577 =
         0.04321   -0.00356   -0.00930    0.00131
C41   1    0.235747    0.344274    0.534951    11.00000    0.05225    0.02778 =
         0.04668   -0.00423   -0.00953   -0.00123
C42   1    0.258638    0.350710    0.612997    11.00000    0.05790    0.02502 =
         0.04504   -0.00558   -0.01247    0.00310
AFIX  43
H42   2    0.234099    0.407875    0.634176    11.00000   -1.20000
AFIX   0
C43   1    0.318249    0.271367    0.658964    11.00000    0.05459    0.03723 =
         0.04048   -0.00448   -0.00945   -0.00448
C44   1    0.347680    0.184230    0.632471    11.00000    0.05665    0.03164 =
         0.03810   -0.00102   -0.01274   -0.00187
AFIX  43
H44   2    0.388473    0.131885    0.664213    11.00000   -1.20000
AFIX   0
C45   1    0.316223    0.174913    0.558289    11.00000    0.04767    0.02326 =
         0.04560   -0.00252   -0.01034    0.00130
C46   1    0.286747    0.256767    0.812051    11.00000    0.06586    0.02716 =
         0.04376   -0.00299   -0.00788    0.00536
C47   1    0.195607    0.223326    0.809251    11.00000    0.08188    0.04412 =
         0.05466   -0.00921   -0.00265   -0.01043
AFIX  43
H47   2    0.178205    0.217880    0.757895    11.00000   -1.20000
AFIX   0
C48   1    0.131545    0.198452    0.881414    11.00000    0.12113    0.05863 =
         0.07618   -0.01400    0.01423   -0.03542
AFIX  43
H48   2    0.072453    0.174613    0.878442    11.00000   -1.20000
AFIX   0
C49   1    0.153332    0.208218    0.958621    11.00000    0.12178    0.07363 =
         0.05489    0.00021    0.01530   -0.02077
AFIX  43
H49   2    0.108934    0.192096    1.007372    11.00000   -1.20000
AFIX   0
C50   1    0.240319    0.241613    0.961606    11.00000    0.10889    0.08266 =
         0.04141   -0.00938   -0.00116   -0.01514
AFIX  43
H50   2    0.255545    0.248641    1.013187    11.00000   -1.20000
AFIX   0
C51   1    0.307784    0.265789    0.889568    11.00000    0.08514    0.05636 =
         0.04610   -0.00747   -0.01121   -0.00404
C52   1    0.447580    0.312228    0.730275    11.00000    0.06135    0.02509 =
         0.05058   -0.00901   -0.01446    0.00630
C53   1    0.508745    0.327944    0.651943    11.00000    0.06385    0.03078 =
         0.05118   -0.00665   -0.01556    0.00136
AFIX  43
H53   2    0.484911    0.317900    0.604688    11.00000   -1.20000
AFIX   0
C54   1    0.603329    0.357916    0.643255    11.00000    0.06535    0.04347 =
         0.06693   -0.00852   -0.00558   -0.00461
AFIX  43
H54   2    0.642788    0.367364    0.590402    11.00000   -1.20000
AFIX   0
C55   1    0.640481    0.374156    0.711842    11.00000    0.06634    0.06704 =
         0.09035   -0.02330   -0.01025   -0.01714
AFIX  43
H55   2    0.703699    0.395690    0.705601    11.00000   -1.20000
AFIX   0
C56   1    0.582975    0.358115    0.788989    11.00000    0.07998    0.10537 =
         0.07730   -0.04025   -0.01981   -0.02400
AFIX  43
H56   2    0.608544    0.368118    0.835487    11.00000   -1.20000
AFIX   0
C57   1    0.484956    0.326515    0.800641    11.00000    0.06792    0.07682 =
         0.05870   -0.02583   -0.01341   -0.00867
C58   1    0.383351    0.395345    0.955415    11.00000    0.11296    0.07939 =
         0.06871   -0.01543   -0.03286   -0.00617
C59   1    0.330658    0.470966    0.912736    11.00000    0.09427    0.07647 =
         0.06011   -0.01469   -0.02981   -0.00844
AFIX  43
H59   2    0.317708    0.471201    0.858595    11.00000   -1.20000
AFIX   0
C60   1    0.290631    0.559542    0.954388    11.00000    0.16863    0.08147 =
         0.11847   -0.03516   -0.07573    0.01235
AFIX  43
H60   2    0.257016    0.616602    0.924463    11.00000   -1.20000
AFIX   0
C61   1    0.303768    0.555514    1.034522    11.00000    0.21270    0.08707 =
         0.12884   -0.05732   -0.09125    0.03468
AFIX  43
H61   2    0.273933    0.608890    1.061228    11.00000   -1.20000
AFIX   0
C62   1    0.360465    0.473868    1.077142    11.00000    0.27952    0.10950 =
         0.12733   -0.04865   -0.12493    0.03541
AFIX  43
H62   2    0.368633    0.471841    1.132760    11.00000   -1.20000
AFIX   0
C63   1    0.408059    0.390253    1.036289    11.00000    0.25856    0.09907 =
         0.08976   -0.02875   -0.08571   -0.00093
AFIX  43
H63   2    0.452938    0.335737    1.062587    11.00000   -1.20000
AFIX   0
C64   1    0.159778    0.857882    0.432490    11.00000    0.06529    0.03818 =
         0.10889   -0.00774   -0.00889   -0.01279
AFIX 137
H64A  2    0.215906    0.827837    0.468576    11.00000   -1.50000
H64B  2    0.143319    0.924880    0.429810    11.00000   -1.50000
H64C  2    0.186678    0.840411    0.377469    11.00000   -1.50000
AFIX   0
B01D  3    0.239522    0.247455    0.418132    11.00000    0.05205    0.02938 =
         0.04774   -0.00070   -0.01263   -0.00556
PART 2
C27A  1   -0.125044    0.485727    0.202840   -31.00000    0.08660    0.11729 =
         0.09244   -0.03433   -0.03141    0.01415
AFIX 137
H27D  2   -0.160669    0.435943    0.220862   -31.00000   -1.50000
H27E  2   -0.153062    0.522636    0.153165   -31.00000   -1.50000
H27F  2   -0.140641    0.524972    0.246149   -31.00000   -1.50000
AFIX   0
C30A  1    0.057817    0.518507    0.113267   -31.00000    0.24421    0.16991 =
         0.06855    0.03245   -0.03645   -0.12119
AFIX 137
H30D  2    0.066050    0.567062    0.140629   -31.00000   -1.50000
H30E  2    0.008484    0.546079    0.071732   -31.00000   -1.50000
H30F  2    0.129504    0.485944    0.086966   -31.00000   -1.50000
AFIX   0
C29A  1    0.012349    0.355507    0.153386   -31.00000    0.15595    0.04755 =
         0.07647   -0.01251   -0.07212    0.01167
AFIX 137
H29D  2    0.085763    0.332588    0.124201   -31.00000   -1.50000
H29E  2   -0.042160    0.366738    0.116056   -31.00000   -1.50000
H29F  2   -0.001385    0.309599    0.199804   -31.00000   -1.50000
AFIX   0
HKLF 4


REM  mpo_a.res in P-1
REM wR2 = 0.3187, GooF = S = 1.108, Restrained GooF = 1.107 for all data
REM R1 = 0.1100 for 8125 Fo > 4sig(Fo) and 0.1263 for all 10132 data
REM 687 parameters refined using 57 restraints

END

WGHT      0.1455      5.1257

REM Highest difference peak  0.852,  deepest hole -0.469,  1-sigma level  0.074
Q1    1   0.2141  0.0417  0.1868  11.00000  0.05    0.85
Q2    1   0.4858  0.3058  0.9685  11.00000  0.05    0.79
Q3    1   0.4232  0.0596  0.1488  11.00000  0.05    0.74
Q4    1   0.5268  0.3533  1.0108  11.00000  0.05    0.71
Q5    1   0.5409  0.3030  1.0167  11.00000  0.05    0.50
Q6    1   0.5174  0.1467  0.9604  11.00000  0.05    0.38
Q7    1   0.3976 -0.0834  0.1982  11.00000  0.05    0.38
Q8    1   0.5742  0.1270  1.0134  11.00000  0.05    0.36
Q9    1   0.5778  0.1865  1.0172  11.00000  0.05    0.35
Q10   1   0.4495  0.3783  0.7898  11.00000  0.05    0.32
Q11   1   0.2216  0.5361  1.0314  11.00000  0.05    0.28
Q12   1   0.2986  0.6382  0.9646  11.00000  0.05    0.28
Q13   1   0.4074  0.4451  0.8967  11.00000  0.05    0.27
Q14   1   0.4587  0.2982  0.8504  11.00000  0.05    0.27
Q15   1   0.6422  0.1567  1.0726  11.00000  0.05    0.27
Q16   1   0.4532 -0.2435  0.4790  11.00000  0.05    0.26
Q17   1   0.3598  0.6438  0.8980  11.00000  0.05    0.26
Q18   1   0.1538  0.6245  0.9683  11.00000  0.05    0.24
Q19   1   0.3823  0.2629  1.0695  11.00000  0.05    0.24
Q20   1   0.1824  0.5817  1.0279  11.00000  0.05    0.24
;
_shelx_res_checksum                90627
_shelx_hkl_file
;
   0   0  -1 1079.27   34.43
   0   0  -2  749.79   23.96
   0   0   3   95.32    2.99
   0   0  -3   94.21    3.03
   0   0   4   27.06    0.97
   0   0  -4   27.77    1.05
   0   0  -4   25.16    1.05
   0   0  -5   18.07    0.81
   0   0   5   17.15    0.71
   0   0  -5   18.40    0.80
   0   0  -6   67.71    2.31
   0   0   6   62.90    2.20
   0   0  -6   62.58    2.30
   0   0   7   13.32    0.64
   0   0  -7   13.94    0.79
   0   0  -8  120.16    4.29
   0   0  -8  126.99    4.31
   0   0  -9    1.10    0.44
   0   0  -9    1.70    0.52
   0   0 -10    5.42    0.60
   0   0 -10    4.73    0.63
   0   0 -11   74.72    3.03
   0   0 -11   74.89    3.00
   0   0 -11   77.54    3.02
   0   0 -11   79.82    3.00
   0   0  12  104.42    4.03
   0   0 -12  111.81    4.17
   0   0 -12  113.46    4.15
   0   0 -12  111.80    4.11
   0   0 -12  108.37    4.14
   0   0 -13   68.50    2.87
   0   0 -13   70.95    2.93
   0   0 -13   72.30    2.94
   0   0 -13   69.42    2.89
   0   0  13   66.45    2.76
   0   0 -13   65.40    2.86
   0   0 -14    4.50    0.77
   0   0 -14    2.82    0.75
   0   0 -14    3.15    0.74
   0   0 -15    3.51    0.75
   0   0 -15    2.84    0.76
   0   0 -16    1.89    0.75
   0   0 -17    3.63    0.77
   0   0 -17    4.69    0.76
   0   0 -18    9.90    0.86
   0   0 -18    9.23    0.80
   0   0 -19    1.67    0.47
   0   1 -19    1.48    0.44
   0   1 -19    1.07    0.41
   0   1 -18    7.84    0.76
   0   1 -18    6.67    0.72
   0   1 -17    3.15    0.69
   0   1 -17    2.35    0.68
   0   1 -16   13.62    1.10
   0   1 -15    0.69    0.70
   0  -1  14   30.91    1.57
   0   1 -14   28.50    1.67
   0   1 -14   29.86    1.67
   0  -1  13    1.03    0.49
   0   1 -13   -0.11    0.70
   0   1 -13    1.15    0.70
   0  -1  13    0.54    0.56
   0   1 -13   -0.26    0.61
   0  -1  12  146.19    5.40
   0   1 -12  153.52    5.51
   0   1 -12  154.64    5.53
   0   1 -12  159.81    5.52
   0   1 -12  148.43    5.45
   0   1 -12  151.26    5.43
   0   1 -11   11.88    0.92
   0   1 -11   10.60    0.87
   0   1 -11   12.53    0.95
   0   1 -11   13.09    0.98
   0   1 -11   12.33    0.90
   0   1 -11   11.93    0.92
   0  -1  11   11.21    0.86
   0   1 -10   38.78    1.68
   0   1 -10   36.74    1.71
   0   1  -9   58.65    2.35
   0   1  -9   61.10    2.33
   0   1  -8    6.53    0.63
   0   1  -8    6.87    0.58
   0   1  -7    1.63    0.40
   0  -1   7    2.19    0.31
   0   1  -7    2.58    0.45
   0  -1   6   14.17    0.66
   0   1  -6   15.13    0.73
   0  -1   5   63.20    2.14
   0   1  -5   60.39    2.16
   0   1  -4   11.64    0.56
   0  -1   4   11.36    0.52
   0   1  -3  745.73   23.84
   0  -1   3  752.13   23.84
   0  -1   3  737.15   23.84
   0  -1   2  324.66   10.38
   0  -1   2  321.75   10.38
   0  -1   1  541.37   17.12
   0  -1   1  529.54   17.10
   0  -1   0   59.36    2.11
   0  -1   0   64.42    2.11
   0  -1  -1   37.77    1.30
   0  -1  -1   40.79    1.30
   0  -1  -1   39.95    1.28
   0  -1  -1   38.46    1.29
   0  -1  -1   38.69    1.30
   0  -1  -2  431.03   13.81
   0  -1  -3    4.85    0.35
   0  -1  -4   76.75    2.66
   0  -1  -4   80.01    2.67
   0  -1  -5  182.71    6.15
   0  -1  -5  192.33    6.18
   0  -1  -6  478.56   15.00
   0  -1  -6  448.23   14.97
   0   1   7   22.89    0.95
   0  -1  -7   26.14    1.12
   0  -1  -7   26.00    1.11
   0  -1  -8  426.78   14.16
   0  -1  -8  441.60   14.20
   0  -1  -9  239.36    7.91
   0  -1  -9  229.82    7.87
   0  -1 -10   43.45    1.86
   0  -1 -11   15.87    1.05
   0  -1 -11   15.78    1.03
   0  -1 -11   15.58    1.00
   0  -1 -11   16.25    1.01
   0  -1 -11   14.85    1.02
   0  -1 -12  102.81    3.87
   0  -1 -12  100.98    3.82
   0  -1 -12  104.99    3.88
   0  -1 -12   95.77    3.75
   0  -1 -12   97.88    3.77
   0  -1 -13   32.92    1.75
   0  -1 -13   32.43    1.77
   0  -1 -13   32.65    1.71
   0  -1 -13   36.49    1.74
   0  -1 -13   32.15    1.76
   0  -1 -13   35.60    1.80
   0  -1 -14   11.79    1.08
   0  -1 -14   11.14    1.03
   0  -1 -14   11.71    1.06
   0  -1 -14   11.66    1.03
   0  -1 -14   11.31    1.05
   0  -1 -15    1.26    0.67
   0  -1 -15    2.60    0.74
   0  -1 -16    2.16    0.71
   0  -1 -16    2.17    0.71
   0  -1 -17    5.36    0.83
   0  -1 -17    5.17    0.78
   0  -1 -17    5.50    0.73
   0  -1 -18    8.90    0.85
   0  -1 -19    3.39    0.56
   0   2 -19    0.93    0.40
   0   2 -18    2.78    0.60
   0   2 -18    2.41    0.52
   0   2 -17    3.12    0.70
   0   2 -17    1.60    0.60
   0   2 -16   14.27    1.13
   0   2 -15    1.88    0.73
   0   2 -15    1.29    0.71
   0  -2  15    0.97    0.61
   0  -2  14   53.73    2.37
   0   2 -14   55.42    2.52
   0   2 -14   55.97    2.46
   0  -2  13   28.71    1.51
   0  -2  13   27.56    1.49
   0   2 -13   29.63    1.60
   0   2 -13   29.13    1.65
   0   2 -13   25.51    1.53
   0   2 -13   28.61    1.65
   0  -2  12    1.70    0.53
   0   2 -12    1.02    0.62
   0   2 -12    1.30    0.76
   0   2 -12    0.72    0.74
   0   2 -12    0.60    0.74
   0  -2  12    2.16    0.64
   0   2 -11   35.63    1.68
   0   2 -11   33.12    1.62
   0  -2  11   30.70    1.55
   0   2 -11   33.05    1.64
   0   2 -11   32.57    1.67
   0   2 -10    2.38    0.49
   0   2 -10    1.60    0.57
   0   2  -9   13.98    0.83
   0   2  -8   99.74    3.43
   0  -2   8   94.44    3.35
   0   2  -7    4.71    0.47
   0  -2   7    4.30    0.41
   0  -2   6    1.17    0.30
   0   2  -6    1.26    0.32
   0   2  -5   34.41    1.29
   0  -2   5   33.66    1.29
   0  -2   4  117.79    3.87
   0   2  -4  114.43    3.84
   0  -2   3  241.16    7.94
   0  -2   3  247.95    7.94
   0  -2   2    4.73    0.34
   0  -2   2    4.85    0.35
   0  -2   1   33.26    1.14
   0  -2   0  181.68    5.89
   0  -2   0  186.16    5.86
   0  -2   0  178.59    5.86
   0  -2   0  181.07    5.89
   0  -2  -1  183.13    5.82
   0  -2  -1  177.94    5.81
   0  -2  -1  176.27    5.82
   0  -2  -1  181.04    5.83
   0  -2  -1  184.56    5.83
   0  -2  -2  107.98    3.52
   0  -2  -2  109.08    3.55
   0  -2  -2  102.56    3.48
   0  -2  -2  109.55    3.54
   0  -2  -2  115.60    3.54
   0  -2  -3  310.73    9.77
   0  -2  -3  299.69    9.74
   0  -2  -3  296.20    9.78
   0  -2  -4  206.53    6.74
   0  -2  -5  111.06    3.74
   0  -2  -6   33.68    1.38
   0  -2  -6   35.15    1.36
   0  -2  -7   54.96    2.05
   0  -2  -7   53.88    2.07
   0  -2  -8   11.41    0.74
   0  -2  -8   10.54    0.71
   0  -2  -9   15.77    0.93
   0  -2  -9   15.63    0.91
   0  -2 -10    0.13    0.46
   0  -2 -10    0.62    0.46
   0  -2 -11    9.35    0.81
   0  -2 -11    8.93    0.80
   0  -2 -11    8.67    0.77
   0  -2 -12    0.97    0.47
   0  -2 -12    0.48    0.57
   0  -2 -12    1.47    0.56
   0  -2 -12    0.54    0.58
   0  -2 -12    0.84    0.57
   0  -2 -12    1.10    0.57
   0  -2 -13   20.27    1.35
   0  -2 -13   22.01    1.32
   0  -2 -13   22.77    1.43
   0  -2 -13   21.52    1.28
   0  -2 -13   20.49    1.34
   0  -2 -14    8.37    0.95
   0  -2 -14    8.25    0.91
   0  -2 -14    7.47    0.93
   0  -2 -14    7.27    0.84
   0  -2 -14    6.13    0.85
   0  -2 -14    5.79    0.87
   0  -2 -15    1.62    0.75
   0  -2 -16    2.75    0.76
   0  -2 -17    4.59    0.82
   0  -2 -17    4.40    0.73
   0  -2 -18    2.17    0.54
   0  -2 -18    1.97    0.63
   0  -2 -19    0.90    0.51
   0   3 -18    0.59    0.52
   0   3 -17    1.11    0.60
   0   3 -16   20.10    1.31
   0   3 -16   18.74    1.25
   0  -3  15   -0.40    0.62
   0   3 -15   -0.12    0.65
   0   3 -15    1.10    0.73
   0   3 -14    0.89    0.78
   0  -3  14    1.21    0.62
   0   3 -14    0.99    0.78
   0   3 -13    0.90    0.86
   0  -3  13    2.90    0.62
   0  -3  13    2.58    0.69
   0   3 -13    1.08    0.68
   0   3 -13    3.95    0.89
   0  -3  12    5.46    0.76
   0   3 -12    5.68    0.92
   0   3 -12    4.81    0.91
   0  -3  12    5.14    0.69
   0   3 -11   69.58    2.75
   0  -3  11   61.74    2.63
   0  -3  11   66.10    2.68
   0   3 -10    0.97    0.63
   0  -3  10    1.06    0.50
   0   3 -10    1.41    0.63
   0  -3  10    1.39    0.47
   0  -3   9   31.78    1.45
   0   3  -9   30.22    1.51
   0  -3   8    7.70    0.63
   0   3  -8    7.68    0.72
   0   3  -8    8.03    0.61
   0  -3   7   61.70    2.39
   0   3  -7   65.38    2.33
   0   3  -7   63.78    2.41
   0   3  -6   60.60    2.16
   0  -3   6   60.06    2.25
   0  -3   5  102.41    3.58
   0  -3   5  104.65    3.56
   0   3  -5  104.27    3.50
   0  -3   4   25.38    1.04
   0  -3   4   25.32    1.04
   0  -3   3  125.43    3.94
   0  -3   3  109.15    3.91
   0  -3   2  142.17    4.73
   0  -3   2  146.62    4.78
   0  -3   1  432.87   13.91
   0  -3   0  354.60   11.26
   0  -3   0  348.80   11.30
   0  -3   0  351.86   11.30
   0  -3   0  345.31   11.26
   0  -3  -1 1801.63   57.73
   0  -3  -1 1815.35   57.72
   0  -3  -1 1801.71   57.73
   0  -3  -1 1812.52   57.74
   0  -3  -2 3002.14   96.42
   0  -3  -2 3043.80   96.42
   0  -3  -2 3001.00   96.38
   0  -3  -2 3044.73   96.40
   0  -3  -2 3018.77   96.37
   0  -3  -3    5.21    0.37
   0  -3  -3    5.55    0.41
   0  -3  -3    5.03    0.37
   0  -3  -3    6.03    0.37
   0  -3  -4    4.10    0.41
   0  -3  -4    4.45    0.36
   0  -3  -4    4.01    0.34
   0  -3  -5  124.47    4.27
   0  -3  -5  126.96    4.22
   0  -3  -6   45.44    1.71
   0  -3  -7   80.63    2.88
   0  -3  -8    1.11    0.45
   0  -3  -9    3.56    0.55
   0  -3  -9    3.46    0.54
   0  -3 -10   58.83    2.45
   0  -3 -10   61.81    2.41
   0  -3 -11    0.79    0.54
   0  -3 -11    1.24    0.61
   0  -3 -11    0.95    0.54
   0  -3 -11    0.65    0.50
   0  -3 -11    1.32    0.51
   0  -3 -11    1.26    0.48
   0  -3 -11    1.21    0.55
   0  -3 -12    1.50    0.62
   0  -3 -12    0.98    0.59
   0  -3 -12    1.37    0.54
   0  -3 -12    1.70    0.61
   0  -3 -12    2.06    0.69
   0  -3 -12    1.47    0.53
   0  -3 -13  118.80    4.61
   0  -3 -13  116.93    4.42
   0  -3 -13  123.10    4.60
   0  -3 -13  117.40    4.52
   0  -3 -13  123.30    4.51
   0  -3 -13  128.99    4.67
   0  -3 -14   27.93    1.48
   0  -3 -14   30.54    1.60
   0  -3 -14   29.98    1.71
   0  -3 -14   29.47    1.66
   0  -3 -15   33.85    1.84
   0  -3 -15   33.01    1.62
   0  -3 -15   32.88    1.72
   0  -3 -17    3.01    0.71
   0  -3 -18    2.44    0.59
   0  -3 -19    6.11    0.59
   0  -3 -19    8.02    0.72
   0   4 -18   -0.28    0.46
   0   4 -17    0.28    0.56
   0   4 -17    0.62    0.56
   0   4 -16    1.14    0.67
   0   4 -16    0.81    0.66
   0   4 -15    9.78    1.03
   0   4 -15   10.80    1.04
   0  -4  14   21.01    1.31
   0   4 -14   23.43    1.49
   0   4 -13  192.39    6.71
   0  -4  13  179.91    6.56
   0  -4  12    6.74    0.79
   0  -4  12    8.23    0.86
   0   4 -12    7.38    1.02
   0   4 -12    8.00    1.00
   0  -4  11    4.13    0.63
   0   4 -11    4.50    0.84
   0  -4  11    3.06    0.66
   0   4 -11    3.84    0.79
   0   4 -11    5.22    0.83
   0  -4  10   91.12    3.61
   0   4 -10  102.74    3.74
   0  -4  10   90.94    3.62
   0   4 -10  102.05    3.72
   0   4 -10   97.47    3.71
   0   4  -9    1.40    0.63
   0   4  -9    1.74    0.58
   0  -4   9    2.05    0.48
   0   4  -9    2.70    0.63
   0   4  -8   65.92    2.52
   0  -4   8   61.33    2.48
   0   4  -7   14.17    0.88
   0  -4   7   14.11    0.84
   0  -4   6   10.70    0.71
   0   4  -6   12.00    0.62
   0   4  -5   45.60    1.64
   0  -4   5   44.72    1.76
   0  -4   4  249.06    8.22
   0  -4   3   30.33    1.18
   0  -4   2   11.38    0.56
   0  -4   1  462.81   15.22
   0  -4   1  477.12   15.23
   0  -4   1  473.65   15.17
   0  -4   0  134.72    4.54
   0  -4   0  133.87    4.54
   0  -4   0  142.75    4.48
   0  -4   0  133.22    4.49
   0  -4  -1  927.13   29.89
   0  -4  -1  924.31   29.91
   0  -4  -1  947.02   29.87
   0  -4  -1  929.58   29.87
   0  -4  -2   28.98    1.13
   0  -4  -2   29.67    1.10
   0  -4  -2   29.83    1.11
   0  -4  -2   29.59    1.13
   0  -4  -3   48.72    1.77
   0  -4  -3   49.02    1.75
   0  -4  -3   49.45    1.72
   0  -4  -3   47.58    1.73
   0  -4  -4  178.84    5.81
   0  -4  -4  179.68    5.90
   0  -4  -4  172.03    5.86
   0  -4  -5    4.52    0.41
   0  -4  -5    4.86    0.48
   0  -4  -5    5.74    0.44
   0  -4  -6  282.29    9.33
   0  -4  -6  281.80    9.25
   0  -4  -7  488.90   16.02
   0  -4  -7  491.82   15.94
   0  -4  -8  115.08    4.01
   0  -4  -8  113.44    4.09
   0  -4  -9   45.99    1.89
   0  -4 -10   30.27    1.45
   0  -4 -11    9.64    0.84
   0  -4 -11    9.19    0.86
   0  -4 -11    8.88    0.81
   0  -4 -11   10.55    0.85
   0  -4 -11    9.84    0.88
   0  -4 -11    9.71    0.81
   0  -4 -11   10.53    0.82
   0  -4 -12  130.20    4.62
   0  -4 -12  121.15    4.72
   0  -4 -12  124.66    4.60
   0  -4 -12  129.50    4.68
   0  -4 -12  128.70    4.70
   0  -4 -12  122.88    4.73
   0  -4 -13    7.14    0.81
   0  -4 -13    6.77    0.89
   0  -4 -13    8.14    0.85
   0  -4 -13    8.08    0.93
   0  -4 -13    8.52    0.94
   0  -4 -14    2.38    0.66
   0  -4 -14    1.46    0.59
   0  -4 -14    1.09    0.71
   0  -4 -15    3.92    0.82
   0  -4 -15    4.86    0.76
   0  -4 -15    4.34    0.70
   0  -4 -16    5.61    0.71
   0  -4 -16    7.51    0.93
   0  -4 -16    5.84    0.88
   0  -4 -17    9.60    0.96
   0  -4 -17    8.86    0.90
   0  -4 -18    2.24    0.61
   0  -4 -18    1.64    0.63
   0  -4 -19    4.54    0.55
   0   5 -18    1.75    0.46
   0   5 -17    0.13    0.53
   0   5 -16    2.61    0.71
   0   5 -15    0.88    0.71
   0   5 -14    5.94    0.93
   0   5 -14    6.89    0.96
   0   5 -13   20.81    1.45
   0   5 -13   23.22    1.52
   0   5 -12   19.17    1.40
   0  -5  12   15.39    1.16
   0   5 -12   18.61    1.32
   0  -5  12   19.14    1.21
   0  -5  12   16.66    1.22
   0  -5  11   49.95    2.30
   0   5 -11   54.59    2.40
   0   5 -11   54.29    2.42
   0  -5  11   52.76    2.32
   0  -5  11   48.86    2.27
   0   5 -11   55.52    2.44
   0   5 -10    5.76    0.85
   0   5 -10    6.15    0.84
   0  -5  10    4.91    0.64
   0  -5  10    5.05    0.73
   0  -5  10    4.51    0.63
   0   5 -10    4.66    0.77
   0   5  -9    2.61    0.71
   0  -5   9    2.14    0.57
   0   5  -9    1.65    0.60
   0  -5   9    2.40    0.66
   0  -5   9    2.20    0.51
   0   5  -9    2.57    0.63
   0  -5   9    2.18    0.47
   0   5  -8   58.88    2.36
   0  -5   8   56.75    2.34
   0  -5   8   57.30    2.30
   0  -5   7    1.10    0.41
   0  -5   7    0.03    0.39
   0  -5   6    6.34    0.57
   0  -5   6    5.51    0.52
   0  -5   5  539.59   17.82
   0  -5   5  559.95   17.88
   0  -5   4  134.06    4.56
   0  -5   3   12.30    0.66
   0  -5   2   12.13    0.67
   0  -5   2   12.71    0.64
   0  -5   1    2.98    0.36
   0  -5   1    4.98    0.37
   0  -5   0    9.51    0.56
   0  -5   0   10.76    0.51
   0  -5   0    9.49    0.52
   0  -5  -1  352.45   11.34
   0  -5  -1  351.57   11.30
   0  -5  -1  342.88   11.29
   0  -5  -2  584.52   18.73
   0  -5  -2  580.16   18.71
   0  -5  -2  577.40   18.69
   0  -5  -3    4.97    0.40
   0  -5  -3    4.25    0.43
   0  -5  -3    5.01    0.40
   0  -5  -3    4.97    0.41
   0  -5  -4  170.23    5.56
   0  -5  -4  159.68    5.54
   0  -5  -4  170.42    5.59
   0  -5  -4  165.70    5.49
   0  -5  -5  461.62   15.27
   0  -5  -5  469.80   15.23
   0  -5  -5  472.69   15.17
   0  -5  -6    9.11    0.71
   0  -5  -6    9.14    0.60
   0  -5  -7   53.80    2.18
   0  -5  -7   55.61    2.07
   0  -5  -8    3.11    0.50
   0  -5  -8    2.95    0.55
   0  -5  -9    6.76    0.65
   0  -5  -9    6.60    0.68
   0  -5 -10   22.52    1.24
   0  -5 -10   22.32    1.31
   0  -5 -10   22.49    1.29
   0  -5 -10   21.68    1.22
   0  -5 -10   22.59    1.21
   0  -5 -11    1.04    0.53
   0  -5 -11    1.89    0.53
   0  -5 -11    2.15    0.56
   0  -5 -11    0.97    0.54
   0  -5 -12   27.08    1.49
   0  -5 -12   26.85    1.48
   0  -5 -12   27.56    1.46
   0  -5 -12   27.42    1.45
   0  -5 -13   25.73    1.56
   0  -5 -13   26.15    1.47
   0  -5 -13   25.56    1.44
   0  -5 -13   26.68    1.44
   0  -5 -13   23.53    1.52
   0  -5 -14   19.73    1.23
   0  -5 -14   17.29    1.17
   0  -5 -14   18.63    1.34
   0  -5 -15   30.66    1.62
   0  -5 -15   31.60    1.61
   0  -5 -15   30.40    1.78
   0  -5 -15   33.85    1.77
   0  -5 -16    6.14    0.87
   0  -5 -16    5.78    0.73
   0  -5 -16    5.02    0.85
   0  -5 -16    5.19    0.70
   0  -5 -17   10.00    0.78
   0  -5 -17    9.70    0.94
   0  -5 -17   10.35    0.95
   0  -5 -18   -0.39    0.55
   0  -5 -18   -0.07    0.52
   0  -5 -19    1.75    0.47
   0  -5 -19    1.70    0.50
   0   6 -17    1.35    0.50
   0   6 -17    1.92    0.52
   0   6 -16    2.34    0.62
   0   6 -16    2.25    0.66
   0   6 -15    7.61    0.89
   0   6 -15    7.43    0.86
   0   6 -14    5.35    0.91
   0   6 -14    4.65    0.84
   0   6 -13   45.85    2.23
   0   6 -13   45.75    2.20
   0   6 -12   20.48    1.51
   0   6 -12   21.75    1.46
   0   6 -11   31.67    1.76
   0  -6  11   28.34    1.55
   0  -6  11   27.73    1.58
   0   6 -11   29.65    1.68
   0   6 -11   31.24    1.69
   0  -6  10    2.41    0.57
   0   6 -10    2.12    0.74
   0  -6  10    1.51    0.56
   0   6 -10    2.06    0.73
   0  -6   9    0.69    0.62
   0   6  -9    1.22    0.63
   0   6  -9    1.22    0.61
   0  -6   9    0.80    0.49
   0  -6   9    0.64    0.47
   0  -6   9    0.57    0.56
   0  -6   8    6.22    0.72
   0   6  -8    7.98    0.85
   0  -6   8    7.45    0.83
   0  -6   8    6.48    0.76
   0  -6   8    7.42    0.68
   0   6  -8    7.91    0.77
   0   6  -8    9.61    0.83
   0  -6   7   28.68    1.41
   0   6  -7   31.50    1.43
   0  -6   7   25.70    1.39
   0  -6   7   28.44    1.36
   0  -6   6  136.60    4.81
   0  -6   6  134.92    4.74
   0  -6   5    4.75    0.53
   0  -6   5    4.48    0.49
   0  -6   4   97.54    3.44
   0  -6   3  522.73   16.95
   0  -6   2   50.42    1.92
   0  -6   2   49.64    1.86
   0  -6   1  370.08   11.87
   0  -6   1  357.41   11.93
   0  -6   0  348.26   11.46
   0  -6   0  352.13   11.41
   0  -6  -1  291.50    9.58
   0  -6  -1  294.83    9.56
   0  -6  -1  293.54    9.64
   0  -6  -2  104.22    3.59
   0  -6  -2  106.79    3.63
   0  -6  -2  103.48    3.58
   0  -6  -3   80.69    2.88
   0  -6  -3   84.36    2.93
   0  -6  -3   82.85    2.92
   0  -6  -4  361.06   11.75
   0  -6  -4  363.80   11.77
   0  -6  -4  354.96   11.80
   0  -6  -5    4.00    0.51
   0  -6  -5    4.21    0.43
   0  -6  -6    5.62    0.51
   0  -6  -6    7.04    0.63
   0  -6  -7  190.92    6.56
   0  -6  -8    3.71    0.58
   0  -6  -9   15.07    1.02
   0  -6  -9   15.39    1.03
   0  -6 -10    8.48    0.83
   0  -6 -10    8.78    0.77
   0  -6 -10    8.72    0.76
   0  -6 -10    8.68    0.82
   0  -6 -10    9.06    0.88
   0  -6 -11   62.71    2.64
   0  -6 -11   61.45    2.76
   0  -6 -11   65.79    2.70
   0  -6 -11   65.29    2.62
   0  -6 -11   65.21    2.77
   0  -6 -11   70.53    2.71
   0  -6 -12   40.55    1.88
   0  -6 -12   40.32    1.94
   0  -6 -12   39.61    2.02
   0  -6 -12   41.81    1.96
   0  -6 -12   40.30    2.03
   0  -6 -13    0.94    0.58
   0  -6 -13    0.81    0.56
   0  -6 -13    0.59    0.60
   0  -6 -14   20.53    1.38
   0  -6 -14   18.79    1.24
   0  -6 -14   22.03    1.30
   0  -6 -15   67.50    2.90
   0  -6 -15   67.35    2.79
   0  -6 -15   71.81    2.82
   0  -6 -15   65.80    2.94
   0  -6 -16    2.41    0.59
   0  -6 -16    2.87    0.60
   0  -6 -16    1.37    0.67
   0  -6 -16    2.34    0.72
   0  -6 -17    0.79    0.48
   0  -6 -17    0.37    0.60
   0  -6 -17    0.30    0.59
   0  -6 -18    4.54    0.51
   0  -6 -18    3.93    0.64
   0  -6 -18    3.85    0.64
   0  -6 -19    1.08    0.44
   0  -6 -19    0.56    0.41
   0   7 -16    0.88    0.57
   0   7 -16    0.55    0.52
   0   7 -15    0.64    0.65
   0   7 -15    0.56    0.62
   0   7 -14    6.52    0.93
   0   7 -14    6.32    0.85
   0   7 -13    5.87    0.87
   0   7 -13    6.60    0.96
   0   7 -12   96.92    3.92
   0   7 -12  105.53    4.03
   0   7 -11    1.45    0.74
   0  -7  10   11.21    0.93
   0  -7  10   11.50    1.04
   0   7 -10    9.82    1.02
   0   7 -10   12.00    1.05
   0  -7  10   10.17    0.93
   0   7  -9   20.57    1.36
   0  -7   9   19.97    1.25
   0   7  -9   22.06    1.32
   0   7  -9   21.07    1.28
   0  -7   9   20.27    1.21
   0  -7   9   20.36    1.36
   0  -7   8   42.10    1.89
   0   7  -8   44.89    1.96
   0   7  -8   43.97    2.01
   0  -7   8   38.30    1.96
   0  -7   8   41.66    1.96
   0   7  -8   45.78    1.98
   0  -7   8   44.05    2.04
   0   7  -7   93.91    3.55
   0  -7   7   99.07    3.59
   0  -7   7   95.37    3.56
   0  -7   7   82.51    3.48
   0   7  -7   95.46    3.50
   0  -7   7   93.59    3.46
   0   7  -7   93.59    3.47
   0  -7   6   45.96    1.94
   0  -7   6   45.52    1.86
   0  -7   6   41.56    1.90
   0  -7   5    0.54    0.35
   0  -7   4   93.49    3.34
   0  -7   3  132.64    4.48
   0  -7   3  125.83    4.54
   0  -7   2    1.07    0.35
   0  -7   2    1.04    0.36
   0  -7   1   32.67    1.32
   0  -7   1   30.31    1.36
   0  -7   0   24.43    1.11
   0  -7   0   23.11    1.04
   0  -7  -1   89.90    3.13
   0  -7  -1   90.46    3.22
   0  -7  -1   90.50    3.15
   0  -7  -2    5.43    0.49
   0  -7  -2    4.94    0.46
   0  -7  -2    5.65    0.50
   0  -7  -3   58.60    2.19
   0  -7  -3   59.81    2.25
   0  -7  -3   60.61    2.23
   0  -7  -4    4.22    0.50
   0  -7  -4    4.70    0.46
   0  -7  -4    4.23    0.46
   0  -7  -5   14.79    0.82
   0  -7  -5   14.61    0.87
   0  -7  -6  161.32    5.51
   0  -7  -6  160.15    5.59
   0  -7  -7    7.21    0.70
   0  -7  -8   49.75    2.13
   0  -7  -8   52.94    2.20
   0  -7  -9   28.62    1.47
   0  -7  -9   28.83    1.43
   0  -7  -9   29.00    1.54
   0  -7  -9   31.23    1.46
   0  -7  -9   28.94    1.53
   0  -7 -10   19.90    1.28
   0  -7 -10   20.01    1.26
   0  -7 -10   19.77    1.27
   0  -7 -10   21.21    1.21
   0  -7 -10   20.85    1.23
   0  -7 -11    0.03    0.54
   0  -7 -11    0.53    0.60
   0  -7 -11    0.51    0.63
   0  -7 -11    0.75    0.54
   0  -7 -11    1.28    0.67
   0  -7 -12  112.25    4.23
   0  -7 -12  110.40    4.36
   0  -7 -12  108.91    4.26
   0  -7 -12  113.70    4.18
   0  -7 -12  109.81    4.36
   0  -7 -12  117.23    4.29
   0  -7 -13   13.54    1.18
   0  -7 -13   13.57    1.13
   0  -7 -13   15.13    1.08
   0  -7 -13   15.36    1.04
   0  -7 -13   13.73    1.08
   0  -7 -14    2.64    0.75
   0  -7 -14    1.81    0.59
   0  -7 -14    1.57    0.65
   0  -7 -14    0.85    0.72
   0  -7 -15    5.29    0.73
   0  -7 -15    5.45    0.71
   0  -7 -15    4.86    0.81
   0  -7 -16    0.91    0.65
   0  -7 -16    1.44    0.53
   0  -7 -16    1.02    0.52
   0  -7 -17    1.28    0.59
   0  -7 -17    0.19    0.45
   0  -7 -18    0.30    0.48
   0  -7 -18    0.36    0.49
   0  -7 -18    0.55    0.38
   0  -7 -19    0.29    0.38
   0   8 -16    6.56    0.60
   0   8 -16    5.74    0.63
   0   8 -15    7.77    0.77
   0   8 -15    9.89    0.87
   0   8 -14    4.46    0.73
   0   8 -14    4.21    0.81
   0   8 -13    2.98    0.72
   0   8 -12   11.58    1.04
   0   8 -11   12.93    1.11
   0   8 -11   13.18    1.24
   0  -8  11   12.90    1.07
   0   8 -10  119.05    4.56
   0   8 -10  119.33    4.66
   0  -8  10  128.37    4.64
   0  -8   9   -1.20    0.89
   0   8  -9   -0.05    0.64
   0   8  -9    0.34    0.64
   0  -8   9    0.25    0.50
   0   8  -9    0.47    0.76
   0  -8   9   -0.29    0.81
   0   8  -8    8.01    0.86
   0  -8   8    8.58    1.00
   0  -8   8    6.38    0.94
   0   8  -8    7.96    0.84
   0   8  -8    9.36    0.98
   0  -8   8    8.71    0.83
   0   8  -7   28.99    1.55
   0  -8   7   32.27    1.64
   0   8  -7   29.71    1.47
   0  -8   7   28.25    1.50
   0  -8   6   23.41    1.36
   0  -8   6   26.38    1.43
   0   8  -6   24.48    1.34
   0  -8   6   22.98    1.31
   0  -8   5    7.34    0.84
   0   8  -5    3.90    0.66
   0  -8   4   31.24    1.40
   0  -8   3   14.63    0.82
   0  -8   3   12.77    0.86
   0  -8   2   16.42    0.87
   0  -8   2   15.61    0.92
   0  -8   1   37.05    1.52
   0  -8   1   36.59    1.60
   0  -8   0   39.05    1.64
   0  -8   0   37.43    1.54
   0  -8  -1    1.81    0.42
   0  -8  -1    1.33    0.36
   0  -8  -2   47.44    1.91
   0  -8  -3   11.56    0.74
   0  -8  -3   11.57    0.74
   0  -8  -4    9.03    0.68
   0  -8  -4    9.03    0.65
   0  -8  -5    4.02    0.54
   0  -8  -5    3.91    0.49
   0  -8  -6   53.13    2.13
   0  -8  -6   54.06    2.22
   0  -8  -7   11.58    0.77
   0  -8  -7   11.80    0.84
   0  -8  -7   12.46    0.91
   0  -8  -8   14.85    1.07
   0  -8  -8   16.68    1.02
   0  -8  -8   17.79    1.13
   0  -8  -8   16.29    1.04
   0  -8  -9    2.14    0.60
   0  -8  -9    2.02    0.57
   0  -8  -9    2.48    0.65
   0  -8  -9    1.79    0.53
   0  -8 -10   33.63    1.79
   0  -8 -10   35.74    1.74
   0  -8 -10   33.49    1.79
   0  -8 -10   34.68    1.69
   0  -8 -11  177.22    6.48
   0  -8 -11  178.76    6.25
   0  -8 -11  179.68    6.34
   0  -8 -11  173.48    6.48
   0  -8 -11  183.02    6.40
   0  -8 -12   18.19    1.33
   0  -8 -12   19.65    1.23
   0  -8 -12   18.29    1.15
   0  -8 -12   18.34    1.26
   0  -8 -13    0.66    0.56
   0  -8 -13    0.82    0.54
   0  -8 -13    0.54    0.65
   0  -8 -13    1.32    0.73
   0  -8 -14   21.39    1.37
   0  -8 -14   24.30    1.36
   0  -8 -14   24.28    1.39
   0  -8 -14   21.00    1.43
   0  -8 -14   22.66    1.26
   0  -8 -15    4.59    0.76
   0  -8 -15    5.55    0.72
   0  -8 -15    4.66    0.82
   0  -8 -15    4.57    0.64
   0  -8 -16    4.09    0.69
   0  -8 -16    2.91    0.59
   0  -8 -16    3.14    0.70
   0  -8 -16    3.41    0.56
   0  -8 -17    2.72    0.53
   0  -8 -17    2.69    0.60
   0  -8 -18    0.87    0.44
   0  -8 -18    0.60    0.38
   0   9 -15    0.57    0.53
   0   9 -15    1.42    0.45
   0   9 -14    3.68    0.61
   0   9 -13    2.51    0.65
   0   9 -13    2.21    0.82
   0   9 -12    4.49    0.75
   0   9 -12    4.61    0.86
   0   9 -11    8.53    1.05
   0   9 -11    6.81    0.87
   0  -9  11    6.93    0.89
   0  -9  10    7.47    0.96
   0   9 -10    5.33    0.83
   0   9 -10    7.52    1.02
   0  -9   9   38.61    2.07
   0   9  -9   45.24    2.14
   0   9  -9   42.73    1.99
   0  -9   8    3.53    0.66
   0  -9   8    2.06    0.84
   0   9  -8    3.04    0.83
   0  -9   8    2.75    0.88
   0  -9   7   13.82    1.19
   0  -9   7   11.84    1.12
   0   9  -7   14.50    1.14
   0  -9   7   13.01    1.04
   0   9  -6    1.46    0.67
   0  -9   6    2.55    0.81
   0  -9   6    2.53    0.81
   0   9  -5   70.69    2.77
   0  -9   5   80.59    2.92
   0  -9   4   51.88    2.14
   0   9  -4   49.68    2.06
   0  -9   4   53.56    2.21
   0  -9   3    0.40    0.43
   0  -9   3    3.87    1.51
   0  -9   2   11.69    0.86
   0  -9   2   17.55    1.15
   0  -9   1    4.79    0.56
   0  -9   0   20.02    1.10
   0  -9  -1    4.69    0.56
   0  -9  -2   22.51    1.18
   0  -9  -3    5.72    0.58
   0  -9  -4    7.30    0.64
   0  -9  -5   24.04    1.22
   0  -9  -6    0.94    0.46
   0  -9  -6    0.90    0.49
   0  -9  -6    1.47    0.44
   0  -9  -6    0.57    0.45
   0  -9  -7   24.44    1.37
   0  -9  -7   23.41    1.29
   0  -9  -7   27.40    1.32
   0  -9  -7   26.46    1.35
   0  -9  -7   24.54    1.27
   0  -9  -8   80.56    3.07
   0  -9  -8   76.06    3.12
   0  -9  -8   81.18    3.18
   0  -9  -8   74.33    3.05
   0  -9  -8   77.88    3.01
   0  -9  -9   15.42    1.06
   0  -9  -9   15.62    1.05
   0  -9  -9   14.60    1.15
   0  -9  -9   15.35    1.12
   0  -9 -10    4.04    0.77
   0  -9 -10    3.58    0.65
   0  -9 -10    3.22    0.68
   0  -9 -10    3.55    0.76
   0  -9 -11    4.33    0.70
   0  -9 -11    4.27    0.84
   0  -9 -11    4.73    0.76
   0  -9 -11    4.82    0.87
   0  -9 -12    2.68    0.75
   0  -9 -12    2.87    0.64
   0  -9 -12    3.47    0.72
   0  -9 -13    2.42    0.60
   0  -9 -13    2.02    0.73
   0  -9 -13    1.35    0.60
   0  -9 -14    0.50    0.49
   0  -9 -14   -0.19    0.63
   0  -9 -15    0.95    0.58
   0  -9 -15    1.70    0.66
   0  -9 -15    2.27    0.59
   0  -9 -16    0.70    0.58
   0  -9 -16    0.12    0.51
   0  -9 -16    0.18    0.48
   0  -9 -17    0.29    0.50
   0  -9 -17    0.34    0.42
   0  -9 -18    4.10    0.46
   0  -9 -18    4.89    0.55
   0 -10  14    2.89    0.45
   0  10 -14    3.10    0.62
   0  10 -13    1.23    0.66
   0  10 -12    0.89    0.71
   0  10 -11   10.42    1.06
   0 -10  11   12.21    1.00
   0 -10  10   34.61    1.76
   0  10 -10   32.21    1.78
   0 -10   9    2.08    0.88
   0  10  -9    4.43    0.88
   0 -10   8    8.77    1.09
   0  10  -8   12.41    1.12
   0 -10   8   12.01    1.21
   0  10  -7    0.64    0.74
   0 -10   7    0.13    0.88
   0 -10   7   -0.20    0.79
   0 -10   6   76.72    3.15
   0  10  -6   75.10    3.01
   0 -10   6   70.17    3.01
   0 -10   5    9.32    1.05
   0 -10   5   10.58    1.14
   0 -10   4   53.51    3.24
   0 -10   4   92.23    3.14
   0 -10   3    0.59    0.47
   0 -10   3    1.05    0.61
   0 -10   2   31.02    2.21
   0 -10   2   28.68    1.54
   0 -10   2   24.55    1.42
   0 -10   2   34.92    1.73
   0 -10   1  272.85    9.18
   0 -10   1  258.94    9.09
   0 -10   1  251.29    9.13
   0 -10   0   50.35    2.31
   0 -10   0   54.53    2.26
   0 -10   0   47.91    2.51
   0 -10  -1   13.68    1.02
   0 -10  -1   11.75    1.15
   0 -10  -1   15.67    1.11
   0 -10  -2    3.63    0.61
   0 -10  -2    3.73    0.66
   0 -10  -3   21.12    1.12
   0 -10  -3   21.79    1.19
   0 -10  -4   34.99    1.64
   0 -10  -4   36.54    1.71
   0 -10  -5   16.28    1.03
   0 -10  -5   15.30    1.02
   0 -10  -5   13.13    0.93
   0 -10  -6   53.71    2.20
   0 -10  -6   50.31    2.17
   0 -10  -6   46.79    2.10
   0 -10  -7    4.26    0.62
   0 -10  -7    4.25    0.64
   0 -10  -7    4.93    0.61
   0 -10  -7    3.55    0.62
   0 -10  -8   67.43    2.86
   0 -10  -8   74.12    2.90
   0 -10  -8   75.89    2.94
   0 -10  -9    0.52    0.57
   0 -10  -9    0.21    0.61
   0 -10  -9    0.45    0.53
   0 -10 -10   28.15    1.66
   0 -10 -10   29.93    1.60
   0 -10 -11   39.76    1.94
   0 -10 -11   41.32    2.05
   0 -10 -11   41.45    1.93
   0 -10 -12    5.64    0.76
   0 -10 -12    5.38    0.71
   0 -10 -12    4.91    0.82
   0 -10 -13    4.08    0.78
   0 -10 -13    6.22    0.76
   0 -10 -13    6.52    0.72
   0 -10 -14   -0.23    0.60
   0 -10 -14   -0.27    0.52
   0 -10 -14    0.43    0.49
   0 -10 -15    1.02    0.58
   0 -10 -16    0.96    0.54
   0 -10 -17    2.98    0.53
   0 -10 -17    2.50    0.46
   0  11 -13    1.57    0.58
   0  11 -12    2.48    0.65
   0 -11  12    1.44    0.47
   0 -11  11   -0.81    0.62
   0 -11  11    1.18    0.53
   0  11 -11    0.26    0.66
   0 -11  10   17.12    1.20
   0  11 -10   16.84    1.20
   0 -11   9    2.07    0.78
   0  11  -9    2.27    0.78
   0  11  -8    1.87    0.75
   0  11  -7    0.79    0.72
   0 -11   7    2.16    1.01
   0 -11   7   -0.06    0.90
   0  11  -6   11.45    1.06
   0 -11   6   10.40    1.05
   0 -11   5   61.61    2.60
   0 -11   5   69.27    2.78
   0 -11   4    0.13    0.62
   0 -11   4   -0.34    0.57
   0 -11   3  167.64    5.55
   0 -11   3  150.95    5.51
   0 -11   3  163.01    5.60
   0 -11   2   13.63    1.10
   0 -11   2   14.69    2.21
   0 -11   2   11.28    1.00
   0 -11   1   25.83    1.47
   0 -11   1    7.10    0.87
   0 -11   1   19.71    2.17
   0 -11   1    6.94    0.79
   0 -11   0    8.34    0.91
   0 -11   0    8.62    0.85
   0 -11  -1   32.40    1.71
   0 -11  -1   30.20    1.63
   0 -11  -2   23.65    1.45
   0 -11  -2   24.66    1.51
   0 -11  -3   22.69    1.30
   0 -11  -3   24.42    1.38
   0 -11  -3   23.33    1.47
   0 -11  -4    0.37    0.51
   0 -11  -4    0.77    0.50
   0 -11  -5   17.49    1.16
   0 -11  -5   16.44    1.09
   0 -11  -5   17.84    1.12
   0 -11  -6   44.77    2.11
   0 -11  -6   48.11    2.16
   0 -11  -7    3.80    0.67
   0 -11  -7    2.85    0.60
   0 -11  -7    3.85    0.66
   0 -11  -8   19.74    1.19
   0 -11  -8   20.56    1.23
   0 -11  -8   17.42    1.15
   0 -11  -9   46.45    2.09
   0 -11  -9   47.57    2.13
   0 -11 -10   34.30    1.67
   0 -11 -10   32.15    1.65
   0 -11 -10   31.76    1.70
   0 -11 -11    9.88    0.96
   0 -11 -11   10.74    0.90
   0 -11 -11    9.44    0.88
   0 -11 -12    5.12    0.76
   0 -11 -12    4.69    0.68
   0 -11 -12    4.20    0.66
   0 -11 -13    3.05    0.61
   0 -11 -13    3.45    0.59
   0 -11 -13    2.57    0.67
   0 -11 -14    0.61    0.51
   0 -11 -14    0.74    0.56
   0 -11 -15    0.53    0.47
   0 -11 -15    0.59    0.52
   0 -11 -16    1.20    0.48
   0 -11 -16    0.78    0.43
   0  12 -12    5.65    0.62
   0  12 -11    3.77    0.66
   0 -12  10    1.87    0.51
   0  12 -10    1.90    0.65
   0 -12  10    1.16    0.64
   0 -12   9    2.58    0.77
   0 -12   9    2.82    0.60
   0  12  -9    3.82    0.74
   0  12  -8   11.87    0.99
   0 -12   8   10.75    0.95
   0 -12   7   -0.89    1.07
   0  12  -7    5.28    0.80
   0 -12   7    5.86    0.77
   0 -12   7   -2.32    1.51
   0 -12   6    5.87    1.40
   0 -12   6    7.58    1.11
   0 -12   5   38.96    2.00
   0 -12   5   35.36    1.72
   0 -12   4   59.47    2.27
   0 -12   4   34.43    2.02
   0 -12   3  165.88    6.21
   0 -12   3  159.27    6.24
   0 -12   2   49.57    2.41
   0 -12   2   50.33    2.43
   0 -12   1  162.73    5.98
   0 -12   1  149.68    6.12
   0 -12   1  154.80    5.94
   0 -12   0   25.26    1.63
   0 -12   0   26.66    1.67
   0 -12  -1  200.84    7.09
   0 -12  -1  211.45    6.98
   0 -12  -2  109.55    4.56
   0 -12  -2  109.91    4.58
   0 -12  -3   13.64    1.10
   0 -12  -3   12.29    1.13
   0 -12  -4    8.50    0.83
   0 -12  -4    8.11    0.85
   0 -12  -5   30.71    1.59
   0 -12  -5   32.00    1.66
   0 -12  -5   29.35    1.58
   0 -12  -6    4.15    0.71
   0 -12  -6    3.58    0.67
   0 -12  -7    0.49    0.53
   0 -12  -7    0.08    0.53
   0 -12  -8   49.86    2.16
   0 -12  -8   45.71    2.06
   0 -12  -8   49.63    2.16
   0 -12  -9   12.49    0.94
   0 -12  -9   14.23    1.00
   0 -12 -10    0.92    0.53
   0 -12 -10    0.84    0.51
   0 -12 -11    1.08    0.52
   0 -12 -11    0.65    0.51
   0 -12 -12    3.48    0.64
   0 -12 -12    3.95    0.62
   0 -12 -12    4.03    0.60
   0 -12 -13    1.72    0.53
   0 -12 -13    1.77    0.56
   0 -12 -13    1.94    0.49
   0 -12 -14    6.76    0.65
   0 -12 -14    6.15    0.67
   0 -12 -15    1.12    0.45
   0 -12 -15    2.17    0.46
   0 -12 -16    2.90    0.42
   0  13 -10    0.26    0.47
   0 -13   9    1.13    0.63
   0 -13   8    0.53    0.68
   0 -13   6   -0.65    0.93
   0 -13   6   -0.77    1.42
   0 -13   5    4.73    0.78
   0 -13   5   19.10    1.25
   0 -13   4   59.72    2.12
   0 -13   4   50.96    2.41
   0 -13   3   61.93    2.43
   0 -13   3   67.50    2.12
   0 -13   2   78.81    2.69
   0 -13   2   93.40    2.53
   0 -13   1   72.72    3.16
   0 -13   0   99.92    3.90
   0 -13  -1  103.78    3.99
   0 -13  -2   76.37    3.11
   0 -13  -3   78.45    3.12
   0 -13  -4    2.27    0.67
   0 -13  -5    2.47    0.66
   0 -13  -5    1.55    0.57
   0 -13  -6   12.14    0.98
   0 -13  -6   13.21    1.02
   0 -13  -6   10.93    0.92
   0 -13  -6   12.87    1.00
   0 -13  -7   58.55    2.40
   0 -13  -7   53.19    2.35
   0 -13  -7   52.15    2.30
   0 -13  -8   19.45    1.16
   0 -13  -9    3.04    0.58
   0 -13 -10    3.65    0.57
   0 -13 -10    4.80    0.61
   0 -13 -11    5.22    0.62
   0 -13 -12    2.60    0.50
   0 -13 -13    1.55    0.44
   0 -13 -14    0.17    0.37
   0 -13 -15    0.25    0.32
   0 -14   8   -0.72    0.58
   0 -14   7    1.47    0.66
   0 -14   6    3.13    0.57
   0 -14   5    0.72    0.55
   0 -14   4   14.99    1.64
   0 -14   4    9.88    1.11
   0 -14   3   31.11    1.59
   0 -14   3   22.30    1.99
   0 -14   2   36.14    2.34
   0 -14   1   42.55    2.50
   0 -14   0   86.84    3.66
   0 -14  -1   59.35    2.93
   0 -14  -2   87.61    2.42
   0 -14  -2   20.02    1.63
   0 -14  -3  111.16    2.66
   0 -14  -3   28.01    2.11
   0 -14  -4    3.40    0.75
   0 -14  -4    3.58    0.72
   0 -14  -5    8.06    0.84
   0 -14  -5    6.44    0.80
   0 -14  -6   30.04    1.56
   0 -14  -6   30.98    1.59
   0 -14  -6   31.21    1.58
   0 -14  -7    3.42    0.61
   0 -14 -12    1.29    0.39
   0 -14 -13    1.78    0.37
   0 -15   8    1.37    0.45
   0 -15   7    1.23    0.54
   0 -15   7    2.13    0.41
   0 -15   6    4.77    0.69
   0 -15   6    3.79    0.53
   0 -15   5    3.72    0.58
   0 -15   4    2.64    0.57
   0 -15   3    0.43    0.55
   0 -15   2    0.17    0.56
   0 -15   1    1.90    0.64
   0 -15   1    0.76    1.84
   0 -15   0    8.08    2.02
   0 -15   0    0.82    0.59
   0 -15  -1    0.06    0.56
   0 -15  -1    0.11    0.59
   0 -15  -2    5.14    0.77
   0 -15  -2    4.57    0.72
   0 -15  -3   -0.03    0.59
   0 -15  -3    0.53    0.57
   0 -15  -4    3.11    0.66
   0 -15  -4    3.83    0.68
   0 -15  -5    1.42    0.58
   0 -15  -5    2.65    0.62
   0 -15  -5    2.66    0.58
   0 -15  -6    0.61    0.53
   0 -15  -6    0.15    0.46
   0 -15  -6   -0.23    0.52
   0 -16   5    2.62    0.42
   0 -16   5    2.39    0.56
   0 -16   4    1.18    0.44
   0 -16   4    1.98    0.47
   0 -16   4    0.90    0.71
   0 -16   3    0.15    0.44
   0 -16   3    1.21    0.49
   0 -16   2    4.80    0.61
   0 -16   2    4.09    0.62
   0 -16   1    0.62    0.52
   0 -16   0    0.09    0.50
   0 -16  -1    7.11    0.77
   0 -16  -1    8.00    0.75
   0 -16  -2    0.02    0.49
   0 -16  -2    0.24    0.53
   0 -16  -3    1.13    0.56
   0 -16  -3    1.54    0.54
   0 -16  -4    0.34    0.52
   0 -16  -4    0.33    0.49
   0 -16  -4   -0.10    0.44
   0 -16  -5   12.34    0.86
   0 -16  -5   11.49    0.80
   0 -16  -5   11.52    0.84
   0 -16  -6    0.90    0.45
   0 -17   2    1.18    0.39
   0 -17   2    0.82    0.44
   0 -17   2    0.99    0.37
   0 -17   1    0.57    0.42
   0 -17   0    1.16    0.45
   0 -17  -1    0.67    0.41
   0 -17  -1    0.46    0.43
   0 -17  -2    2.65    0.49
   0 -17  -2    3.05    0.52
   0 -17  -2    2.19    0.43
   0 -17  -3    6.90    0.57
   0 -17  -3    6.90    0.61
   0 -17  -3    8.59    0.67
   0 -17  -4    1.02    0.46
   0 -17  -4    0.42    0.38
   0 -17  -5    4.29    0.48
   0 -17  -5    4.94    0.52
   1 -17  -3    2.13    0.44
   1 -17  -2    0.13    0.38
   1 -17  -2    0.18    0.36
   1 -17  -1    0.33    0.37
   1 -17  -1    0.32    0.39
   1 -17   0    0.49    0.39
   1 -17   0    0.42    0.34
   1 -17   1    3.17    0.41
   1 -17   1    3.24    0.45
   1 -16  -5    0.47    0.44
   1 -16  -4    1.12    0.51
   1 -16  -4    1.39    0.47
   1 -16  -3    0.77    0.47
   1 -16  -3    0.45    0.52
   1 -16  -2    3.39    0.60
   1 -16  -2    3.48    0.59
   1 -16  -1    3.81    0.60
   1 -16  -1    3.79    0.59
   1 -16   0   -0.18    0.48
   1 -16   0    0.78    0.51
   1 -16   1    1.38    0.53
   1 -16   1    0.76    0.48
   1 -16   2    9.67    0.75
   1 -16   3    0.44    0.45
   1 -16   4    1.33    0.41
   1 -15  -5    1.92    0.60
   1 -15  -5    2.65    0.58
   1 -15  -4   24.94    1.35
   1 -15  -4   25.03    1.35
   1 -15  -3    1.13    0.54
   1 -15  -3    0.48    0.57
   1 -15  -2    0.91    0.57
   1 -15  -2   25.03    1.99
   1 -15  -1   -0.13    0.54
   1 -15  -1   22.56    2.02
   1 -15   0   22.88    2.04
   1 -15   0    5.48    0.76
   1 -15   1    8.34    1.91
   1 -15   2    2.22    1.74
   1 -15   3    8.89    1.05
   1 -15   3    6.93    0.73
   1 -15   4    1.62    0.52
   1 -15   5    0.34    0.44
   1 -15   6    8.52    0.77
   1 -15   7   -0.64    0.47
   1 -15   7    0.54    0.33
   1 -14  -5   -0.05    0.55
   1 -14  -5    0.41    0.55
   1 -14  -4    0.93    0.63
   1 -14  -4   67.37    1.65
   1 -14  -3    2.17    0.72
   1 -14  -3   69.77    1.75
   1 -14  -2   86.79    3.39
   1 -14  -1   87.55    3.45
   1 -14   0   45.13    2.41
   1 -14   1   46.04    2.47
   1 -14   1   38.78    2.48
   1 -14   2   45.61    2.81
   1 -14   2   73.51    2.63
   1 -14   3   30.68    2.34
   1 -14   3   49.73    2.04
   1 -14   4   43.69    2.01
   1 -14   5    6.03    0.95
   1 -14   6    0.48    0.48
   1 -14   8    3.64    0.63
   1 -14   9    4.94    0.56
   1 -13 -14    8.30    0.56
   1 -13 -13    1.88    0.41
   1 -13 -12    3.02    0.48
   1 -13 -11    1.46    0.44
   1 -13  -5   12.36    1.01
   1 -13  -4    5.94    0.91
   1 -13  -4   38.93    1.49
   1 -13  -3   45.83    2.12
   1 -13  -2   65.85    2.76
   1 -13  -1   38.11    3.11
   1 -13  -1   68.30    2.65
   1 -13   0   18.95    2.68
   1 -13   0   43.82    2.11
   1 -13   1   66.61    2.39
   1 -13   1   10.64    2.85
   1 -13   2    9.75    2.91
   1 -13   2   86.45    2.77
   1 -13   3   80.91    2.93
   1 -13   3   54.60    2.90
   1 -13   4   59.26    2.58
   1 -13   5   28.37    1.55
   1 -13   5   15.60    1.79
   1 -13   6   20.35    1.94
   1 -13   6   26.15    1.53
   1 -13   8   -0.87    1.15
   1 -13   9    0.02    0.56
   1 -13  10   -1.34    0.51
   1 -12 -15    0.71    0.38
   1 -12 -15    0.27    0.39
   1 -12 -14    6.22    0.59
   1 -12 -14    4.94    0.61
   1 -12 -13    1.45    0.53
   1 -12 -13    1.22    0.49
   1 -12 -12    1.76    0.57
   1 -12 -12    2.01    0.50
   1 -12 -11    1.59    0.51
   1 -12 -11    0.44    0.56
   1 -12 -10   56.37    2.31
   1 -12  -9   11.63    0.86
   1 -12  -5   50.92    2.29
   1 -12  -4   10.29    1.12
   1 -12  -3   41.34    2.06
   1 -12  -2   37.75    1.81
   1 -12  -2   20.49    1.39
   1 -12  -1   66.63    2.95
   1 -12  -1   56.21    3.43
   1 -12   0   80.01    3.48
   1 -12   0   86.85    3.98
   1 -12   1   34.18    1.89
   1 -12   1   17.77    2.60
   1 -12   2   56.83    2.34
   1 -12   2   16.25    2.89
   1 -12   3   -6.48    2.61
   1 -12   4   57.11    2.59
   1 -12   5   50.57    2.60
   1 -12   5   54.11    2.45
   1 -12   6   28.00    1.73
   1 -12   6   28.10    1.95
   1 -12   7    5.42    1.17
  -1  12  -7    4.46    0.77
  -1  12  -8    0.23    0.65
  -1  12  -9    1.09    0.65
   1 -12   9    0.34    0.67
  -1  12 -10    3.60    0.67
   1 -12  10    1.63    0.63
  -1  12 -11    1.71    0.57
  -1  12 -12    3.81    0.54
   1 -11 -16   -0.31    0.39
   1 -11 -16    0.31    0.36
   1 -11 -15    1.64    0.53
   1 -11 -15    2.72    0.50
   1 -11 -14    6.80    0.74
   1 -11 -14    6.70    0.69
   1 -11 -13    4.31    0.70
   1 -11 -13    4.85    0.63
   1 -11 -12    6.52    0.81
   1 -11 -12    8.41    0.76
   1 -11 -11    4.07    0.74
   1 -11 -11    3.02    0.60
   1 -11 -10    5.29    0.70
   1 -11 -10    4.26    0.74
   1 -11  -9    0.02    0.50
   1 -11  -9    0.20    0.59
   1 -11  -8    7.44    0.73
   1 -11  -5  126.74    4.69
   1 -11  -4   37.26    2.10
   1 -11  -4   50.40    2.06
   1 -11  -3   47.90    2.00
   1 -11  -3   36.52    2.06
   1 -11  -2   98.98    4.42
   1 -11  -2  107.11    4.50
   1 -11  -1  255.06    7.54
   1 -11  -1  215.52    7.44
   1 -11   0   86.48    3.90
   1 -11   0   88.30    3.65
   1 -11   1  148.35    5.73
   1 -11   1  150.47    5.50
   1 -11   1  153.19    5.51
   1 -11   2   82.03    3.57
   1 -11   2   91.26    4.07
   1 -11   3  115.63    5.06
   1 -11   3  123.36    4.59
   1 -11   4    0.78    0.57
   1 -11   4   20.45    1.59
   1 -11   5   29.25    1.81
   1 -11   5   31.62    1.77
   1 -11   6   18.83    1.34
   1 -11   6   22.79    1.44
   1 -11   7   28.00    1.61
   1 -11   7   29.09    1.75
   1 -11   8    3.77    1.10
   1 -11   8    1.09    1.32
  -1  11  -9    0.58    0.70
  -1  11 -10   11.57    1.01
   1 -11  10   11.68    1.00
   1 -11  11   -0.69    0.59
  -1  11 -11    0.97    0.66
  -1  11 -12    1.95    0.64
  -1  11 -13    1.55    0.54
   1 -10 -17    3.33    0.44
   1 -10 -17    3.05    0.49
   1 -10 -16    1.17    0.51
   1 -10 -15    0.20    0.47
   1 -10 -15    1.35    0.55
   1 -10 -14    0.56    0.49
   1 -10 -14    0.96    0.58
   1 -10 -13    3.18    0.71
   1 -10 -13    3.98    0.67
   1 -10 -13    3.01    0.57
   1 -10 -12    3.70    0.76
   1 -10 -12    3.16    0.60
   1 -10 -12    3.31    0.66
   1 -10 -11   23.38    1.30
   1 -10 -11   21.78    1.41
   1 -10 -11   23.42    1.34
   1 -10 -10  117.02    4.56
   1 -10 -10  119.63    4.46
   1 -10 -10  122.82    4.45
   1 -10  -9  144.45    5.30
   1 -10  -9  141.13    5.15
   1 -10  -8    8.14    0.79
   1 -10  -8   10.08    0.94
   1 -10  -7   49.85    2.12
   1 -10  -5    1.89    0.63
   1 -10  -5    1.42    0.48
   1 -10  -4   39.15    1.81
   1 -10  -4   42.71    1.96
   1 -10  -4   42.82    1.89
   1 -10  -3    2.31    0.69
   1 -10  -3    2.38    0.59
   1 -10  -3    1.91    0.50
   1 -10  -2    3.04    0.74
   1 -10  -2    2.57    0.55
   1 -10  -1   12.24    1.03
   1 -10  -1   11.14    1.13
   1 -10   0   67.53    2.76
   1 -10   0   69.36    2.78
   1 -10   1    1.42    0.52
   1 -10   1    0.34    1.01
   1 -10   2  107.63    4.21
   1 -10   2  100.11    3.94
   1 -10   2  100.97    3.89
   1 -10   3   13.25    2.18
   1 -10   3    5.22    0.71
   1 -10   4   13.04    1.38
   1 -10   4    0.99    0.54
   1 -10   5    5.23    0.75
  -1  10  -5    5.89    0.84
  -1  10  -6   46.68    2.25
   1 -10   6   48.83    2.31
   1 -10   6   52.44    2.34
  -1  10  -7    9.65    1.01
   1 -10   7   10.17    1.13
   1 -10   7   10.91    1.13
   1 -10   8   23.26    1.55
  -1  10  -8   23.33    1.44
   1 -10   8   20.73    1.45
   1 -10   9   -2.46    0.92
  -1  10  -9    1.22    0.76
   1 -10  10    7.46    0.90
  -1  10 -10    7.41    0.96
   1 -10  11   13.81    1.04
  -1  10 -11   16.01    1.19
  -1  10 -12    5.42    0.85
  -1  10 -13    1.38    0.65
  -1  10 -14    1.25    0.53
   1  -9 -17    0.32    0.39
   1  -9 -17    0.29    0.43
   1  -9 -16    2.03    0.52
   1  -9 -16    1.37    0.54
   1  -9 -16    2.02    0.53
   1  -9 -15    1.21    0.59
   1  -9 -15    1.06    0.57
   1  -9 -14   17.77    1.12
   1  -9 -14   14.48    1.06
   1  -9 -14   15.57    1.15
   1  -9 -13    6.39    0.72
   1  -9 -13    5.63    0.80
   1  -9 -13    6.20    0.79
   1  -9 -13    6.61    0.87
   1  -9 -12    5.08    0.69
   1  -9 -12    4.23    0.72
   1  -9 -12    3.36    0.76
   1  -9 -11    0.48    0.52
   1  -9 -11    1.44    0.63
   1  -9 -11    1.55    0.73
   1  -9 -10   28.17    1.66
   1  -9 -10   28.40    1.50
   1  -9 -10   30.77    1.68
   1  -9 -10   29.33    1.56
   1  -9  -9   28.41    1.53
   1  -9  -9   30.55    1.51
   1  -9  -9   29.55    1.64
   1  -9  -9   30.80    1.68
   1  -9  -8    1.02    0.52
   1  -9  -8    1.79    0.63
   1  -9  -8    1.21    0.55
   1  -9  -8    1.88    0.66
   1  -9  -7    5.13    0.63
   1  -9  -7    5.09    0.74
   1  -9  -7    5.70    0.75
   1  -9  -6    7.90    0.76
   1  -9  -6    7.16    0.63
   1  -9  -6    6.38    0.65
   1  -9  -5    6.44    0.68
   1  -9  -5    6.36    0.60
   1  -9  -4   10.70    0.86
   1  -9  -4    8.58    0.70
   1  -9  -3   17.05    0.99
   1  -9  -3   18.09    1.13
   1  -9  -2   14.48    0.94
   1  -9  -2   14.85    1.10
   1  -9  -1   86.41    3.34
   1  -9  -1   86.65    3.24
   1  -9  -1   84.65    3.26
   1  -9   0   22.98    1.15
   1  -9   0   21.23    1.23
   1  -9   1   -1.73    0.96
   1  -9   1    0.59    0.43
   1  -9   2    1.15    0.88
   1  -9   2    2.04    0.49
   1  -9   2    2.10    0.62
   1  -9   3   11.06    1.74
   1  -9   3    1.31    0.49
  -1   9  -4   45.95    2.02
   1  -9   4   48.34    2.12
   1  -9   4   52.39    2.24
  -1   9  -5    0.39    0.61
   1  -9   5    0.42    0.50
   1  -9   6   17.72    1.23
  -1   9  -6   12.20    1.06
   1  -9   6   16.83    1.23
   1  -9   6   12.92    1.04
  -1   9  -7   13.09    1.09
   1  -9   7   12.11    1.02
   1  -9   7   14.53    1.19
   1  -9   7   11.39    1.11
   1  -9   8    3.88    0.89
   1  -9   8    6.60    0.97
  -1   9  -8    5.83    0.89
  -1   9  -9    5.01    0.79
   1  -9   9    3.14    0.91
   1  -9   9    2.83    0.89
  -1   9  -9    5.87    0.94
  -1   9 -10    6.64    0.96
   1  -9  10    4.68    0.90
  -1   9 -10    6.68    0.82
  -1   9 -11    3.91    0.89
  -1   9 -11    3.78    0.74
  -1   9 -12    4.10    0.74
  -1   9 -12    4.04    0.85
  -1   9 -13    5.90    0.74
  -1   9 -13    6.05    0.87
  -1   9 -14    4.19    0.62
  -1   9 -15    2.39    0.47
  -1   9 -15    3.05    0.57
   1  -8 -18    4.13    0.46
   1  -8 -17    5.02    0.62
   1  -8 -17    5.65    0.61
   1  -8 -16    0.62    0.55
   1  -8 -16    1.02    0.50
   1  -8 -15    4.22    0.66
   1  -8 -15    3.89    0.71
   1  -8 -15    3.26    0.71
   1  -8 -14   11.52    1.00
   1  -8 -14   11.08    1.05
   1  -8 -13   48.51    2.37
   1  -8 -13   54.15    2.28
   1  -8 -13   51.40    2.33
   1  -8 -12    2.11    0.69
   1  -8 -12    2.11    0.66
   1  -8 -12    1.95    0.60
   1  -8 -12    1.77    0.71
   1  -8 -11   17.79    1.12
   1  -8 -11   16.36    1.16
   1  -8 -11   16.87    1.27
   1  -8 -11   14.63    1.23
   1  -8 -11   14.55    1.14
   1  -8 -10    6.14    0.87
   1  -8 -10    5.85    0.78
   1  -8 -10    4.95    0.82
   1  -8 -10    6.88    0.73
   1  -8  -9    1.12    0.55
   1  -8  -9    0.68    0.62
   1  -8  -9    1.69    0.63
   1  -8  -9    1.23    0.50
   1  -8  -8    3.33    0.60
   1  -8  -8    3.58    0.68
   1  -8  -8    4.09    0.61
   1  -8  -7    1.57    0.54
   1  -8  -7    1.63    0.50
   1  -8  -7    1.53    0.55
   1  -8  -6    3.24    0.57
   1  -8  -6    2.90    0.44
   1  -8  -5    4.15    0.56
   1  -8  -5    4.56    0.49
   1  -8  -4   17.22    0.98
   1  -8  -4   16.88    0.92
   1  -8  -3   20.93    1.09
   1  -8  -3   21.25    1.06
   1  -8  -2  229.24    7.69
   1  -8  -2  228.40    7.72
   1  -8  -1    5.99    0.58
   1  -8   0    8.04    0.66
   1  -8   1    4.67    0.54
   1  -8   2   17.10    0.98
   1  -8   3   73.83    2.86
   1  -8   4    5.04    0.86
   1  -8   4    6.17    1.41
  -1   8  -5   23.86    1.21
   1  -8   5   24.73    1.34
   1  -8   5   21.95    1.21
   1  -8   6   17.74    1.15
   1  -8   6   15.86    1.05
  -1   8  -6   14.33    1.05
   1  -8   7  120.14    4.73
   1  -8   7  139.32    4.82
  -1   8  -7  128.81    4.68
  -1   8  -7  134.06    4.79
  -1   8  -8   96.91    3.74
  -1   8  -8   94.43    3.63
   1  -8   8  101.19    3.77
  -1   8  -8   91.06    3.65
  -1   8  -9   53.14    2.32
   1  -8   9   45.04    2.28
  -1   8  -9   50.52    2.27
   1  -8   9   55.19    2.38
  -1   8  -9   52.72    2.38
  -1   8 -10    2.34    0.87
   1  -8  10    0.88    0.74
  -1   8 -10    1.91    0.72
  -1   8 -11    0.61    0.67
  -1   8 -11    1.37    0.84
  -1   8 -12    3.59    0.78
  -1   8 -13    2.31    0.71
  -1   8 -14    0.27    0.69
  -1   8 -14    0.07    0.59
  -1   8 -15    0.34    0.50
  -1   8 -15    0.10    0.60
  -1   8 -16    2.39    0.47
  -1   8 -16    2.00    0.52
   1  -7 -18    1.34    0.49
   1  -7 -18    1.57    0.40
   1  -7 -18    1.16    0.45
   1  -7 -17    0.57    0.54
   1  -7 -17    0.90    0.46
   1  -7 -17    0.45    0.51
   1  -7 -16    2.65    0.65
   1  -7 -16    1.95    0.56
   1  -7 -15    4.03    0.69
   1  -7 -15    3.17    0.73
   1  -7 -14    3.31    0.78
   1  -7 -14    3.77    0.74
   1  -7 -14    3.69    0.65
   1  -7 -13   35.10    1.79
   1  -7 -13   34.18    1.71
   1  -7 -13   33.36    1.84
   1  -7 -13   33.33    1.79
   1  -7 -12   95.46    3.77
   1  -7 -12   99.95    3.72
   1  -7 -12   94.13    3.87
   1  -7 -12   93.99    3.84
   1  -7 -11  115.30    4.36
   1  -7 -11  117.29    4.36
   1  -7 -11  112.10    4.46
   1  -7 -11  117.76    4.31
   1  -7 -11  113.19    4.43
   1  -7 -10    1.17    0.63
   1  -7 -10    0.92    0.52
   1  -7 -10    0.99    0.64
   1  -7 -10    1.02    0.62
   1  -7 -10    2.00    0.61
   1  -7  -9    4.42    0.70
   1  -7  -9    4.24    0.72
   1  -7  -9    4.37    0.70
   1  -7  -9    4.49    0.62
   1  -7  -9    4.43    0.65
   1  -7  -8    6.89    0.76
   1  -7  -8    8.33    0.70
   1  -7  -8    6.60    0.76
   1  -7  -8    7.23    0.71
   1  -7  -7    9.60    0.82
   1  -7  -6  134.16    4.69
   1  -7  -6  127.79    4.50
   1  -7  -5  225.87    7.63
   1  -7  -5  223.57    7.51
   1  -7  -4   30.76    1.34
   1  -7  -4   33.29    1.44
   1  -7  -3    2.31    0.40
   1  -7  -3    2.93    0.48
   1  -7  -2   33.79    1.41
   1  -7  -2   32.19    1.39
   1  -7  -1   54.04    2.05
   1  -7  -1   55.37    2.09
   1  -7  -1   52.25    2.07
   1  -7   0   67.77    2.54
   1  -7   0   66.56    2.51
   1  -7   1    7.79    0.61
   1  -7   1    7.86    0.64
   1  -7   2    1.08    0.40
   1  -7   3  132.66    4.68
   1  -7   4   13.04    0.85
   1  -7   5    0.60    0.39
   1  -7   6    0.91    0.66
   1  -7   6    1.01    0.44
  -1   7  -6    1.09    0.56
  -1   7  -7    2.31    0.67
  -1   7  -7    2.44    0.58
   1  -7   7    4.29    0.72
  -1   7  -8   18.76    1.15
  -1   7  -8   17.25    1.23
   1  -7   8   18.38    1.22
  -1   7  -9   35.39    1.74
  -1   7  -9   34.53    1.81
  -1   7  -9   36.71    1.79
   1  -7   9   32.16    1.74
   1  -7   9   36.22    1.79
  -1   7 -10    2.66    0.76
  -1   7 -10    2.62    0.77
   1  -7  10    0.71    0.79
   1  -7  10    2.26    0.61
  -1   7 -11    6.48    0.89
  -1   7 -12   16.49    1.29
  -1   7 -12   14.95    1.19
  -1   7 -13    0.76    0.71
  -1   7 -13    0.33    0.77
  -1   7 -14   20.84    1.29
  -1   7 -14   21.05    1.35
  -1   7 -15    1.49    0.61
  -1   7 -15    0.90    0.65
  -1   7 -16    0.54    0.52
  -1   7 -16   -0.46    0.55
   1  -6 -19    1.94    0.44
   1  -6 -18    2.67    0.45
   1  -6 -18    1.65    0.51
   1  -6 -18    2.22    0.55
   1  -6 -17    0.49    0.55
   1  -6 -17    0.50    0.57
   1  -6 -17    0.62    0.47
   1  -6 -16   10.14    0.84
   1  -6 -16    8.51    0.90
   1  -6 -16    8.25    0.90
   1  -6 -15    9.87    1.03
   1  -6 -15   10.86    0.89
   1  -6 -15   12.35    0.96
   1  -6 -15   10.17    1.01
   1  -6 -14   24.42    1.36
   1  -6 -14   25.80    1.43
   1  -6 -14   25.13    1.50
   1  -6 -14   23.57    1.54
   1  -6 -13   48.97    2.33
   1  -6 -13   51.01    2.22
   1  -6 -13   53.39    2.32
   1  -6 -12   10.81    0.94
   1  -6 -12   11.74    1.05
   1  -6 -12   11.77    0.99
   1  -6 -12   10.22    0.89
   1  -6 -11   21.63    1.36
   1  -6 -11   20.11    1.37
   1  -6 -11   22.94    1.34
   1  -6 -11   23.85    1.30
   1  -6 -11   21.18    1.38
   1  -6 -11   22.91    1.23
   1  -6 -10   50.46    2.31
   1  -6 -10   54.81    2.23
   1  -6 -10   51.53    2.32
   1  -6 -10   51.75    2.28
   1  -6  -9    3.26    0.60
   1  -6  -9    3.14    0.53
   1  -6  -9    4.02    0.66
   1  -6  -9    3.07    0.64
   1  -6  -9    3.59    0.63
   1  -6  -8   24.92    1.33
   1  -6  -7    7.54    0.65
   1  -6  -7    9.13    0.77
   1  -6  -6  193.59    6.69
   1  -6  -6  200.04    6.82
   1  -6  -6  203.93    6.67
   1  -6  -5    3.59    0.47
   1  -6  -5    3.13    0.49
   1  -6  -5    3.58    0.41
   1  -6  -4  114.10    3.94
   1  -6  -4  116.26    3.93
   1  -6  -4  111.43    4.02
   1  -6  -3  251.26    8.16
   1  -6  -3  242.37    8.25
   1  -6  -3  249.63    8.19
   1  -6  -2  630.94   19.85
   1  -6  -2  609.45   19.87
   1  -6  -2  598.60   19.75
   1  -6  -2  624.38   19.86
   1  -6  -1    2.19    0.40
   1  -6  -1    1.81    0.31
   1  -6  -1    1.88    0.39
   1  -6   0  121.54    4.13
   1  -6   0  126.14    4.26
   1  -6   0  124.90    4.28
   1  -6   1    2.80    0.40
   1  -6   1    3.84    0.50
   1  -6   1    3.27    0.34
   1  -6   2  101.95    3.66
   1  -6   2  104.41    3.54
   1  -6   2  103.67    3.65
   1  -6   3   19.93    1.01
   1  -6   3   20.54    0.91
   1  -6   4    1.05    0.38
   1  -6   4    1.30    0.32
   1  -6   5   15.90    0.93
   1  -6   5   15.95    0.84
   1  -6   6    3.43    0.47
   1  -6   7   33.12    1.50
  -1   6  -7   34.59    1.62
   1  -6   8   16.00    0.96
   1  -6   8   14.66    1.03
   1  -6   8   15.83    1.06
   1  -6   8   15.10    1.03
   1  -6   8   14.63    1.06
  -1   6  -8   17.85    1.12
  -1   6  -8   16.69    1.05
   1  -6   9    9.61    0.90
  -1   6  -9    9.99    0.92
   1  -6   9    9.86    0.86
   1  -6   9   10.19    0.79
  -1   6  -9    8.82    0.88
   1  -6   9    8.07    0.92
  -1   6 -10   57.49    2.43
  -1   6 -10   56.85    2.47
   1  -6  10   54.77    2.44
   1  -6  10   53.00    2.42
   1  -6  10   53.01    2.43
  -1   6 -10   56.19    2.49
  -1   6 -11   49.36    2.31
   1  -6  11   42.46    2.17
  -1   6 -11   48.88    2.26
  -1   6 -11   50.03    2.24
  -1   6 -12  108.57    4.26
  -1   6 -12  111.39    4.30
  -1   6 -13    1.11    0.77
  -1   6 -13    1.38    0.84
  -1   6 -14    3.54    0.85
  -1   6 -14    4.45    0.83
  -1   6 -15    4.92    0.77
  -1   6 -15    4.30    0.79
  -1   6 -16    0.71    0.60
  -1   6 -16   -0.27    0.57
  -1   6 -17    9.25    0.71
  -1   6 -17    9.31    0.73
   1  -5 -19    0.52    0.43
   1  -5 -19    0.68    0.37
   1  -5 -18    2.13    0.56
   1  -5 -18    2.62    0.55
   1  -5 -17    1.97    0.51
   1  -5 -17    2.38    0.65
   1  -5 -17    2.14    0.63
   1  -5 -16   18.65    1.29
   1  -5 -16   19.91    1.18
   1  -5 -16   20.42    1.31
   1  -5 -15   93.35    3.78
   1  -5 -15   88.77    3.80
   1  -5 -14   12.25    0.98
   1  -5 -14   11.68    1.12
   1  -5 -14   13.49    1.04
   1  -5 -14   11.79    1.12
   1  -5 -13   29.76    1.57
   1  -5 -13   28.47    1.67
   1  -5 -13   28.35    1.51
   1  -5 -13   29.92    1.70
   1  -5 -13   27.89    1.62
   1  -5 -12   63.85    2.81
   1  -5 -12   65.03    2.69
   1  -5 -12   64.60    2.72
   1  -5 -12   63.44    2.80
   1  -5 -12   65.59    2.64
   1  -5 -12   64.89    2.77
   1  -5 -11   56.32    2.50
   1  -5 -11   59.07    2.39
   1  -5 -11   59.17    2.48
   1  -5 -11   59.89    2.46
   1  -5 -10   11.42    0.82
   1  -5 -10   11.54    0.85
   1  -5 -10   11.39    0.88
   1  -5 -10   11.95    0.90
   1  -5  -9   37.99    1.82
   1  -5  -9   40.74    1.77
   1  -5  -9   39.80    1.82
   1  -5  -8  100.61    3.59
   1  -5  -8   96.62    3.66
   1  -5  -7    0.51    0.45
   1  -5  -7    0.75    0.45
   1  -5  -6  126.29    4.51
   1  -5  -6  130.24    4.44
   1  -5  -5  480.42   15.78
   1  -5  -5  475.72   15.86
   1  -5  -5  498.74   15.76
   1  -5  -4  167.50    5.71
   1  -5  -4  173.65    5.63
   1  -5  -4  167.60    5.65
   1  -5  -4  166.93    5.55
   1  -5  -3  790.54   25.91
   1  -5  -3  807.63   25.85
   1  -5  -3  800.14   25.82
   1  -5  -3  816.27   25.87
   1  -5  -2  132.55    4.41
   1  -5  -2  129.90    4.45
   1  -5  -2  130.95    4.35
   1  -5  -2  131.24    4.41
   1  -5  -1  399.43   13.12
   1  -5  -1  405.54   13.02
   1  -5  -1  410.13   13.11
   1  -5  -1  399.37   13.12
   1  -5   0  100.73    3.49
   1  -5   0   98.03    3.38
   1  -5   0  104.51    3.51
   1  -5   0  104.88    3.47
   1  -5   1  252.69    8.32
   1  -5   1  249.34    8.33
   1  -5   1  254.13    8.22
   1  -5   2  136.36    4.44
   1  -5   2  123.35    4.54
   1  -5   2  137.84    4.54
   1  -5   3   41.61    1.56
   1  -5   3   42.48    1.66
   1  -5   3   40.92    1.66
   1  -5   4   21.39    1.01
   1  -5   4   19.98    0.97
   1  -5   4   18.56    0.89
   1  -5   5  240.09    8.31
   1  -5   5  263.74    8.32
   1  -5   5  242.44    8.22
   1  -5   6   26.45    1.19
   1  -5   7    0.50    0.37
   1  -5   8    8.89    0.79
   1  -5   8    9.63    0.81
   1  -5   8   10.74    0.82
  -1   5  -8    9.68    0.80
  -1   5  -9   10.08    0.88
   1  -5   9    9.51    0.82
   1  -5   9   10.05    0.78
   1  -5   9   10.09    0.90
  -1   5  -9    9.99    0.89
  -1   5  -9   10.20    0.93
   1  -5   9   10.50    0.89
   1  -5  10   24.66    1.42
   1  -5  10   22.95    1.38
   1  -5  10   23.25    1.38
  -1   5 -10   25.83    1.47
  -1   5 -10   24.72    1.42
   1  -5  10   25.44    1.32
  -1   5 -10   26.29    1.45
   1  -5  11    1.04    0.67
  -1   5 -11    2.63    0.79
   1  -5  11    1.65    0.55
  -1   5 -11    2.40    0.85
   1  -5  11    1.62    0.62
  -1   5 -11    2.06    0.80
  -1   5 -12  103.91    4.02
   1  -5  12   98.62    3.90
  -1   5 -12  104.99    4.04
   1  -5  12  102.86    3.98
  -1   5 -13   28.28    1.65
  -1   5 -13   24.52    1.58
   1  -5  13   27.42    1.56
  -1   5 -14    1.14    0.80
  -1   5 -14   -0.03    0.74
  -1   5 -15    0.55    0.70
  -1   5 -16   13.41    1.00
  -1   5 -17    0.19    0.51
  -1   5 -18    2.35    0.46
   1  -4 -19    2.72    0.43
   1  -4 -18    2.67    0.55
   1  -4 -17    0.95    0.47
   1  -4 -17    0.57    0.57
   1  -4 -16    1.55    0.57
   1  -4 -16    1.95    0.71
   1  -4 -16    1.32    0.70
   1  -4 -15    0.78    0.71
   1  -4 -15    1.52    0.74
   1  -4 -15    1.64    0.62
   1  -4 -14    6.11    0.81
   1  -4 -14    7.51    0.94
   1  -4 -14    7.62    0.96
   1  -4 -14    8.14    0.84
   1  -4 -13   30.63    1.60
   1  -4 -13   32.29    1.62
   1  -4 -13   31.05    1.74
   1  -4 -13   31.49    1.76
   1  -4 -12  175.18    6.34
   1  -4 -12  182.64    6.30
   1  -4 -12  170.55    6.39
   1  -4 -12  173.41    6.41
   1  -4 -12  186.07    6.28
   1  -4 -11    0.56    0.48
   1  -4 -11    0.63    0.52
   1  -4 -11    0.39    0.52
   1  -4 -11    0.66    0.49
   1  -4 -11    0.32    0.55
   1  -4 -11    0.95    0.62
   1  -4 -10    0.65    0.45
   1  -4 -10    0.04    0.45
   1  -4 -10    0.27    0.50
   1  -4 -10    0.40    0.44
   1  -4 -10    0.71    0.51
   1  -4 -10    0.53    0.54
   1  -4  -9    3.51    0.57
   1  -4  -8   31.78    1.44
   1  -4  -7   84.49    3.21
   1  -4  -7   90.44    3.18
   1  -4  -6   42.58    1.68
   1  -4  -6   41.41    1.72
   1  -4  -5   34.33    1.44
   1  -4  -5   36.85    1.35
   1  -4  -5   33.41    1.39
   1  -4  -4    2.98    0.40
   1  -4  -4    3.49    0.43
   1  -4  -4    3.06    0.27
   1  -4  -4    3.26    0.32
   1  -4  -3    2.47    0.28
   1  -4  -3    3.12    0.39
   1  -4  -3    2.53    0.30
   1  -4  -3    3.11    0.40
   1  -4  -2  243.03    7.69
   1  -4  -2  231.88    7.66
   1  -4  -2  234.58    7.71
   1  -4  -2  231.39    7.61
   1  -4  -2  234.52    7.66
   1  -4  -1  646.08   20.73
   1  -4  -1  645.39   20.67
   1  -4  -1  645.28   20.75
   1  -4  -1  641.94   20.76
   1  -4   0    4.81    0.41
   1  -4   0    3.77    0.27
   1  -4   0    4.65    0.39
   1  -4   0    4.14    0.35
   1  -4   1  914.58   29.21
   1  -4   1  910.81   29.32
   1  -4   1  910.30   29.29
   1  -4   2  107.83    3.64
   1  -4   2  110.91    3.72
   1  -4   3  118.12    3.97
   1  -4   3  114.40    3.89
   1  -4   3  116.14    3.97
   1  -4   4  257.00    8.62
   1  -4   4  259.15    8.62
   1  -4   4  266.89    8.63
   1  -4   5  394.35   12.83
   1  -4   5  389.64   12.82
   1  -4   6   78.37    2.86
  -1   4  -7   18.70    0.91
   1  -4   7   18.65    1.01
   1  -4   8    2.74    0.47
   1  -4   9   13.33    0.96
  -1   4  -9   16.57    1.02
  -1   4  -9   16.24    1.05
  -1   4  -9   16.47    1.07
   1  -4   9   13.96    0.97
   1  -4   9   13.32    0.95
  -1   4 -10    2.46    0.67
  -1   4 -10    1.65    0.70
  -1   4 -10    2.65    0.67
   1  -4  10    2.20    0.56
   1  -4  10    1.94    0.58
   1  -4  11    4.90    0.75
  -1   4 -11    5.12    0.82
  -1   4 -11    5.96    0.88
  -1   4 -11    4.83    0.83
   1  -4  11    5.03    0.70
  -1   4 -12    1.88    0.84
  -1   4 -12    2.20    0.79
   1  -4  12    3.30    0.72
   1  -4  12    2.38    0.63
   1  -4  13   23.89    1.45
  -1   4 -13   24.96    1.60
   1  -4  14    2.27    0.70
  -1   4 -14    1.76    0.80
  -1   4 -15    0.79    0.72
  -1   4 -15    0.15    0.73
  -1   4 -16    0.46    0.66
  -1   4 -16    0.13    0.63
  -1   4 -17    1.00    0.58
  -1   4 -17    1.03    0.56
  -1   4 -18    1.12    0.49
   1  -3 -19    2.75    0.53
   1  -3 -18    7.14    0.69
   1  -3 -18    7.63    0.77
   1  -3 -17   10.10    0.91
   1  -3 -17    9.92    0.97
   1  -3 -16    2.08    0.71
   1  -3 -16    0.96    0.53
   1  -3 -15    8.87    0.84
   1  -3 -15    7.41    0.94
   1  -3 -14    6.53    0.90
   1  -3 -14    6.58    0.84
   1  -3 -14    7.07    0.78
   1  -3 -13   85.66    3.31
   1  -3 -13   85.75    3.28
   1  -3 -13   82.18    3.43
   1  -3 -13   83.73    3.39
   1  -3 -13   80.94    3.41
   1  -3 -12    1.54    0.57
   1  -3 -12    0.66    0.56
   1  -3 -12    1.43    0.68
   1  -3 -12    0.74    0.58
   1  -3 -12    0.70    0.62
   1  -3 -11   58.16    2.40
   1  -3 -11   61.10    2.53
   1  -3 -11   55.88    2.50
   1  -3 -11   57.86    2.38
   1  -3 -11   59.84    2.47
   1  -3 -11   63.03    2.52
   1  -3 -10    3.63    0.62
   1  -3 -10    4.60    0.66
   1  -3 -10    3.83    0.66
   1  -3 -10    4.18    0.61
   1  -3  -9   89.32    3.32
   1  -3  -9   86.74    3.26
   1  -3  -8   80.85    3.00
   1  -3  -8   79.33    2.96
   1  -3  -7   17.96    0.94
   1  -3  -6    9.12    0.63
   1  -3  -5   95.96    3.32
   1  -3  -4   69.68    2.30
   1  -3  -4   64.33    2.20
   1  -3  -4   67.98    2.34
   1  -3  -4   65.71    2.37
   1  -3  -3   52.20    1.76
   1  -3  -3   49.34    1.82
   1  -3  -3   50.01    1.73
   1  -3  -3   49.16    1.80
   1  -3  -2  372.12   12.16
   1  -3  -2  376.96   12.19
   1  -3  -2  376.38   12.14
   1  -3  -2  379.92   12.13
   1  -3  -1   21.35    0.97
   1  -3  -1   22.87    0.86
   1  -3  -1   24.00    0.91
   1  -3  -1   23.04    0.98
   1  -3   0 5192.64  166.46
   1  -3   0 5308.84  166.54
   1  -3   0 5223.35  166.53
   1  -3   0 5190.48  166.56
   1  -3   1   23.85    0.97
   1  -3   1   23.21    0.85
   1  -3   1   24.07    0.93
   1  -3   2  438.45   13.71
   1  -3   2  415.36   13.64
   1  -3   3  113.87    3.80
   1  -3   3  114.64    3.80
   1  -3   3  108.01    3.79
   1  -3   4  291.08    9.30
   1  -3   4  309.90    9.31
   1  -3   4  319.62    9.33
   1  -3   5   55.68    2.04
   1  -3   5   54.98    2.06
   1  -3   6    3.45    0.47
   1  -3   6    2.69    0.44
  -1   3  -7   15.47    0.80
   1  -3   7   13.63    0.80
  -1   3  -8    4.78    0.51
   1  -3   8    5.07    0.53
   1  -3   9    2.95    0.47
  -1   3  -9    2.99    0.51
   1  -3   9    2.63    0.49
   1  -3  10   58.42    2.40
  -1   3 -10   60.66    2.42
   1  -3  10   54.92    2.36
   1  -3  11    1.31    0.61
  -1   3 -11    1.22    0.68
  -1   3 -11    2.27    0.71
   1  -3  11    1.79    0.53
   1  -3  12   36.65    1.89
  -1   3 -12   41.17    2.01
   1  -3  12   39.03    1.90
  -1   3 -12   42.69    2.02
  -1   3 -13  430.07   13.58
   1  -3  13  379.80   13.45
   1  -3  13  377.97   13.49
  -1   3 -13  424.66   13.54
  -1   3 -13  399.24   13.57
   1  -3  14   55.37    2.48
  -1   3 -14   57.43    2.54
  -1   3 -14   58.30    2.58
   1  -3  15   -0.22    0.62
  -1   3 -15    0.87    0.69
  -1   3 -15    0.84    0.73
  -1   3 -16    4.37    0.79
  -1   3 -16    5.04    0.79
   1  -3  16    4.62    0.71
  -1   3 -17    0.83    0.60
  -1   3 -18    0.42    0.50
   1  -2 -19    7.23    0.65
   1  -2 -18    2.29    0.63
   1  -2 -17   10.07    0.95
   1  -2 -17    7.52    0.81
   1  -2 -16    0.34    0.69
   1  -2 -16    0.03    0.61
   1  -2 -15   12.87    1.12
   1  -2 -15   12.55    1.14
   1  -2 -15   13.09    1.05
   1  -2 -14    0.66    0.52
   1  -2 -14    0.77    0.66
   1  -2 -14    1.24    0.71
   1  -2 -13    3.85    0.80
   1  -2 -13    5.34    0.86
   1  -2 -13    5.12    0.75
   1  -2 -13    3.53    0.65
   1  -2 -13    5.19    0.79
   1  -2 -13    5.86    0.83
   1  -2 -12   27.71    1.43
   1  -2 -12   30.29    1.58
   1  -2 -12   27.12    1.47
   1  -2 -12   30.75    1.62
   1  -2 -12   30.14    1.51
   1  -2 -12   29.19    1.58
   1  -2 -11  123.63    4.47
   1  -2 -11  125.50    4.57
   1  -2 -11  126.07    4.51
   1  -2 -11  125.85    4.51
   1  -2 -11  130.43    4.63
   1  -2 -11  119.32    4.59
   1  -2 -10   42.12    1.88
   1  -2 -10   44.79    1.92
   1  -2  -9    1.54    0.50
   1  -2  -9    1.17    0.46
   1  -2  -8   91.76    3.36
   1  -2  -8   93.25    3.34
   1  -2  -7   77.59    2.85
   1  -2  -7   78.30    2.83
   1  -2  -6   12.25    0.71
   1  -2  -6   11.81    0.71
   1  -2  -5    2.42    0.37
   1  -2  -5    1.85    0.37
   1  -2  -4  176.09    5.71
   1  -2  -4  171.65    5.55
   1  -2  -3  382.45   12.41
   1  -2  -3  406.94   12.37
   1  -2  -3  371.22   12.33
   1  -2  -2  141.27    4.69
   1  -2  -2  140.05    4.73
   1  -2  -2  144.26    4.75
   1  -2  -2  149.88    4.69
   1  -2  -1 2526.54   80.84
   1  -2  -1 2585.11   80.86
   1  -2  -1 2569.46   80.89
   1  -2  -1 2505.14   80.80
   1  -2  -1 2524.66   80.87
   1  -2   0  230.75    7.35
   1  -2   0  228.51    7.33
   1  -2   0  234.19    7.37
   1  -2   0  227.60    7.37
   1  -2   0  222.88    7.27
   1  -2   1 2939.93   95.28
   1  -2   1 3023.00   95.27
   1  -2   1 2987.67   95.21
   1  -2   2  850.47   26.99
   1  -2   2  833.03   27.00
   1  -2   3   25.93    1.03
   1  -2   3   25.99    1.02
   1  -2   4   50.87    1.84
   1  -2   4   51.62    1.84
  -1   2  -4   51.24    1.73
   1  -2   5    5.72    0.43
   1  -2   5    5.32    0.43
  -1   2  -5    5.30    0.32
   1  -2   6    3.17    0.37
   1  -2   6    3.01    0.39
  -1   2  -7    8.21    0.57
   1  -2   7    6.88    0.54
   1  -2   8  127.50    4.53
  -1   2  -8  137.36    4.58
  -1   2  -9    6.48    0.63
   1  -2   9    6.02    0.55
  -1   2  -9    6.45    0.68
  -1   2 -10   20.03    1.14
   1  -2  10   16.81    1.05
  -1   2 -10   19.36    1.15
  -1   2 -10   18.60    1.06
  -1   2 -11   30.11    1.55
   1  -2  11   28.68    1.48
  -1   2 -11   28.83    1.56
  -1   2 -11   32.78    1.52
  -1   2 -11   29.79    1.49
  -1   2 -11   29.84    1.53
  -1   2 -12   66.45    2.90
  -1   2 -12   72.16    2.95
   1  -2  12   74.63    2.94
  -1   2 -12   76.33    3.02
  -1   2 -12   76.11    3.04
   1  -2  12   68.65    2.91
   1  -2  13    2.23    0.68
  -1   2 -13    0.91    0.77
  -1   2 -13    0.81    0.78
   1  -2  13    1.44    0.58
  -1   2 -13    0.62    0.75
  -1   2 -13    0.94    0.63
  -1   2 -14    2.57    0.82
  -1   2 -14    2.44    0.68
  -1   2 -14    2.28    0.80
  -1   2 -15    2.37    0.79
  -1   2 -15    3.13    0.79
   1  -2  15    1.46    0.66
   1  -2  16    0.92    0.60
  -1   2 -16    0.59    0.67
   1  -2  17    8.38    0.78
  -1   2 -17    7.45    0.84
  -1   2 -18    4.49    0.61
  -1   2 -18    5.73    0.69
  -1   2 -19    1.06    0.42
   1  -1 -19    0.06    0.42
   1  -1 -18   10.07    0.85
   1  -1 -17   11.34    1.01
   1  -1 -17   12.31    0.97
   1  -1 -16    2.40    0.69
   1  -1 -16    2.00    0.67
   1  -1 -16    2.36    0.76
   1  -1 -15    7.79    0.92
   1  -1 -15    8.49    0.94
   1  -1 -14    7.86    0.92
   1  -1 -14    8.53    0.92
   1  -1 -13   81.52    3.27
   1  -1 -13   76.82    3.22
   1  -1 -13   79.23    3.17
   1  -1 -13   78.26    3.24
   1  -1 -12   25.66    1.40
   1  -1 -12   25.55    1.48
   1  -1 -12   24.68    1.39
   1  -1 -12   26.12    1.47
   1  -1 -12   26.26    1.46
   1  -1 -12   26.02    1.48
   1  -1 -11    2.02    0.50
   1  -1 -11    1.37    0.59
   1  -1 -11    2.05    0.60
   1  -1 -11    1.37    0.59
   1  -1 -11    2.39    0.59
   1  -1 -11    1.63    0.53
   1  -1 -11    1.35    0.57
   1  -1 -10   48.25    2.07
   1  -1 -10   49.96    2.10
   1  -1  -9   52.00    2.11
   1  -1  -9   53.13    2.13
   1  -1  -8  172.56    5.84
   1  -1  -8  169.13    5.82
   1  -1  -7    5.00    0.55
   1  -1  -7    5.71    0.55
   1  -1  -6  318.11   10.33
   1  -1  -6  312.18   10.32
   1  -1  -5    0.67    0.13
  -1   1   5    0.76    0.14
   1  -1  -4  439.87   14.05
   1  -1  -4  443.86   14.05
   1  -1  -4  430.76   13.92
   1  -1  -3  180.68    5.84
   1  -1  -3  181.09    5.94
   1  -1  -3  183.83    5.94
   1  -1  -2   40.30    1.45
   1  -1  -2   42.63    1.39
   1  -1  -2   41.44    1.40
   1  -1  -1  261.02    8.79
   1  -1  -1  277.75    8.75
   1  -1  -1  275.31    8.78
   1  -1   0    7.57    0.30
   1  -1   0    7.43    0.35
   1  -1   0    7.76    0.35
   1  -1   0    7.00    0.35
   1  -1   2  163.15    5.38
   1  -1   2  167.59    5.39
   1  -1   3   17.12    0.71
   1  -1   3   17.19    0.71
  -1   1  -4    9.81    0.46
   1  -1   4    9.70    0.52
   1  -1   4   10.29    0.52
  -1   1  -5    1.56    0.24
   1  -1   5    1.67    0.28
   1  -1   5    1.74    0.30
   1  -1   6   15.36    0.71
   1  -1   6   15.83    0.76
  -1   1  -6   16.73    0.78
  -1   1  -7   47.20    1.75
   1  -1   7   42.87    1.69
   1  -1   8   43.99    1.69
  -1   1  -8   42.22    1.76
  -1   1  -8   43.58    1.74
  -1   1  -9    0.96    0.46
   1  -1   9    0.82    0.34
  -1   1  -9    0.75    0.47
  -1   1 -10    1.67    0.56
  -1   1 -10    1.85    0.48
  -1   1 -11    2.64    0.63
  -1   1 -11    2.95    0.58
  -1   1 -11    2.69    0.54
  -1   1 -11    2.56    0.63
  -1   1 -11    2.66    0.63
  -1   1 -11    2.84    0.59
   1  -1  11    2.91    0.60
   1  -1  12   29.18    1.53
  -1   1 -12   28.25    1.54
  -1   1 -12   27.15    1.55
  -1   1 -12   30.06    1.55
  -1   1 -12   31.71    1.63
  -1   1 -12   30.67    1.55
  -1   1 -13    3.98    0.84
  -1   1 -13    3.60    0.80
   1  -1  13    4.37    0.74
  -1   1 -13    4.17    0.76
   1  -1  14   70.10    2.87
  -1   1 -14   66.93    2.90
  -1   1 -14   69.82    2.94
  -1   1 -15    9.44    0.94
  -1   1 -15    9.28    1.02
   1  -1  15    8.79    0.90
  -1   1 -16   39.12    1.96
   1  -1  16   40.88    1.91
   1  -1  17    1.26    0.58
  -1   1 -17    0.84    0.63
  -1   1 -18   -0.10    0.55
  -1   1 -18    1.01    0.56
  -1   1 -19    0.48    0.41
  -1   1 -19    0.60    0.42
   1   0 -19    0.74    0.41
   1   0 -18    1.14    0.53
   1   0 -18    1.16    0.55
   1   0 -17   48.35    2.15
   1   0 -17   47.95    2.12
   1   0 -16    5.31    0.84
   1   0 -16    4.78    0.79
   1   0 -15   21.70    1.40
   1   0 -14    4.20    0.80
   1   0 -13    6.81    0.92
   1   0 -13    7.51    0.92
   1   0 -13    6.27    0.86
   1   0 -12   29.67    1.61
   1   0 -12   28.66    1.59
   1   0 -12   31.42    1.61
   1   0 -12   30.61    1.57
   1   0 -12   31.27    1.64
   1   0 -11   24.73    1.32
   1   0 -11   20.60    1.24
   1   0 -11   23.28    1.31
   1   0 -11   22.61    1.24
   1   0 -11   23.53    1.29
   1   0 -11   22.24    1.31
   1   0 -10   40.39    1.82
   1   0 -10   42.32    1.82
   1   0  -9   70.38    2.67
   1   0  -9   68.99    2.66
   1   0  -8  270.75    9.03
   1   0  -8  272.12    9.02
   1   0  -7   78.38    2.79
   1   0  -7   76.27    2.79
   1   0  -6   10.00    0.61
   1   0  -6   10.26    0.64
  -1   0   5   15.44    0.58
   1   0  -5   15.15    0.76
   1   0  -5   15.74    0.72
  -1   0   4  130.31    4.26
   1   0  -4  132.11    4.40
   1   0  -4  138.81    4.39
  -1   0   3 2676.78   85.48
   1   0  -3 2702.75   85.58
   1   0  -2   88.33    2.91
   1   0  -1  254.02    8.17
   1   0   0  885.08   25.95
  -1   0   0  827.05   25.90
   1   0   1   30.35    1.07
  -1   0  -1   31.85    1.04
   1   0   2  852.61   27.09
   1   0   2  842.71   27.10
   1   0   3  664.37   21.57
   1   0   3  685.73   21.58
  -1   0  -4  130.66    4.27
   1   0   4  136.91    4.29
   1   0   4  124.41    4.25
   1   0   5  440.09   14.52
   1   0   5  458.73   14.58
  -1   0  -5  449.04   14.60
  -1   0  -5  465.63   14.58
   1   0   6    0.91    0.24
  -1   0  -6    1.69    0.35
   1   0   6    0.79    0.30
   1   0   7  469.22   14.93
  -1   0  -7  444.51   14.97
  -1   0  -7  468.21   14.99
  -1   0  -8   64.73    2.43
   1   0   8   62.87    2.34
  -1   0  -8   67.80    2.44
  -1   0  -9    6.39    0.66
   1   0   9    5.83    0.51
  -1   0  -9    6.66    0.63
  -1   0 -10    1.32    0.48
  -1   0 -10    1.32    0.54
  -1   0 -11   99.14    3.82
  -1   0 -11  103.11    3.86
  -1   0 -11  107.23    3.90
  -1   0 -11  106.54    3.88
  -1   0 -11  103.24    3.83
  -1   0 -12   21.78    1.28
  -1   0 -12   21.38    1.29
  -1   0 -12   22.66    1.34
  -1   0 -12   23.49    1.35
  -1   0 -12   22.94    1.33
  -1   0 -13   55.51    2.44
  -1   0 -13   50.09    2.39
  -1   0 -13   56.74    2.43
   1   0  13   54.55    2.36
  -1   0 -13   53.12    2.37
  -1   0 -13   55.82    2.46
  -1   0 -14    4.64    0.80
   1   0  14    4.19    0.76
  -1   0 -14    5.44    0.86
  -1   0 -14    4.80    0.85
  -1   0 -15    9.85    1.00
   1   0  15    9.99    0.94
  -1   0 -15   10.16    1.00
  -1   0 -15    8.17    0.98
  -1   0 -16   40.89    2.03
   1   0  16   46.10    2.02
  -1   0 -16   40.90    2.01
  -1   0 -17    0.40    0.63
   1   0  17    1.65    0.58
  -1   0 -18    1.04    0.60
  -1   0 -18   -0.02    0.55
  -1   0 -19    1.45    0.50
   1   1 -18    1.01    0.53
   1   1 -18    1.14    0.51
   1   1 -17   10.75    0.92
   1   1 -17   10.20    0.93
   1   1 -16    0.42    0.65
   1   1 -16    0.25    0.63
   1   1 -15    1.21    0.70
   1   1 -14   48.80    2.29
   1   1 -13    2.06    0.74
   1   1 -13    1.69    0.70
   1   1 -13    1.99    0.75
   1   1 -12  138.19    5.24
   1   1 -12  145.88    5.26
   1   1 -12  141.36    5.16
   1   1 -12  147.45    5.25
   1   1 -11    0.25    0.51
   1   1 -11    0.98    0.57
   1   1 -11    0.05    0.49
   1   1 -11    0.35    0.57
   1   1 -11    0.65    0.58
   1   1 -10   28.04    1.40
   1   1 -10   26.17    1.38
   1   1 -10   27.09    1.34
   1   1  -9   11.55    0.78
   1   1  -9   10.39    0.81
   1   1  -8   98.62    3.50
   1   1  -7   90.45    3.18
  -1  -1   6   15.63    0.66
   1   1  -6   16.92    0.78
  -1  -1   5    0.67    0.19
   1   1  -5    0.71    0.28
   1   1  -4   26.93    1.01
  -1  -1   4   26.17    0.94
   1   1  -3   18.32    0.70
   1   1  -3   16.83    0.74
   1   1  -2  711.74   22.19
   1   1  -2  680.05   22.16
   1   1  -1 2277.60   73.73
  -1  -1   1 2255.96   73.74
   1   1  -1 2457.26   73.76
  -1  -1   0 2287.60   73.10
   1   1   0 2296.50   73.09
  -1  -1  -1  165.71    5.34
   1   1   2  686.18   21.93
   1   1   3  959.37   31.01
  -1  -1  -3  993.28   31.06
   1   1   4  327.68   10.46
  -1  -1  -4  346.50   10.54
   1   1   4  315.79   10.45
   1   1   5   65.19    2.16
  -1  -1  -5   71.21    2.31
  -1  -1  -5   72.25    2.31
   1   1   5   61.83    2.17
  -1  -1  -6  313.04   10.48
  -1  -1  -6  332.63   10.52
  -1  -1  -7    0.43    0.37
  -1  -1  -7    0.46    0.38
   1   1   7    0.26    0.29
   1   1   8    7.96    0.54
  -1  -1  -8    8.93    0.66
  -1  -1  -8    8.33    0.66
  -1  -1  -9   60.25    2.34
  -1  -1  -9   61.65    2.37
  -1  -1 -10    3.61    0.59
  -1  -1 -10    4.70    0.59
  -1  -1 -11    8.45    0.77
  -1  -1 -11    8.47    0.76
  -1  -1 -11    7.82    0.77
  -1  -1 -11    8.17    0.80
  -1  -1 -11    8.14    0.75
  -1  -1 -12   34.95    1.75
  -1  -1 -12   36.17    1.73
  -1  -1 -12   34.69    1.67
  -1  -1 -12   34.76    1.74
  -1  -1 -13   39.47    1.91
  -1  -1 -13   40.94    1.96
  -1  -1 -13   40.85    1.99
  -1  -1 -13   40.11    1.98
  -1  -1 -14    1.38    0.70
   1   1  14    1.09    0.63
  -1  -1 -14    0.23    0.62
  -1  -1 -14    0.88    0.70
  -1  -1 -14    0.60    0.67
  -1  -1 -15   17.73    1.24
  -1  -1 -15   19.20    1.32
  -1  -1 -15   16.76    1.30
   1   1  15   18.85    1.21
  -1  -1 -16   60.39    2.70
   1   1  16   63.35    2.64
  -1  -1 -16   65.44    2.70
  -1  -1 -17   25.34    1.45
  -1  -1 -17   29.19    1.49
  -1  -1 -18    7.54    0.82
  -1  -1 -19    7.78    0.72
   1   2 -18    1.21    0.53
   1   2 -17    3.42    0.70
   1   2 -17    2.90    0.62
   1   2 -16    1.28    0.64
   1   2 -16    0.14    0.66
   1   2 -15    2.39    0.77
   1   2 -15    1.31    0.73
   1   2 -14    4.94    0.90
   1   2 -14    5.44    0.90
   1   2 -13   23.42    1.45
   1   2 -13   23.65    1.49
   1   2 -13   23.95    1.49
   1   2 -12   70.58    2.93
   1   2 -12   68.38    2.86
   1   2 -11   14.91    1.08
   1   2 -11   16.16    1.11
  -1  -2  11   14.42    0.93
   1   2 -11   13.03    0.99
   1   2 -10   27.27    1.41
   1   2 -10   27.64    1.40
  -1  -2  10   26.21    1.29
   1   2  -9    2.50    0.47
   1   2  -8  258.03    8.56
   1   2  -7   79.54    2.82
   1   2  -7   79.19    2.89
   1   2  -6    5.98    0.54
   1   2  -6    5.66    0.44
   1   2  -5   20.17    0.90
   1   2  -5   19.62    0.82
   1   2  -4   44.90    1.65
   1   2  -4   45.78    1.59
  -1  -2   3   97.67    3.26
   1   2  -3   97.96    3.21
   1   2  -3   97.23    3.27
   1   2  -2   61.59    2.08
   1   2  -2   60.04    2.02
  -1  -2   2   65.72    2.09
   1   2  -1  475.74   15.16
  -1  -2   1  475.14   15.19
  -1  -2   1  468.79   15.19
   1   2   0  894.81   28.46
  -1  -2   0  912.98   28.52
  -1  -2   0  864.81   28.51
  -1  -2  -1   91.26    2.94
  -1  -2  -1   88.19    2.91
  -1  -2  -2  232.80    7.55
  -1  -2  -2  233.91    7.50
  -1  -2  -2  237.44    7.57
  -1  -2  -2  232.03    7.55
  -1  -2  -3  184.72    6.05
  -1  -2  -3  200.03    6.05
  -1  -2  -3  187.51    6.04
  -1  -2  -3  175.51    5.98
  -1  -2  -4   23.78    0.97
  -1  -2  -4   24.71    0.93
   1   2   4   23.84    0.83
  -1  -2  -4   25.75    0.99
  -1  -2  -5  278.95    9.38
  -1  -2  -5  302.97    9.44
   1   2   6  163.21    5.34
  -1  -2  -6  170.16    5.49
  -1  -2  -7  303.92    9.82
  -1  -2  -7  293.44    9.77
  -1  -2  -8   64.50    2.42
  -1  -2  -8   66.65    2.48
  -1  -2  -9   58.67    2.29
  -1  -2  -9   61.59    2.35
  -1  -2 -10   32.71    1.51
  -1  -2 -10   30.39    1.44
  -1  -2 -11   26.11    1.37
  -1  -2 -11   24.97    1.30
  -1  -2 -12    0.82    0.56
  -1  -2 -12    0.55    0.53
  -1  -2 -13    5.89    0.84
  -1  -2 -13    5.43    0.81
  -1  -2 -13    4.66    0.79
  -1  -2 -14    3.46    0.80
  -1  -2 -14    2.36    0.72
  -1  -2 -14    2.37    0.73
  -1  -2 -14    2.58    0.76
  -1  -2 -15   -0.23    0.69
  -1  -2 -15   -0.27    0.70
   1   2  15    0.08    0.59
  -1  -2 -16    0.38    0.70
   1   2  16    1.36    0.67
  -1  -2 -17   12.22    1.03
  -1  -2 -18    1.53    0.64
  -1  -2 -18    1.30    0.57
  -1  -2 -19    0.58    0.52
  -1  -2 -20    3.74    0.48
   1   3 -18    1.18    0.50
   1   3 -17    2.37    0.66
   1   3 -16    0.46    0.64
   1   3 -16    0.80    0.67
   1   3 -15   18.52    1.31
   1   3 -15   17.24    1.27
   1   3 -14    2.06    0.80
   1   3 -14    3.75    0.83
   1   3 -13   72.93    3.07
   1   3 -13   73.20    3.12
   1   3 -12   11.01    1.10
   1   3 -12   13.42    1.10
   1   3 -12   12.93    1.13
  -1  -3  12   11.11    0.90
  -1  -3  11    5.30    0.62
   1   3 -11    4.01    0.68
   1   3 -11    4.49    0.77
   1   3 -11    4.15    0.79
  -1  -3  11    3.42    0.65
  -1  -3  10   12.74    0.85
  -1  -3  10   11.20    0.84
   1   3 -10   13.15    0.99
   1   3 -10   12.57    0.98
  -1  -3   9    5.85    0.58
   1   3  -9    5.31    0.68
  -1  -3   8   65.17    2.49
   1   3  -8   65.75    2.54
   1   3  -7    1.55    0.35
   1   3  -7    1.88    0.51
  -1  -3   7    1.83    0.38
   1   3  -6  102.38    3.53
  -1  -3   6  100.03    3.50
   1   3  -6   99.10    3.41
  -1  -3   5   14.48    0.71
   1   3  -5   13.17    0.62
   1   3  -5   12.82    0.72
   1   3  -4   27.24    1.11
   1   3  -4   27.63    1.01
  -1  -3   4   27.20    1.10
  -1  -3   3   58.58    1.97
   1   3  -3   54.50    1.86
   1   3  -2  597.06   19.32
  -1  -3   2  621.55   19.44
  -1  -3   2  621.14   19.44
  -1  -3   1  718.10   22.96
  -1  -3   1  714.07   22.96
  -1  -3   0  625.10   20.00
  -1  -3   0  619.41   19.91
  -1  -3   0  637.43   20.00
  -1  -3   0  623.19   19.93
  -1  -3  -1   11.30    0.47
  -1  -3  -1   12.14    0.49
  -1  -3  -1   11.44    0.54
  -1  -3  -2    6.97    0.39
  -1  -3  -2    6.53    0.29
  -1  -3  -2    6.41    0.40
  -1  -3  -2    6.93    0.38
  -1  -3  -3  418.28   13.38
  -1  -3  -3  414.18   13.36
  -1  -3  -3  411.17   13.36
  -1  -3  -3  406.24   13.28
  -1  -3  -3  432.84   13.38
  -1  -3  -4  488.19   15.59
  -1  -3  -4  471.13   15.58
  -1  -3  -4  501.45   15.58
  -1  -3  -4  481.59   15.57
  -1  -3  -4  475.60   15.50
  -1  -3  -5  236.33    7.58
  -1  -3  -5  226.48    7.65
  -1  -3  -6   89.06    3.06
  -1  -3  -6   85.36    2.99
  -1  -3  -7  311.79   10.20
  -1  -3  -8   23.53    1.09
  -1  -3  -9    0.66    0.42
  -1  -3 -10    6.41    0.67
  -1  -3 -10    6.54    0.63
  -1  -3 -11   21.88    1.20
  -1  -3 -11   23.31    1.28
  -1  -3 -11   21.24    1.19
  -1  -3 -11   22.46    1.25
  -1  -3 -12    8.45    0.86
  -1  -3 -12    9.36    0.89
  -1  -3 -12    9.47    0.77
  -1  -3 -12    9.87    0.86
  -1  -3 -12    8.50    0.82
  -1  -3 -13   64.12    2.80
  -1  -3 -13   64.89    2.72
  -1  -3 -13   62.17    2.59
  -1  -3 -13   65.87    2.71
  -1  -3 -13   67.92    2.79
  -1  -3 -14    1.40    0.64
  -1  -3 -14    0.68    0.67
  -1  -3 -14    2.18    0.80
  -1  -3 -15    1.17    0.61
  -1  -3 -15    1.37    0.74
  -1  -3 -16   26.48    1.60
  -1  -3 -17    9.62    0.97
  -1  -3 -18    4.39    0.72
  -1  -3 -19   -0.14    0.43
  -1  -3 -20    4.06    0.50
   1   4 -18   -0.01    0.44
   1   4 -17    0.65    0.55
   1   4 -17    1.44    0.56
   1   4 -16    0.39    0.67
   1   4 -16    0.62    0.63
   1   4 -15    0.78    0.70
   1   4 -15    0.86    0.74
   1   4 -14   16.25    1.26
  -1  -4  13   20.62    1.28
   1   4 -13   24.91    1.55
  -1  -4  12    4.30    0.65
   1   4 -12    5.59    0.87
  -1  -4  12    5.92    0.75
  -1  -4  12    4.52    0.71
   1   4 -12    6.09    0.93
   1   4 -11    3.04    0.79
   1   4 -11    3.63    0.80
  -1  -4  11    3.52    0.59
  -1  -4  11    2.90    0.63
   1   4 -11    4.29    0.87
   1   4 -10    6.76    0.82
   1   4 -10    6.89    0.84
  -1  -4  10    6.07    0.66
   1   4 -10    8.11    0.90
  -1  -4  10    4.94    0.67
   1   4  -9    4.21    0.73
  -1  -4   9    3.85    0.56
   1   4  -9    4.88    0.69
   1   4  -9    4.82    0.70
  -1  -4   8   38.18    1.65
   1   4  -8   38.06    1.71
  -1  -4   7  125.61    4.43
   1   4  -7  127.86    4.46
  -1  -4   6   38.41    1.58
   1   4  -6   39.39    1.60
  -1  -4   5   13.70    0.73
   1   4  -5   12.92    0.75
   1   4  -4   31.06    1.14
  -1  -4   4   33.29    1.29
  -1  -4   4   32.98    1.29
   1   4  -3  166.79    5.49
  -1  -4   3  176.42    5.67
  -1  -4   3  176.44    5.66
  -1  -4   2   46.09    1.61
  -1  -4   2   49.09    1.62
  -1  -4   1    2.25    0.29
  -1  -4   1    3.88    0.33
  -1  -4   0    5.93    0.39
  -1  -4   0    5.22    0.27
  -1  -4  -1   32.90    1.16
  -1  -4  -1   34.03    1.23
  -1  -4  -1   32.24    1.17
  -1  -4  -2  152.06    5.05
  -1  -4  -2  150.20    5.00
  -1  -4  -2  156.43    5.04
  -1  -4  -2  151.31    5.00
  -1  -4  -3    4.85    0.38
  -1  -4  -3    4.57    0.37
  -1  -4  -3    4.13    0.36
  -1  -4  -3    4.47    0.28
  -1  -4  -4  139.01    4.66
  -1  -4  -4  139.64    4.66
  -1  -4  -4  137.70    4.66
  -1  -4  -4  139.01    4.55
  -1  -4  -5   25.57    1.00
  -1  -4  -5   27.85    1.12
  -1  -4  -5   25.46    1.09
  -1  -4  -6  257.68    8.42
  -1  -4  -6  257.58    8.52
  -1  -4  -7   53.58    2.14
  -1  -4  -7   56.85    2.05
  -1  -4  -8  261.89    8.58
  -1  -4  -8  255.32    8.67
  -1  -4  -9   68.90    2.71
  -1  -4  -9   71.41    2.63
  -1  -4 -10   81.18    3.03
  -1  -4 -11   85.55    3.29
  -1  -4 -11   84.61    3.22
  -1  -4 -11   84.31    3.27
  -1  -4 -11   84.18    3.20
  -1  -4 -11   84.96    3.23
  -1  -4 -12   11.20    0.92
  -1  -4 -12   12.26    1.01
  -1  -4 -12   13.07    0.92
  -1  -4 -12   10.53    0.94
  -1  -4 -12   12.69    0.98
  -1  -4 -13    3.40    0.80
  -1  -4 -13    3.62    0.71
  -1  -4 -13    3.46    0.67
  -1  -4 -13    2.86    0.74
  -1  -4 -13    4.10    0.78
  -1  -4 -14   17.86    1.14
  -1  -4 -14   17.22    1.31
  -1  -4 -14   18.56    1.34
  -1  -4 -14   19.70    1.32
  -1  -4 -14   19.29    1.23
  -1  -4 -15    2.10    0.67
  -1  -4 -15    1.63    0.69
  -1  -4 -15    2.99    0.80
  -1  -4 -15    1.44    0.55
  -1  -4 -16    0.54    0.57
  -1  -4 -16    0.40    0.70
  -1  -4 -17    4.12    0.77
  -1  -4 -17    3.13    0.74
  -1  -4 -18    0.69    0.60
  -1  -4 -18    0.17    0.56
  -1  -4 -19    2.44    0.54
  -1  -4 -19    2.27    0.58
  -1  -4 -20    5.66    0.54
   1   5 -17    9.54    0.75
   1   5 -16    1.26    0.65
   1   5 -15   19.47    1.31
   1   5 -15   20.04    1.33
   1   5 -14   33.64    1.84
   1   5 -14   34.40    1.84
   1   5 -13  142.48    5.28
   1   5 -13  139.06    5.27
  -1  -5  12    1.41    0.56
   1   5 -12    2.62    0.84
   1   5 -12    1.22    0.78
  -1  -5  11    2.96    0.62
  -1  -5  11    2.60    0.63
   1   5 -11    1.65    0.82
   1   5 -11    1.72    0.74
   1   5 -11    2.29    0.78
  -1  -5  11    1.85    0.55
  -1  -5  10    9.10    0.80
   1   5 -10    9.40    0.99
   1   5 -10   10.33    0.97
   1   5 -10    9.36    0.94
  -1  -5  10    6.98    0.81
  -1  -5  10   10.02    0.84
  -1  -5   9    2.75    0.52
  -1  -5   9    2.93    0.54
   1   5  -9    3.10    0.66
   1   5  -9    3.77    0.76
  -1  -5   9    2.00    0.56
   1   5  -9    3.12    0.66
  -1  -5   9    3.14    0.61
   1   5  -8   20.58    1.18
  -1  -5   8   21.71    1.14
  -1  -5   8   20.11    1.11
   1   5  -7   73.41    2.73
  -1  -5   7   71.14    2.71
  -1  -5   7   69.36    2.71
  -1  -5   6   58.37    2.25
  -1  -5   6   55.08    2.22
   1   5  -6   60.55    2.25
  -1  -5   5   48.72    1.90
   1   5  -5   48.44    1.89
  -1  -5   5   50.16    1.92
  -1  -5   4   13.82    0.78
  -1  -5   4   15.42    0.79
  -1  -5   3    6.39    0.48
  -1  -5   3    6.29    0.47
  -1  -5   2   98.76    3.40
  -1  -5   2   98.29    3.38
  -1  -5   1   49.00    1.77
  -1  -5   1   47.43    1.78
  -1  -5   0   25.34    0.89
  -1  -5   0   23.35    1.01
  -1  -5  -1   54.89    2.00
  -1  -5  -1   56.84    1.92
  -1  -5  -2   18.37    0.80
  -1  -5  -2   16.13    0.72
  -1  -5  -2   17.06    0.79
  -1  -5  -3   58.10    2.07
  -1  -5  -3   55.10    2.05
  -1  -5  -3   57.71    2.04
  -1  -5  -4   32.59    1.20
  -1  -5  -4   35.00    1.33
  -1  -5  -4   33.52    1.33
  -1  -5  -4   34.22    1.33
  -1  -5  -5  475.76   15.46
  -1  -5  -5  480.66   15.45
  -1  -5  -5  466.42   15.32
  -1  -5  -5  490.27   15.48
  -1  -5  -6   77.92    2.70
  -1  -5  -6   78.69    2.85
  -1  -5  -7    4.12    0.44
  -1  -5  -7    4.30    0.52
  -1  -5  -8    3.84    0.56
  -1  -5  -9   91.96    3.45
  -1  -5 -10   27.17    1.41
  -1  -5 -10   28.74    1.40
  -1  -5 -10   27.61    1.43
  -1  -5 -10   28.05    1.40
  -1  -5 -11   13.43    0.96
  -1  -5 -11   11.56    0.97
  -1  -5 -11   13.49    0.95
  -1  -5 -11   13.39    0.94
  -1  -5 -11   12.46    1.02
  -1  -5 -12    8.52    0.85
  -1  -5 -12    8.72    0.86
  -1  -5 -12    8.14    0.82
  -1  -5 -12    9.65    0.85
  -1  -5 -13   74.23    3.15
  -1  -5 -13   77.93    3.08
  -1  -5 -13   80.23    3.17
  -1  -5 -13   75.82    3.09
  -1  -5 -14    0.95    0.63
  -1  -5 -14    0.88    0.59
  -1  -5 -14    1.00    0.70
  -1  -5 -14    0.68    0.58
  -1  -5 -15    2.49    0.66
  -1  -5 -15    3.00    0.80
  -1  -5 -15    2.59    0.62
  -1  -5 -16    5.63    0.77
  -1  -5 -16    5.48    0.89
  -1  -5 -16    5.85    0.90
  -1  -5 -16    6.67    0.72
  -1  -5 -17    0.36    0.65
  -1  -5 -17    0.22    0.64
  -1  -5 -18    1.41    0.60
  -1  -5 -18    0.62    0.58
  -1  -5 -19    1.46    0.50
  -1  -5 -19    1.97    0.55
   1   6 -17    2.86    0.52
   1   6 -17    3.13    0.55
   1   6 -16   10.84    0.92
   1   6 -16   13.80    0.98
   1   6 -15    3.65    0.81
   1   6 -15    3.49    0.73
   1   6 -14    0.61    0.70
   1   6 -14   -0.09    0.79
   1   6 -13    1.68    0.83
   1   6 -13    1.63    0.77
   1   6 -12    2.94    0.91
   1   6 -12    1.43    0.82
   1   6 -11   24.25    1.50
   1   6 -11   25.76    1.53
  -1  -6  11   21.89    1.34
   1   6 -11   24.90    1.58
  -1  -6  11   24.76    1.42
  -1  -6  10    3.28    0.74
   1   6 -10    3.51    0.77
  -1  -6  10    3.27    0.62
  -1  -6  10    4.07    0.63
   1   6 -10    3.18    0.76
  -1  -6   9    0.86    0.48
   1   6  -9    1.08    0.61
  -1  -6   9    1.55    0.64
   1   6  -9    0.23    0.60
  -1  -6   9    0.57    0.46
  -1  -6   8   21.08    1.35
   1   6  -8   26.80    1.44
  -1  -6   8   26.08    1.33
  -1  -6   8   25.74    1.42
   1   6  -8   26.57    1.37
   1   6  -8   27.69    1.39
  -1  -6   8   25.74    1.33
  -1  -6   7    4.53    0.56
  -1  -6   7    3.73    0.54
   1   6  -7    4.35    0.62
  -1  -6   6   98.22    3.65
   1   6  -6  106.07    3.66
  -1  -6   6   99.12    3.67
  -1  -6   5  299.01   10.04
  -1  -6   5  294.63   10.06
   1   6  -5  313.59   10.01
  -1  -6   4   10.05    0.65
  -1  -6   4   10.38    0.67
  -1  -6   3   31.38    1.34
  -1  -6   3   32.03    1.32
  -1  -6   2    4.55    0.44
  -1  -6   2    4.91    0.47
  -1  -6   1   22.93    1.02
  -1  -6   0   63.91    2.30
  -1  -6  -1   14.37    0.77
  -1  -6  -1   15.05    0.76
  -1  -6  -1   15.86    0.66
  -1  -6  -2   36.92    1.43
  -1  -6  -2   35.37    1.44
  -1  -6  -2   36.90    1.36
  -1  -6  -3   11.85    0.65
  -1  -6  -3   11.47    0.65
  -1  -6  -3   12.39    0.68
  -1  -6  -4  253.77    8.47
  -1  -6  -4  256.78    8.48
  -1  -6  -4  259.18    8.47
  -1  -6  -5    1.56    0.39
  -1  -6  -5    1.86    0.38
  -1  -6  -5    1.55    0.42
  -1  -6  -6   23.39    1.13
  -1  -6  -6   21.49    1.06
  -1  -6  -7  168.78    5.83
  -1  -6  -8   41.64    1.82
  -1  -6  -9    4.59    0.64
  -1  -6 -10    1.85    0.50
  -1  -6 -10    1.01    0.54
  -1  -6 -10    1.72    0.61
  -1  -6 -10    0.90    0.54
  -1  -6 -10    1.44    0.50
  -1  -6 -10    1.23    0.48
  -1  -6 -11   13.35    1.07
  -1  -6 -11   13.45    1.00
  -1  -6 -11   14.05    0.98
  -1  -6 -11   11.77    0.99
  -1  -6 -11   12.63    0.94
  -1  -6 -12   59.79    2.45
  -1  -6 -12   58.59    2.49
  -1  -6 -12   55.86    2.45
  -1  -6 -12   56.32    2.56
  -1  -6 -12   59.24    2.48
  -1  -6 -12   54.96    2.53
  -1  -6 -13   95.58    3.94
  -1  -6 -13   99.57    3.81
  -1  -6 -13   93.77    3.93
  -1  -6 -13  100.86    3.84
  -1  -6 -13  103.30    3.88
  -1  -6 -13  101.71    3.85
  -1  -6 -14    1.55    0.64
  -1  -6 -14    1.21    0.63
  -1  -6 -14    1.49    0.63
  -1  -6 -15    7.96    0.83
  -1  -6 -15    7.29    0.80
  -1  -6 -15    8.40    0.97
  -1  -6 -16    4.03    0.69
  -1  -6 -16    4.41    0.81
  -1  -6 -16    4.33    0.84
  -1  -6 -16    5.62    0.70
  -1  -6 -17    4.10    0.74
  -1  -6 -17    4.28    0.60
  -1  -6 -17    4.19    0.76
  -1  -6 -18    3.51    0.66
  -1  -6 -18    2.62    0.62
  -1  -6 -19    0.84    0.47
  -1  -6 -19    1.22    0.49
   1   7 -16    4.03    0.65
   1   7 -16    3.62    0.61
   1   7 -15    1.68    0.61
   1   7 -15    1.55    0.67
   1   7 -14   -0.05    0.64
   1   7 -14    1.24    0.77
   1   7 -13    5.86    0.88
   1   7 -13    6.54    0.99
   1   7 -12    2.00    0.85
   1   7 -12   -0.18    0.74
   1   7 -11    1.24    0.73
  -1  -7  11    1.49    0.72
  -1  -7  10   50.18    2.32
   1   7 -10   54.16    2.39
  -1  -7  10   52.66    2.32
  -1  -7  10   54.06    2.40
   1   7 -10   52.95    2.38
   1   7 -10   52.52    2.46
  -1  -7   9    0.53    0.65
   1   7  -9    0.53    0.64
   1   7  -9   -0.52    0.74
  -1  -7   9    0.29    0.49
  -1  -7   9    0.08    0.43
   1   7  -9    0.05    0.61
  -1  -7   8    2.91    0.54
  -1  -7   8    0.38    0.72
   1   7  -8    2.22    0.65
  -1  -7   8    1.08    0.71
  -1  -7   8    2.57    0.56
   1   7  -8    1.94    0.64
   1   7  -8    2.62    0.73
  -1  -7   7   -0.45    0.67
  -1  -7   7    0.02    0.40
   1   7  -7   -0.19    0.62
   1   7  -7    0.04    0.51
   1   7  -7    0.23    0.51
  -1  -7   7    0.07    0.40
  -1  -7   7   -0.44    0.69
  -1  -7   6  174.36    6.15
   1   7  -6  181.36    6.09
  -1  -7   6  173.94    6.10
  -1  -7   5   90.37    3.37
  -1  -7   5   93.66    3.42
   1   7  -5   93.64    3.34
  -1  -7   4   17.59    0.94
  -1  -7   4   19.02    1.00
  -1  -7   3   27.27    1.21
  -1  -7   3   26.00    1.24
  -1  -7   2  273.18    9.06
  -1  -7   1  615.18   19.94
  -1  -7   0  491.02   15.00
  -1  -7   0  429.68   14.99
  -1  -7  -1  104.79    3.74
  -1  -7  -1  108.52    3.73
  -1  -7  -2  445.91   14.58
  -1  -7  -2  446.30   14.70
  -1  -7  -2  461.44   14.68
  -1  -7  -3  368.82   11.80
  -1  -7  -3  358.84   11.76
  -1  -7  -3  352.00   11.71
  -1  -7  -4  400.96   13.04
  -1  -7  -4  393.16   13.03
  -1  -7  -4  400.03   13.01
  -1  -7  -5   44.64    1.80
  -1  -7  -5   45.43    1.81
  -1  -7  -5   44.74    1.80
  -1  -7  -6    0.74    0.36
  -1  -7  -6    0.99    0.42
  -1  -7  -7   17.14    1.01
  -1  -7  -8    6.37    0.68
  -1  -7  -9    9.07    0.76
  -1  -7  -9    8.71    0.80
  -1  -7  -9    8.55    0.84
  -1  -7  -9    9.61    0.83
  -1  -7  -9    9.23    0.77
  -1  -7  -9    8.86    0.75
  -1  -7 -10    2.84    0.58
  -1  -7 -10    2.79    0.56
  -1  -7 -10    2.48    0.67
  -1  -7 -10    2.38    0.53
  -1  -7 -10    2.41    0.61
  -1  -7 -11   85.25    3.28
  -1  -7 -11   82.70    3.29
  -1  -7 -11   82.24    3.36
  -1  -7 -11   78.57    3.19
  -1  -7 -11   86.67    3.29
  -1  -7 -11   81.35    3.35
  -1  -7 -12    1.20    0.73
  -1  -7 -12    1.98    0.69
  -1  -7 -12    1.01    0.66
  -1  -7 -12    1.53    0.61
  -1  -7 -12    1.36    0.57
  -1  -7 -12    1.54    0.59
  -1  -7 -13  159.02    5.68
  -1  -7 -13  159.50    5.63
  -1  -7 -13  157.42    5.67
  -1  -7 -13  148.95    5.75
  -1  -7 -13  154.25    5.69
  -1  -7 -14    0.57    0.68
  -1  -7 -14    0.80    0.73
  -1  -7 -14    1.04    0.62
  -1  -7 -14    0.96    0.63
  -1  -7 -14    0.63    0.58
  -1  -7 -15   19.12    1.34
  -1  -7 -15   18.15    1.19
  -1  -7 -15   18.95    1.20
  -1  -7 -15   18.21    1.28
  -1  -7 -16    0.65    0.54
  -1  -7 -16    0.35    0.50
  -1  -7 -16    1.29    0.68
  -1  -7 -17    5.10    0.74
  -1  -7 -17    4.78    0.60
  -1  -7 -17    3.81    0.62
  -1  -7 -18    1.88    0.59
  -1  -7 -18    0.78    0.41
  -1  -7 -19    0.66    0.45
  -1  -7 -19    0.20    0.41
   1   8 -16   -0.14    0.41
   1   8 -16   -0.01    0.47
   1   8 -15   -0.66    0.61
   1   8 -15   -0.29    0.54
   1   8 -14    4.58    0.83
   1   8 -14    4.42    0.73
   1   8 -13    1.11    0.67
   1   8 -12   10.20    0.99
   1   8 -11   16.05    1.31
  -1  -8  11   16.14    1.19
   1   8 -11   14.57    1.16
   1   8 -10   60.46    2.66
  -1  -8  10   62.67    2.73
   1   8 -10   64.27    2.79
   1   8  -9    2.12    0.68
  -1  -8   9    2.99    0.82
  -1  -8   9    1.48    0.55
  -1  -8   9    1.44    0.55
   1   8  -9    2.13    0.82
   1   8  -8    2.01    0.75
  -1  -8   8    0.46    0.81
  -1  -8   8    2.20    0.57
  -1  -8   8    1.69    0.52
  -1  -8   8    0.35    0.78
   1   8  -8    2.36    0.67
   1   8  -7   45.79    1.90
   1   8  -7   43.72    1.98
  -1  -8   7   41.04    1.85
  -1  -8   7   42.74    2.04
  -1  -8   7   40.96    1.92
  -1  -8   6    1.83    0.71
   1   8  -6    2.02    0.55
  -1  -8   6    1.99    0.50
  -1  -8   6    1.29    0.47
   1   8  -6    0.90    0.61
  -1  -8   6    0.64    0.64
  -1  -8   5    0.98    0.41
  -1  -8   5    1.29    0.66
  -1  -8   5    1.51    0.67
  -1  -8   5    0.88    0.42
  -1  -8   4    1.64    0.41
  -1  -8   4    1.46    0.43
  -1  -8   3   27.42    1.36
  -1  -8   3   31.60    1.38
  -1  -8   2    3.07    0.46
  -1  -8   1    6.00    0.54
  -1  -8   0   20.00    0.99
  -1  -8   0   18.25    0.99
  -1  -8  -1   56.28    2.18
  -1  -8  -1   55.35    2.15
  -1  -8  -2   21.70    1.10
  -1  -8  -2   23.16    1.12
  -1  -8  -3    4.66    0.50
  -1  -8  -3    4.92    0.50
  -1  -8  -4   67.13    2.54
  -1  -8  -4   67.56    2.49
  -1  -8  -4   66.44    2.52
  -1  -8  -5   21.11    1.08
  -1  -8  -5   21.20    1.07
  -1  -8  -5   21.72    1.10
  -1  -8  -6  114.12    4.15
  -1  -8  -6  119.08    4.19
  -1  -8  -7   16.36    0.95
  -1  -8  -7   17.13    1.03
  -1  -8  -8   11.60    0.88
  -1  -8  -8   12.55    0.92
  -1  -8  -8   11.99    0.86
  -1  -8  -8   11.44    0.91
  -1  -8  -8   12.15    0.87
  -1  -8  -8   11.51    0.84
  -1  -8  -9   25.58    1.43
  -1  -8  -9   24.13    1.40
  -1  -8  -9   26.06    1.39
  -1  -8  -9   26.56    1.35
  -1  -8  -9   27.18    1.37
  -1  -8  -9   26.73    1.38
  -1  -8 -10   16.67    1.07
  -1  -8 -10   17.00    1.13
  -1  -8 -10   15.66    1.02
  -1  -8 -10   15.21    1.13
  -1  -8 -10   15.40    1.15
  -1  -8 -10   17.02    1.08
  -1  -8 -11   62.87    2.66
  -1  -8 -11   62.03    2.75
  -1  -8 -11   67.05    2.69
  -1  -8 -11   61.60    2.76
  -1  -8 -12   36.42    1.79
  -1  -8 -12   34.53    1.88
  -1  -8 -12   33.99    1.87
  -1  -8 -12   37.12    1.83
  -1  -8 -13   55.46    2.42
  -1  -8 -13   57.57    2.49
  -1  -8 -13   55.52    2.59
  -1  -8 -13   53.48    2.47
  -1  -8 -13   63.34    2.56
  -1  -8 -14   10.63    0.92
  -1  -8 -14   10.77    0.97
  -1  -8 -14   11.32    1.08
  -1  -8 -14   11.55    1.02
  -1  -8 -14   10.28    0.94
  -1  -8 -15    0.41    0.62
  -1  -8 -15    0.79    0.57
  -1  -8 -15   -0.03    0.65
  -1  -8 -15   -0.10    0.56
  -1  -8 -16    0.61    0.51
  -1  -8 -16   -0.41    0.50
  -1  -8 -16    0.36    0.63
  -1  -8 -16    0.74    0.60
  -1  -8 -17    1.34    0.48
  -1  -8 -17    1.20    0.61
  -1  -8 -17    1.06    0.56
  -1  -8 -17    1.27    0.48
  -1  -8 -18    0.17    0.37
  -1  -8 -18    0.59    0.47
   1   9 -15   -0.10    0.51
   1   9 -15    0.12    0.41
   1   9 -14    0.75    0.51
   1   9 -13    1.56    0.63
   1   9 -13    1.33    0.76
   1   9 -12   41.70    1.97
   1   9 -12   45.26    2.11
  -1  -9  11    1.45    0.75
   1   9 -11    2.49    0.71
   1   9 -11    2.26    0.89
  -1  -9  10    8.80    1.02
   1   9 -10    8.64    0.92
   1   9 -10    9.76    1.12
   1   9  -9    7.87    1.06
   1   9  -9    8.03    0.94
  -1  -9   8   11.92    1.17
  -1  -9   8    9.60    1.09
   1   9  -8   12.16    1.12
  -1  -9   7    0.60    0.86
  -1  -9   7    0.86    0.76
  -1  -9   7    2.03    0.56
   1   9  -7    1.30    0.76
  -1  -9   6   10.91    1.07
   1   9  -6   15.40    1.10
  -1  -9   6   13.68    0.94
  -1  -9   6   13.83    1.16
  -1  -9   6   14.41    1.02
   1   9  -5   25.05    1.35
  -1  -9   5   24.08    1.27
  -1  -9   5   22.83    1.35
  -1  -9   5   26.44    1.49
  -1  -9   5   21.28    1.28
  -1  -9   4    1.02    0.45
  -1  -9   4   -0.02    0.42
  -1  -9   3   30.73    1.56
  -1  -9   3   27.45    1.36
  -1  -9   2   45.23    1.90
  -1  -9   1    3.95    0.51
  -1  -9   1    3.39    0.51
  -1  -9   0   24.97    1.17
  -1  -9   0   21.81    1.17
  -1  -9  -1    5.75    0.59
  -1  -9  -1    5.96    0.60
  -1  -9  -2   12.85    0.80
  -1  -9  -2   13.45    0.85
  -1  -9  -3    2.62    0.45
  -1  -9  -3    2.47    0.47
  -1  -9  -4    3.86    0.48
  -1  -9  -4    3.75    0.53
  -1  -9  -5   31.06    1.42
  -1  -9  -5   31.05    1.46
  -1  -9  -6   11.13    0.81
  -1  -9  -6   11.81    0.87
  -1  -9  -7   10.44    0.82
  -1  -9  -7   11.84    0.84
  -1  -9  -7    9.75    0.76
  -1  -9  -7   10.28    0.79
  -1  -9  -7    9.68    0.80
  -1  -9  -7    9.25    0.82
  -1  -9  -7   10.47    0.83
  -1  -9  -8   36.11    1.70
  -1  -9  -8   38.74    1.77
  -1  -9  -8   35.64    1.67
  -1  -9  -8   32.82    1.66
  -1  -9  -8   36.50    1.69
  -1  -9  -9    0.80    0.58
  -1  -9  -9    0.89    0.54
  -1  -9  -9    0.78    0.50
  -1  -9  -9    0.48    0.63
  -1  -9  -9    0.23    0.54
  -1  -9  -9    0.52    0.51
  -1  -9 -10  142.55    5.08
  -1  -9 -10  137.74    5.04
  -1  -9 -10  137.97    5.15
  -1  -9 -10  138.79    5.10
  -1  -9 -10  137.32    5.02
  -1  -9 -10  137.22    5.17
  -1  -9 -11   64.10    2.71
  -1  -9 -11   65.51    2.70
  -1  -9 -11   64.17    2.74
  -1  -9 -11   61.59    2.81
  -1  -9 -11   66.55    2.83
  -1  -9 -12    1.71    0.76
  -1  -9 -12    2.15    0.69
  -1  -9 -12    2.00    0.61
  -1  -9 -13    2.06    0.60
  -1  -9 -13    1.99    0.75
  -1  -9 -13    2.33    0.64
  -1  -9 -14    2.82    0.61
  -1  -9 -14    2.47    0.68
  -1  -9 -14    4.27    0.78
  -1  -9 -14    2.10    0.59
  -1  -9 -15    0.71    0.55
  -1  -9 -15    0.64    0.62
  -1  -9 -15    1.13    0.53
  -1  -9 -16    0.27    0.58
  -1  -9 -16    0.64    0.48
  -1  -9 -16    0.67    0.52
  -1  -9 -17    3.30    0.64
  -1  -9 -17    3.56    0.54
  -1  -9 -18    1.19    0.38
  -1  -9 -18    0.69    0.46
   1  10 -14   -0.08    0.53
   1  10 -13    0.64    0.63
   1  10 -12    9.82    0.99
  -1 -10  11   25.62    1.50
   1  10 -11   27.47    1.66
   1  10 -10   40.14    2.02
  -1 -10  10   40.52    2.01
   1  10  -9  100.22    4.09
  -1 -10   9  113.60    4.21
   1  10  -8   10.49    1.07
  -1 -10   8    7.65    1.13
  -1 -10   7   56.12    2.64
   1  10  -7   62.11    2.65
  -1 -10   7   59.72    2.63
  -1 -10   7   66.72    2.81
  -1 -10   6    9.82    0.89
  -1 -10   6   10.51    1.13
  -1 -10   6    9.13    1.02
   1  10  -6   10.56    1.02
  -1 -10   5    4.17    0.67
  -1 -10   5    4.59    0.85
  -1 -10   5    5.34    0.93
   1  10  -5    4.25    0.78
  -1 -10   4  190.59    6.51
  -1 -10   4  177.38    6.40
  -1 -10   3   21.90    1.44
  -1 -10   2   16.99    1.20
  -1 -10   2   11.07    1.74
  -1 -10   1    5.97    0.68
  -1 -10   1    8.00    0.83
  -1 -10   0    1.42    0.48
  -1 -10   0    1.41    0.57
  -1 -10  -1   52.44    2.29
  -1 -10  -1   53.12    2.18
  -1 -10  -1   49.85    2.17
  -1 -10  -2    2.77    0.68
  -1 -10  -2    1.61    0.68
  -1 -10  -3    0.07    0.43
  -1 -10  -3    0.60    0.54
  -1 -10  -4    0.38    0.40
  -1 -10  -4    0.43    0.50
  -1 -10  -5   27.36    1.44
  -1 -10  -5   30.23    1.47
  -1 -10  -5   25.49    1.37
  -1 -10  -6    1.02    0.54
  -1 -10  -6    0.83    0.49
  -1 -10  -6    1.05    0.48
  -1 -10  -6    1.11    0.52
  -1 -10  -7  102.05    3.83
  -1 -10  -7  101.32    3.79
  -1 -10  -7   90.95    3.70
  -1 -10  -7   94.71    3.72
  -1 -10  -8   35.55    1.72
  -1 -10  -8   32.94    1.67
  -1 -10  -8   34.93    1.69
  -1 -10  -9    1.66    0.57
  -1 -10  -9    1.66    0.59
  -1 -10  -9    1.33    0.59
  -1 -10  -9    2.26    0.64
  -1 -10 -10    1.57    0.56
  -1 -10 -10    1.33    0.58
  -1 -10 -10    1.15    0.63
  -1 -10 -10    1.31    0.56
  -1 -10 -10    1.04    0.66
  -1 -10 -11    0.14    0.61
  -1 -10 -11    0.35    0.66
  -1 -10 -11    0.56    0.53
  -1 -10 -11    0.23    0.56
  -1 -10 -12   24.66    1.42
  -1 -10 -12   23.06    1.37
  -1 -10 -12   23.47    1.30
  -1 -10 -12   22.18    1.44
  -1 -10 -13    0.96    0.65
  -1 -10 -13    0.90    0.62
  -1 -10 -13    0.85    0.54
  -1 -10 -13    1.22    0.57
  -1 -10 -14    3.43    0.64
  -1 -10 -14    2.62    0.59
  -1 -10 -14    3.29    0.73
  -1 -10 -15    9.30    0.74
  -1 -10 -15    7.62    0.86
  -1 -10 -16    2.86    0.63
  -1 -10 -16    2.45    0.54
  -1 -10 -17    2.90    0.48
  -1 -10 -17    2.16    0.54
  -1 -10 -18    2.45    0.39
  -1 -10 -18    2.44    0.45
   1  11 -13    0.80    0.55
  -1 -11  13    1.10    0.42
  -1 -11  12    1.35    0.49
   1  11 -12    1.67    0.63
   1  11 -11    8.89    0.93
   1  11 -10    0.31    0.73
  -1 -11  10   -0.70    0.75
   1  11  -9   28.30    1.59
  -1 -11   9   28.61    1.65
   1  11  -8   12.46    1.05
  -1 -11   8   -0.32    1.31
  -1 -11   7   -2.14    1.02
  -1 -11   7   -2.05    0.93
  -1 -11   6   43.29    2.12
   1  11  -6   42.69    1.98
  -1 -11   5    4.16    0.72
  -1 -11   5    9.38    0.98
  -1 -11   4   21.26    1.32
  -1 -11   4   23.64    1.51
  -1 -11   3   28.81    1.55
  -1 -11   3   32.68    1.47
  -1 -11   2   31.21    1.74
  -1 -11   2   29.14    1.62
  -1 -11   1   92.04    3.67
  -1 -11   1   79.51    3.49
  -1 -11   0    1.20    0.67
  -1 -11   0    1.23    0.53
  -1 -11  -1   11.78    0.98
  -1 -11  -1   12.40    1.07
  -1 -11  -2  194.11    6.89
  -1 -11  -2  198.35    7.02
  -1 -11  -2  213.81    7.16
  -1 -11  -3   54.12    2.36
  -1 -11  -3   56.95    2.57
  -1 -11  -4    1.61    0.63
  -1 -11  -4    1.94    0.59
  -1 -11  -5  114.16    4.17
  -1 -11  -5  110.85    4.16
  -1 -11  -5  104.26    4.09
  -1 -11  -6  133.16    4.83
  -1 -11  -6  131.38    4.89
  -1 -11  -6  123.50    4.81
  -1 -11  -7   18.55    1.20
  -1 -11  -7   15.51    1.08
  -1 -11  -7   19.64    1.21
  -1 -11  -7   19.08    1.19
  -1 -11  -7   16.05    1.09
  -1 -11  -8    8.12    0.82
  -1 -11  -8    9.66    0.90
  -1 -11  -8    9.87    0.91
  -1 -11  -8   10.60    0.91
  -1 -11  -9   22.20    1.32
  -1 -11  -9   23.36    1.37
  -1 -11  -9   22.48    1.33
  -1 -11 -10    3.40    0.69
  -1 -11 -10    3.85    0.68
  -1 -11 -10    3.63    0.71
  -1 -11 -11    1.06    0.56
  -1 -11 -11    1.45    0.65
  -1 -11 -11    0.47    0.59
  -1 -11 -12    0.47    0.61
  -1 -11 -12    0.41    0.56
  -1 -11 -12    0.51    0.52
  -1 -11 -13    1.44    0.55
  -1 -11 -13    1.09    0.58
  -1 -11 -13    0.86    0.62
  -1 -11 -14    1.80    0.54
  -1 -11 -14    2.73    0.65
  -1 -11 -14    2.06    0.58
  -1 -11 -15   -0.35    0.51
  -1 -11 -15    0.48    0.52
  -1 -11 -16    1.80    0.53
  -1 -11 -17    7.78    0.64
  -1 -11 -17    9.88    0.64
   1  12 -12    4.20    0.59
  -1 -12  12    2.87    0.45
  -1 -12  11    0.96    0.47
   1  12 -11   -0.06    0.58
   1  12 -10    0.21    0.62
  -1 -12  10    0.09    0.51
  -1 -12  10   -1.59    0.67
   1  12  -9    1.79    0.70
  -1 -12   9    1.44    0.60
  -1 -12   9    1.09    0.71
  -1 -12   8    1.71    0.61
  -1 -12   8    2.79    0.85
   1  12  -8    1.39    0.71
  -1 -12   7   14.82    1.12
   1  12  -7   13.75    1.06
  -1 -12   6    0.32    1.21
  -1 -12   6    0.69    0.64
  -1 -12   5    2.12    0.70
  -1 -12   5    5.22    0.95
  -1 -12   4   23.49    1.50
  -1 -12   4   18.80    1.24
  -1 -12   3   75.53    2.95
  -1 -12   3   88.32    3.23
  -1 -12   2    1.01    0.72
  -1 -12   2    1.07    0.56
  -1 -12   1  102.06    4.43
  -1 -12   1  112.22    4.58
  -1 -12   0    2.46    0.68
  -1 -12   0    3.80    0.83
  -1 -12  -1   16.82    1.32
  -1 -12  -1   19.25    1.44
  -1 -12  -2   13.77    1.18
  -1 -12  -2   14.80    1.34
  -1 -12  -3   27.42    1.72
  -1 -12  -3   23.75    1.58
  -1 -12  -4   41.32    1.98
  -1 -12  -4   42.72    2.02
  -1 -12  -4   37.66    1.89
  -1 -12  -5   51.72    2.34
  -1 -12  -5   49.41    2.29
  -1 -12  -5   55.09    2.37
  -1 -12  -6   31.74    1.67
  -1 -12  -6   33.80    1.73
  -1 -12  -6   32.89    1.72
  -1 -12  -6   34.75    1.73
  -1 -12  -7   20.66    1.28
  -1 -12  -7   18.35    1.24
  -1 -12  -7   18.90    1.26
  -1 -12  -8    5.31    0.70
  -1 -12  -8    6.36    0.78
  -1 -12  -8    5.81    0.76
  -1 -12  -8    5.98    0.80
  -1 -12  -9    2.66    0.64
  -1 -12  -9    3.29    0.64
  -1 -12  -9    2.95    0.60
  -1 -12 -10    4.76    0.72
  -1 -12 -10    4.89    0.71
  -1 -12 -10    4.93    0.72
  -1 -12 -11    2.19    0.61
  -1 -12 -11    2.36    0.60
  -1 -12 -12    2.23    0.60
  -1 -12 -12    2.11    0.58
  -1 -12 -13    1.14    0.53
  -1 -12 -13    0.18    0.48
  -1 -12 -14    1.72    0.55
  -1 -12 -14    2.14    0.51
  -1 -12 -14    2.60    0.55
  -1 -12 -15    7.85    0.71
  -1 -12 -15   10.15    0.74
  -1 -12 -16    5.32    0.54
  -1 -12 -16    5.90    0.56
  -1 -13  10    2.48    0.49
   1  13 -10    3.05    0.56
  -1 -13   9    3.52    0.60
  -1 -13   9    4.13    0.72
  -1 -13   8    0.32    0.53
  -1 -13   8   -0.50    0.71
  -1 -13   7   -2.47    1.20
  -1 -13   7    1.10    0.58
  -1 -13   6    2.76    1.70
  -1 -13   6   21.43    1.25
  -1 -13   5   14.95    1.05
  -1 -13   5   13.67    1.08
  -1 -13   4   48.14    2.35
  -1 -13   4   47.36    2.24
  -1 -13   3   56.87    2.32
  -1 -13   3   27.77    1.81
  -1 -13   2   84.90    3.07
  -1 -13   2   51.92    2.72
  -1 -13   1    6.02    0.97
  -1 -13   1   55.22    2.10
  -1 -13   0   57.76    3.12
  -1 -13   0  115.18    3.53
  -1 -13  -1   39.96    2.50
  -1 -13  -1  100.22    2.96
  -1 -13  -2   21.34    1.83
  -1 -13  -2   99.40    2.50
  -1 -13  -3    8.33    1.06
  -1 -13  -3    9.03    1.06
  -1 -13  -4    1.16    0.66
  -1 -13  -4   -0.37    0.66
  -1 -13  -5    2.33    0.66
  -1 -13  -5    1.92    0.68
  -1 -13  -5    3.03    0.74
  -1 -13  -6    6.38    0.83
  -1 -13  -6    5.73    0.79
  -1 -13  -6    4.74    0.77
  -1 -13  -7    1.17    0.60
  -1 -13  -7    1.46    0.62
  -1 -13  -7    1.45    0.61
  -1 -13  -8   23.82    1.39
  -1 -13  -8   24.41    1.40
  -1 -13  -8   23.99    1.38
  -1 -13  -9    0.74    0.54
  -1 -13  -9    1.02    0.56
  -1 -13  -9    0.69    0.52
  -1 -13 -10    2.00    0.56
  -1 -13 -10    2.22    0.58
  -1 -13 -10    3.29    0.61
  -1 -13 -11    5.19    0.67
  -1 -13 -11    5.71    0.66
  -1 -13 -12    6.48    0.69
  -1 -13 -12    6.34    0.66
  -1 -13 -13    2.37    0.51
  -1 -13 -13    2.36    0.51
  -1 -13 -14    0.46    0.42
  -1 -13 -15    5.78    0.54
  -1 -14   9   -1.20    0.55
  -1 -14   8    0.31    0.61
  -1 -14   8    0.85    0.44
  -1 -14   7    1.82    0.53
  -1 -14   7    1.88    0.69
  -1 -14   6    0.27    0.52
  -1 -14   5    3.23    0.67
  -1 -14   5    2.99    0.62
  -1 -14   4    1.01    0.61
  -1 -14   4    1.03    0.60
  -1 -14   3    5.39    1.69
  -1 -14   3    6.54    0.82
  -1 -14   3    6.90    0.83
  -1 -14   2    5.67    0.84
  -1 -14   2   11.71    1.84
  -1 -14   1   25.66    1.93
  -1 -14   1    1.28    0.63
  -1 -14   0   60.97    2.43
  -1 -14   0   19.17    1.44
  -1 -14  -1   35.46    2.00
  -1 -14  -1   64.22    2.73
  -1 -14  -2    8.54    1.03
  -1 -14  -2    7.02    0.97
  -1 -14  -3   29.22    1.61
  -1 -14  -3   26.16    1.54
  -1 -14  -3   27.99    1.60
  -1 -14  -4    5.34    0.81
  -1 -14  -4    4.65    0.78
  -1 -14  -4    5.53    0.84
  -1 -14  -5    0.28    0.54
  -1 -14  -5    0.26    0.54
  -1 -14  -5    0.44    0.57
  -1 -14  -6    4.47    0.74
  -1 -14  -6    4.74    0.74
  -1 -14  -6    3.53    0.69
  -1 -14  -6    3.91    0.67
  -1 -14  -7    1.48    0.60
  -1 -14  -7    1.15    0.55
  -1 -14  -7    0.35    0.53
  -1 -14  -8   12.28    0.96
  -1 -14  -8   11.92    0.93
  -1 -14  -8   12.63    0.95
  -1 -14  -9    0.73    0.51
  -1 -14  -9    0.47    0.50
  -1 -14 -10    4.02    0.56
  -1 -14 -10    4.10    0.61
  -1 -14 -11    0.04    0.43
  -1 -14 -11    0.37    0.43
  -1 -14 -12    1.43    0.45
  -1 -14 -12    1.24    0.44
  -1 -14 -13    0.36    0.36
  -1 -14 -13    0.62    0.38
  -1 -14 -14   -0.01    0.32
  -1 -15   8    1.46    0.50
  -1 -15   7   -0.13    0.55
  -1 -15   6    0.41    0.41
  -1 -15   5    6.50    0.67
  -1 -15   5    6.47    0.66
  -1 -15   5    5.80    0.81
  -1 -15   4    1.20    0.54
  -1 -15   4    1.25    0.53
  -1 -15   4    1.44    0.55
  -1 -15   3    0.14    0.49
  -1 -15   3    1.02    0.58
  -1 -15   2   14.89    1.07
  -1 -15   2   12.60    0.98
  -1 -15   2   14.79    1.06
  -1 -15   1    9.32    0.89
  -1 -15   1    7.25    0.85
  -1 -15   1    7.81    0.79
  -1 -15   0    1.98    0.59
  -1 -15   0    0.15    1.93
  -1 -15  -1    0.40    0.59
  -1 -15  -1    0.06    0.63
  -1 -15  -1    0.24    0.52
  -1 -15  -2    1.46    0.62
  -1 -15  -2    1.13    0.55
  -1 -15  -2    0.57    0.65
  -1 -15  -3   10.64    1.00
  -1 -15  -3   11.61    0.96
  -1 -15  -3   10.94    0.91
  -1 -15  -4    3.50    0.70
  -1 -15  -4    3.86    0.74
  -1 -15  -4    4.06    0.67
  -1 -15  -5    1.12    0.54
  -1 -15  -5    1.56    0.62
  -1 -15  -5    0.64    0.56
  -1 -15  -5    1.43    0.60
  -1 -15  -6    0.69    0.54
  -1 -15  -6    0.39    0.49
  -1 -15  -6    0.05    0.52
  -1 -15  -6    0.51    0.52
  -1 -15  -7    6.52    0.73
  -1 -15  -7    6.11    0.67
  -1 -15  -7    5.19    0.67
  -1 -15  -8    0.06    0.44
  -1 -15  -8    0.37    0.47
  -1 -15  -8    0.15    0.46
  -1 -15  -9   18.90    1.06
  -1 -15  -9   21.15    1.11
  -1 -15 -10    6.14    0.59
  -1 -16   5    3.87    0.48
  -1 -16   5    3.69    0.59
  -1 -16   4    1.27    0.56
  -1 -16   4    1.61    0.45
  -1 -16   4    1.44    0.45
  -1 -16   3    1.77    0.50
  -1 -16   3    1.75    0.50
  -1 -16   2    0.43    0.49
  -1 -16   2    0.38    0.50
  -1 -16   1   -0.29    0.50
  -1 -16   1    0.31    0.55
  -1 -16   0    0.61    0.58
  -1 -16  -1    4.50    0.72
  -1 -16  -1    5.25    0.71
  -1 -16  -2    2.55    0.61
  -1 -16  -2    3.04    0.67
  -1 -16  -3    1.33    0.57
  -1 -16  -3    0.73    0.58
  -1 -16  -4   -0.13    0.55
  -1 -16  -4   -0.21    0.49
  -1 -16  -4    0.07    0.48
  -1 -16  -5    1.50    0.56
  -1 -16  -5    1.97    0.55
  -1 -16  -5    1.95    0.53
  -1 -16  -6   17.30    1.05
  -1 -16  -6   17.21    1.02
  -1 -16  -6   17.01    1.02
  -1 -16  -7    4.59    0.60
  -1 -16  -7    4.48    0.58
  -1 -17   3   -0.82    0.43
  -1 -17   3    0.56    0.34
  -1 -17   2    0.87    0.49
  -1 -17   2    2.22    0.43
  -1 -17   2    2.14    0.45
  -1 -17   1    9.20    0.71
  -1 -17   1    9.77    0.71
  -1 -17   1    9.72    0.73
  -1 -17   0   -1.48    1.13
  -1 -17   0    0.05    0.46
  -1 -17  -1    2.37    0.53
  -1 -17  -1    1.92    0.50
  -1 -17  -2   20.41    1.11
  -1 -17  -2   22.05    1.14
  -1 -17  -3   36.08    1.62
  -1 -17  -3   39.27    1.63
  -1 -17  -3   34.60    1.58
  -1 -17  -4    4.05    0.59
  -1 -17  -4    3.52    0.56
  -1 -17  -4    2.95    0.51
  -1 -17  -5    3.69    0.51
  -1 -17  -5    3.51    0.48
  -1 -17  -5    3.37    0.53
  -1 -17  -6   15.37    0.84
  -1 -17  -6   15.68    0.86
   2 -16  -4    8.46    0.66
   2 -16  -3    3.95    0.57
   2 -16  -3    4.06    0.51
   2 -16  -2    8.54    0.72
   2 -16  -2    9.03    0.68
   2 -16  -1    1.01    0.43
   2 -16  -1    0.51    0.45
   2 -16   0    0.47    0.44
   2 -16   0    1.26    0.45
   2 -16   1    1.47    0.47
   2 -16   2    0.53    0.40
   2 -16   2    1.35    0.43
   2 -16   3    0.45    0.38
   2 -16   3    0.63    0.38
   2 -15  -5    0.39    0.49
   2 -15  -4   12.07    0.94
   2 -15  -4   31.44    1.73
   2 -15  -3    1.55    0.56
   2 -15  -3    2.49    0.57
   2 -15  -2    0.80    0.51
   2 -15  -2   19.38    1.78
   2 -15  -1    1.28    0.56
   2 -15  -1   25.80    1.91
   2 -15   0   38.24    2.03
   2 -15   0   12.18    1.00
   2 -15   1   60.31    2.05
   2 -15   1   19.57    2.28
   2 -15   2   45.61    1.71
   2 -15   2   15.75    1.98
   2 -15   3   17.88    1.14
   2 -15   3   10.67    1.52
   2 -15   4    5.19    0.59
   2 -15   4   -2.04    0.84
   2 -15   5   27.29    1.04
   2 -15   5    0.12    1.33
   2 -15   6    2.12    0.56
   2 -14  -5    0.95    0.57
   2 -14  -4   14.19    1.26
   2 -14  -4   66.68    1.80
   2 -14  -3    2.96    0.73
   2 -14  -3   61.88    1.65
   2 -14  -2    4.34    0.85
   2 -14  -2   70.75    1.80
   2 -14  -1   19.89    2.95
   2 -14  -1   80.75    2.60
   2 -14   0   14.56    2.84
   2 -14   0   81.01    2.55
   2 -14   1   47.96    2.12
   2 -14   1   -5.96    2.41
   2 -14   2   93.20    2.90
   2 -14   2   41.45    2.93
   2 -14   3   68.32    2.72
   2 -14   4   43.11    1.98
   2 -14   5   25.62    1.35
   2 -14   5   16.44    1.67
   2 -14   6   -2.05    0.78
   2 -14   8    2.06    0.53
   2 -13  -5   25.08    1.46
   2 -13  -4   10.93    1.04
   2 -13  -4   30.31    1.43
   2 -13  -3   36.11    1.84
   2 -13  -2    2.65    2.42
   2 -13  -2   36.49    1.72
   2 -13  -1   19.29    2.72
   2 -13  -1   39.24    1.91
   2 -13   0   31.64    3.13
   2 -13   0   60.83    2.44
   2 -13   1   66.05    2.45
   2 -13   1   17.90    3.09
   2 -13   2   12.53    3.07
   2 -13   2   85.28    2.73
   2 -13   4   41.68    2.69
   2 -13   4   72.80    2.65
   2 -13   5   43.87    1.86
   2 -13   5   18.60    2.06
   2 -13   6    6.50    1.56
   2 -13   6   20.54    1.30
   2 -13   7   -0.82    0.81
   2 -13   9   11.93    0.83
   2 -12 -14    4.71    0.53
   2 -12 -14    6.06    0.52
   2 -12 -13    2.83    0.47
   2 -12 -13    2.56    0.53
   2 -12 -12    3.01    0.57
   2 -12 -12    2.90    0.50
   2 -12 -11    1.09    0.46
   2 -12 -11    1.12    0.54
   2 -12 -10    0.81    0.56
   2 -12 -10    0.49    0.44
   2 -12  -5    6.52    1.11
   2 -12  -4   30.03    1.29
   2 -12  -4    2.30    1.02
   2 -12  -3   87.27    4.03
   2 -12  -3  125.66    4.05
   2 -12  -2   22.19    2.49
   2 -12  -2   48.79    2.16
   2 -12  -1    0.17    2.36
   2 -12  -1   23.83    1.54
   2 -12   0   38.34    3.13
   2 -12   0   53.46    2.39
   2 -12   1   42.44    2.03
   2 -12   1   23.45    2.89
   2 -12   2   15.10    2.84
   2 -12   2   39.69    2.04
   2 -12   3    9.92    2.62
   2 -12   4   -3.48    2.85
   2 -12   4   75.36    2.45
   2 -12   5   50.57    2.22
   2 -12   5   34.36    2.27
   2 -12   6   29.07    1.69
   2 -12   6   17.35    1.79
  -2  12  -7    2.06    0.68
   2 -12   7    4.33    1.50
   2 -12   8   -2.83    0.99
  -2  12  -8    1.61    0.65
  -2  12  -9    1.96    0.62
  -2  12 -10    5.91    0.70
   2 -12  10    3.64    0.63
  -2  12 -11    0.51    0.49
   2 -11 -15    1.04    0.40
   2 -11 -15    0.23    0.42
   2 -11 -14    0.39    0.44
   2 -11 -13    9.05    0.72
   2 -11 -13    6.55    0.76
   2 -11 -12    2.93    0.57
   2 -11 -12    2.73    0.67
   2 -11 -11    6.57    0.82
   2 -11 -11    7.95    0.74
   2 -11 -10   27.12    1.51
   2 -11 -10   27.31    1.39
   2 -11  -9   26.06    1.46
   2 -11  -9   22.87    1.27
   2 -11  -8   10.13    0.94
   2 -11  -5   48.37    2.01
   2 -11  -5   35.96    1.87
   2 -11  -4   11.41    1.05
   2 -11  -4   11.60    0.99
   2 -11  -3   13.81    1.16
   2 -11  -3   16.78    1.10
   2 -11  -2   22.27    1.77
   2 -11  -2   33.48    1.86
   2 -11  -1   12.61    1.78
   2 -11  -1   31.12    1.85
   2 -11   0   33.24    1.62
   2 -11   0   31.31    1.86
   2 -11   1   14.98    1.12
   2 -11   1   20.17    2.58
   2 -11   1   21.30    1.61
   2 -11   2   17.44    2.60
   2 -11   2    2.98    0.64
   2 -11   3   19.39    2.64
   2 -11   4   21.35    2.84
   2 -11   4   53.95    2.37
   2 -11   5   43.21    2.19
   2 -11   6   38.44    1.67
   2 -11   6   31.73    1.72
   2 -11   7   25.69    1.64
   2 -11   7   26.82    1.51
   2 -11   8    1.37    1.27
  -2  11  -8    0.58    0.70
   2 -11   8    2.12    1.13
  -2  11  -9    6.99    0.89
  -2  11 -10    7.11    0.86
   2 -11  10    6.67    0.81
  -2  11 -11   14.45    1.04
  -2  11 -12    2.84    0.61
  -2  11 -13    1.69    0.49
   2 -10 -16    1.88    0.43
   2 -10 -16    2.04    0.47
   2 -10 -15    0.94    0.45
   2 -10 -15    0.65    0.52
   2 -10 -14   12.88    0.96
   2 -10 -14   14.14    0.93
   2 -10 -13    0.27    0.57
   2 -10 -13    0.56    0.52
   2 -10 -12    1.79    0.60
   2 -10 -12    2.53    0.69
   2 -10 -11    2.87    0.61
   2 -10 -11    2.90    0.73
   2 -10 -10    6.53    0.87
   2 -10 -10    6.33    0.73
   2 -10  -9    0.70    0.51
   2 -10  -9   -0.37    0.64
   2 -10  -8   13.23    1.10
   2 -10  -8   13.36    0.94
   2 -10  -7   84.48    3.35
   2 -10  -6    5.18    0.77
   2 -10  -5   11.75    0.99
   2 -10  -5   12.17    0.95
   2 -10  -4   16.94    1.19
   2 -10  -4   18.67    1.16
   2 -10  -3  103.81    3.74
   2 -10  -3   99.84    3.65
   2 -10  -2   12.09    1.03
   2 -10  -2   12.58    1.08
   2 -10  -2   10.96    0.88
   2 -10  -2   13.22    1.02
   2 -10  -1   46.56    2.60
   2 -10  -1   48.41    2.46
   2 -10   0  301.32   10.81
   2 -10   0  341.84   11.05
   2 -10   0  310.14   10.93
   2 -10   0  340.50   10.91
   2 -10   1   47.48    2.43
   2 -10   1   42.29    2.75
   2 -10   2  285.28    9.65
   2 -10   2  299.54    9.78
   2 -10   3    2.92    0.67
   2 -10   3    8.18    1.38
   2 -10   4    0.37    2.14
   2 -10   4    1.65    0.59
  -2  10  -5    4.08    0.76
   2 -10   5    3.33    0.67
   2 -10   6   11.84    1.63
  -2  10  -6    9.34    1.04
   2 -10   7   51.98    2.33
   2 -10   7   56.80    2.44
   2 -10   8   12.77    1.14
   2 -10   8    9.56    1.11
   2 -10   9    9.48    1.10
  -2  10  -9   12.61    1.11
  -2  10 -10   11.31    1.02
   2 -10  10    3.78    0.96
  -2  10 -11    4.05    0.81
  -2  10 -12    0.99    0.68
  -2  10 -13    2.70    0.66
  -2  10 -14    0.92    0.49
   2  -9 -17    1.77    0.41
   2  -9 -17    0.91    0.41
   2  -9 -16    3.47    0.56
   2  -9 -16    3.88    0.54
   2  -9 -15    4.27    0.63
   2  -9 -15    3.47    0.64
   2  -9 -15    3.58    0.61
   2  -9 -14   21.84    1.27
   2  -9 -14   24.27    1.29
   2  -9 -14   21.17    1.30
   2  -9 -13   18.77    1.29
   2  -9 -13   22.37    1.25
   2  -9 -13   19.75    1.25
   2  -9 -12    1.34    0.66
   2  -9 -12    1.31    0.59
   2  -9 -12    0.34    0.62
   2  -9 -11    0.91    0.68
   2  -9 -11    1.35    0.61
   2  -9 -10   18.00    1.28
   2  -9 -10   17.46    1.17
   2  -9  -9    5.18    0.70
   2  -9  -9    4.87    0.80
   2  -9  -9    4.62    0.81
   2  -9  -8   31.68    1.71
   2  -9  -8   29.18    1.50
   2  -9  -8   29.17    1.62
   2  -9  -7    6.99    0.70
   2  -9  -7    6.63    0.81
   2  -9  -7    7.25    0.84
   2  -9  -6    7.81    0.81
   2  -9  -6    8.30    0.84
   2  -9  -5   11.44    0.92
   2  -9  -5   13.74    0.98
   2  -9  -4    2.54    0.60
   2  -9  -4    3.41    0.60
   2  -9  -4    3.08    0.67
   2  -9  -3   27.44    1.32
   2  -9  -3   27.51    1.51
   2  -9  -3   30.68    1.47
   2  -9  -2  129.15    4.62
   2  -9  -2  133.36    4.55
   2  -9  -2  131.46    4.70
   2  -9  -1   56.57    2.36
   2  -9  -1   60.13    2.30
   2  -9  -1   58.13    2.44
   2  -9   0    7.48    0.71
   2  -9   0    6.86    0.84
   2  -9   0    6.36    0.77
   2  -9   1   23.72    1.23
   2  -9   1    2.93    0.59
   2  -9   2    3.31    0.71
   2  -9   2    3.05    1.64
   2  -9   2    2.81    0.54
   2  -9   3  133.37    5.16
   2  -9   3  143.65    5.16
   2  -9   3  146.52    5.38
   2  -9   3  147.27    5.26
   2  -9   4   25.17    1.38
  -2   9  -4   22.66    1.31
   2  -9   4   27.05    1.66
   2  -9   4   29.41    2.28
   2  -9   5  163.47    5.70
  -2   9  -5  164.55    5.64
   2  -9   5  162.30    5.74
   2  -9   6   43.38    1.91
  -2   9  -6   45.52    1.90
   2  -9   6   44.19    1.98
   2  -9   7   60.94    2.67
  -2   9  -7   62.43    2.67
   2  -9   7   67.19    2.76
   2  -9   7   58.46    2.67
   2  -9   8   78.69    3.16
  -2   9  -8   75.06    3.15
  -2   9  -8   75.17    3.03
   2  -9   9   35.11    1.80
  -2   9  -9   32.61    1.79
  -2   9  -9   31.02    1.64
  -2   9 -10   71.09    2.90
   2  -9  10   71.13    2.83
  -2   9 -10   64.50    2.73
  -2   9 -11   13.90    1.15
  -2   9 -11   12.18    1.02
  -2   9 -12   14.93    1.16
  -2   9 -12   13.57    1.03
  -2   9 -13    0.75    0.59
  -2   9 -14    3.09    0.59
  -2   9 -15    0.67    0.47
   2  -8 -17    0.63    0.45
   2  -8 -17    0.44    0.39
   2  -8 -16    0.19    0.49
   2  -8 -16    0.63    0.47
   2  -8 -15    1.07    0.59
   2  -8 -14    3.88    0.74
   2  -8 -14    5.10    0.78
   2  -8 -13   80.87    3.31
   2  -8 -13   78.82    3.38
   2  -8 -12   11.70    1.02
   2  -8 -12    9.91    1.02
   2  -8 -12   12.07    0.99
   2  -8 -11    5.29    0.81
   2  -8 -11    4.64    0.77
   2  -8 -11    6.17    0.89
   2  -8 -10   39.98    1.99
   2  -8 -10   35.16    1.90
   2  -8 -10   34.76    1.79
   2  -8 -10   38.14    1.86
   2  -8  -9   11.25    1.02
   2  -8  -9   10.11    1.00
   2  -8  -9    9.12    0.93
   2  -8  -9   11.00    0.90
   2  -8  -8    0.77    0.49
   2  -8  -8    0.35    0.57
   2  -8  -8    1.08    0.64
   2  -8  -7    2.22    0.61
   2  -8  -7    1.23    0.50
   2  -8  -6   11.72    0.82
   2  -8  -6   12.51    0.92
   2  -8  -6   12.66    0.95
   2  -8  -5    5.14    0.66
   2  -8  -4    1.12    0.49
   2  -8  -4    1.31    0.36
   2  -8  -3    1.86    0.41
   2  -8  -3    2.22    0.52
   2  -8  -2  367.02   12.06
   2  -8  -2  359.36   12.00
   2  -8  -1  135.45    4.74
   2  -8  -1  132.94    4.72
   2  -8   0  114.95    4.10
   2  -8   0  111.22    4.06
   2  -8   1    6.14    0.62
   2  -8   1    7.05    0.72
   2  -8   2   11.11    0.90
   2  -8   2   11.30    0.86
   2  -8   2   11.36    0.97
   2  -8   3   41.08    1.84
   2  -8   3   37.37    1.91
   2  -8   3   39.70    1.91
   2  -8   4    2.04    0.62
  -2   8  -4    2.44    0.60
   2  -8   4    2.05    0.51
  -2   8  -5    1.74    0.63
   2  -8   5    1.64    0.52
   2  -8   5    0.02    1.48
   2  -8   6    1.55    0.80
  -2   8  -6    1.06    0.67
   2  -8   6    0.92    0.50
  -2   8  -7   20.91    1.21
  -2   8  -7   18.78    1.26
   2  -8   7   18.01    1.23
   2  -8   8    3.40    0.82
  -2   8  -8    1.94    0.75
  -2   8  -8    1.74    0.63
   2  -8   8    1.43    0.59
   2  -8   9   29.59    1.73
  -2   8  -9   33.71    1.69
  -2   8  -9   34.38    1.80
   2  -8   9   32.75    1.73
  -2   8 -10    0.98    0.83
  -2   8 -10    0.66    0.70
   2  -8  10   -0.39    0.82
  -2   8 -11   39.44    1.95
  -2   8 -11   40.99    2.06
  -2   8 -12    1.47    0.70
  -2   8 -13    1.89    0.69
  -2   8 -14    1.73    0.63
  -2   8 -14    1.36    0.68
  -2   8 -15    7.88    0.79
  -2   8 -15    7.93    0.71
  -2   8 -16   -0.04    0.43
   2  -7 -18    0.12    0.39
   2  -7 -18    0.14    0.39
   2  -7 -17    4.96    0.58
   2  -7 -17    4.46    0.61
   2  -7 -17    5.04    0.63
   2  -7 -16    0.86    0.55
   2  -7 -16    0.25    0.49
   2  -7 -16    0.87    0.55
   2  -7 -15    6.87    0.81
   2  -7 -15    7.20    0.78
   2  -7 -14   77.15    3.04
   2  -7 -14   71.74    3.03
   2  -7 -13    1.82    0.74
   2  -7 -12   19.46    1.31
   2  -7 -12   21.12    1.28
   2  -7 -12   18.52    1.32
   2  -7 -12   17.20    1.15
   2  -7 -11    3.03    0.77
   2  -7 -11    2.06    0.67
   2  -7 -11    2.22    0.72
   2  -7 -11    2.47    0.72
   2  -7 -11    2.42    0.62
   2  -7 -10   37.13    1.91
   2  -7 -10   37.69    1.82
   2  -7 -10   39.52    1.98
   2  -7 -10   35.76    1.83
   2  -7  -9   13.64    1.05
   2  -7  -9   11.35    0.97
   2  -7  -9   12.99    0.96
   2  -7  -9   12.00    1.04
   2  -7  -8    4.31    0.69
   2  -7  -8    5.17    0.73
   2  -7  -8    5.10    0.65
   2  -7  -8    5.10    0.73
   2  -7  -7    0.23    0.50
   2  -7  -7    0.72    0.46
   2  -7  -7    0.71    0.49
   2  -7  -6    3.17    0.58
   2  -7  -5   61.74    2.49
   2  -7  -4    1.49    0.49
   2  -7  -4    1.97    0.34
   2  -7  -3    2.82    0.50
   2  -7  -3    4.04    0.47
   2  -7  -3    3.89    0.42
   2  -7  -2   47.80    1.96
   2  -7  -2   47.73    1.88
   2  -7  -2   48.86    1.92
   2  -7  -1  323.17   10.65
   2  -7  -1  322.24   10.69
   2  -7   0   14.68    0.88
   2  -7   0   14.31    0.84
   2  -7   1  150.14    5.25
   2  -7   1  150.48    5.21
   2  -7   2   34.58    1.55
   2  -7   2   33.92    1.51
   2  -7   3   26.48    1.29
   2  -7   3   26.99    1.34
   2  -7   4   17.14    1.01
   2  -7   5   18.21    1.13
  -2   7  -5   16.19    1.01
   2  -7   5   15.35    0.99
   2  -7   6   23.68    1.27
   2  -7   6   22.32    1.28
  -2   7  -6   22.08    1.18
  -2   7  -6   20.82    1.22
   2  -7   7   17.87    1.10
  -2   7  -7   17.24    1.03
  -2   7  -7   19.12    1.14
   2  -7   7   17.08    1.09
   2  -7   8    5.02    0.71
  -2   7  -8    5.85    0.84
   2  -7   8    5.55    0.83
  -2   7  -8    4.44    0.74
   2  -7   8    6.43    0.84
   2  -7   9   27.52    1.51
   2  -7   9   24.57    1.49
  -2   7  -9   26.68    1.47
  -2   7  -9   27.24    1.54
   2  -7   9   24.81    1.47
   2  -7  10   47.52    2.30
  -2   7 -10   51.35    2.28
  -2   7 -11   51.36    2.34
  -2   7 -12   12.82    1.11
  -2   7 -12   13.90    1.20
  -2   7 -13   13.15    1.15
  -2   7 -13   11.92    1.06
  -2   7 -14    2.01    0.70
  -2   7 -14    2.89    0.78
  -2   7 -15    0.17    0.60
  -2   7 -15    0.09    0.57
  -2   7 -16    2.30    0.57
  -2   7 -16    1.82    0.53
   2  -6 -18    1.28    0.43
   2  -6 -18    1.20    0.47
   2  -6 -17    0.73    0.54
   2  -6 -17    1.02    0.52
   2  -6 -17    0.49    0.44
   2  -6 -16    2.09    0.65
   2  -6 -16    3.56    0.64
   2  -6 -16    3.11    0.67
   2  -6 -15    6.24    0.78
   2  -6 -15    4.46    0.80
   2  -6 -15    5.99    0.83
   2  -6 -14   38.32    1.97
   2  -6 -14   37.25    2.01
   2  -6 -13  104.44    3.90
   2  -6 -13  100.24    3.91
   2  -6 -13   93.59    3.92
   2  -6 -12   25.27    1.52
   2  -6 -11    2.43    0.61
   2  -6 -11    1.83    0.69
   2  -6 -10   15.45    1.17
   2  -6 -10   16.98    1.12
   2  -6 -10   16.57    1.17
   2  -6 -10   16.55    1.21
   2  -6 -10   17.34    1.06
   2  -6  -9   17.74    1.19
   2  -6  -9   17.60    1.19
   2  -6  -9   17.68    1.16
   2  -6  -9   18.92    1.13
   2  -6  -8    0.29    0.49
   2  -6  -8    0.79    0.53
   2  -6  -8    0.54    0.49
   2  -6  -8    0.16    0.47
   2  -6  -8    0.22    0.52
   2  -6  -7    1.00    0.48
   2  -6  -7    1.24    0.50
   2  -6  -6   27.19    1.31
   2  -6  -6   28.45    1.40
   2  -6  -5   69.65    2.66
   2  -6  -5   65.50    2.57
   2  -6  -5   69.55    2.47
   2  -6  -4    3.38    0.36
   2  -6  -4    3.92    0.53
   2  -6  -3  109.80    3.88
   2  -6  -3  114.44    3.86
   2  -6  -3  113.30    3.99
   2  -6  -2   17.44    0.88
   2  -6  -2   16.05    0.91
   2  -6  -2   17.08    0.84
   2  -6  -1  165.24    5.67
   2  -6  -1  159.13    5.72
   2  -6   0 1792.46   58.31
   2  -6   0 1842.32   58.28
   2  -6   1   81.34    3.00
   2  -6   1   84.51    3.03
   2  -6   2   17.77    0.91
   2  -6   2   15.30    0.90
   2  -6   3    2.16    0.41
   2  -6   4   70.46    2.68
   2  -6   4   68.74    2.66
   2  -6   5   18.09    1.02
   2  -6   5   17.97    1.05
   2  -6   6    2.50    0.50
  -2   6  -7   63.79    2.53
   2  -6   7   62.47    2.54
   2  -6   7   65.78    2.57
   2  -6   7   63.19    2.47
  -2   6  -7   63.89    2.48
   2  -6   8    7.92    0.78
   2  -6   8    8.94    0.86
   2  -6   8    8.48    0.83
  -2   6  -8    9.50    0.88
  -2   6  -8    8.32    0.79
   2  -6   9   12.17    1.04
  -2   6  -9    7.79    0.87
  -2   6 -10    2.95    0.77
   2  -6  10    2.86    0.79
  -2   6 -10    3.56    0.87
  -2   6 -10    3.39    0.75
   2  -6  11   55.89    2.47
  -2   6 -11   54.24    2.46
  -2   6 -11   54.52    2.52
  -2   6 -12    8.00    1.07
  -2   6 -12    6.88    1.00
  -2   6 -13    3.06    0.84
  -2   6 -13    2.72    0.85
  -2   6 -14    1.67    0.72
  -2   6 -14    3.18    0.80
  -2   6 -15    6.10    0.82
  -2   6 -15    6.45    0.85
  -2   6 -16    1.70    0.59
  -2   6 -16    0.79    0.58
  -2   6 -17    0.57    0.45
  -2   6 -17    0.98    0.48
   2  -5 -18   10.51    0.77
   2  -5 -18    9.16    0.71
   2  -5 -17    1.63    0.59
   2  -5 -17    2.00    0.50
   2  -5 -17    1.75    0.59
   2  -5 -16    2.15    0.59
   2  -5 -16    0.14    0.59
   2  -5 -16    1.02    0.62
   2  -5 -15    0.28    0.67
   2  -5 -15    0.99    0.69
   2  -5 -15    0.74    0.57
   2  -5 -14    0.27    0.69
   2  -5 -14    0.14    0.61
   2  -5 -14    0.43    0.67
   2  -5 -13   31.55    1.69
   2  -5 -13   33.64    1.77
   2  -5 -13   32.32    1.78
   2  -5 -13   32.97    1.62
   2  -5 -12   23.21    1.47
   2  -5 -12   22.14    1.44
   2  -5 -12   21.37    1.38
   2  -5 -12   22.65    1.36
   2  -5 -11   99.60    3.85
   2  -5 -11  101.17    3.82
   2  -5 -11  104.07    3.77
   2  -5 -11   95.44    3.90
   2  -5 -11   96.28    3.89
   2  -5 -10    1.03    0.48
   2  -5 -10    0.49    0.59
   2  -5 -10    0.88    0.59
   2  -5  -9    1.02    0.50
   2  -5  -9    1.15    0.59
   2  -5  -9    0.98    0.56
   2  -5  -9    1.18    0.46
   2  -5  -8  105.49    3.87
   2  -5  -8  105.04    3.93
   2  -5  -7    0.72    0.49
   2  -5  -7    1.77    0.51
   2  -5  -6   34.89    1.52
   2  -5  -6   33.94    1.56
   2  -5  -5  178.39    6.29
   2  -5  -5  179.86    6.22
   2  -5  -5  189.85    6.11
   2  -5  -4  161.15    5.49
   2  -5  -4  160.99    5.66
   2  -5  -4  172.42    5.52
   2  -5  -4  167.24    5.62
   2  -5  -3  104.05    3.70
   2  -5  -3  104.72    3.79
   2  -5  -3  109.20    3.78
   2  -5  -3  112.56    3.67
   2  -5  -2    3.16    0.43
   2  -5  -2    3.04    0.45
   2  -5  -2    3.04    0.34
   2  -5  -1  274.48    9.02
   2  -5  -1  267.12    9.04
   2  -5  -1  278.58    8.97
   2  -5   0  228.10    7.59
   2  -5   0  228.50    7.54
   2  -5   1  247.83    8.20
   2  -5   1  246.11    8.16
   2  -5   2  448.68   14.57
   2  -5   2  445.55   14.61
   2  -5   3  574.56   18.67
   2  -5   4  177.12    6.04
   2  -5   4  177.00    6.04
   2  -5   5   34.48    1.46
   2  -5   5   29.67    1.41
   2  -5   5   31.73    1.30
   2  -5   6  154.65    5.29
   2  -5   6  157.40    5.43
   2  -5   6  155.47    5.44
   2  -5   7    6.83    0.56
   2  -5   7    6.68    0.65
   2  -5   8   14.87    0.98
  -2   5  -8   13.67    0.95
  -2   5  -9    6.99    0.77
   2  -5   9    6.53    0.77
  -2   5  -9    6.84    0.81
  -2   5 -10  106.94    3.99
   2  -5  10   99.08    3.93
   2  -5  10  105.34    3.98
  -2   5 -10  104.10    3.95
  -2   5 -10  104.57    3.99
  -2   5 -11    6.60    0.96
  -2   5 -11    8.26    0.95
   2  -5  11    6.83    0.81
   2  -5  11    7.85    0.91
  -2   5 -11    6.62    0.93
  -2   5 -12   23.03    1.48
  -2   5 -12   23.47    1.52
   2  -5  12   21.81    1.41
   2  -5  13    2.26    0.73
  -2   5 -13    1.95    0.83
  -2   5 -13    1.61    0.75
  -2   5 -14   28.32    1.63
  -2   5 -14   28.63    1.63
  -2   5 -15    6.90    0.89
  -2   5 -16    1.11    0.63
  -2   5 -17    0.44    0.50
  -2   5 -18    1.78    0.43
   2  -4 -18    0.62    0.44
   2  -4 -17   -0.11    0.43
   2  -4 -17    0.25    0.54
   2  -4 -16    9.23    0.82
   2  -4 -16    7.80    0.88
   2  -4 -15    0.45    0.60
   2  -4 -15    0.66    0.66
   2  -4 -15    1.17    0.75
   2  -4 -14   12.53    1.16
   2  -4 -14   14.63    1.10
   2  -4 -14   13.81    1.17
   2  -4 -13   98.35    3.82
   2  -4 -13   91.39    3.81
   2  -4 -13   96.65    3.72
   2  -4 -13   97.66    3.68
   2  -4 -12   19.69    1.35
   2  -4 -12   19.86    1.23
   2  -4 -12   19.26    1.17
   2  -4 -12   20.41    1.33
   2  -4 -12   19.01    1.34
   2  -4 -12   18.75    1.30
   2  -4 -11    2.58    0.62
   2  -4 -11    2.84    0.57
   2  -4 -11    2.79    0.75
   2  -4 -11    3.15    0.71
   2  -4 -11    2.78    0.71
   2  -4 -11    3.02    0.73
   2  -4 -10   53.80    2.29
   2  -4 -10   52.44    2.34
   2  -4 -10   53.96    2.37
   2  -4 -10   58.13    2.29
   2  -4 -10   54.69    2.37
   2  -4 -10   55.95    2.37
   2  -4  -9   12.80    0.96
   2  -4  -9   13.47    0.90
   2  -4  -9   12.02    0.94
   2  -4  -9   12.97    0.95
   2  -4  -9   13.55    0.95
   2  -4  -8   13.68    0.92
   2  -4  -7   81.03    3.02
   2  -4  -6  246.54    8.07
   2  -4  -6  235.07    8.10
   2  -4  -5   30.69    1.31
   2  -4  -5   27.75    1.31
   2  -4  -4   98.35    3.51
   2  -4  -4   98.28    3.54
   2  -4  -4  105.59    3.40
   2  -4  -4   97.55    3.38
   2  -4  -3   51.29    1.96
   2  -4  -3   50.56    1.86
   2  -4  -3   50.93    1.93
   2  -4  -3   52.49    1.82
   2  -4  -2   29.06    1.20
   2  -4  -2   30.12    1.25
   2  -4  -2   29.81    1.13
   2  -4  -2   29.99    1.26
   2  -4  -1   16.38    0.81
   2  -4  -1   15.14    0.69
   2  -4  -1   15.35    0.78
   2  -4   0  397.37   12.86
   2  -4   0  397.49   12.92
   2  -4   0  396.09   12.92
   2  -4   1  709.12   22.27
   2  -4   1  675.04   22.11
   2  -4   1  726.70   22.32
   2  -4   2    4.24    0.41
   2  -4   2    4.76    0.30
   2  -4   2    4.54    0.44
   2  -4   3  386.79   12.58
   2  -4   3  382.65   12.73
   2  -4   3  400.74   12.72
   2  -4   4  141.90    4.86
   2  -4   4  140.13    4.87
   2  -4   4  144.09    4.88
   2  -4   5   98.79    3.63
   2  -4   5  103.01    3.64
   2  -4   5  106.29    3.66
   2  -4   6    6.41    0.59
   2  -4   6    7.02    0.61
   2  -4   6    6.74    0.61
   2  -4   7    1.23    0.45
   2  -4   7    1.12    0.40
   2  -4   7    1.38    0.46
  -2   4  -8    6.25    0.59
   2  -4   8    6.11    0.64
   2  -4   9    3.16    0.60
  -2   4  -9    3.40    0.64
  -2   4  -9    2.40    0.65
  -2   4 -10    9.71    0.91
  -2   4 -10    9.15    0.91
  -2   4 -10    9.67    0.89
   2  -4  10   10.61    0.86
   2  -4  10    9.29    0.88
   2  -4  10    9.81    0.87
   2  -4  11   40.06    2.01
   2  -4  11   43.22    2.05
  -2   4 -11   46.08    2.10
  -2   4 -11   42.15    2.06
  -2   4 -11   46.11    2.12
   2  -4  12  140.45    5.46
   2  -4  12  152.61    5.46
  -2   4 -12  152.90    5.48
   2  -4  13   45.77    2.14
  -2   4 -13   42.93    2.15
   2  -4  14    0.24    0.61
  -2   4 -14    0.43    0.73
  -2   4 -15   22.29    1.40
  -2   4 -15   21.26    1.38
   2  -4  15   22.68    1.37
  -2   4 -16    4.53    0.74
  -2   4 -16    3.98    0.75
  -2   4 -17    1.34    0.54
  -2   4 -17    1.09    0.56
  -2   4 -18    3.88    0.55
   2  -3 -19    2.41    0.44
   2  -3 -18    0.42    0.42
   2  -3 -18    0.11    0.52
   2  -3 -17    3.88    0.65
   2  -3 -17    3.73    0.69
   2  -3 -16   12.22    1.03
   2  -3 -16   14.05    1.11
   2  -3 -16   13.12    0.94
   2  -3 -15    0.50    0.65
   2  -3 -15    0.91    0.57
   2  -3 -14   17.11    1.27
   2  -3 -14   16.35    1.14
   2  -3 -13    6.25    0.89
   2  -3 -13    7.29    0.93
   2  -3 -13    6.61    0.89
   2  -3 -13    5.99    0.76
   2  -3 -12   72.85    3.08
   2  -3 -12   71.30    3.08
   2  -3 -12   74.97    2.95
   2  -3 -12   75.34    2.98
   2  -3 -12   75.24    3.08
   2  -3 -11    3.53    0.70
   2  -3 -11    2.91    0.65
   2  -3 -11    3.11    0.67
   2  -3 -11    3.01    0.57
   2  -3 -11    3.30    0.59
   2  -3 -10  126.93    4.52
   2  -3 -10  130.37    4.67
   2  -3 -10  130.31    4.69
   2  -3 -10  123.74    4.56
   2  -3 -10  127.17    4.68
   2  -3  -9   16.52    1.04
   2  -3  -9   15.91    1.02
   2  -3  -8  140.52    4.87
   2  -3  -8  134.54    4.86
   2  -3  -7  165.28    5.57
   2  -3  -7  156.88    5.55
   2  -3  -6    7.25    0.62
   2  -3  -5  185.92    6.26
   2  -3  -4   48.89    1.84
   2  -3  -4   47.70    1.70
   2  -3  -3   41.51    1.50
   2  -3  -3   39.18    1.58
   2  -3  -3   39.80    1.59
   2  -3  -3   42.74    1.46
   2  -3  -2   11.50    0.50
   2  -3  -2   11.07    0.64
   2  -3  -2   10.94    0.59
   2  -3  -2   11.28    0.63
   2  -3  -1   39.39    1.47
   2  -3  -1   39.14    1.49
   2  -3  -1   39.99    1.50
   2  -3  -1   38.08    1.38
   2  -3   0  405.90   13.21
   2  -3   0  413.11   13.26
   2  -3   0  406.04   13.19
   2  -3   0  412.74   13.26
   2  -3   1    4.86    0.36
   2  -3   1    4.56    0.23
   2  -3   1    4.95    0.46
   2  -3   1    4.87    0.40
   2  -3   2  577.53   18.12
   2  -3   2  547.82   17.98
   2  -3   2  576.04   18.10
   2  -3   3   14.70    0.77
   2  -3   3   14.66    0.72
   2  -3   4  304.51   10.07
   2  -3   4  304.21   10.07
   2  -3   4  312.47   10.08
   2  -3   5   98.09    3.49
   2  -3   5  101.45    3.51
   2  -3   6   10.51    0.70
   2  -3   6    9.96    0.68
   2  -3   7   14.26    0.82
   2  -3   7   13.66    0.83
   2  -3   8    5.96    0.59
  -2   3  -8    6.24    0.58
   2  -3   8    6.51    0.61
   2  -3   9    3.49    0.53
  -2   3  -9    3.29    0.52
   2  -3  10    1.95    0.50
   2  -3  10    2.54    0.52
  -2   3 -10    2.53    0.65
   2  -3  10    1.16    0.57
   2  -3  10    1.38    0.54
  -2   3 -10    2.17    0.55
  -2   3 -11   11.07    1.00
   2  -3  11   10.97    0.91
   2  -3  11   10.27    0.92
  -2   3 -11   11.86    1.04
  -2   3 -11   11.36    0.99
  -2   3 -12  141.32    5.08
   2  -3  12  135.16    5.04
  -2   3 -12  140.94    5.12
  -2   3 -12  136.24    5.04
   2  -3  12  130.73    5.05
  -2   3 -13  111.61    4.34
   2  -3  13  112.56    4.32
  -2   3 -13  113.25    4.31
  -2   3 -14   34.35    1.84
  -2   3 -14   36.22    1.83
   2  -3  14   33.98    1.80
   2  -3  15    8.95    0.93
  -2   3 -15    7.24    0.91
  -2   3 -15    9.35    0.98
   2  -3  16    2.33    0.66
  -2   3 -16    2.49    0.72
  -2   3 -16    2.81    0.72
  -2   3 -17    0.02    0.57
  -2   3 -18    0.75    0.49
   2  -2 -19    2.68    0.46
   2  -2 -18    5.96    0.70
   2  -2 -17   -0.30    0.61
   2  -2 -17    0.96    0.53
   2  -2 -16    1.63    0.64
   2  -2 -16    3.38    0.76
   2  -2 -15   11.14    1.07
   2  -2 -15    9.68    0.98
   2  -2 -15   10.80    0.96
   2  -2 -15   10.97    0.90
   2  -2 -14   53.97    2.42
   2  -2 -14   52.26    2.26
   2  -2 -14   51.18    2.42
   2  -2 -14   50.20    2.30
   2  -2 -13    0.52    0.60
   2  -2 -13    0.16    0.63
   2  -2 -13    0.52    0.53
   2  -2 -13   -0.28    0.64
   2  -2 -13    1.15    0.73
   2  -2 -13   -0.10    0.62
   2  -2 -12   31.77    1.59
   2  -2 -12   32.22    1.69
   2  -2 -12   31.32    1.69
   2  -2 -12   31.54    1.69
   2  -2 -12   30.17    1.56
   2  -2 -12   31.40    1.61
   2  -2 -11    6.27    0.68
   2  -2 -11    6.10    0.81
   2  -2 -11    6.03    0.74
   2  -2 -11    6.54    0.80
   2  -2 -11    5.63    0.76
   2  -2 -11    5.92    0.68
   2  -2 -10   11.40    0.89
   2  -2 -10   11.97    0.92
   2  -2 -10   11.13    0.82
   2  -2 -10   11.00    0.90
   2  -2 -10   11.34    0.81
   2  -2  -9    0.53    0.46
   2  -2  -9    0.49    0.45
   2  -2  -8  149.53    5.19
   2  -2  -8  147.56    5.17
   2  -2  -7   19.54    1.03
   2  -2  -7   20.88    1.05
   2  -2  -6   15.13    0.87
   2  -2  -6   15.52    0.87
   2  -2  -5    2.34    0.41
   2  -2  -5    2.80    0.43
   2  -2  -4  112.91    3.72
   2  -2  -4  108.02    3.85
   2  -2  -4  116.13    3.86
   2  -2  -3   19.83    0.86
   2  -2  -3   21.51    0.95
   2  -2  -2    3.19    0.34
   2  -2  -2    3.59    0.24
   2  -2  -2    3.30    0.41
   2  -2  -1   60.28    2.04
   2  -2  -1   62.54    2.17
   2  -2  -1   62.25    2.14
   2  -2  -1   61.77    2.16
   2  -2   0    1.89    0.32
   2  -2   0    1.57    0.25
   2  -2   0    2.10    0.42
   2  -2   0    1.61    0.41
   2  -2   1 1351.95   42.28
   2  -2   1 1338.07   42.34
   2  -2   1 1354.81   42.31
   2  -2   1 1305.90   42.18
   2  -2   2   17.10    0.72
   2  -2   2   15.92    0.74
   2  -2   3  165.31    5.50
   2  -2   4  195.36    6.38
   2  -2   4  189.11    6.37
   2  -2   5   59.71    2.14
   2  -2   5   56.89    2.14
  -2   2  -6   32.55    1.27
   2  -2   6   35.38    1.40
   2  -2   6   36.68    1.43
   2  -2   7    2.32    0.39
   2  -2   7    1.88    0.41
  -2   2  -8  275.99    9.24
   2  -2   8  274.18    9.25
   2  -2   8  283.24    9.19
  -2   2  -9    4.03    0.54
   2  -2   9    2.83    0.47
  -2   2 -10    0.02    0.54
  -2   2 -10    0.47    0.54
  -2   2 -10    0.08    0.48
  -2   2 -10    0.18    0.53
   2  -2  10    0.44    0.42
   2  -2  10    0.28    0.47
  -2   2 -11    5.54    0.70
  -2   2 -11    5.90    0.78
  -2   2 -11    6.81    0.82
  -2   2 -11    4.57    0.66
  -2   2 -11    7.04    0.81
   2  -2  12  196.90    6.95
  -2   2 -12  199.06    6.94
  -2   2 -12  202.01    6.98
  -2   2 -12  194.61    6.93
  -2   2 -12  195.91    7.00
   2  -2  13  167.20    5.91
  -2   2 -13  167.46    5.92
  -2   2 -13  155.97    5.83
  -2   2 -13  165.38    5.86
   2  -2  13  156.34    5.90
  -2   2 -13  163.69    5.95
  -2   2 -14    1.32    0.76
   2  -2  14    1.80    0.69
  -2   2 -14   -0.03    0.71
  -2   2 -14    0.68    0.60
  -2   2 -15    2.15    0.74
   2  -2  15    1.74    0.69
  -2   2 -15    0.96    0.56
  -2   2 -15    0.83    0.70
  -2   2 -16   14.95    1.18
   2  -2  16   16.95    1.16
  -2   2 -17   -0.07    0.59
   2  -2  17    0.41    0.54
  -2   2 -18    1.86    0.56
  -2   2 -19    1.89    0.44
   2  -1 -19    1.88    0.41
   2  -1 -18    0.67    0.52
   2  -1 -17    1.35    0.59
   2  -1 -17    2.01    0.66
   2  -1 -16    1.99    0.66
   2  -1 -16    2.44    0.71
   2  -1 -15    9.58    0.96
   2  -1 -15   10.74    1.01
   2  -1 -15   12.92    1.10
   2  -1 -14    1.79    0.60
   2  -1 -14    2.82    0.84
   2  -1 -14    2.36    0.78
   2  -1 -13    9.90    0.96
   2  -1 -13   10.96    1.00
   2  -1 -13    9.30    1.01
   2  -1 -13    9.58    0.94
   2  -1 -13    9.36    0.86
   2  -1 -12   15.86    1.05
   2  -1 -12   16.64    1.19
   2  -1 -12   16.81    1.18
   2  -1 -12   16.83    1.14
   2  -1 -12   17.85    1.22
   2  -1 -11   84.47    3.33
   2  -1 -11   83.76    3.32
   2  -1 -11   83.09    3.27
   2  -1 -11   82.86    3.20
   2  -1 -11   88.34    3.27
   2  -1 -11   87.88    3.36
   2  -1 -10    1.18    0.51
   2  -1 -10    0.99    0.54
   2  -1 -10    0.62    0.46
   2  -1 -10    0.13    0.44
   2  -1  -9   24.57    1.25
   2  -1  -9   23.35    1.24
   2  -1  -8    2.20    0.51
   2  -1  -8    2.47    0.49
   2  -1  -7    1.68    0.47
   2  -1  -7    1.18    0.41
   2  -1  -6  104.32    3.58
   2  -1  -6   99.04    3.56
   2  -1  -5   46.00    1.75
   2  -1  -5   46.24    1.60
   2  -1  -5   46.19    1.77
   2  -1  -4   66.80    2.38
   2  -1  -4   64.64    2.39
   2  -1  -4   69.01    2.28
   2  -1  -3  278.46    9.21
   2  -1  -3  285.45    9.15
   2  -1  -3  283.01    9.21
   2  -1  -2   57.48    1.99
   2  -1  -2   53.21    1.98
   2  -1  -2   57.68    1.95
   2  -1  -1  521.09   16.86
   2  -1  -1  517.44   16.94
   2  -1  -1  539.77   16.90
   2  -1  -1  543.16   16.96
   2  -1   0  426.13   15.13
   2  -1   0  539.16   15.27
   2  -1   0  583.11   15.23
   2  -1   0  446.12   15.21
   2  -1   1  678.97   21.79
   2  -1   2  269.00    8.77
   2  -1   2  270.07    8.75
   2  -1   3   57.60    2.03
   2  -1   4   37.14    1.38
   2  -1   4   35.63    1.37
   2  -1   5   42.67    1.61
   2  -1   5   42.41    1.58
   2  -1   6   72.48    2.64
  -2   1  -6   75.83    2.60
   2  -1   6   78.25    2.70
  -2   1  -7  206.57    6.96
   2  -1   7  220.70    7.08
   2  -1   7  210.10    6.99
   2  -1   8   59.52    2.15
  -2   1  -8   59.02    2.25
   2  -1   8   58.21    2.24
  -2   1  -9   45.95    1.88
   2  -1   9   43.82    1.81
  -2   1 -10    9.73    0.79
   2  -1  10    9.61    0.71
  -2   1 -10   10.10    0.83
  -2   1 -11    4.15    0.62
  -2   1 -11    3.78    0.66
  -2   1 -11    4.29    0.69
   2  -1  11    4.39    0.65
  -2   1 -11    4.18    0.65
  -2   1 -11    4.37    0.66
  -2   1 -11    4.21    0.65
  -2   1 -12   11.70    1.04
  -2   1 -12   13.68    1.03
  -2   1 -12   12.37    0.95
  -2   1 -12   13.88    1.09
   2  -1  12   12.40    1.01
  -2   1 -12   11.20    0.97
  -2   1 -12   13.03    1.02
   2  -1  13    0.47    0.64
  -2   1 -13    0.47    0.70
  -2   1 -13    0.87    0.74
  -2   1 -13    0.03    0.58
  -2   1 -13    0.74    0.62
   2  -1  14    1.42    0.71
  -2   1 -14    0.82    0.72
  -2   1 -14    1.45    0.69
  -2   1 -15   25.07    1.51
   2  -1  15   25.25    1.48
  -2   1 -15   22.74    1.42
  -2   1 -16   -0.05    0.57
   2  -1  16    0.57    0.63
  -2   1 -16    0.03    0.67
   2  -1  17   15.27    1.06
  -2   1 -17   14.54    1.08
  -2   1 -18    0.51    0.54
   2  -1  18    0.71    0.51
  -2   1 -19   -0.21    0.41
  -2   1 -19    0.18    0.41
   2   0 -18   12.07    0.86
   2   0 -18   13.45    0.85
   2   0 -17    5.74    0.74
   2   0 -17    6.23    0.77
   2   0 -16   18.62    1.24
   2   0 -16   20.08    1.29
   2   0 -15    2.65    0.76
   2   0 -15    3.60    0.80
   2   0 -14    3.81    0.82
   2   0 -14    2.21    0.73
   2   0 -13   39.01    1.94
   2   0 -13   37.72    1.97
   2   0 -12   17.66    1.25
   2   0 -12   19.53    1.25
   2   0 -11    4.95    0.74
   2   0 -11    4.24    0.71
   2   0 -11    4.49    0.61
   2   0 -11    4.23    0.64
   2   0 -10   66.25    2.66
   2   0 -10   66.43    2.64
   2   0 -10   68.49    2.66
   2   0 -10   64.72    2.60
   2   0  -9    8.57    0.72
   2   0  -9    8.07    0.74
   2   0  -8   35.57    1.53
   2   0  -8   32.92    1.49
   2   0  -7    9.91    0.68
   2   0  -7    7.95    0.67
   2   0  -6  273.17    9.24
   2   0  -6  287.81    9.24
   2   0  -5  154.38    5.17
   2   0  -4   27.81    0.99
   2   0  -4   31.89    1.16
   2   0  -3  941.32   30.49
   2   0  -3  982.40   30.58
   2   0  -2 2313.62   73.76
   2   0  -2 2307.78   73.70
   2   0  -1  639.80   20.46
   2   0  -1  658.99   20.42
   2   0  -1  628.62   20.45
   2   0  -1  629.65   20.37
  -2   0   0   51.56    1.73
   2   0   0   52.16    1.83
   2   0   0   56.16    1.80
   2   0   0   51.78    1.81
   2   0   0   53.49    1.81
  -2   0  -1  189.05    6.09
   2   0   2   17.53    0.72
   2   0   2   15.16    0.69
   2   0   3  960.18   30.79
   2   0   3  962.26   30.77
   2   0   4  569.82   18.34
   2   0   4  571.76   18.35
   2   0   5   17.25    0.77
  -2   0  -5   18.24    0.77
   2   0   5   18.53    0.82
   2   0   6  205.37    6.84
  -2   0  -6  211.31    6.87
   2   0   6  209.91    6.91
  -2   0  -7  241.88    7.47
  -2   0  -7  226.18    7.39
   2   0   7  215.73    7.33
   2   0   7  218.59    7.42
  -2   0  -8   49.72    1.91
   2   0   8   46.67    1.86
  -2   0  -9    9.80    0.74
  -2   0  -9    9.23    0.73
   2   0   9   10.05    0.67
  -2   0 -10   43.37    1.85
   2   0  10   41.60    1.75
  -2   0 -11   10.62    0.88
  -2   0 -11   10.56    0.83
  -2   0 -11   11.90    0.91
  -2   0 -11   10.02    0.87
  -2   0 -11   11.18    0.88
  -2   0 -12    4.90    0.75
  -2   0 -12    5.75    0.80
  -2   0 -12    3.72    0.70
  -2   0 -12    4.78    0.79
  -2   0 -12    4.34    0.69
  -2   0 -13  165.57    5.95
  -2   0 -13  162.86    5.94
  -2   0 -13  162.70    5.89
  -2   0 -13  163.51    5.89
   2   0  13  169.98    5.93
  -2   0 -13  160.53    5.94
  -2   0 -14   16.69    1.20
   2   0  14   15.66    1.19
  -2   0 -14   16.40    1.24
  -2   0 -14   15.01    1.16
  -2   0 -14   16.08    1.18
  -2   0 -15    4.81    0.87
   2   0  15    4.92    0.82
  -2   0 -15    4.51    0.81
  -2   0 -16    2.32    0.69
  -2   0 -16    3.15    0.78
  -2   0 -16    3.21    0.75
   2   0  16    2.81    0.72
  -2   0 -17    4.08    0.73
  -2   0 -17    3.77    0.68
   2   0  17    4.34    0.70
   2   0  18    4.55    0.63
  -2   0 -18    6.28    0.72
  -2   0 -19    0.90    0.48
   2   1 -18   11.60    0.78
   2   1 -18   11.76    0.82
   2   1 -17    4.93    0.69
   2   1 -17    4.86    0.74
   2   1 -16    0.39    0.61
   2   1 -16    1.14    0.67
   2   1 -15    8.82    0.99
   2   1 -15   11.49    1.03
   2   1 -14   21.91    1.41
   2   1 -14   21.86    1.42
   2   1 -13    3.52    0.80
   2   1 -13    3.21    0.79
   2   1 -13    2.82    0.80
   2   1 -12   10.17    1.01
   2   1 -12   10.27    0.98
   2   1 -12   11.72    1.03
   2   1 -11    2.72    0.67
   2   1 -11    2.34    0.65
   2   1 -11    2.69    0.65
   2   1 -10    8.12    0.78
   2   1 -10    7.05    0.77
   2   1 -10    8.49    0.73
   2   1  -9   99.76    3.62
   2   1  -8   29.25    1.32
   2   1  -7  175.78    5.92
   2   1  -6   50.74    1.90
   2   1  -5   12.00    0.64
   2   1  -5   12.41    0.68
   2   1  -4    2.67    0.37
   2   1  -4    3.10    0.34
   2   1  -3  811.62   25.78
   2   1  -3  796.77   25.74
   2   1  -2 1072.70   33.75
  -2  -1   2 1041.16   33.67
   2   1  -2 1065.15   33.73
   2   1  -1  418.42   12.50
  -2  -1   1  376.71   12.42
   2   1  -1  389.27   12.48
  -2  -1   1  390.71   12.48
   2   1   0   16.09    0.66
  -2  -1   0   15.54    0.63
  -2  -1  -1   66.66    2.21
   2   1   2 1527.36   47.99
  -2  -1  -2 1480.40   47.97
   2   1   3  293.29    9.48
   2   1   4  184.75    6.00
   2   1   4  182.44    6.00
   2   1   5  112.14    3.71
  -2  -1  -5  114.43    3.77
   2   1   5  110.02    3.72
   2   1   6   50.74    1.81
   2   1   6   48.62    1.81
  -2  -1  -6   55.79    1.91
  -2  -1  -6   55.25    1.94
  -2  -1  -7  397.86   12.94
  -2  -1  -7  397.03   12.98
  -2  -1  -8  130.07    4.54
  -2  -1  -8  134.92    4.59
   2   1   8  131.42    4.52
  -2  -1  -9   31.41    1.43
   2   1   9   28.87    1.30
  -2  -1  -9   29.73    1.35
  -2  -1 -10    7.70    0.71
  -2  -1 -10    8.14    0.72
   2   1  10    7.98    0.64
  -2  -1 -11   98.80    3.61
  -2  -1 -11   94.19    3.55
  -2  -1 -11   92.92    3.56
  -2  -1 -11   91.55    3.49
  -2  -1 -11   96.85    3.61
  -2  -1 -12   21.57    1.27
  -2  -1 -12   19.72    1.24
  -2  -1 -12   21.56    1.23
  -2  -1 -12   19.63    1.24
  -2  -1 -12   20.01    1.20
  -2  -1 -13    1.36    0.66
  -2  -1 -13    1.44    0.68
  -2  -1 -13    2.29    0.68
  -2  -1 -13    1.17    0.67
  -2  -1 -13    1.70    0.66
  -2  -1 -14   20.58    1.38
  -2  -1 -14   21.42    1.41
  -2  -1 -14   21.01    1.32
  -2  -1 -14   20.69    1.39
  -2  -1 -14   22.08    1.37
   2   1  14   20.73    1.36
   2   1  15    5.55    0.83
  -2  -1 -15    5.22    0.86
  -2  -1 -15    3.24    0.79
   2   1  16   34.55    1.76
  -2  -1 -16   33.76    1.81
  -2  -1 -16   31.92    1.77
  -2  -1 -16   33.99    1.75
   2   1  17    0.19    0.57
  -2  -1 -17   -0.50    0.63
  -2  -1 -17    0.68    0.63
   2   1  18    1.77    0.56
  -2  -1 -18    1.93    0.57
  -2  -1 -19    1.22    0.53
   2   2 -18    2.40    0.55
   2   2 -17   10.30    0.89
   2   2 -16    0.19    0.56
   2   2 -16   -0.16    0.63
   2   2 -15    2.93    0.71
   2   2 -15    2.83    0.77
   2   2 -15    2.85    0.77
   2   2 -14    8.88    1.03
   2   2 -14    8.27    0.97
   2   2 -14    8.37    0.96
   2   2 -13    1.84    0.77
   2   2 -13    2.80    0.82
   2   2 -12   22.39    1.41
   2   2 -12   20.88    1.35
   2   2 -11    2.02    0.66
   2   2 -11    1.99    0.67
   2   2 -10   34.56    1.69
   2   2 -10   34.37    1.67
   2   2 -10   36.21    1.71
  -2  -2   9   22.40    1.08
   2   2  -9   23.01    1.23
   2   2  -8    3.38    0.55
  -2  -2   8    3.09    0.40
   2   2  -8    2.48    0.44
  -2  -2   7  184.20    6.12
   2   2  -7  181.62    6.12
   2   2  -7  182.54    6.21
  -2  -2   6   60.98    2.17
   2   2  -6   59.58    2.24
   2   2  -6   59.23    2.16
  -2  -2   5  139.11    4.56
   2   2  -5  132.13    4.61
   2   2  -5  136.90    4.55
  -2  -2   4  268.04    8.43
   2   2  -4  265.53    8.47
   2   2  -4  246.88    8.40
  -2  -2   3    1.40    0.21
   2   2  -3    1.26    0.31
   2   2  -3    0.70    0.21
   2   2  -2  548.63   18.05
  -2  -2   2  562.15   18.11
   2   2  -2  572.85   18.10
  -2  -2   2  576.43   18.07
  -2  -2   1 1218.51   38.67
   2   2  -1 1207.19   38.60
   2   2  -1 1207.78   38.64
  -2  -2   1 1207.72   38.63
  -2  -2   0   85.32    2.82
   2   2   0   85.68    2.81
  -2  -2   0   86.82    2.86
  -2  -2  -1  202.71    6.52
  -2  -2  -1  200.30    6.54
  -2  -2  -2  532.58   16.76
  -2  -2  -2  510.38   16.78
  -2  -2  -3   65.34    2.26
  -2  -2  -4    6.61    0.44
   2   2   4    7.69    0.41
  -2  -2  -5    0.28    0.29
  -2  -2  -5    0.02    0.27
   2   2   5    0.45    0.22
   2   2   6  119.05    3.83
   2   2   6  110.04    3.78
  -2  -2  -6  120.92    3.93
  -2  -2  -7   69.35    2.43
  -2  -2  -7   64.04    2.37
  -2  -2  -8  111.25    3.81
  -2  -2  -8  103.96    3.73
  -2  -2  -9  153.63    5.25
  -2  -2  -9  145.05    5.16
   2   2   9  153.35    5.16
  -2  -2 -10    9.56    0.76
  -2  -2 -10   10.19    0.80
  -2  -2 -11    0.41    0.48
  -2  -2 -11    0.11    0.48
  -2  -2 -11    0.43    0.52
  -2  -2 -11    0.16    0.42
  -2  -2 -12    0.94    0.57
  -2  -2 -12    0.22    0.52
  -2  -2 -12    0.21    0.55
  -2  -2 -12    0.14    0.56
  -2  -2 -13    1.36    0.69
  -2  -2 -13    1.07    0.68
  -2  -2 -13    0.83    0.61
  -2  -2 -13    0.85    0.68
  -2  -2 -14   25.71    1.47
  -2  -2 -14   24.82    1.52
  -2  -2 -14   22.05    1.48
   2   2  15    6.20    0.87
  -2  -2 -15    4.56    0.81
  -2  -2 -15    5.77    0.90
   2   2  16   94.58    3.63
  -2  -2 -16   90.93    3.70
  -2  -2 -16   92.55    3.73
  -2  -2 -17    2.95    0.74
   2   2  17    3.60    0.68
   2   2  18    2.11    0.56
  -2  -2 -18    1.71    0.62
  -2  -2 -19    4.56    0.58
  -2  -2 -19    4.72    0.65
  -2  -2 -20    0.06    0.37
   2   3 -18    0.78    0.46
   2   3 -17    9.82    0.87
   2   3 -16    0.48    0.67
   2   3 -16    0.84    0.63
   2   3 -15   -0.21    0.67
   2   3 -15   -0.11    0.70
   2   3 -14    7.15    0.98
   2   3 -14    7.43    0.99
   2   3 -13   40.71    2.07
   2   3 -13   43.41    2.13
   2   3 -12    2.42    0.79
   2   3 -12    1.32    0.69
   2   3 -12    1.94    0.80
   2   3 -11   11.92    1.02
   2   3 -11   10.96    1.02
   2   3 -10    3.24    0.65
  -2  -3  10    3.06    0.48
   2   3 -10    3.21    0.71
   2   3  -9    0.33    0.52
  -2  -3   9    0.39    0.34
  -2  -3   8    2.05    0.38
   2   3  -8    1.55    0.53
   2   3  -7  146.27    5.04
  -2  -3   7  144.80    4.98
   2   3  -6   35.84    1.52
  -2  -3   6   37.22    1.46
   2   3  -6   36.87    1.40
  -2  -3   5  105.18    3.59
   2   3  -5  108.34    3.63
   2   3  -5  102.73    3.52
   2   3  -4   61.67    2.16
  -2  -3   4   67.00    2.25
   2   3  -4   63.53    2.26
  -2  -3   3   26.80    1.03
   2   3  -3   25.19    0.94
   2   3  -2  384.13   12.59
  -2  -3   2  416.38   12.71
   2   3  -2  406.97   12.69
   2   3  -1  149.18    4.93
  -2  -3   1  155.24    4.97
  -2  -3   0    7.04    0.35
   2   3   0    2.65    0.23
  -2  -3  -1  714.35   22.90
  -2  -3  -2   62.18    2.17
  -2  -3  -2   67.19    2.21
  -2  -3  -3    1.92    0.29
  -2  -3  -3    1.85    0.19
  -2  -3  -3    2.49    0.30
  -2  -3  -4  193.45    6.42
  -2  -3  -4  203.99    6.42
  -2  -3  -4  191.72    6.32
  -2  -3  -5    5.39    0.46
  -2  -3  -5    5.45    0.37
   2   3   5    4.60    0.32
  -2  -3  -6   28.71    1.21
  -2  -3  -6   29.35    1.21
  -2  -3  -6   28.19    1.12
  -2  -3  -7  372.59   11.94
  -2  -3  -7  355.56   11.83
  -2  -3  -7  366.51   11.92
  -2  -3  -8  365.62   11.95
  -2  -3  -9   44.64    1.79
  -2  -3 -10   34.19    1.51
  -2  -3 -11    9.58    0.81
  -2  -3 -11    8.93    0.80
  -2  -3 -11    8.97    0.77
  -2  -3 -11    9.06    0.78
  -2  -3 -11    9.47    0.83
  -2  -3 -12    0.64    0.55
  -2  -3 -12    0.48    0.54
  -2  -3 -12    0.10    0.50
  -2  -3 -12    0.50    0.55
  -2  -3 -13   78.12    3.15
  -2  -3 -13   73.11    3.13
  -2  -3 -14   19.84    1.36
  -2  -3 -15   12.33    1.16
   2   3  16    1.41    0.68
  -2  -3 -16    0.68    0.71
   2   3  17    0.73    0.57
  -2  -3 -17    0.49    0.67
   2   3  18    4.60    0.61
  -2  -3 -18    4.14    0.70
  -2  -3 -19    2.47    0.53
   2   4 -18    1.51    0.43
   2   4 -17    2.20    0.56
   2   4 -17    2.37    0.59
   2   4 -16    0.83    0.64
   2   4 -16    0.50    0.64
   2   4 -15   19.48    1.32
   2   4 -14   54.57    2.50
   2   4 -13  105.44    4.15
  -2  -4  12   55.66    2.50
   2   4 -12   57.51    2.59
   2   4 -12   57.11    2.58
   2   4 -11   18.98    1.33
   2   4 -11   18.86    1.29
  -2  -4  11   18.84    1.22
   2   4 -11   18.34    1.30
  -2  -4  10    1.38    0.43
   2   4 -10    1.06    0.66
  -2  -4  10    1.25    0.52
   2   4 -10    1.93    0.72
   2   4 -10    1.56    0.63
  -2  -4   9    4.58    0.53
   2   4  -9    5.66    0.72
   2   4  -9    6.00    0.74
   2   4  -9    4.82    0.75
   2   4  -8    2.49    0.55
  -2  -4   8    2.73    0.44
  -2  -4   7   15.58    0.85
   2   4  -7   15.20    0.92
  -2  -4   6   64.21    2.42
   2   4  -6   66.32    2.45
  -2  -4   5  266.96    8.82
  -2  -4   5  267.50    8.79
   2   4  -5  264.94    8.79
   2   4  -4   60.76    2.12
  -2  -4   4   56.81    2.14
  -2  -4   4   57.17    2.11
  -2  -4   3   51.62    1.82
  -2  -4   3   49.61    1.84
   2   4  -3   48.24    1.79
  -2  -4   2    3.98    0.37
  -2  -4   2    3.67    0.34
   2   4  -2    4.03    0.34
  -2  -4   1   88.93    3.20
   2   4  -1   98.58    3.12
  -2  -4   1   91.99    3.19
   2   4   0  109.45    3.64
  -2  -4   0  117.31    3.77
  -2  -4   0  116.83    3.79
  -2  -4  -1  161.78    5.40
  -2  -4  -1  167.76    5.43
  -2  -4  -1  163.07    5.30
  -2  -4  -2  173.51    5.59
  -2  -4  -2  168.31    5.52
  -2  -4  -2  174.62    5.60
  -2  -4  -2  163.15    5.54
  -2  -4  -3   14.72    0.67
  -2  -4  -3   16.07    0.72
  -2  -4  -3   14.40    0.67
  -2  -4  -4    1.69    0.19
  -2  -4  -4    1.47    0.32
  -2  -4  -4    1.18    0.32
  -2  -4  -4    1.55    0.31
  -2  -4  -5  173.98    6.00
  -2  -4  -5  179.36    6.01
  -2  -4  -5  182.80    5.88
  -2  -4  -5  182.89    6.03
  -2  -4  -6    4.99    0.41
  -2  -4  -6    4.78    0.51
  -2  -4  -7  185.75    6.10
  -2  -4  -7  181.47    6.22
  -2  -4  -8  108.14    3.72
  -2  -4  -8  106.25    3.83
  -2  -4  -9  173.76    5.89
  -2  -4  -9  166.63    5.74
  -2  -4 -10    0.52    0.44
  -2  -4 -10    0.24    0.48
  -2  -4 -11    7.60    0.74
  -2  -4 -11    8.73    0.74
  -2  -4 -11    8.73    0.76
  -2  -4 -11    7.70    0.75
  -2  -4 -12   25.83    1.41
  -2  -4 -12   28.35    1.48
  -2  -4 -12   25.69    1.43
  -2  -4 -12   24.82    1.33
  -2  -4 -13   19.31    1.27
  -2  -4 -13   18.23    1.15
  -2  -4 -13   19.44    1.25
  -2  -4 -13   19.43    1.32
  -2  -4 -13   19.90    1.27
  -2  -4 -14   28.61    1.57
  -2  -4 -14   29.83    1.65
  -2  -4 -14   28.24    1.46
  -2  -4 -14   26.80    1.64
  -2  -4 -15    1.66    0.76
  -2  -4 -15    1.11    0.65
  -2  -4 -15    1.61    0.71
  -2  -4 -16   14.88    1.10
  -2  -4 -16   14.69    1.15
  -2  -4 -16   14.83    1.24
  -2  -4 -17    1.84    0.72
   2   4  17    1.70    0.60
  -2  -4 -18    0.31    0.64
  -2  -4 -18    0.10    0.60
  -2  -4 -19   -0.32    0.53
  -2  -4 -19    0.39    0.50
  -2  -4 -20    0.73    0.43
   2   5 -17    3.55    0.56
   2   5 -16    1.06    0.62
   2   5 -15    2.26    0.74
   2   5 -15    2.27    0.78
   2   5 -14    4.49    0.92
   2   5 -14    6.72    0.91
   2   5 -13   11.08    1.12
   2   5 -13   11.12    1.15
   2   5 -12    1.53    0.76
   2   5 -12    1.64    0.87
   2   5 -11    6.01    0.94
   2   5 -11    4.96    0.84
  -2  -5  11    6.51    0.79
   2   5 -11    4.82    0.88
  -2  -5  10   13.86    0.99
   2   5 -10   14.79    1.18
  -2  -5  10   12.08    1.00
   2   5 -10   13.76    1.06
  -2  -5  10   12.01    0.90
   2   5 -10   13.83    1.12
   2   5  -9   -0.81    0.61
   2   5  -9    0.05    0.68
   2   5  -9    0.15    0.59
  -2  -5   9    0.15    0.43
  -2  -5   9    0.20    0.38
  -2  -5   9   -0.28    0.53
   2   5  -8   -0.11    0.50
   2   5  -8    0.24    0.53
  -2  -5   8    0.30    0.38
  -2  -5   8    0.39    0.41
  -2  -5   7    2.45    0.46
   2   5  -7    2.56    0.54
  -2  -5   7    2.42    0.43
   2   5  -6  227.21    7.51
  -2  -5   6  226.13    7.54
  -2  -5   6  216.83    7.50
   2   5  -5  334.88   10.68
  -2  -5   5  318.18   10.69
  -2  -5   5  320.64   10.72
  -2  -5   4    7.65    0.55
   2   5  -4    8.04    0.57
  -2  -5   4    7.78    0.59
  -2  -5   3   38.35    1.54
   2   5  -3   41.84    1.52
  -2  -5   3   40.61    1.58
  -2  -5   2   25.50    1.07
  -2  -5   2   24.83    1.05
   2   5  -2   24.63    0.98
   2   5  -1   15.77    0.63
  -2  -5   1   16.03    0.74
  -2  -5   1   14.27    0.57
  -2  -5   1   16.41    0.73
   2   5   0    6.18    0.30
  -2  -5   0    6.03    0.43
  -2  -5   0    6.01    0.45
  -2  -5   0    4.97    0.32
  -2  -5  -1  275.58    8.88
  -2  -5  -1  271.16    8.72
  -2  -5  -1  275.59    8.87
  -2  -5  -1  266.06    8.78
  -2  -5  -2   30.42    1.27
  -2  -5  -2   32.98    1.18
  -2  -5  -2   33.15    1.30
  -2  -5  -2   32.57    1.22
  -2  -5  -3    3.07    0.38
  -2  -5  -3    2.85    0.34
  -2  -5  -3    2.94    0.32
  -2  -5  -4   69.46    2.48
  -2  -5  -4   69.94    2.51
  -2  -5  -4   70.35    2.48
  -2  -5  -5   11.24    0.66
  -2  -5  -5   10.14    0.62
  -2  -5  -5   10.30    0.64
  -2  -5  -5   10.57    0.62
  -2  -5  -6  231.23    7.72
  -2  -5  -7   33.84    1.47
  -2  -5  -8    0.41    0.43
  -2  -5  -9    0.96    0.48
  -2  -5 -10    9.49    0.79
  -2  -5 -10    8.38    0.77
  -2  -5 -11   28.02    1.44
  -2  -5 -11   27.64    1.43
  -2  -5 -11   28.70    1.44
  -2  -5 -11   28.84    1.51
  -2  -5 -12   11.98    0.93
  -2  -5 -12   12.59    0.97
  -2  -5 -12   12.40    1.04
  -2  -5 -12   12.48    0.98
  -2  -5 -13   35.04    1.73
  -2  -5 -13   36.38    1.76
  -2  -5 -13   34.05    1.80
  -2  -5 -14   33.11    1.66
  -2  -5 -14   33.18    1.71
  -2  -5 -14   34.43    1.78
  -2  -5 -15    1.75    0.80
  -2  -5 -15    0.98    0.61
  -2  -5 -15    1.14    0.56
  -2  -5 -15    0.98    0.67
  -2  -5 -16    3.92    0.70
  -2  -5 -16    4.03    0.61
  -2  -5 -16    3.97    0.86
  -2  -5 -16    3.78    0.75
  -2  -5 -17    3.41    0.76
   2   5  17    3.12    0.63
  -2  -5 -17    3.60    0.64
  -2  -5 -18    0.79    0.61
  -2  -5 -18    0.69    0.61
  -2  -5 -19    2.43    0.58
  -2  -5 -19    1.69    0.54
  -2  -5 -20    0.82    0.41
   2   6 -17    2.40    0.49
   2   6 -17    2.08    0.47
   2   6 -16    0.33    0.57
   2   6 -16   -0.30    0.55
   2   6 -15   -0.62    0.68
   2   6 -15   -0.25    0.63
   2   6 -14   41.36    2.04
   2   6 -14   43.64    2.10
   2   6 -13   46.57    2.26
   2   6 -13   49.07    2.34
   2   6 -12    1.00    0.72
   2   6 -12    0.49    0.81
   2   6 -11    2.56    0.80
  -2  -6  11    2.90    0.64
   2   6 -11    3.06    0.77
   2   6 -11    3.38    0.85
  -2  -6  10    0.57    0.55
  -2  -6  10    0.49    0.46
  -2  -6  10    0.22    0.66
   2   6 -10    0.86    0.64
   2   6 -10    0.63    0.68
  -2  -6   9    4.28    0.65
   2   6  -9    4.23    0.74
  -2  -6   9    3.43    0.56
  -2  -6   9    3.79    0.72
   2   6  -9    4.10    0.75
  -2  -6   8    2.69    0.49
  -2  -6   8    2.09    0.51
   2   6  -8    1.76    0.62
   2   6  -8    2.25    0.63
  -2  -6   8    3.11    0.64
   2   6  -8    2.92    0.72
  -2  -6   7    7.08    0.64
  -2  -6   7    7.92    0.69
   2   6  -7    7.03    0.72
   2   6  -7    6.93    0.81
  -2  -6   6   37.76    1.67
   2   6  -6   39.76    1.66
  -2  -6   6   36.86    1.63
  -2  -6   5    2.49    0.45
  -2  -6   5    2.71    0.43
   2   6  -5    2.08    0.48
  -2  -6   4  107.38    3.79
  -2  -6   4  103.53    3.78
   2   6  -4  111.23    3.74
  -2  -6   3   84.21    3.11
  -2  -6   3   85.40    3.11
   2   6  -3   90.63    3.03
  -2  -6   2  197.38    6.83
   2   6  -2  209.77    6.72
  -2  -6   2  204.57    6.84
   2   6  -1  222.04    7.21
  -2  -6   1  227.67    7.38
  -2  -6   1  216.26    7.36
  -2  -6   0   30.95    1.26
  -2  -6   0   29.09    1.24
  -2  -6  -1   24.01    1.07
  -2  -6  -1   24.00    1.05
  -2  -6  -1   23.70    0.94
  -2  -6  -2  214.39    6.92
  -2  -6  -2  218.41    7.07
  -2  -6  -2  206.29    6.97
  -2  -6  -3  203.49    6.57
  -2  -6  -3  194.38    6.59
  -2  -6  -3  201.15    6.66
  -2  -6  -4   55.09    2.02
  -2  -6  -4   53.65    2.06
  -2  -6  -4   56.27    2.08
  -2  -6  -5  107.29    3.83
  -2  -6  -5  110.69    3.81
  -2  -6  -5  110.27    3.83
  -2  -6  -6  121.77    4.17
  -2  -6  -6  115.47    4.13
  -2  -6  -6  118.95    4.16
  -2  -6  -7  164.93    5.68
  -2  -6  -8  169.96    5.90
  -2  -6  -9    3.66    0.59
  -2  -6 -10    3.53    0.54
  -2  -6 -10    3.08    0.60
  -2  -6 -10    3.53    0.57
  -2  -6 -10    4.28    0.60
  -2  -6 -11  104.38    3.85
  -2  -6 -11  102.20    3.86
  -2  -6 -11   99.55    3.79
  -2  -6 -11   98.10    3.88
  -2  -6 -11  102.72    3.81
  -2  -6 -12    2.62    0.66
  -2  -6 -12    2.46    0.76
  -2  -6 -12    1.79    0.64
  -2  -6 -12    1.40    0.67
  -2  -6 -13    7.01    0.82
  -2  -6 -13    6.56    0.82
  -2  -6 -13    6.13    0.82
  -2  -6 -13    7.19    0.95
  -2  -6 -13    6.75    0.94
  -2  -6 -14   86.35    3.41
  -2  -6 -14   85.44    3.39
  -2  -6 -14   83.53    3.56
  -2  -6 -14   89.08    3.48
  -2  -6 -15    1.45    0.61
  -2  -6 -15    2.83    0.65
  -2  -6 -15    2.07    0.67
  -2  -6 -16    4.11    0.64
  -2  -6 -16    2.62    0.66
  -2  -6 -17    0.82    0.66
  -2  -6 -17    0.28    0.65
  -2  -6 -17    0.99    0.54
  -2  -6 -17    0.86    0.45
  -2  -6 -18    2.59    0.64
  -2  -6 -18    3.75    0.70
  -2  -6 -19    3.08    0.58
  -2  -6 -19    3.80    0.59
   2   7 -16    1.04    0.50
   2   7 -16    1.70    0.55
   2   7 -15    1.19    0.59
   2   7 -15    0.59    0.65
   2   7 -14    4.14    0.78
   2   7 -14    4.33    0.87
   2   7 -13   23.05    1.50
   2   7 -13   21.24    1.39
   2   7 -12   13.41    1.17
   2   7 -12   16.84    1.33
   2   7 -11   20.30    1.37
   2   7 -10   48.29    2.18
   2   7 -10   48.72    2.21
  -2  -7  10   49.16    2.21
   2   7 -10   49.98    2.30
  -2  -7  10   46.65    2.14
   2   7  -9    9.67    1.07
  -2  -7   9    8.27    0.81
   2   7  -9    9.19    0.92
  -2  -7   9   10.38    0.99
   2   7  -9    8.74    0.94
  -2  -7   9    8.90    0.82
   2   7  -8    4.77    0.73
   2   7  -8    4.95    0.74
   2   7  -8    4.91    0.85
  -2  -7   8    3.62    0.58
  -2  -7   8    4.09    0.62
  -2  -7   8    6.49    0.81
   2   7  -7    1.25    0.57
  -2  -7   7    1.67    0.47
   2   7  -7    0.78    0.65
  -2  -7   7    0.68    0.66
   2   7  -7    1.10    0.53
  -2  -7   7    2.28    0.50
  -2  -7   6  135.97    4.88
  -2  -7   6  136.97    4.89
  -2  -7   6  136.45    4.97
   2   7  -6  140.57    4.84
  -2  -7   5   43.93    1.88
   2   7  -5   46.78    1.84
  -2  -7   5   45.03    1.90
  -2  -7   4   11.27    0.75
  -2  -7   4   10.51    0.73
   2   7  -4   12.65    0.73
  -2  -7   3   29.23    1.33
   2   7  -3   30.50    1.23
  -2  -7   3   29.58    1.32
  -2  -7   2    0.85    0.36
  -2  -7   2    0.71    0.33
  -2  -7   1    1.30    0.39
  -2  -7   1    0.58    0.33
  -2  -7   0    3.40    0.46
  -2  -7   0    2.37    0.39
  -2  -7  -1   27.21    1.26
  -2  -7  -1   31.98    1.32
  -2  -7  -2    6.70    0.57
  -2  -7  -3  396.14   12.66
  -2  -7  -3  379.96   12.52
  -2  -7  -4    4.91    0.51
  -2  -7  -4    5.82    0.51
  -2  -7  -4    4.34    0.51
  -2  -7  -5  216.09    7.19
  -2  -7  -5  214.50    7.22
  -2  -7  -5  212.82    7.22
  -2  -7  -6    7.51    0.63
  -2  -7  -6    8.44    0.66
  -2  -7  -6    7.70    0.61
  -2  -7  -7   16.38    0.97
  -2  -7  -8    5.16    0.63
  -2  -7  -9    0.67    0.46
  -2  -7  -9    0.95    0.46
  -2  -7  -9    0.67    0.45
  -2  -7  -9    0.43    0.49
  -2  -7 -10    8.43    0.86
  -2  -7 -10    7.67    0.75
  -2  -7 -10    8.41    0.80
  -2  -7 -10    8.34    0.77
  -2  -7 -10    8.42    0.82
  -2  -7 -10    7.79    0.76
  -2  -7 -11  247.55    8.67
  -2  -7 -11  248.95    8.59
  -2  -7 -11  251.72    8.61
  -2  -7 -11  247.66    8.66
  -2  -7 -11  257.10    8.60
  -2  -7 -11  242.81    8.50
  -2  -7 -12    2.38    0.73
  -2  -7 -12    1.36    0.72
  -2  -7 -12    1.88    0.66
  -2  -7 -12    1.33    0.62
  -2  -7 -12    1.31    0.58
  -2  -7 -13    4.57    0.74
  -2  -7 -13    3.76    0.74
  -2  -7 -13    3.57    0.84
  -2  -7 -13    2.92    0.69
  -2  -7 -13    3.41    0.78
  -2  -7 -13    3.66    0.68
  -2  -7 -14    1.88    0.63
  -2  -7 -14    1.80    0.61
  -2  -7 -14    0.95    0.61
  -2  -7 -14    2.23    0.80
  -2  -7 -14    2.19    0.66
  -2  -7 -15    2.60    0.65
  -2  -7 -15    2.77    0.64
  -2  -7 -15    2.45    0.81
  -2  -7 -16    7.67    0.96
  -2  -7 -16    9.19    0.82
  -2  -7 -16    8.24    0.94
  -2  -7 -16    8.82    0.85
  -2  -7 -17    2.62    0.69
  -2  -7 -17    1.88    0.55
  -2  -7 -17    2.61    0.52
  -2  -7 -18    0.84    0.55
  -2  -7 -18    0.51    0.38
  -2  -7 -19    1.29    0.50
  -2  -7 -19    0.66    0.45
   2   8 -16    0.83    0.46
   2   8 -15   14.43    1.00
   2   8 -15   14.55    0.93
   2   8 -14    2.09    0.64
   2   8 -14    2.82    0.78
   2   8 -13    0.94    0.64
   2   8 -12   11.08    1.02
   2   8 -11    4.74    0.81
   2   8 -11    4.20    0.93
   2   8 -10   72.97    3.12
   2   8 -10   72.74    3.02
  -2  -8   9    2.53    0.58
   2   8  -9    2.04    0.71
   2   8  -9    1.84    0.85
  -2  -8   9    2.25    0.60
  -2  -8   9    1.82    0.82
  -2  -8   8    7.80    0.95
   2   8  -8    5.72    0.91
  -2  -8   8    5.31    0.68
   2   8  -8    5.03    0.78
  -2  -8   8    4.92    0.68
  -2  -8   7    0.37    0.80
   2   8  -7    1.79    0.72
  -2  -8   7    2.03    0.54
  -2  -8   7    0.57    0.76
  -2  -8   7    2.52    0.54
  -2  -8   6   24.83    1.32
  -2  -8   6   27.54    1.33
   2   8  -6   26.49    1.41
  -2  -8   6   24.20    1.46
  -2  -8   5   26.24    1.28
  -2  -8   5   27.36    1.46
  -2  -8   5   25.63    1.29
  -2  -8   4   12.18    0.81
  -2  -8   4   11.64    0.83
  -2  -8   3   17.35    0.98
  -2  -8   3   17.37    0.97
  -2  -8   2   24.42    1.16
  -2  -8   2   21.13    1.12
  -2  -8   1    0.02    0.36
  -2  -8   1    0.12    0.32
  -2  -8   0   11.82    0.76
  -2  -8   0   14.52    0.84
  -2  -8  -1  112.34    3.99
  -2  -8  -2   66.72    2.53
  -2  -8  -3   15.91    0.93
  -2  -8  -3   17.49    0.93
  -2  -8  -4   28.31    1.32
  -2  -8  -4   29.92    1.35
  -2  -8  -5  161.16    5.49
  -2  -8  -5  157.42    5.48
  -2  -8  -5  156.98    5.41
  -2  -8  -6    0.89    0.41
  -2  -8  -6    0.74    0.39
  -2  -8  -6    1.39    0.44
  -2  -8  -7    0.84    0.44
  -2  -8  -7    0.47    0.38
  -2  -8  -8    0.54    0.43
  -2  -8  -8    0.47    0.47
  -2  -8  -8    0.70    0.44
  -2  -8  -8    0.41    0.48
  -2  -8  -8    0.31    0.43
  -2  -8  -9    2.60    0.56
  -2  -8  -9    2.15    0.56
  -2  -8  -9    1.86    0.58
  -2  -8  -9    3.39    0.65
  -2  -8  -9    1.79    0.53
  -2  -8  -9    2.86    0.60
  -2  -8 -10  172.02    6.21
  -2  -8 -10  174.58    6.14
  -2  -8 -10  172.05    6.21
  -2  -8 -10  172.61    6.11
  -2  -8 -10  173.91    6.14
  -2  -8 -11   18.58    1.29
  -2  -8 -11   16.34    1.20
  -2  -8 -11   17.07    1.15
  -2  -8 -11   15.93    1.14
  -2  -8 -11   15.56    1.19
  -2  -8 -12  107.64    4.21
  -2  -8 -12  111.14    4.15
  -2  -8 -12  105.50    4.08
  -2  -8 -12  104.29    4.19
  -2  -8 -13   50.42    2.29
  -2  -8 -13   48.70    2.22
  -2  -8 -13   49.71    2.24
  -2  -8 -13   49.36    2.38
  -2  -8 -13   53.45    2.34
  -2  -8 -14    0.99    0.57
  -2  -8 -14    0.31    0.58
  -2  -8 -14    0.23    0.55
  -2  -8 -14    0.80    0.75
  -2  -8 -14    0.65    0.68
  -2  -8 -15    0.56    0.55
  -2  -8 -15    0.63    0.57
  -2  -8 -15    0.34    0.67
  -2  -8 -15    0.77    0.57
  -2  -8 -15    1.24    0.70
  -2  -8 -16    0.25    0.59
  -2  -8 -16    0.72    0.50
  -2  -8 -16    1.03    0.69
  -2  -8 -16    0.23    0.51
  -2  -8 -17    1.00    0.58
  -2  -8 -17    0.91    0.49
  -2  -8 -17    1.41    0.47
  -2  -8 -17    1.15    0.64
  -2  -8 -18    3.37    0.48
  -2  -8 -18    4.33    0.67
  -2  -8 -18    3.61    0.57
   2   9 -15    3.20    0.60
   2   9 -15    2.93    0.46
   2   9 -14    1.57    0.54
   2   9 -13   19.23    1.28
   2   9 -13   17.87    1.12
   2   9 -12    5.04    0.90
   2   9 -12    5.39    0.78
   2   9 -11    9.13    1.08
   2   9 -11    8.18    0.90
  -2  -9  10   14.38    1.20
   2   9 -10   12.36    1.06
   2   9 -10   13.19    1.22
   2   9  -9   41.95    2.00
  -2  -9   9   43.32    2.13
   2   9  -9   41.56    2.12
   2   9  -8  104.42    3.97
  -2  -9   8   92.40    3.86
  -2  -9   8   96.60    3.85
  -2  -9   7   20.50    1.21
  -2  -9   7   18.28    1.19
  -2  -9   7   19.34    1.42
   2   9  -7   20.35    1.35
  -2  -9   6    0.30    0.46
   2   9  -6    1.00    0.69
  -2  -9   6   -0.95    0.78
  -2  -9   6    1.01    0.49
  -2  -9   6    0.12    0.80
   2   9  -5    2.83    0.68
  -2  -9   5    1.24    0.68
  -2  -9   5    2.57    0.53
  -2  -9   5    3.22    0.55
  -2  -9   4    1.97    0.49
  -2  -9   4    2.15    0.69
  -2  -9   4    3.26    0.80
  -2  -9   4    2.38    0.51
  -2  -9   3    1.37    0.45
  -2  -9   3    1.55    0.44
  -2  -9   2   56.81    2.34
  -2  -9   2   59.74    2.35
  -2  -9   1    0.65    0.43
  -2  -9   1    0.20    0.37
  -2  -9   0    7.54    0.67
  -2  -9  -1  113.49    4.09
  -2  -9  -2   55.50    2.15
  -2  -9  -2   49.21    2.12
  -2  -9  -3   -0.07    0.42
  -2  -9  -3    1.11    0.41
  -2  -9  -4    0.51    0.41
  -2  -9  -4    0.25    0.37
  -2  -9  -5    6.65    0.63
  -2  -9  -5    6.23    0.62
  -2  -9  -6    5.90    0.67
  -2  -9  -6    5.39    0.60
  -2  -9  -6    5.30    0.60
  -2  -9  -7    3.60    0.57
  -2  -9  -7    3.07    0.53
  -2  -9  -7    2.52    0.53
  -2  -9  -7    2.00    0.51
  -2  -9  -7    2.76    0.56
  -2  -9  -7    2.93    0.49
  -2  -9  -8    3.50    0.58
  -2  -9  -8    3.93    0.63
  -2  -9  -8    2.94    0.57
  -2  -9  -8    3.04    0.58
  -2  -9  -8    3.73    0.60
  -2  -9  -8    3.92    0.62
  -2  -9  -9    4.64    0.66
  -2  -9  -9    5.03    0.70
  -2  -9  -9    5.38    0.73
  -2  -9  -9    4.76    0.70
  -2  -9  -9    5.01    0.70
  -2  -9 -10   44.04    1.99
  -2  -9 -10   45.52    2.02
  -2  -9 -10   41.17    2.04
  -2  -9 -10   41.85    2.05
  -2  -9 -10   41.23    2.02
  -2  -9 -10   43.86    2.00
  -2  -9 -11    8.69    1.00
  -2  -9 -11    8.22    0.85
  -2  -9 -11    7.92    0.90
  -2  -9 -11    8.78    0.87
  -2  -9 -12   25.47    1.57
  -2  -9 -12   24.39    1.43
  -2  -9 -12   22.76    1.39
  -2  -9 -13   60.10    2.60
  -2  -9 -13   59.17    2.67
  -2  -9 -13   57.48    2.54
  -2  -9 -13   58.54    2.51
  -2  -9 -14    2.82    0.72
  -2  -9 -14    3.19    0.79
  -2  -9 -14    3.61    0.66
  -2  -9 -14    3.53    0.67
  -2  -9 -15    0.38    0.67
  -2  -9 -15    0.76    0.53
  -2  -9 -15    0.08    0.55
  -2  -9 -15   -0.24    0.53
  -2  -9 -16   10.67    0.99
  -2  -9 -16   11.18    0.88
  -2  -9 -16   11.25    0.87
  -2  -9 -17    0.30    0.44
  -2  -9 -17    0.44    0.57
  -2  -9 -17    0.52    0.44
  -2  -9 -18    5.73    0.66
  -2  -9 -18    5.95    0.54
   2  10 -14    2.64    0.59
   2  10 -13    1.47    0.66
   2  10 -12    4.39    0.85
   2  10 -11    4.85    0.91
   2  10 -10    7.18    1.02
  -2 -10  10    5.66    0.96
  -2 -10   9    6.25    0.99
   2  10  -9    6.43    0.96
  -2 -10   8    2.35    0.85
   2  10  -8    1.90    0.79
  -2 -10   7    3.12    0.63
  -2 -10   7    0.30    0.98
   2  10  -7    1.37    0.78
  -2 -10   6    2.27    0.86
  -2 -10   6    0.18    0.78
  -2 -10   6    1.51    0.56
   2  10  -6    1.77    0.75
  -2 -10   6    1.99    0.55
  -2 -10   5    1.24    0.72
   2  10  -5    1.62    0.69
  -2 -10   5    1.87    0.55
  -2 -10   5    1.21    0.52
  -2 -10   4   16.10    1.07
  -2 -10   4   17.81    1.09
  -2 -10   4   15.27    1.12
  -2 -10   4   17.71    1.28
  -2 -10   3    1.56    0.51
  -2 -10   3    1.81    0.51
  -2 -10   2    0.34    0.41
  -2 -10   2    0.92    0.48
  -2 -10   2    0.63    0.54
  -2 -10   1    6.21    0.79
  -2 -10   1    6.72    0.70
  -2 -10   1    5.96    0.67
  -2 -10   0   49.68    2.25
  -2 -10   0   50.81    2.38
  -2 -10  -1   37.01    1.78
  -2 -10  -1   33.66    1.61
  -2 -10  -2    2.52    0.69
  -2 -10  -2    3.34    0.56
  -2 -10  -2    2.36    0.57
  -2 -10  -3   35.97    1.64
  -2 -10  -3   33.68    1.64
  -2 -10  -3   39.41    1.80
  -2 -10  -4    1.80    0.51
  -2 -10  -4    1.78    0.55
  -2 -10  -4    1.82    0.59
  -2 -10  -4    2.64    0.50
  -2 -10  -4    1.66    0.48
  -2 -10  -5   19.87    1.16
  -2 -10  -5   21.40    1.23
  -2 -10  -5   19.43    1.13
  -2 -10  -5   22.50    1.22
  -2 -10  -5   18.61    1.13
  -2 -10  -6    1.26    0.54
  -2 -10  -6    1.59    0.50
  -2 -10  -6    1.32    0.54
  -2 -10  -6    1.84    0.51
  -2 -10  -6    1.16    0.52
  -2 -10  -6    0.91    0.48
  -2 -10  -7   26.05    1.39
  -2 -10  -7   27.40    1.42
  -2 -10  -7   28.49    1.47
  -2 -10  -7   24.92    1.38
  -2 -10  -7   28.95    1.45
  -2 -10  -8    1.10    0.59
  -2 -10  -8    1.04    0.57
  -2 -10  -8    0.56    0.54
  -2 -10  -8    1.55    0.55
  -2 -10  -8    1.06    0.58
  -2 -10  -9   43.74    2.09
  -2 -10  -9   45.82    2.11
  -2 -10  -9   46.78    2.11
  -2 -10  -9   45.67    2.12
  -2 -10  -9   48.43    2.08
  -2 -10 -10   94.57    3.67
  -2 -10 -10   91.18    3.65
  -2 -10 -10   96.85    3.70
  -2 -10 -10   94.94    3.71
  -2 -10 -11    3.92    0.79
  -2 -10 -11    5.79    0.77
  -2 -10 -11    6.07    0.83
  -2 -10 -11    5.07    0.75
  -2 -10 -11    5.42    0.75
  -2 -10 -12    9.85    0.94
  -2 -10 -12    8.90    0.99
  -2 -10 -12   10.17    0.97
  -2 -10 -12   11.46    0.96
  -2 -10 -13    0.06    0.52
  -2 -10 -13    0.30    0.56
  -2 -10 -13    1.29    0.69
  -2 -10 -14   20.67    1.36
  -2 -10 -14   21.35    1.30
  -2 -10 -14   20.68    1.30
  -2 -10 -14   21.43    1.24
  -2 -10 -15    4.42    0.75
  -2 -10 -15    4.04    0.66
  -2 -10 -15    4.12    0.64
  -2 -10 -15    3.93    0.62
  -2 -10 -16    2.56    0.64
  -2 -10 -16    2.42    0.53
  -2 -10 -16    3.67    0.60
  -2 -10 -17    0.43    0.52
  -2 -10 -17    0.28    0.39
  -2 -10 -17    0.44    0.43
  -2 -10 -18    1.57    0.39
  -2 -10 -18    1.23    0.45
  -2 -11  13    5.98    0.60
   2  11 -13    6.31    0.69
   2  11 -12    0.06    0.59
   2  11 -11    2.11    0.73
   2  11 -10   18.14    1.26
  -2 -11  10   18.25    1.27
   2  11  -9    5.35    0.87
  -2 -11   9    4.00    0.88
  -2 -11   8    1.31    0.84
   2  11  -8    0.82    0.75
   2  11  -7   24.79    1.46
  -2 -11   7   19.97    1.59
   2  11  -6    4.20    0.84
  -2 -11   6    2.19    0.84
  -2 -11   6    4.84    1.08
  -2 -11   5   17.44    1.23
  -2 -11   5   19.51    1.24
  -2 -11   4    2.58    0.77
  -2 -11   4    2.88    0.63
  -2 -11   3   23.10    1.42
  -2 -11   3   27.97    1.61
  -2 -11   2   14.35    1.08
  -2 -11   2   16.76    1.25
  -2 -11   1    4.84    0.83
  -2 -11   1    4.05    0.74
  -2 -11   0    8.05    0.91
  -2 -11   0    8.66    0.98
  -2 -11  -1   80.43    3.42
  -2 -11  -1   77.69    3.36
  -2 -11  -1   87.96    3.55
  -2 -11  -2   28.24    1.93
  -2 -11  -2   25.61    1.67
  -2 -11  -3   34.86    1.76
  -2 -11  -3   35.70    1.73
  -2 -11  -4   43.52    2.04
  -2 -11  -4   43.86    2.06
  -2 -11  -4   50.19    2.17
  -2 -11  -4   50.12    2.21
  -2 -11  -5   42.96    1.96
  -2 -11  -5   41.99    1.89
  -2 -11  -5   37.10    1.83
  -2 -11  -5   34.05    1.79
  -2 -11  -5   39.27    1.83
  -2 -11  -6    4.52    0.67
  -2 -11  -6    4.75    0.68
  -2 -11  -6    5.86    0.77
  -2 -11  -6    5.42    0.74
  -2 -11  -6    4.65    0.67
  -2 -11  -6    5.82    0.80
  -2 -11  -7   15.60    1.07
  -2 -11  -7   14.15    1.04
  -2 -11  -7   15.71    1.12
  -2 -11  -7   16.91    1.15
  -2 -11  -7   15.49    1.06
  -2 -11  -7   15.65    1.12
  -2 -11  -8   51.91    2.36
  -2 -11  -8   54.40    2.43
  -2 -11  -8   58.56    2.46
  -2 -11  -8   54.11    2.39
  -2 -11  -8   58.51    2.45
  -2 -11  -9  129.20    4.84
  -2 -11  -9  134.11    4.91
  -2 -11  -9  135.87    4.89
  -2 -11  -9  123.22    4.84
  -2 -11  -9  136.01    4.86
  -2 -11 -10   69.28    2.86
  -2 -11 -10   68.30    2.85
  -2 -11 -10   69.63    2.88
  -2 -11 -10   67.83    2.88
  -2 -11 -11   -0.17    0.53
  -2 -11 -11   -0.20    0.57
  -2 -11 -11    0.41    0.56
  -2 -11 -11    0.06    0.51
  -2 -11 -12    0.60    0.55
  -2 -11 -12    1.25    0.64
  -2 -11 -12    0.46    0.59
  -2 -11 -13    4.75    0.68
  -2 -11 -13    5.11    0.71
  -2 -11 -13    5.05    0.75
  -2 -11 -13    5.50    0.79
  -2 -11 -14    1.04    0.52
  -2 -11 -14    0.11    0.57
  -2 -11 -14    0.74    0.53
  -2 -11 -15    1.77    0.61
  -2 -11 -15    1.23    0.49
  -2 -11 -15    1.92    0.52
  -2 -11 -16    0.91    0.48
  -2 -11 -16    1.06    0.54
  -2 -11 -16    0.57    0.41
  -2 -11 -17    0.91    0.45
  -2 -11 -17    0.56    0.38
   2  12 -12    1.31    0.53
  -2 -12  12    0.61    0.41
   2  12 -11    7.13    0.75
  -2 -12  11    6.06    0.67
   2  12 -10    8.67    0.85
  -2 -12  10    7.41    0.78
  -2 -12  10    8.26    0.89
  -2 -12   9    1.93    0.76
  -2 -12   9    2.75    0.65
   2  12  -9    4.15    0.76
  -2 -12   8   15.15    1.23
  -2 -12   8   16.36    1.19
   2  12  -8   14.89    1.14
   2  12  -7    1.16    0.71
  -2 -12   7    2.43    0.86
  -2 -12   7    3.41    0.77
  -2 -12   6    8.69    0.97
  -2 -12   5   11.38    1.29
  -2 -12   5   12.88    1.12
  -2 -12   5   11.87    0.95
  -2 -12   4   -0.03    0.68
  -2 -12   4    3.75    1.05
  -2 -12   3   45.17    2.20
  -2 -12   3   48.68    2.35
  -2 -12   3   43.23    2.16
  -2 -12   2  251.78    8.17
  -2 -12   2  242.80    8.29
  -2 -12   1  117.06    3.99
  -2 -12   1   84.77    3.91
  -2 -12   0   91.96    4.27
  -2 -12   0  133.29    4.32
  -2 -12  -1    9.43    1.03
  -2 -12  -1   13.77    1.30
  -2 -12  -2   10.43    1.04
  -2 -12  -2   10.50    1.17
  -2 -12  -3    4.32    0.85
  -2 -12  -3    3.84    0.68
  -2 -12  -3    2.97    0.74
  -2 -12  -4   16.25    1.20
  -2 -12  -4   14.22    1.08
  -2 -12  -4   16.80    1.19
  -2 -12  -4   18.52    1.26
  -2 -12  -5   11.55    1.01
  -2 -12  -5   12.78    1.05
  -2 -12  -5    9.97    0.99
  -2 -12  -5   10.92    0.94
  -2 -12  -6    1.19    0.62
  -2 -12  -6    2.09    0.59
  -2 -12  -6    1.35    0.63
  -2 -12  -6    2.32    0.69
  -2 -12  -7   13.81    1.05
  -2 -12  -7   13.69    1.02
  -2 -12  -7   12.74    0.99
  -2 -12  -7   15.35    1.15
  -2 -12  -7   15.26    1.11
  -2 -12  -7   15.31    1.10
  -2 -12  -7   16.21    1.15
  -2 -12  -8   90.01    3.69
  -2 -12  -8   93.07    3.70
  -2 -12  -8  101.59    3.83
  -2 -12  -8   99.38    3.79
  -2 -12  -8  101.54    3.79
  -2 -12  -9    1.21    0.61
  -2 -12  -9    1.04    0.61
  -2 -12  -9    0.81    0.54
  -2 -12  -9    0.70    0.60
  -2 -12  -9    1.38    0.62
  -2 -12 -10    2.59    0.65
  -2 -12 -10    3.52    0.66
  -2 -12 -10    2.41    0.62
  -2 -12 -10    2.46    0.64
  -2 -12 -11   -0.03    0.51
  -2 -12 -11    0.31    0.55
  -2 -12 -11    0.41    0.58
  -2 -12 -11    0.32    0.52
  -2 -12 -12    0.67    0.57
  -2 -12 -12    0.57    0.55
  -2 -12 -13    0.75    0.56
  -2 -12 -13    1.92    0.55
  -2 -12 -13    1.94    0.53
  -2 -12 -14    0.22    0.46
  -2 -12 -14    0.52    0.50
  -2 -12 -14    0.53    0.45
  -2 -12 -15    3.44    0.54
  -2 -12 -15    3.23    0.57
  -2 -12 -15    3.58    0.58
  -2 -12 -17    0.22    0.34
  -2 -13  11    1.30    0.39
  -2 -13  10    0.39    0.46
   2  13 -10    0.49    0.51
  -2 -13   9    0.43    0.51
  -2 -13   9   -0.97    0.64
  -2 -13   8    1.71    0.59
  -2 -13   8    0.72    0.71
  -2 -13   7    0.82    0.60
  -2 -13   7    0.38    0.75
  -2 -13   6    1.89    0.68
  -2 -13   5   -0.05    0.56
  -2 -13   5    1.43    0.69
  -2 -13   4   24.56    1.51
  -2 -13   4   22.84    1.37
  -2 -13   3    3.93    0.84
  -2 -13   3    4.84    0.86
  -2 -13   2   32.54    1.98
  -2 -13   2   50.41    2.37
  -2 -13   1   87.71    3.92
  -2 -13   1  111.02    4.01
  -2 -13   0   53.57    2.90
  -2 -13   0   95.43    3.25
  -2 -13  -1   11.39    1.30
  -2 -13  -1   56.90    2.11
  -2 -13  -2   23.91    1.81
  -2 -13  -2   71.44    2.44
  -2 -13  -3    9.36    1.06
  -2 -13  -3    9.17    1.00
  -2 -13  -3    7.80    0.96
  -2 -13  -4   -0.03    0.59
  -2 -13  -4    0.30    0.66
  -2 -13  -4    0.84    0.65
  -2 -13  -5   65.26    2.79
  -2 -13  -5   65.17    2.74
  -2 -13  -5   58.50    2.67
  -2 -13  -6   99.04    3.81
  -2 -13  -6   91.33    3.73
  -2 -13  -6  100.14    3.85
  -2 -13  -7   17.92    1.26
  -2 -13  -7   18.05    1.24
  -2 -13  -7   19.54    1.29
  -2 -13  -7   17.31    1.19
  -2 -13  -8   20.14    1.27
  -2 -13  -8   19.11    1.26
  -2 -13  -8   19.95    1.29
  -2 -13  -8   19.07    1.19
  -2 -13  -9   14.37    1.07
  -2 -13  -9   12.40    1.00
  -2 -13  -9   15.66    1.12
  -2 -13  -9   13.90    1.03
  -2 -13 -10    0.50    0.54
  -2 -13 -10    0.42    0.57
  -2 -13 -10    0.49    0.55
  -2 -13 -11    2.10    0.59
  -2 -13 -11    2.73    0.62
  -2 -13 -12    5.92    0.70
  -2 -13 -12    5.28    0.68
  -2 -13 -13    1.24    0.51
  -2 -13 -13    1.04    0.51
  -2 -13 -14    4.15    0.59
  -2 -13 -14    4.15    0.57
  -2 -13 -15    1.35    0.44
  -2 -13 -16    2.50    0.41
  -2 -14   9    9.93    0.72
  -2 -14   8    4.78    0.63
  -2 -14   8    5.41    0.74
  -2 -14   7    0.60    0.53
  -2 -14   7   -0.91    0.69
  -2 -14   6    5.64    0.68
  -2 -14   6    7.20    0.80
  -2 -14   5    0.02    0.51
  -2 -14   5    0.12    0.55
  -2 -14   4    0.94    0.61
  -2 -14   4    1.26    0.62
  -2 -14   3    4.85    0.80
  -2 -14   3    3.77    0.77
  -2 -14   2    2.21    0.73
  -2 -14   2    1.99    0.69
  -2 -14   1   13.16    1.11
  -2 -14   1   11.33    1.06
  -2 -14   0    0.72    0.69
  -2 -14   0    1.00    0.68
  -2 -14  -1   16.47    2.00
  -2 -14  -1    2.88    0.74
  -2 -14  -2   15.29    1.22
  -2 -14  -2   16.98    1.28
  -2 -14  -2   14.84    1.22
  -2 -14  -3    4.60    0.78
  -2 -14  -3    4.01    0.84
  -2 -14  -3    3.96    0.83
  -2 -14  -4   14.10    1.10
  -2 -14  -4   14.56    1.14
  -2 -14  -4   13.22    1.11
  -2 -14  -5    4.84    0.80
  -2 -14  -5    5.17    0.77
  -2 -14  -5    4.81    0.82
  -2 -14  -6    1.61    0.62
  -2 -14  -6    2.16    0.67
  -2 -14  -6    2.77    0.68
  -2 -14  -6    2.56    0.68
  -2 -14  -7    1.43    0.57
  -2 -14  -7    1.09    0.59
  -2 -14  -7    1.23    0.59
  -2 -14  -7    0.39    0.56
  -2 -14  -8    0.61    0.56
  -2 -14  -8    0.74    0.55
  -2 -14  -8    0.62    0.56
  -2 -14  -9    4.65    0.64
  -2 -14  -9    4.71    0.71
  -2 -14  -9    5.11    0.68
  -2 -14  -9    5.28    0.72
  -2 -14 -10    5.49    0.69
  -2 -14 -10    4.36    0.62
  -2 -14 -10    5.53    0.69
  -2 -14 -11    0.08    0.46
  -2 -14 -11   -0.05    0.47
  -2 -14 -12    3.11    0.54
  -2 -14 -12    3.50    0.57
  -2 -14 -13    5.62    0.59
  -2 -14 -14    0.41    0.43
  -2 -14 -14    0.24    0.36
  -2 -14 -15   20.20    0.93
  -2 -15   7    0.72    0.43
  -2 -15   6   -1.51    0.65
  -2 -15   6    0.30    0.47
  -2 -15   5    8.56    0.70
  -2 -15   5    8.26    0.79
  -2 -15   5    7.84    0.72
  -2 -15   5    8.46    0.87
  -2 -15   4    0.84    0.55
  -2 -15   4    0.21    0.50
  -2 -15   4    0.02    0.49
  -2 -15   4   -0.72    1.15
  -2 -15   3    0.13    0.52
  -2 -15   3    0.45    0.56
  -2 -15   3    0.11    0.54
  -2 -15   2    4.09    0.73
  -2 -15   2    3.81    0.72
  -2 -15   2    3.59    0.70
  -2 -15   1    0.51    0.58
  -2 -15   1    0.33    0.60
  -2 -15   1    0.12    0.55
  -2 -15   0    0.81    0.65
  -2 -15   0    0.35    0.61
  -2 -15   0    0.54    0.60
  -2 -15  -1   -0.48    0.63
  -2 -15  -2   26.21    1.55
  -2 -15  -2   29.99    1.59
  -2 -15  -2   26.70    1.55
  -2 -15  -3    8.38    0.95
  -2 -15  -3    5.30    0.89
  -2 -15  -3    6.89    0.86
  -2 -15  -4    1.23    0.61
  -2 -15  -4    0.92    0.63
  -2 -15  -4    1.03    0.63
  -2 -15  -5    2.97    0.68
  -2 -15  -5    3.19    0.71
  -2 -15  -5    2.82    0.65
  -2 -15  -6    3.74    0.70
  -2 -15  -6    3.73    0.69
  -2 -15  -6    5.49    0.72
  -2 -15  -6    4.59    0.71
  -2 -15  -7    0.53    0.53
  -2 -15  -7    1.03    0.55
  -2 -15  -7    1.15    0.56
  -2 -15  -7    0.51    0.53
  -2 -15  -8    1.21    0.53
  -2 -15  -8    1.07    0.52
  -2 -15  -8    1.80    0.57
  -2 -15  -9    0.29    0.48
  -2 -15  -9    0.32    0.49
  -2 -15 -10    0.65    0.48
  -2 -15 -11    1.30    0.48
  -2 -15 -12    0.20    0.36
  -2 -15 -12    0.55    0.40
  -2 -15 -13    1.60    0.36
  -2 -15 -13    1.62    0.36
  -2 -16   6   -1.30    0.51
  -2 -16   5    4.75    0.52
  -2 -16   5    4.48    0.63
  -2 -16   5    5.26    0.51
  -2 -16   4    0.73    0.43
  -2 -16   4    0.36    0.42
  -2 -16   4    0.47    0.43
  -2 -16   3    0.25    0.46
  -2 -16   3    0.29    0.46
  -2 -16   3    0.71    0.47
  -2 -16   3    0.20    0.60
  -2 -16   2    2.34    0.57
  -2 -16   2    1.43    0.52
  -2 -16   2    2.28    0.59
  -2 -16   1    3.09    0.62
  -2 -16   1    2.36    0.59
  -2 -16   1    2.44    0.58
  -2 -16   0    3.09    0.63
  -2 -16   0    2.64    0.66
  -2 -16   0    2.31    0.58
  -2 -16  -1   16.90    1.09
  -2 -16  -2    3.68    0.69
  -2 -16  -2    4.46    0.72
  -2 -16  -2    3.19    0.63
  -2 -16  -3    4.25    0.68
  -2 -16  -3    4.29    0.73
  -2 -16  -3    4.51    0.67
  -2 -16  -4    0.53    0.54
  -2 -16  -4    0.76    0.57
  -2 -16  -4    0.91    0.58
  -2 -16  -5    8.22    0.78
  -2 -16  -5    7.69    0.75
  -2 -16  -5    8.38    0.82
  -2 -16  -5    7.49    0.78
  -2 -16  -6    1.74    0.55
  -2 -16  -6    2.38    0.58
  -2 -16  -6    3.34    0.61
  -2 -16  -6    1.60    0.52
  -2 -16  -7    0.64    0.48
  -2 -16  -7    0.02    0.46
  -2 -16  -7    0.82    0.49
  -2 -16  -7    0.02    0.46
  -2 -16  -8    0.85    0.47
  -2 -16  -8    0.79    0.47
  -2 -16  -8    0.87    0.45
  -2 -16  -9    1.14    0.45
  -2 -16  -9    1.38    0.43
  -2 -16 -10    1.27    0.40
  -2 -16 -11    0.16    0.32
  -2 -17   4    0.47    0.42
  -2 -17   3    2.24    0.51
  -2 -17   3    3.59    0.46
  -2 -17   2    0.46    0.40
  -2 -17   2    0.73    0.43
  -2 -17   1    0.72    0.44
  -2 -17   1    0.99    0.47
  -2 -17   1    0.57    0.49
  -2 -17   0    0.85    0.48
  -2 -17   0    0.77    0.39
  -2 -17   0    0.20    0.48
  -2 -17   0    1.61    0.52
  -2 -17  -1    0.73    0.42
  -2 -17  -2    0.96    0.48
  -2 -17  -2    0.15    0.42
  -2 -17  -2    1.69    0.54
  -2 -17  -3    9.62    0.76
  -2 -17  -3   10.01    0.80
  -2 -17  -3   10.93    0.79
  -2 -17  -4    2.91    0.54
  -2 -17  -4    2.10    0.48
  -2 -17  -4    3.39    0.59
  -2 -17  -4    2.71    0.53
  -2 -17  -5    2.08    0.50
  -2 -17  -5    1.27    0.43
  -2 -17  -5    1.94    0.51
  -2 -17  -5    2.33    0.53
  -2 -17  -6    7.18    0.64
  -2 -17  -6    6.79    0.58
  -2 -17  -6    6.69    0.63
  -2 -17  -7    0.34    0.38
  -2 -17  -8    0.62    0.35
  -2 -18   0    0.43    0.35
  -2 -18   0    0.89    0.34
  -2 -18  -1    0.34    0.32
  -2 -18  -2    5.93    0.52
  -2 -18  -2    6.19    0.52
  -2 -18  -3    3.01    0.44
  -2 -18  -3    3.21    0.44
  -2 -18  -4    0.78    0.35
  -2 -18  -4    0.74    0.35
  -2 -18  -5    4.46    0.46
   3 -16  -2   30.82    1.31
   3 -16  -1   12.47    1.27
   3 -16  -1    8.38    0.65
   3 -16   0    0.95    1.14
   3 -16   0    5.12    0.51
   3 -16   1    1.78    0.41
   3 -15  -4    3.51    0.58
   3 -15  -4   29.07    1.45
   3 -15  -3   31.12    1.58
   3 -15  -3   50.60    2.05
   3 -15  -2    1.48    0.49
   3 -15  -1    2.71    0.56
   3 -15  -1   26.75    1.68
   3 -15   0    0.32    0.52
   3 -15   0   22.38    1.69
   3 -15   1    5.92    0.85
   3 -15   1   29.53    1.79
   3 -15   2   40.44    1.57
   3 -15   2   18.11    1.84
   3 -15   3   20.32    1.16
   3 -15   4   -0.08    1.12
   3 -15   4    1.09    0.67
   3 -14  -5   48.01    1.99
   3 -14  -4   45.72    1.98
   3 -14  -3   17.49    2.67
   3 -14  -3   66.28    2.22
   3 -14  -2   39.21    2.77
   3 -14  -2   29.76    1.89
   3 -14  -1   29.27    3.00
   3 -14  -1   75.15    2.55
   3 -14   0   14.25    2.85
   3 -14   0   81.90    2.51
   3 -14   1    7.21    2.59
   3 -14   1   72.45    2.34
   3 -14   2   78.17    2.77
   3 -14   2   48.09    2.73
   3 -14   3   79.57    3.04
   3 -14   4   32.24    2.13
   3 -14   4   51.72    1.97
   3 -14   5   13.82    1.41
   3 -14   5   19.83    1.16
   3 -14   6    2.98    0.72
   3 -14   7   -2.47    1.00
   3 -13  -5   56.82    2.00
   3 -13  -5   21.99    1.61
   3 -13  -4   22.45    1.37
   3 -13  -3   24.67    1.28
   3 -13  -3    2.49    0.69
   3 -13  -2   68.50    2.58
   3 -13  -2   35.94    3.04
   3 -13  -1   29.50    2.99
   3 -13  -1   53.74    2.29
   3 -13   0   25.96    2.95
   3 -13   0   48.92    2.11
   3 -13   1   18.19    3.00
   3 -13   1   64.16    2.36
   3 -13   2   10.88    2.56
   3 -13   4   51.30    2.86
   3 -13   4   81.52    2.85
   3 -13   5   52.07    2.04
   3 -13   5   29.03    2.16
   3 -13   6   12.88    1.60
   3 -13   6   29.95    1.42
   3 -13   7    3.20    0.82
   3 -13   9   -0.61    0.45
   3 -12 -13    0.57    0.33
   3 -12 -13    0.71    0.39
   3 -12 -12    3.73    0.56
   3 -12 -12    4.88    0.50
   3 -12 -11   -0.49    0.48
   3 -12 -10    0.99    0.53
   3 -12  -9    1.96    0.57
   3 -12  -6    2.64    0.89
   3 -12  -6   13.65    0.94
   3 -12  -5   -1.33    0.98
   3 -12  -5   17.39    1.01
   3 -12  -4   -1.98    1.00
   3 -12  -4   28.41    1.24
   3 -12  -3   54.74    1.73
   3 -12  -3    5.96    1.36
   3 -12  -2  117.39    3.94
   3 -12  -2   79.49    3.87
   3 -12  -1  122.41    4.36
   3 -12  -1   92.78    4.57
   3 -12   0    4.17    2.44
   3 -12   0   22.48    1.47
   3 -12   1   30.80    2.99
   3 -12   1   38.97    2.01
   3 -12   2   57.86    3.53
   3 -12   3   88.34    4.97
   3 -12   3  138.24    4.57
   3 -12   4   52.99    2.51
   3 -12   5   60.86    2.53
   3 -12   5   46.49    2.59
   3 -12   6   15.87    1.89
   3 -12   6   40.03    1.82
   3 -12   7    6.17    1.51
  -3  12  -7    1.17    0.66
   3 -12   8    0.23    0.92
  -3  12  -8    0.08    0.57
  -3  12  -9    1.55    0.60
  -3  12 -10   11.61    0.83
   3 -11 -14    3.81    0.56
   3 -11 -14    4.98    0.51
   3 -11 -13   21.52    1.08
   3 -11 -12    0.78    0.57
   3 -11 -12    1.35    0.47
   3 -11 -11    1.08    0.48
   3 -11 -11   -0.22    0.58
   3 -11 -10    1.89    0.51
   3 -11 -10    0.83    0.59
   3 -11  -9    1.61    0.65
   3 -11  -8    0.25    0.58
   3 -11  -7   -0.56    0.62
   3 -11  -7    0.11    0.59
   3 -11  -6    6.48    0.77
   3 -11  -6    3.36    0.74
   3 -11  -5    4.78    0.82
   3 -11  -5    3.73    0.75
   3 -11  -5    5.38    0.79
   3 -11  -4    2.31    0.82
   3 -11  -4    1.49    0.71
   3 -11  -4    0.85    0.65
   3 -11  -3  216.71    7.35
   3 -11  -3  225.58    7.46
   3 -11  -2   40.80    2.07
   3 -11  -2   53.02    2.07
   3 -11  -1  134.36    4.69
   3 -11  -1  145.47    4.91
   3 -11   0  236.73    7.52
   3 -11   0  213.24    7.40
   3 -11   1    7.30    2.27
   3 -11   1    1.24    1.25
   3 -11   2  120.05    5.03
   3 -11   3   69.79    3.74
   3 -11   3   66.84    3.04
   3 -11   4    2.52    2.69
   3 -11   4   36.19    1.87
  -3  11  -5    8.14    0.96
   3 -11   5   40.37    1.83
   3 -11   6   45.95    1.75
   3 -11   6   30.42    1.73
   3 -11   7   38.66    1.75
   3 -11   7   29.87    1.79
  -3  11  -8    1.52    0.71
   3 -11   8    6.94    1.37
  -3  11  -9    1.68    0.69
  -3  11 -10    6.00    0.79
  -3  11 -11   15.80    1.03
  -3  11 -12    3.26    0.58
   3 -10 -15    3.36    0.52
   3 -10 -15    4.20    0.50
   3 -10 -14    4.38    0.57
   3 -10 -14    4.18    0.63
   3 -10 -13   13.45    0.99
   3 -10 -13   13.85    0.92
   3 -10 -12   48.68    2.28
   3 -10 -12   57.06    2.24
   3 -10 -11    1.21    0.63
   3 -10 -11    1.41    0.53
   3 -10 -10    0.61    0.64
   3 -10 -10    0.96    0.52
   3 -10  -9   -0.05    0.49
   3 -10  -9   -0.25    0.62
   3 -10  -8    0.79    0.65
   3 -10  -7   -0.23    0.64
   3 -10  -6   -0.79    0.69
   3 -10  -6    0.03    0.61
   3 -10  -5    4.42    0.80
   3 -10  -5    3.02    0.72
   3 -10  -5    4.50    0.72
   3 -10  -4   -0.39    0.68
   3 -10  -4    1.22    0.65
   3 -10  -4    0.94    0.69
   3 -10  -3    3.35    0.76
   3 -10  -3    1.80    0.69
   3 -10  -3    2.62    0.81
   3 -10  -2   42.21    2.37
   3 -10  -2   44.35    2.14
   3 -10  -1  478.79   15.17
   3 -10  -1  480.11   15.09
   3 -10   0    0.12    1.45
   3 -10   0    8.69    1.07
   3 -10   1   38.14    2.26
   3 -10   2    0.19    0.51
   3 -10   2    1.01    0.73
   3 -10   3   60.62    2.67
   3 -10   3   55.06    2.49
   3 -10   3   53.22    2.72
   3 -10   4  188.69    7.18
  -3  10  -4  191.09    6.73
   3 -10   4  185.25    6.83
   3 -10   4  204.28    6.87
  -3  10  -5    1.13    0.70
   3 -10   5   15.08    1.42
  -3  10  -6    2.74    0.77
   3 -10   6   12.39    1.49
  -3  10  -7   23.64    1.59
   3 -10   7   47.60    2.00
   3 -10   8   17.79    1.23
  -3  10  -8    1.49    0.76
  -3  10  -9   15.92    1.20
   3 -10   9   15.81    1.27
  -3  10 -10    8.00    0.89
   3 -10  10   -2.67    1.16
  -3  10 -11    3.58    0.77
  -3  10 -12   -0.08    0.61
  -3  10 -13    4.56    0.67
   3  -9 -16    2.73    0.46
   3  -9 -16    2.49    0.50
   3  -9 -15    0.87    0.47
   3  -9 -15    1.02    0.47
   3  -9 -15    0.51    0.50
   3  -9 -14    2.58    0.61
   3  -9 -14    2.51    0.60
   3  -9 -14    2.58    0.57
   3  -9 -13    2.44    0.60
   3  -9 -13    2.65    0.66
   3  -9 -13    3.06    0.69
   3  -9 -12   58.90    2.36
   3  -9 -12   54.78    2.35
   3  -9 -11   35.08    1.75
   3  -9 -11   35.69    1.71
   3  -9 -11   33.09    1.80
   3  -9 -10    8.41    0.83
   3  -9 -10    9.73    0.99
   3  -9  -9    1.56    0.69
   3  -9  -9    0.92    0.55
   3  -9  -8    1.68    0.69
   3  -9  -8    1.80    0.54
   3  -9  -8    2.01    0.71
   3  -9  -7    1.68    0.66
   3  -9  -7    1.78    0.66
   3  -9  -7    1.36    0.51
   3  -9  -6    1.09    0.60
   3  -9  -6    0.59    0.62
   3  -9  -6    0.03    0.59
   3  -9  -5    1.64    0.64
   3  -9  -5    1.70    0.67
   3  -9  -5    1.61    0.62
   3  -9  -5    1.15    0.57
   3  -9  -4    1.73    0.60
   3  -9  -4    2.61    0.63
   3  -9  -4    1.41    0.56
   3  -9  -4    1.97    0.68
   3  -9  -3   28.24    1.54
   3  -9  -3   26.41    1.44
   3  -9  -2   36.28    1.81
   3  -9  -2   34.50    1.70
   3  -9  -1  105.66    4.00
   3  -9  -1  115.36    4.07
   3  -9   0  320.10   10.32
   3  -9   0  309.64   10.24
   3  -9   1    7.99    0.80
   3  -9   1   22.60    1.30
   3  -9   2   25.80    1.51
   3  -9   2   23.45    1.32
  -3   9  -3   34.77    1.68
   3  -9   3   37.65    1.88
   3  -9   3   37.14    1.75
   3  -9   4   11.41    1.31
   3  -9   4    7.81    0.81
   3  -9   4    9.46    0.99
  -3   9  -4    9.56    0.90
   3  -9   5    2.00    0.58
  -3   9  -5    1.14    0.69
  -3   9  -6    4.00    0.85
   3  -9   6    4.31    0.71
   3  -9   7   81.83    3.26
  -3   9  -7   78.43    3.24
  -3   9  -8    6.68    0.96
   3  -9   8    9.30    1.01
   3  -9   8    8.29    1.02
  -3   9  -8    5.75    0.79
   3  -9   9   15.30    1.21
  -3   9  -9   15.57    1.23
   3  -9   9   15.00    1.19
  -3   9  -9   16.56    1.13
  -3   9 -10    1.22    0.66
  -3   9 -10    1.38    0.79
   3  -9  10    0.45    0.75
  -3   9 -11    8.56    0.98
  -3   9 -11    9.34    0.89
  -3   9 -12    2.61    0.78
  -3   9 -12    2.87    0.68
  -3   9 -13    0.94    0.56
  -3   9 -14    1.76    0.51
   3  -8 -17   -0.04    0.37
   3  -8 -16    1.28    0.47
   3  -8 -15    0.08    0.50
   3  -8 -14   14.75    1.01
   3  -8 -14   13.80    1.02
   3  -8 -13    2.40    0.64
   3  -8 -13    2.01    0.68
   3  -8 -13    1.65    0.68
   3  -8 -12    8.41    0.91
   3  -8 -12    9.56    0.88
   3  -8 -12    6.64    0.91
   3  -8 -11    4.55    0.74
   3  -8 -11    5.90    0.86
   3  -8 -11    4.44    0.78
   3  -8 -10    2.92    0.68
   3  -8 -10    2.38    0.72
   3  -8 -10    2.88    0.73
   3  -8  -9   56.51    2.54
   3  -8  -9   53.36    2.45
   3  -8  -9   52.42    2.31
   3  -8  -9   53.25    2.37
   3  -8  -8   25.26    1.52
   3  -8  -8   23.02    1.37
   3  -8  -8   22.40    1.43
   3  -8  -8   25.60    1.34
   3  -8  -7    5.04    0.74
   3  -8  -7    4.95    0.64
   3  -8  -7    5.20    0.78
   3  -8  -6    3.39    0.64
   3  -8  -6    2.10    0.62
   3  -8  -6    2.77    0.66
   3  -8  -5   10.98    0.92
   3  -8  -5   12.17    0.95
   3  -8  -5    9.69    0.85
   3  -8  -5    9.97    0.88
   3  -8  -4    2.68    0.58
   3  -8  -4    2.63    0.63
   3  -8  -4    1.96    0.61
   3  -8  -4    2.21    0.56
   3  -8  -3    3.87    0.65
   3  -8  -3    4.87    0.64
   3  -8  -3    3.51    0.59
   3  -8  -3    4.43    0.71
   3  -8  -2   18.98    1.04
   3  -8  -2   17.99    1.19
   3  -8  -2   18.24    1.13
   3  -8  -1   36.61    1.83
   3  -8  -1   39.49    1.68
   3  -8  -1   37.60    1.77
   3  -8   0   65.84    2.51
   3  -8   0   65.72    2.69
   3  -8   0   68.22    2.60
   3  -8   0   63.68    2.63
   3  -8   1    2.61    0.67
   3  -8   1    2.93    0.51
   3  -8   1    2.71    0.59
   3  -8   2   43.12    2.05
   3  -8   2   44.52    1.97
   3  -8   2   44.63    2.11
   3  -8   2   43.10    2.01
   3  -8   3   42.41    2.15
   3  -8   3   39.25    1.76
  -3   8  -3   33.09    1.61
   3  -8   3   34.17    1.77
   3  -8   3   36.30    1.66
   3  -8   3   29.20    1.77
   3  -8   4   11.08    1.00
  -3   8  -4   10.86    0.89
   3  -8   4    9.89    1.10
   3  -8   4   10.16    0.84
   3  -8   5    4.56    0.65
   3  -8   5    5.63    0.84
  -3   8  -5    4.67    0.74
   3  -8   6   59.56    2.58
  -3   8  -6   60.19    2.56
   3  -8   6   60.95    2.58
   3  -8   7   34.11    1.67
  -3   8  -7   35.09    1.67
  -3   8  -7   34.61    1.58
   3  -8   7   33.75    1.63
   3  -8   8   26.91    1.63
   3  -8   8   32.85    1.66
   3  -8   8   28.72    1.64
  -3   8  -8   30.64    1.59
  -3   8  -8   33.45    1.71
  -3   8  -9   54.94    2.43
   3  -8   9   51.09    2.45
  -3   8  -9   57.40    2.54
   3  -8   9   59.20    2.46
  -3   8 -10   37.13    1.92
  -3   8 -10   34.65    1.79
   3  -8  10   34.08    1.85
   3  -8  11    0.42    0.79
  -3   8 -11    1.84    0.71
  -3   8 -11    2.77    0.83
  -3   8 -12    5.70    0.83
  -3   8 -13    0.72    0.64
  -3   8 -14    1.76    0.62
  -3   8 -14    1.48    0.65
  -3   8 -15    0.63    0.52
  -3   8 -15    0.76    0.48
   3  -7 -17    0.64    0.42
   3  -7 -17   -0.29    0.43
   3  -7 -16    3.51    0.56
   3  -7 -16    4.08    0.61
   3  -7 -16    3.10    0.59
   3  -7 -15    3.06    0.64
   3  -7 -15    2.13    0.63
   3  -7 -15    3.05    0.66
   3  -7 -14    3.03    0.70
   3  -7 -13   63.53    2.65
   3  -7 -13   60.48    2.65
   3  -7 -12    0.90    0.59
   3  -7 -12    0.24    0.66
   3  -7 -11   27.94    1.51
   3  -7 -11   26.04    1.53
   3  -7 -11   24.04    1.52
   3  -7 -10   48.13    2.29
   3  -7 -10   53.60    2.44
   3  -7 -10   49.70    2.36
   3  -7 -10   51.36    2.27
   3  -7  -9    0.50    0.61
   3  -7  -9    0.95    0.66
   3  -7  -9    0.27    0.62
   3  -7  -9    0.73    0.56
   3  -7  -8    7.03    0.84
   3  -7  -8    5.86    0.72
   3  -7  -8    6.99    0.82
   3  -7  -8    6.27    0.79
   3  -7  -7    1.01    0.56
   3  -7  -7    1.48    0.59
   3  -7  -7    1.03    0.56
   3  -7  -7    1.40    0.50
   3  -7  -6   13.10    0.93
   3  -7  -6   13.98    1.00
   3  -7  -6   12.85    0.95
   3  -7  -6   13.36    0.87
   3  -7  -5   22.79    1.27
   3  -7  -5   21.55    1.22
   3  -7  -4   15.64    1.02
   3  -7  -3   60.67    2.42
   3  -7  -3   58.35    2.27
   3  -7  -2  113.60    4.08
   3  -7  -2  110.19    3.98
   3  -7  -1    6.26    0.66
   3  -7  -1    5.22    0.56
   3  -7   0   83.15    3.14
   3  -7   0   84.55    3.08
   3  -7   1  572.00   18.95
   3  -7   1  585.43   18.90
   3  -7   2  148.34    5.31
   3  -7   2  151.80    5.26
   3  -7   3    5.05    0.66
   3  -7   3    4.20    0.56
   3  -7   4  167.51    5.92
   3  -7   4  172.00    5.99
   3  -7   4  166.56    5.95
   3  -7   5    2.24    0.80
   3  -7   5    1.32    0.56
  -3   7  -5    1.05    0.56
   3  -7   5    1.56    0.49
   3  -7   5    0.98    0.61
  -3   7  -5    0.87    0.49
   3  -7   6    5.53    0.69
  -3   7  -6    5.60    0.69
   3  -7   6    7.11    1.16
   3  -7   6    6.37    0.75
  -3   7  -6    5.55    0.75
   3  -7   6    6.79    0.86
  -3   7  -7    2.76    0.70
   3  -7   7    2.11    0.75
  -3   7  -7    2.20    0.66
   3  -7   7    1.55    0.54
  -3   7  -8    0.70    0.63
  -3   7  -8    1.02    0.73
   3  -7   8    1.02    0.72
   3  -7   8    0.66    0.65
   3  -7   8    0.21    0.52
   3  -7   9  120.77    4.82
   3  -7   9  131.30    4.96
  -3   7  -9  136.27    4.87
  -3   7  -9  140.31    4.95
  -3   7 -10    3.76    0.81
   3  -7  10    2.24    0.83
  -3   7 -11   -0.40    0.72
   3  -7  11   -1.22    0.84
  -3   7 -12    0.33    0.77
  -3   7 -12    1.42    0.75
  -3   7 -13    0.48    0.66
  -3   7 -13    0.61    0.72
  -3   7 -14    1.10    0.70
  -3   7 -14    1.91    0.67
  -3   7 -15    0.78    0.60
  -3   7 -15    0.50    0.57
  -3   7 -16    7.11    0.68
  -3   7 -16    7.06    0.66
   3  -6 -18    0.32    0.37
   3  -6 -17    8.93    0.72
   3  -6 -17   10.47    0.78
   3  -6 -16    2.80    0.60
   3  -6 -16    2.26    0.60
   3  -6 -16    2.06    0.55
   3  -6 -15    0.60    0.55
   3  -6 -15    0.58    0.61
   3  -6 -15    0.70    0.58
   3  -6 -14   30.65    1.57
   3  -6 -14   29.40    1.59
   3  -6 -13    2.64    0.76
   3  -6 -13    2.25    0.75
   3  -6 -12   17.27    1.29
   3  -6 -12   18.30    1.28
   3  -6 -11   32.56    1.75
   3  -6 -11   33.41    1.73
   3  -6 -10    1.13    0.67
   3  -6 -10    1.22    0.62
   3  -6  -9    0.26    0.59
   3  -6  -9    0.07    0.50
   3  -6  -9    0.28    0.57
   3  -6  -9    0.72    0.61
   3  -6  -9    0.11    0.58
   3  -6  -8   46.51    2.04
   3  -6  -8   41.43    2.02
   3  -6  -8   44.32    1.95
   3  -6  -8   47.75    2.11
   3  -6  -8   42.68    2.00
   3  -6  -7   28.17    1.39
   3  -6  -7   28.50    1.51
   3  -6  -7   27.41    1.47
   3  -6  -7   30.93    1.49
   3  -6  -7   27.31    1.45
   3  -6  -6   19.38    1.17
   3  -6  -6   20.62    1.16
   3  -6  -5    4.86    0.63
   3  -6  -5    4.37    0.60
   3  -6  -4   34.65    1.60
   3  -6  -3    7.78    0.60
   3  -6  -3    7.96    0.68
   3  -6  -2   64.34    2.54
   3  -6  -2   65.69    2.47
   3  -6  -2   66.27    2.37
   3  -6  -1   15.46    0.81
   3  -6  -1   16.61    0.95
   3  -6   0   92.86    3.42
   3  -6   0   94.85    3.34
   3  -6   1    1.69    0.50
   3  -6   1    1.62    0.38
   3  -6   2  236.71    8.10
   3  -6   2  242.46    8.05
   3  -6   3    8.96    0.68
   3  -6   3    8.22    0.74
   3  -6   4    1.56    0.42
   3  -6   5    1.59    0.45
   3  -6   5    1.66    0.53
   3  -6   6    1.48    0.54
   3  -6   6    1.25    0.46
  -3   6  -6    0.89    0.51
  -3   6  -6    0.97    0.58
  -3   6  -7   88.79    3.26
   3  -6   7   87.25    3.33
   3  -6   7   76.46    3.27
   3  -6   7   95.63    3.38
   3  -6   7   87.73    3.32
  -3   6  -7   84.43    3.29
   3  -6   7   79.02    3.16
  -3   6  -8   21.99    1.28
   3  -6   8   22.07    1.31
   3  -6   8   20.72    1.28
   3  -6   8   21.77    1.31
  -3   6  -8   22.96    1.34
   3  -6   9   29.24    1.58
   3  -6   9   26.52    1.52
   3  -6   9   26.09    1.53
  -3   6 -10   73.20    2.98
   3  -6  10   66.19    2.94
  -3   6 -10   73.12    2.94
   3  -6  10   74.11    2.98
   3  -6  10   65.84    2.89
  -3   6 -11  130.27    4.70
  -3   6 -11  125.55    4.63
  -3   6 -12    4.86    0.89
  -3   6 -12    6.19    0.97
  -3   6 -13   16.43    1.27
  -3   6 -13   17.70    1.25
  -3   6 -14    9.17    0.96
  -3   6 -14    9.19    0.96
  -3   6 -15   21.94    1.28
  -3   6 -15   21.59    1.28
  -3   6 -16   16.68    1.04
  -3   6 -16   16.84    1.01
  -3   6 -17    1.71    0.47
   3  -5 -18    0.50    0.41
   3  -5 -17   11.09    0.81
   3  -5 -17   12.69    0.88
   3  -5 -16    9.88    0.89
   3  -5 -16    9.23    0.85
   3  -5 -16   11.75    0.86
   3  -5 -15    2.04    0.69
   3  -5 -15    4.26    0.68
   3  -5 -15    3.11    0.72
   3  -5 -14    0.79    0.59
   3  -5 -14    0.47    0.67
   3  -5 -14    1.09    0.69
   3  -5 -13   49.17    2.33
   3  -5 -13   55.15    2.34
   3  -5 -13   47.39    2.34
   3  -5 -12   -0.25    0.59
   3  -5 -12    0.20    0.63
   3  -5 -12    0.39    0.68
   3  -5 -11    6.40    0.88
   3  -5 -11    6.45    0.88
   3  -5 -11    7.69    0.96
   3  -5 -11    5.86    0.85
   3  -5 -10    0.28    0.56
   3  -5 -10    0.18    0.58
   3  -5 -10    0.47    0.63
   3  -5 -10   -0.38    0.61
   3  -5 -10   -0.19    0.64
   3  -5  -9    1.40    0.53
   3  -5  -9    1.28    0.63
   3  -5  -9    1.97    0.65
   3  -5  -8   28.67    1.50
   3  -5  -8   29.68    1.54
   3  -5  -8   30.95    1.48
   3  -5  -7   10.43    0.85
   3  -5  -7    9.51    0.82
   3  -5  -6  128.80    4.73
   3  -5  -6  133.72    4.68
   3  -5  -5  117.08    4.27
   3  -5  -5  120.08    4.24
   3  -5  -4    2.19    0.49
   3  -5  -4    1.85    0.48
   3  -5  -3   49.37    1.98
   3  -5  -3   47.26    1.86
   3  -5  -2    1.70    0.42
   3  -5  -2    2.09    0.31
   3  -5  -2    2.06    0.47
   3  -5  -1    6.53    0.45
   3  -5  -1    6.26    0.58
   3  -5  -1    5.14    0.60
   3  -5   0   38.93    1.50
   3  -5   0   37.67    1.61
   3  -5   1   95.92    3.50
   3  -5   1   99.32    3.43
   3  -5   2  131.92    4.74
   3  -5   2  139.24    4.68
   3  -5   3   71.59    2.66
   3  -5   4   22.07    1.10
   3  -5   4   22.60    1.17
   3  -5   5   12.04    0.84
   3  -5   5   11.03    0.82
   3  -5   5   11.10    0.77
   3  -5   6    1.89    0.52
   3  -5   6    2.45    0.48
   3  -5   7    2.07    0.54
  -3   5  -7    1.36    0.53
   3  -5   7    1.64    0.47
   3  -5   7    1.77    0.53
   3  -5   8   13.17    0.98
   3  -5   8   15.45    0.99
  -3   5  -8   13.23    0.96
   3  -5   8   13.22    0.96
   3  -5   8   12.69    0.93
   3  -5   9   18.76    1.17
  -3   5  -9   18.84    1.20
  -3   5  -9   19.97    1.25
   3  -5   9   19.11    1.21
   3  -5   9   18.94    1.21
   3  -5  10   50.42    2.25
   3  -5  10   47.46    2.17
  -3   5 -10   48.80    2.23
   3  -5  10   48.75    2.24
  -3   5 -10   47.63    2.19
  -3   5 -11   52.48    2.32
   3  -5  11   49.64    2.28
  -3   5 -11   54.03    2.38
   3  -5  11   46.81    2.31
  -3   5 -11   50.27    2.35
  -3   5 -12    6.67    0.97
  -3   5 -12    6.05    0.93
  -3   5 -13    1.72    0.77
  -3   5 -13    1.12    0.78
   3  -5  13    1.71    0.70
  -3   5 -14    3.66    0.82
  -3   5 -15    2.61    0.71
  -3   5 -16   10.41    0.87
  -3   5 -17    8.01    0.68
   3  -4 -18    0.44    0.37
   3  -4 -17    0.80    0.48
   3  -4 -16    2.19    0.57
   3  -4 -16    1.91    0.63
   3  -4 -15   38.25    1.95
   3  -4 -15   43.36    1.94
   3  -4 -14    4.01    0.82
   3  -4 -14    5.32    0.86
   3  -4 -14    4.95    0.77
   3  -4 -13    0.98    0.70
   3  -4 -13    0.47    0.63
   3  -4 -13    1.08    0.74
   3  -4 -12    0.67    0.69
   3  -4 -12    0.61    0.66
   3  -4 -12   -0.03    0.69
   3  -4 -12    0.11    0.60
   3  -4 -12   -0.03    0.66
   3  -4 -11   71.17    3.05
   3  -4 -11   70.83    3.01
   3  -4 -11   72.48    3.01
   3  -4 -11   73.73    2.96
   3  -4 -11   70.75    3.02
   3  -4 -10   14.40    1.09
   3  -4 -10   13.13    1.06
   3  -4 -10   13.29    1.06
   3  -4 -10   13.52    1.04
   3  -4  -9   18.89    1.20
   3  -4  -9   19.75    1.22
   3  -4  -9   18.45    1.19
   3  -4  -9   20.82    1.25
   3  -4  -8    1.38    0.57
   3  -4  -8    1.77    0.53
   3  -4  -8    1.15    0.55
   3  -4  -8    0.43    0.54
   3  -4  -8    1.39    0.54
   3  -4  -7   46.68    2.01
   3  -4  -6    4.84    0.62
   3  -4  -5    9.93    0.76
   3  -4  -5   10.19    0.77
   3  -4  -4    3.91    0.55
   3  -4  -4    3.63    0.52
   3  -4  -4    4.11    0.44
   3  -4  -3    7.66    0.63
   3  -4  -3    7.75    0.64
   3  -4  -3    6.96    0.55
   3  -4  -2   78.15    2.80
   3  -4  -2   73.65    2.78
   3  -4  -2   76.55    2.73
   3  -4  -2   75.67    2.59
   3  -4  -1    0.74    0.38
   3  -4  -1    0.56    0.24
   3  -4  -1    0.59    0.40
   3  -4   0    2.68    0.48
   3  -4   0    3.00    0.33
   3  -4   1   50.84    1.83
   3  -4   1   47.27    1.93
   3  -4   1   49.35    1.88
   3  -4   2  185.98    6.34
   3  -4   2  189.92    6.27
   3  -4   2  186.31    6.30
   3  -4   3   29.22    1.26
   3  -4   3   29.23    1.31
   3  -4   4   22.04    1.09
   3  -4   4   23.29    1.13
   3  -4   5   16.87    0.95
   3  -4   5   18.79    1.01
   3  -4   5   19.20    1.03
   3  -4   6  432.01   13.98
   3  -4   6  410.98   13.95
   3  -4   6  429.08   13.97
   3  -4   7    6.31    0.67
   3  -4   7    6.69    0.64
   3  -4   7    6.83    0.68
   3  -4   8   15.34    1.00
  -3   4  -8   16.24    1.03
   3  -4   8   15.21    0.99
  -3   4  -8   15.03    0.98
   3  -4   8   16.42    1.01
   3  -4   8   17.11    1.02
   3  -4   9   11.51    0.89
   3  -4   9   13.19    0.93
   3  -4   9   11.12    0.91
  -3   4  -9   11.38    0.90
   3  -4   9   10.59    0.86
  -3   4  -9   11.98    0.94
   3  -4  10   65.57    2.72
  -3   4 -10   67.60    2.70
   3  -4  10   61.04    2.64
  -3   4 -10   65.61    2.69
   3  -4  11    8.94    0.93
  -3   4 -11   10.18    1.03
  -3   4 -12    1.63    0.84
  -3   4 -13    2.66    0.83
   3  -4  13    4.57    0.81
  -3   4 -14   28.42    1.60
   3  -4  14   27.51    1.60
  -3   4 -14   28.21    1.60
   3  -4  15   21.42    1.33
  -3   4 -15   20.79    1.30
  -3   4 -15   20.74    1.33
  -3   4 -16    1.14    0.62
  -3   4 -16    0.51    0.60
  -3   4 -17    5.88    0.70
  -3   4 -17    5.59    0.65
  -3   4 -18    1.14    0.45
   3  -3 -18    4.56    0.59
   3  -3 -17    1.78    0.51
   3  -3 -17    0.80    0.54
   3  -3 -16    1.45    0.58
   3  -3 -16    1.07    0.64
   3  -3 -15    1.33    0.59
   3  -3 -15    2.12    0.75
   3  -3 -15    1.51    0.68
   3  -3 -14    1.32    0.70
   3  -3 -14    1.65    0.64
   3  -3 -14    2.24    0.78
   3  -3 -13  140.08    5.31
   3  -3 -13  145.17    5.23
   3  -3 -12   22.82    1.47
   3  -3 -12   24.88    1.41
   3  -3 -12   24.53    1.51
   3  -3 -11    0.50    0.62
   3  -3 -11    1.06    0.66
   3  -3 -11   -0.07    0.56
   3  -3 -11    0.61    0.59
   3  -3 -10    1.77    0.54
   3  -3 -10    1.58    0.59
   3  -3 -10    2.11    0.64
   3  -3 -10    1.87    0.60
   3  -3  -9    1.09    0.47
   3  -3  -9    0.49    0.54
   3  -3  -9    0.86    0.58
   3  -3  -9    0.63    0.52
   3  -3  -9    0.91    0.58
   3  -3  -8   11.81    0.89
   3  -3  -8   12.56    0.93
   3  -3  -7   26.96    1.32
   3  -3  -7   24.99    1.30
   3  -3  -6   49.72    2.03
   3  -3  -6   50.10    2.04
   3  -3  -5   24.02    1.18
   3  -3  -4   38.41    1.50
   3  -3  -4   41.67    1.66
   3  -3  -3   69.18    2.24
   3  -3  -3   65.02    2.44
   3  -3  -3   61.74    2.36
   3  -3  -2    5.12    0.51
   3  -3  -2    5.81    0.53
   3  -3  -2    5.50    0.48
   3  -3  -2    5.49    0.31
   3  -3  -1  264.94    8.70
   3  -3  -1  261.29    8.56
   3  -3  -1  271.61    8.74
   3  -3   0   15.50    0.80
   3  -3   0   14.54    0.71
   3  -3   0   14.64    0.77
   3  -3   0   15.02    0.65
   3  -3   1   23.36    1.02
   3  -3   1   24.24    1.08
   3  -3   1   23.59    0.96
   3  -3   2  448.66   14.62
   3  -3   2  454.30   14.66
   3  -3   3  222.02    7.36
   3  -3   3  222.22    7.33
   3  -3   3  219.27    7.39
   3  -3   4  330.64   10.88
   3  -3   4  332.82   10.93
   3  -3   5    0.84    0.39
   3  -3   5    1.19    0.35
   3  -3   5    0.35    0.42
   3  -3   6   11.34    0.76
   3  -3   6   12.69    0.80
   3  -3   6   12.98    0.83
   3  -3   7    1.49    0.45
   3  -3   7    1.39    0.45
   3  -3   8   17.10    0.97
   3  -3   8   17.26    1.00
  -3   3  -9   49.04    2.16
   3  -3   9   49.77    2.17
  -3   3  -9   52.19    2.14
   3  -3   9   55.37    2.15
   3  -3   9   53.43    2.22
   3  -3   9   54.69    2.21
   3  -3  10    3.45    0.58
   3  -3  10    3.23    0.58
   3  -3  10    2.69    0.63
  -3   3 -10    3.09    0.56
  -3   3 -10    4.13    0.70
  -3   3 -11  243.17    8.47
   3  -3  11  244.78    8.45
  -3   3 -11  244.55    8.52
  -3   3 -11  250.49    8.48
  -3   3 -12   16.71    1.26
  -3   3 -12   17.55    1.26
   3  -3  12   17.84    1.24
  -3   3 -12   16.19    1.26
  -3   3 -13   67.00    2.83
   3  -3  13   62.83    2.80
  -3   3 -13   65.80    2.80
   3  -3  14    2.14    0.73
  -3   3 -14    2.05    0.74
  -3   3 -14    1.57    0.75
  -3   3 -15    0.91    0.71
  -3   3 -15    1.84    0.72
   3  -3  15    1.88    0.73
  -3   3 -16    3.95    0.75
  -3   3 -16    3.00    0.70
   3  -3  16    3.23    0.70
  -3   3 -17    2.81    0.64
  -3   3 -18    0.72    0.47
   3  -2 -18    8.67    0.72
   3  -2 -17    1.75    0.59
   3  -2 -16    0.66    0.55
   3  -2 -16   -0.16    0.62
   3  -2 -15    3.45    0.70
   3  -2 -15    2.65    0.71
   3  -2 -15    3.76    0.68
   3  -2 -15    3.80    0.81
   3  -2 -14   32.19    1.81
   3  -2 -14   33.46    1.76
   3  -2 -14   39.95    1.81
   3  -2 -14   38.08    1.93
   3  -2 -13    3.68    0.69
   3  -2 -13    4.30    0.83
   3  -2 -13    4.43    0.87
   3  -2 -13    3.67    0.77
   3  -2 -12    5.64    0.85
   3  -2 -12    5.86    0.84
   3  -2 -12    5.27    0.82
   3  -2 -12    5.89    0.74
   3  -2 -12    5.22    0.80
   3  -2 -12    5.78    0.85
   3  -2 -11   52.96    2.34
   3  -2 -11   53.74    2.30
   3  -2 -11   54.47    2.42
   3  -2 -11   54.21    2.41
   3  -2 -11   56.30    2.43
   3  -2 -11   55.18    2.44
   3  -2 -10   15.19    1.07
   3  -2 -10   15.51    1.09
   3  -2 -10   14.61    1.02
   3  -2 -10   14.62    1.07
   3  -2 -10   14.75    0.98
   3  -2 -10   16.22    1.10
   3  -2  -9    5.49    0.61
   3  -2  -9    5.09    0.69
   3  -2  -9    4.84    0.68
   3  -2  -9    5.67    0.67
   3  -2  -8  105.09    3.88
   3  -2  -8  105.56    3.87
   3  -2  -7  210.82    7.23
   3  -2  -7  214.02    7.24
   3  -2  -6   45.12    1.87
   3  -2  -6   47.38    1.90
   3  -2  -5   47.56    1.86
   3  -2  -5   44.48    1.83
   3  -2  -4    3.58    0.47
   3  -2  -4    4.48    0.49
   3  -2  -4    3.10    0.37
   3  -2  -3   13.47    0.73
   3  -2  -3   11.63    0.71
   3  -2  -3   12.35    0.66
   3  -2  -2    9.45    0.38
   3  -2  -2    7.42    0.55
   3  -2  -1  124.60    4.08
   3  -2  -1  121.93    4.26
   3  -2  -1  127.39    4.24
   3  -2  -1  127.23    4.15
   3  -2   0  123.58    4.11
   3  -2   0  128.73    4.18
   3  -2   0  126.07    4.25
   3  -2   0  124.04    4.28
   3  -2   1  247.34    7.96
   3  -2   1  241.52    8.01
   3  -2   1  244.86    8.07
   3  -2   2   35.03    1.37
   3  -2   3   98.99    3.40
   3  -2   3   97.49    3.43
   3  -2   4  138.23    4.72
   3  -2   5  492.34   15.81
   3  -2   5  478.35   15.80
   3  -2   6   56.22    2.14
   3  -2   6   55.24    2.15
   3  -2   7   72.94    2.65
   3  -2   7   69.54    2.67
   3  -2   8   12.84    0.79
   3  -2   8   12.14    0.83
  -3   2  -9   29.10    1.37
   3  -2   9   27.36    1.37
  -3   2 -10   25.26    1.30
   3  -2  10   22.68    1.24
  -3   2 -10   24.11    1.30
  -3   2 -10   24.21    1.31
  -3   2 -10   24.23    1.27
   3  -2  10   23.97    1.27
  -3   2 -11   17.19    1.16
  -3   2 -11   16.82    1.12
   3  -2  11   19.35    1.13
  -3   2 -11   18.33    1.16
  -3   2 -11   16.65    1.17
  -3   2 -11   17.18    1.10
  -3   2 -12  118.59    4.43
   3  -2  12  121.01    4.47
  -3   2 -12  119.22    4.45
  -3   2 -12  122.73    4.52
   3  -2  12  115.41    4.48
  -3   2 -12  115.20    4.40
  -3   2 -12  117.47    4.40
  -3   2 -13    5.55    0.91
   3  -2  13    5.63    0.86
   3  -2  13    6.12    0.80
  -3   2 -13    7.18    0.92
  -3   2 -13    5.97    0.92
  -3   2 -13    5.67    0.79
  -3   2 -14    1.04    0.70
  -3   2 -14    0.92    0.74
   3  -2  14    0.54    0.69
  -3   2 -14    0.39    0.60
  -3   2 -15    0.55    0.69
   3  -2  15    0.47    0.65
  -3   2 -15    0.66    0.67
  -3   2 -15    0.48    0.57
  -3   2 -16   10.52    0.89
   3  -2  16   11.59    1.01
  -3   2 -16   11.44    1.01
   3  -2  17    0.26    0.56
  -3   2 -17    0.41    0.58
  -3   2 -18    0.30    0.50
   3  -1 -18    0.63    0.46
   3  -1 -17    6.23    0.73
   3  -1 -17    6.66    0.71
   3  -1 -16    2.92    0.67
   3  -1 -16    2.22    0.70
   3  -1 -15    1.69    0.68
   3  -1 -15    1.20    0.70
   3  -1 -14    9.09    0.97
   3  -1 -14    7.38    0.81
   3  -1 -14    5.70    0.84
   3  -1 -14    8.70    1.00
   3  -1 -13    5.23    0.76
   3  -1 -13    5.82    0.82
   3  -1 -13    5.67    0.83
   3  -1 -13    5.90    0.90
   3  -1 -12    0.53    0.63
   3  -1 -12    2.62    0.72
   3  -1 -12    0.90    0.56
   3  -1 -12    1.88    0.71
   3  -1 -12    1.31    0.62
   3  -1 -12    1.24    0.68
   3  -1 -11    0.34    0.53
   3  -1 -11    0.66    0.52
   3  -1 -11    1.13    0.64
   3  -1 -11    0.33    0.57
   3  -1 -11    0.56    0.61
   3  -1 -11    0.06    0.62
   3  -1 -10    1.74    0.58
   3  -1 -10    2.04    0.60
   3  -1 -10    1.15    0.49
   3  -1 -10    2.28    0.63
   3  -1 -10    2.08    0.53
   3  -1 -10    2.63    0.64
   3  -1  -9   67.10    2.71
   3  -1  -9   68.96    2.71
   3  -1  -8    6.71    0.70
   3  -1  -8    5.77    0.63
   3  -1  -7    2.36    0.51
   3  -1  -7    2.48    0.49
   3  -1  -6  175.91    5.87
   3  -1  -6  168.16    5.85
   3  -1  -5  202.45    6.63
   3  -1  -5  191.55    6.60
   3  -1  -5  196.66    6.47
   3  -1  -4    2.42    0.33
   3  -1  -4    2.87    0.42
   3  -1  -4    2.97    0.43
   3  -1  -3    2.27    0.33
   3  -1  -3    2.36    0.40
   3  -1  -2    3.70    0.42
   3  -1  -2    3.48    0.24
   3  -1  -2    3.46    0.38
   3  -1  -2    3.03    0.37
   3  -1  -1 1115.60   34.87
   3  -1  -1 1081.53   34.68
  -3   1   1 1070.97   34.70
   3  -1  -1 1120.87   34.84
   3  -1  -1 1116.86   34.89
   3  -1  -1 1100.73   34.77
   3  -1   0    8.29    0.38
   3  -1   0    8.19    0.59
   3  -1   1  122.92    4.82
   3  -1   1  142.99    4.78
   3  -1   2   33.82    1.30
   3  -1   3   13.28    0.69
   3  -1   3   13.09    0.69
   3  -1   3   12.04    0.67
   3  -1   4   31.72    1.30
   3  -1   5   38.39    1.48
   3  -1   5   34.73    1.46
   3  -1   6   59.80    2.19
   3  -1   6   57.38    2.20
   3  -1   7  165.52    5.47
   3  -1   7  165.96    5.53
  -3   1  -7  155.53    5.39
   3  -1   8  136.82    4.51
   3  -1   8  136.98    4.60
   3  -1   9    1.42    0.46
  -3   1  -9    1.33    0.48
  -3   1 -10   16.76    1.05
  -3   1 -10   16.42    1.04
   3  -1  10   18.26    1.04
  -3   1 -11   15.00    1.02
   3  -1  11   16.73    1.10
  -3   1 -11   17.82    1.08
  -3   1 -11   16.96    1.04
  -3   1 -11   17.38    1.10
  -3   1 -11   17.29    1.11
  -3   1 -11   16.48    1.12
  -3   1 -11   15.11    1.05
   3  -1  11   16.57    1.02
  -3   1 -12   25.02    1.44
  -3   1 -12   23.63    1.38
  -3   1 -12   22.49    1.28
  -3   1 -12   20.81    1.35
   3  -1  12   21.70    1.34
  -3   1 -12   23.27    1.34
  -3   1 -12   21.46    1.33
   3  -1  13    0.57    0.65
  -3   1 -13    0.75    0.71
  -3   1 -13    1.13    0.61
  -3   1 -13    0.85    0.62
  -3   1 -13    1.19    0.70
   3  -1  14   11.96    1.07
  -3   1 -14   12.77    1.11
  -3   1 -14   10.45    1.00
  -3   1 -15    0.29    0.60
  -3   1 -15    0.43    0.68
   3  -1  15    0.84    0.69
   3  -1  16    5.01    0.78
  -3   1 -16    4.61    0.81
  -3   1 -16    5.85    0.77
  -3   1 -17   -0.05    0.59
   3  -1  17    0.44    0.58
   3  -1  18    0.69    0.52
  -3   1 -18    0.73    0.52
  -3   1 -19    0.23    0.41
  -3   1 -19    0.32    0.39
   3   0 -18    2.46    0.48
   3   0 -18    2.59    0.49
   3   0 -17    1.40    0.58
   3   0 -17    1.18    0.55
   3   0 -16    0.30    0.59
   3   0 -16   -0.13    0.62
   3   0 -15   -0.18    0.67
   3   0 -15   -0.03    0.63
   3   0 -14    1.29    0.70
   3   0 -14    2.02    0.75
   3   0 -13    4.25    0.67
   3   0 -13    4.25    0.81
   3   0 -13    4.29    0.83
   3   0 -12    0.54    0.51
   3   0 -12    1.07    0.68
   3   0 -12    0.25    0.63
   3   0 -12    1.01    0.69
   3   0 -11   32.46    1.74
   3   0 -11   35.49    1.73
   3   0 -11   33.97    1.70
   3   0 -11   33.37    1.61
   3   0 -11   35.33    1.74
   3   0 -10   34.24    1.67
   3   0 -10   34.80    1.57
   3   0 -10   33.30    1.63
   3   0 -10   34.65    1.64
   3   0 -10   31.01    1.59
   3   0  -9   41.81    1.89
   3   0  -9   43.21    1.86
   3   0  -8    1.20    0.47
   3   0  -8    0.55    0.49
   3   0  -7  127.05    4.45
   3   0  -6   18.15    0.94
   3   0  -5   90.03    3.17
   3   0  -4  144.02    4.60
   3   0  -4  131.98    4.46
   3   0  -3   46.06    1.58
   3   0  -3   47.08    1.67
   3   0  -3   45.54    1.67
  -3   0   3   43.41    1.45
   3   0  -2  370.85   11.68
   3   0  -2  373.63   11.74
   3   0  -2  381.59   11.74
   3   0  -2  349.67   11.58
   3   0  -1    7.82    0.53
  -3   0   1    8.23    0.38
   3   0  -1    7.83    0.50
   3   0  -1    8.27    0.51
   3   0  -1    7.27    0.50
   3   0  -1    8.47    0.38
   3   0   0 1492.33   49.59
   3   0   0 1756.32   49.57
   3   0   0 1684.38   49.59
  -3   0   0 1447.35   49.45
   3   0   1   31.51    1.20
  -3   0  -1   30.19    1.07
   3   0   2   28.55    1.18
   3   0   3   27.58    1.09
   3   0   3   24.40    1.06
   3   0   4   12.49    0.66
   3   0   4   12.38    0.67
   3   0   5  423.91   14.45
   3   0   5  459.23   14.48
   3   0   5  459.46   14.51
   3   0   6   97.53    3.40
   3   0   6   98.67    3.44
   3   0   7    0.49    0.37
   3   0   7    0.83    0.35
  -3   0  -7    0.66    0.32
  -3   0  -8  155.09    5.24
   3   0   8  150.44    5.11
  -3   0  -8  149.33    5.14
   3   0   8  153.02    5.23
   3   0   9    0.81    0.43
  -3   0  -9    1.18    0.48
  -3   0  -9    0.90    0.37
   3   0  10    0.80    0.44
  -3   0 -10    0.78    0.48
  -3   0 -10    0.56    0.50
  -3   0 -11    6.61    0.72
  -3   0 -11    7.65    0.73
  -3   0 -11    7.82    0.81
  -3   0 -11    7.99    0.77
  -3   0 -11    7.95    0.78
  -3   0 -11    6.88    0.77
   3   0  11    7.53    0.70
  -3   0 -12   10.56    0.91
  -3   0 -12   11.31    0.98
  -3   0 -12   10.08    0.87
  -3   0 -12    9.78    0.95
  -3   0 -12   10.49    0.92
  -3   0 -13   62.56    2.64
  -3   0 -13   62.24    2.62
  -3   0 -13   58.21    2.65
  -3   0 -13   62.45    2.69
  -3   0 -13   63.31    2.67
   3   0  13   62.78    2.67
  -3   0 -14   27.16    1.58
  -3   0 -14   30.24    1.62
   3   0  14   28.47    1.63
  -3   0 -15    7.49    0.92
   3   0  15    7.16    0.93
  -3   0 -15    6.18    0.84
   3   0  16   24.11    1.40
  -3   0 -16   22.46    1.39
  -3   0 -16   19.35    1.32
   3   0  17    7.29    0.82
  -3   0 -17    6.22    0.79
  -3   0 -17    5.70    0.75
  -3   0 -17    5.64    0.76
  -3   0 -18    6.94    0.73
   3   0  18    7.04    0.73
   3   0  19    0.75    0.43
   3   1 -18    0.99    0.45
   3   1 -17    1.72    0.54
   3   1 -17    2.28    0.61
   3   1 -16    3.19    0.71
   3   1 -16    3.82    0.68
   3   1 -15    0.87    0.69
   3   1 -15    1.38    0.67
   3   1 -14    4.27    0.83
   3   1 -14    5.33    0.84
   3   1 -13    4.34    0.82
   3   1 -13    5.44    0.84
   3   1 -13    6.46    0.87
   3   1 -12    4.46    0.82
   3   1 -12    4.93    0.84
   3   1 -12    6.24    0.85
   3   1 -11   16.40    1.18
   3   1 -11   18.30    1.21
   3   1 -11   17.01    1.07
   3   1 -10    1.64    0.61
   3   1 -10    1.99    0.54
   3   1 -10    1.92    0.63
   3   1  -9    7.33    0.68
   3   1  -9    6.98    0.74
   3   1  -8   12.84    0.82
   3   1  -7    8.80    0.65
   3   1  -7    8.62    0.71
   3   1  -6  413.11   13.36
  -3  -1   6  405.33   13.19
   3   1  -6  407.08   13.30
  -3  -1   5  228.22    7.49
   3   1  -5  237.66    7.62
   3   1  -5  226.41    7.64
  -3  -1   4  131.62    4.35
   3   1  -4  129.30    4.49
   3   1  -4  133.83    4.47
   3   1  -4  136.41    4.39
  -3  -1   3  399.09   12.92
   3   1  -3  411.88   13.05
   3   1  -3  406.15   13.07
   3   1  -2 4417.00  137.74
   3   1  -2 4472.10  137.73
  -3  -1   2 4443.84  137.69
  -3  -1   2 4232.22  137.58
   3   1  -1 9796.63  313.52
  -3  -1   1 9516.96  313.48
  -3  -1   1 9885.88  313.38
   3   1  -1 9999.00  313.53
  -3  -1   0 6498.20  209.34
   3   1   0 6655.20  209.38
  -3  -1  -1 3906.74  124.61
   3   1   2  447.35   14.36
  -3  -1  -2  442.19   14.29
  -3  -1  -3   68.56    2.39
   3   1   3   70.98    2.45
   3   1   3   70.57    2.45
   3   1   4    7.67    0.50
   3   1   4    7.10    0.49
   3   1   5  178.91    6.05
   3   1   5  187.95    6.07
   3   1   6   68.44    2.46
   3   1   6   68.85    2.45
  -3  -1  -6   72.32    2.49
   3   1   7  370.27   11.74
   3   1   7  342.45   11.62
   3   1   7  354.45   11.61
  -3  -1  -7  368.76   11.68
  -3  -1  -8   35.72    1.51
  -3  -1  -8   33.83    1.44
   3   1   8   33.85    1.47
  -3  -1  -9  155.57    5.23
  -3  -1  -9  146.18    5.13
   3   1   9  146.81    5.17
  -3  -1 -10   19.33    1.12
  -3  -1 -10   17.93    1.06
   3   1  10   18.41    1.02
  -3  -1 -11    1.17    0.51
   3   1  11    0.72    0.45
  -3  -1 -11    0.80    0.52
  -3  -1 -11    1.38    0.55
  -3  -1 -11    1.70    0.59
  -3  -1 -11    1.38    0.54
  -3  -1 -11    1.02    0.52
  -3  -1 -12   50.57    2.15
  -3  -1 -12   45.33    2.05
  -3  -1 -12   46.44    2.13
  -3  -1 -12   49.03    2.18
  -3  -1 -12   45.44    2.08
  -3  -1 -12   45.60    2.06
  -3  -1 -13   14.82    1.14
  -3  -1 -13   14.47    1.10
  -3  -1 -13   14.10    1.12
  -3  -1 -13   14.32    1.12
  -3  -1 -13   15.49    1.10
  -3  -1 -14    8.65    0.97
   3   1  14    7.94    0.94
  -3  -1 -14    8.40    0.91
  -3  -1 -14    9.09    0.95
  -3  -1 -14    8.01    0.96
  -3  -1 -14    7.03    0.91
  -3  -1 -15   12.85    1.10
  -3  -1 -15   12.24    1.10
   3   1  15   13.89    1.16
  -3  -1 -16   -0.40    0.67
  -3  -1 -16    0.03    0.61
   3   1  16    0.69    0.64
   3   1  17    8.45    0.89
  -3  -1 -17    7.34    0.86
  -3  -1 -17    8.24    0.86
  -3  -1 -17    9.12    0.88
   3   1  18    1.05    0.55
  -3  -1 -18    1.45    0.57
   3   1  19    2.12    0.48
   3   2 -18    7.10    0.62
   3   2 -17    2.33    0.59
   3   2 -16    0.31    0.63
   3   2 -16    0.40    0.54
   3   2 -15    9.76    1.01
   3   2 -15   10.53    0.92
   3   2 -15   10.36    0.99
   3   2 -14    4.21    0.83
   3   2 -14    4.29    0.82
   3   2 -14    4.95    0.80
   3   2 -13    0.78    0.76
   3   2 -13    1.42    0.67
   3   2 -13    1.05    0.75
   3   2 -12   29.25    1.65
   3   2 -12   26.69    1.59
   3   2 -12   29.35    1.58
   3   2 -12   28.08    1.65
   3   2 -11    1.65    0.70
   3   2 -11    1.74    0.67
   3   2 -11    1.94    0.67
   3   2 -10    2.20    0.66
   3   2 -10    2.14    0.63
   3   2 -10    2.98    0.66
   3   2  -9    6.17    0.73
   3   2  -9    5.93    0.73
   3   2  -9    6.08    0.71
   3   2  -8   12.88    0.89
  -3  -2   7   46.23    1.76
   3   2  -7   45.42    1.90
   3   2  -7   48.21    1.83
  -3  -2   6  140.78    4.73
   3   2  -6  142.70    4.87
   3   2  -6  140.79    4.79
  -3  -2   5   35.84    1.33
   3   2  -5   37.03    1.40
   3   2  -5   33.64    1.45
   3   2  -4  301.15    9.74
  -3  -2   4  296.44    9.69
   3   2  -4  302.09    9.80
  -3  -2   3 1290.71   40.81
  -3  -2   3 1267.67   40.72
   3   2  -3 1283.74   40.77
   3   2  -3 1256.87   40.81
   3   2  -2  160.90    5.40
  -3  -2   2  165.00    5.36
  -3  -2   2  170.20    5.45
   3   2  -2  165.98    5.44
  -3  -2   1 3498.25  110.88
   3   2  -1 3465.22  110.95
  -3  -2   1 3447.98  110.95
  -3  -2   0 2832.17   90.99
   3   2   0 2818.44   90.97
  -3  -2   0 2883.29   90.93
  -3  -2  -1   90.76    2.85
   3   2   1   80.35    2.85
  -3  -2  -1   85.04    2.87
  -3  -2  -2  247.71    8.06
  -3  -2  -3  312.53   10.34
   3   2   3  324.80   10.35
  -3  -2  -4  270.76    8.99
   3   2   4  279.62    8.97
   3   2   5  659.51   21.30
   3   2   5  664.73   21.32
   3   2   6   85.34    2.88
   3   2   6   83.59    2.89
  -3  -2  -6   81.55    2.93
  -3  -2  -7  473.87   15.03
   3   2   7  453.42   14.94
  -3  -2  -8  496.65   16.19
   3   2   9    6.23    0.58
  -3  -2  -9    6.58    0.65
  -3  -2  -9    5.25    0.58
  -3  -2  -9    6.37    0.58
   3   2  10   12.57    0.85
  -3  -2 -10   13.86    0.88
  -3  -2 -10   13.68    0.94
  -3  -2 -11    4.83    0.65
  -3  -2 -11    5.07    0.63
  -3  -2 -11    4.75    0.68
  -3  -2 -11    5.20    0.66
  -3  -2 -12   59.06    2.49
  -3  -2 -12   58.95    2.53
  -3  -2 -12   58.42    2.45
  -3  -2 -12   57.90    2.44
  -3  -2 -12   57.70    2.49
  -3  -2 -13    0.22    0.65
  -3  -2 -13    0.38    0.61
  -3  -2 -13    0.11    0.64
  -3  -2 -13    1.15    0.60
  -3  -2 -14   96.15    3.87
  -3  -2 -14   99.32    3.94
  -3  -2 -14   98.71    3.81
  -3  -2 -15    1.96    0.74
  -3  -2 -15    2.00    0.69
  -3  -2 -16    3.52    0.80
   3   2  16    4.69    0.82
   3   2  17    4.33    0.75
  -3  -2 -17    4.44    0.80
  -3  -2 -17    4.24    0.74
  -3  -2 -18    6.44    0.77
   3   2  18    7.37    0.75
  -3  -2 -19    0.03    0.47
   3   2  19    0.80    0.45
  -3  -2 -20    0.37    0.39
   3   3 -18    3.55    0.48
   3   3 -17    1.17    0.54
   3   3 -16    0.58    0.64
   3   3 -16    0.98    0.61
   3   3 -15   15.63    1.20
   3   3 -15   16.01    1.17
   3   3 -14   17.09    1.27
   3   3 -14   17.00    1.28
   3   3 -13   21.85    1.47
   3   3 -13   21.63    1.45
  -3  -3  12    0.45    0.54
   3   3 -12    1.04    0.79
   3   3 -12    1.17    0.75
   3   3 -12    0.39    0.70
  -3  -3  11   20.37    1.24
   3   3 -11   19.04    1.34
   3   3 -11   19.02    1.30
   3   3 -10    3.20    0.73
   3   3 -10    3.25    0.70
   3   3  -9   26.92    1.46
   3   3  -9   28.35    1.46
   3   3  -9   28.69    1.45
   3   3  -8    5.09    0.64
   3   3  -7   19.93    1.06
  -3  -3   7   19.21    0.92
   3   3  -6   60.13    2.28
  -3  -3   6   59.47    2.17
  -3  -3   5  223.88    7.33
   3   3  -5  225.64    7.41
   3   3  -5  220.14    7.30
  -3  -3   4    0.78    0.25
   3   3  -4    1.40    0.37
  -3  -3   4    0.72    0.32
   3   3  -4    0.96    0.26
   3   3  -3    4.40    0.42
  -3  -3   3    4.89    0.42
   3   3  -3    4.32    0.30
  -3  -3   3    4.07    0.32
   3   3  -2  338.27   11.17
  -3  -3   2  352.04   11.29
   3   3  -2  345.41   11.25
  -3  -3   2  360.90   11.23
  -3  -3   1  109.50    3.61
  -3  -3   1  106.76    3.66
   3   3  -1  109.97    3.62
   3   3   0  135.40    4.56
  -3  -3   0  143.51    4.58
  -3  -3   0  140.55    4.63
  -3  -3  -1  286.27    9.14
  -3  -3  -1  282.05    9.19
   3   3   1  280.05    9.09
  -3  -3  -2    9.92    0.50
  -3  -3  -2    9.61    0.54
  -3  -3  -3    0.96    0.24
  -3  -3  -3    1.08    0.28
  -3  -3  -4   29.28    1.20
  -3  -3  -5   33.53    1.37
  -3  -3  -5   35.94    1.37
   3   3   5   32.58    1.30
  -3  -3  -6    6.05    0.53
  -3  -3  -6    5.67    0.49
   3   3   6    5.02    0.40
  -3  -3  -7    3.18    0.53
   3   3   7    2.72    0.46
  -3  -3  -7    3.14    0.43
  -3  -3  -7    3.75    0.49
  -3  -3  -8    4.87    0.61
  -3  -3  -8    4.70    0.52
  -3  -3  -8    4.88    0.51
  -3  -3  -9   11.50    0.74
  -3  -3  -9   11.59    0.77
  -3  -3 -10    4.01    0.55
  -3  -3 -11    7.43    0.75
  -3  -3 -11    8.81    0.75
  -3  -3 -11    8.56    0.76
  -3  -3 -11    7.95    0.77
  -3  -3 -12   10.06    0.94
  -3  -3 -12   10.20    0.88
  -3  -3 -12   10.03    0.89
  -3  -3 -12    9.95    0.91
  -3  -3 -13    8.98    0.90
  -3  -3 -13    9.32    0.97
  -3  -3 -14    5.85    0.88
  -3  -3 -14    6.85    0.84
  -3  -3 -15    1.25    0.66
  -3  -3 -16    5.62    0.81
  -3  -3 -16    7.06    0.96
   3   3  16    7.69    0.89
  -3  -3 -17   10.04    0.99
   3   3  17   12.09    0.99
  -3  -3 -17   10.78    1.04
  -3  -3 -18    0.21    0.60
   3   3  18    0.60    0.53
   3   3  19   -0.28    0.43
  -3  -3 -19    0.10    0.50
   3   4 -17    6.12    0.67
   3   4 -16    0.90    0.60
   3   4 -16    0.78    0.62
   3   4 -15    6.91    0.87
   3   4 -14    9.17    1.04
   3   4 -13   24.03    1.56
   3   4 -12    1.29    0.81
   3   4 -12    0.22    0.78
   3   4 -11    2.26    0.76
   3   4 -11    2.73    0.81
  -3  -4  11    2.27    0.62
   3   4 -11    2.61    0.73
   3   4 -10   15.71    1.19
   3   4 -10   15.45    1.14
  -3  -4  10   16.21    1.07
   3   4 -10   14.74    1.14
   3   4  -9   12.07    0.96
  -3  -4   9   11.58    0.88
   3   4  -9   11.77    0.97
   3   4  -9   13.36    1.03
   3   4  -8    1.14    0.52
  -3  -4   8    1.29    0.45
  -3  -4   8    1.20    0.36
   3   4  -8    1.31    0.59
  -3  -4   7   37.64    1.71
   3   4  -7   41.77    1.73
  -3  -4   7   40.36    1.63
  -3  -4   6    6.37    0.51
  -3  -4   6    6.79    0.60
   3   4  -6    7.03    0.63
  -3  -4   5    9.91    0.58
   3   4  -5    9.47    0.66
  -3  -4   5    8.50    0.63
  -3  -4   4   80.09    2.80
   3   4  -4   85.67    2.84
   3   4  -3    8.88    0.56
  -3  -4   3   10.22    0.54
  -3  -4   2    1.08    0.25
   3   4  -2    1.47    0.29
  -3  -4   1   13.77    0.61
   3   4  -1   12.59    0.58
   3   4   0   31.70    1.13
  -3  -4   0   32.65    1.21
  -3  -4  -1  138.01    4.59
  -3  -4  -2    7.94    0.47
  -3  -4  -2    7.84    0.43
  -3  -4  -3   32.50    1.21
  -3  -4  -3   29.00    1.17
  -3  -4  -4   43.86    1.60
  -3  -4  -4   41.42    1.58
  -3  -4  -4   42.04    1.42
  -3  -4  -4   41.55    1.58
  -3  -4  -5    8.27    0.57
  -3  -4  -5    9.30    0.59
  -3  -4  -5    9.44    0.46
   3   4   6  116.53    3.88
  -3  -4  -6  117.34    4.02
  -3  -4  -6  114.41    3.86
  -3  -4  -7  177.55    5.95
  -3  -4  -7  173.68    5.79
  -3  -4  -7  174.20    5.92
  -3  -4  -8   31.55    1.42
  -3  -4  -8   30.68    1.27
  -3  -4  -8   30.30    1.38
  -3  -4  -9   18.65    1.07
  -3  -4 -10    8.95    0.78
  -3  -4 -11   28.53    1.48
  -3  -4 -11   29.14    1.53
  -3  -4 -11   29.76    1.44
  -3  -4 -11   31.86    1.53
  -3  -4 -11   29.28    1.49
  -3  -4 -12   42.75    1.97
  -3  -4 -12   39.74    1.86
  -3  -4 -12   43.24    1.97
  -3  -4 -12   44.39    1.97
  -3  -4 -12   42.71    1.98
  -3  -4 -13    4.79    0.76
  -3  -4 -13    4.88    0.77
  -3  -4 -13    5.40    0.81
  -3  -4 -14    0.42    0.67
  -3  -4 -14    0.71    0.67
  -3  -4 -14    0.75    0.67
  -3  -4 -15   26.17    1.51
  -3  -4 -15   25.24    1.56
  -3  -4 -16    0.14    0.58
  -3  -4 -16   -0.14    0.72
  -3  -4 -16   -0.19    0.61
  -3  -4 -17    9.57    0.89
  -3  -4 -17   11.03    1.06
  -3  -4 -17   10.16    0.96
   3   4  17   10.03    0.90
  -3  -4 -18    0.46    0.61
   3   4  18    0.42    0.52
   3   4  19   -0.01    0.41
  -3  -4 -19    0.16    0.51
  -3  -4 -19    0.36    0.56
  -3  -4 -20    0.80    0.43
   3   5 -17    0.54    0.44
   3   5 -16    6.97    0.77
   3   5 -15   19.12    1.27
   3   5 -15   19.84    1.30
   3   5 -14   34.54    1.85
   3   5 -14   35.72    1.87
   3   5 -13   17.55    1.38
   3   5 -13   18.50    1.37
   3   5 -12   13.00    1.21
   3   5 -12   11.33    1.16
   3   5 -11    0.35    0.80
   3   5 -11    1.16    0.73
   3   5 -11    0.44    0.68
   3   5 -10    4.50    0.81
   3   5 -10    4.72    0.77
   3   5 -10    4.02    0.85
   3   5  -9   13.08    1.03
   3   5  -9   12.96    1.09
   3   5  -9   14.45    1.04
   3   5  -8   10.17    0.84
  -3  -5   8    9.81    0.70
   3   5  -8    9.30    0.85
  -3  -5   8    7.65    0.77
  -3  -5   7    4.28    0.50
   3   5  -7    5.36    0.64
  -3  -5   6   23.45    1.11
   3   5  -6   24.55    1.17
  -3  -5   5   27.82    1.23
   3   5  -5   29.62    1.27
   3   5  -4    9.13    0.61
  -3  -5   4    8.87    0.57
   3   5  -3    1.85    0.36
  -3  -5   3    1.33    0.33
   3   5  -2    7.03    0.44
  -3  -5   2    6.66    0.47
   3   5  -1    4.36    0.33
  -3  -5   1    4.49    0.40
   3   5   0  145.12    4.74
  -3  -5   0  153.96    4.90
  -3  -5   0  140.71    4.92
  -3  -5  -1   57.96    2.15
  -3  -5  -1   62.52    2.13
  -3  -5  -1   58.38    1.97
  -3  -5  -2   68.35    2.42
  -3  -5  -2   69.19    2.32
  -3  -5  -2   65.93    2.44
  -3  -5  -3   73.91    2.63
  -3  -5  -3   73.54    2.56
  -3  -5  -3   75.61    2.59
  -3  -5  -3   72.57    2.64
  -3  -5  -4    5.93    0.47
  -3  -5  -4    6.46    0.51
  -3  -5  -4    6.26    0.47
  -3  -5  -4    6.48    0.49
  -3  -5  -5   45.33    1.74
  -3  -5  -5   42.50    1.71
  -3  -5  -5   44.17    1.71
  -3  -5  -5   44.23    1.70
  -3  -5  -6  127.11    4.50
  -3  -5  -6  132.44    4.48
  -3  -5  -6  129.21    4.47
  -3  -5  -7   51.26    2.06
  -3  -5  -7   54.63    2.09
  -3  -5  -8   24.32    1.21
  -3  -5  -9   15.10    0.96
  -3  -5 -10   24.15    1.26
  -3  -5 -10   22.66    1.27
  -3  -5 -11    3.29    0.65
  -3  -5 -11    4.73    0.66
  -3  -5 -11    4.02    0.64
  -3  -5 -11    4.42    0.64
  -3  -5 -11    4.68    0.65
  -3  -5 -12    0.66    0.60
  -3  -5 -12    0.21    0.53
  -3  -5 -12    0.10    0.51
  -3  -5 -12    0.13    0.51
  -3  -5 -12    0.32    0.54
  -3  -5 -13  149.54    5.41
  -3  -5 -13  156.50    5.53
  -3  -5 -13  147.73    5.51
  -3  -5 -13  149.67    5.61
  -3  -5 -14   12.67    0.98
  -3  -5 -14   13.06    1.10
  -3  -5 -15   29.64    1.68
  -3  -5 -16    3.24    0.84
  -3  -5 -16    3.26    0.74
  -3  -5 -17    4.46    0.84
  -3  -5 -17    4.16    0.72
   3   5  18    3.51    0.61
  -3  -5 -18    3.87    0.74
  -3  -5 -19    1.09    0.54
  -3  -5 -19    0.77    0.53
  -3  -5 -20    1.41    0.40
  -3  -5 -20    0.90    0.41
   3   6 -17    3.35    0.48
   3   6 -16    3.70    0.62
   3   6 -16    3.44    0.63
   3   6 -15    0.71    0.60
   3   6 -15    1.19    0.67
   3   6 -14    3.06    0.84
   3   6 -14    3.15    0.78
   3   6 -13   -0.83    0.83
   3   6 -13   -0.49    0.74
   3   6 -12   -0.33    0.82
   3   6 -12    0.19    0.73
   3   6 -11   30.10    1.75
   3   6 -11   27.27    1.65
   3   6 -10    1.75    0.74
  -3  -6  10    1.07    0.56
   3   6 -10    1.70    0.69
   3   6  -9    0.90    0.64
   3   6  -9    1.45    0.63
  -3  -6   9    1.42    0.54
  -3  -6   9   -0.03    0.63
  -3  -6   8   11.70    0.84
  -3  -6   8   15.26    0.99
  -3  -6   8   13.13    1.01
   3   6  -8   13.61    0.98
   3   6  -8   13.91    1.02
   3   6  -8   14.08    1.10
  -3  -6   7   10.55    0.82
   3   6  -7   10.65    0.88
   3   6  -7   11.64    0.85
   3   6  -7   10.52    0.93
  -3  -6   7   11.10    0.91
  -3  -6   7   10.93    0.76
  -3  -6   6  189.94    6.52
  -3  -6   6  185.39    6.44
   3   6  -6  191.58    6.45
  -3  -6   5  101.72    3.71
   3   6  -5  105.65    3.65
  -3  -6   5  100.58    3.66
  -3  -6   4    2.53    0.39
  -3  -6   4    2.88    0.46
   3   6  -4    2.87    0.46
  -3  -6   3    0.66    0.32
   3   6  -3    1.14    0.36
  -3  -6   3    0.84    0.35
   3   6  -2   41.27    1.50
  -3  -6   2   40.18    1.63
  -3  -6   2   40.33    1.60
  -3  -6   1   23.14    1.04
  -3  -6   1   21.15    0.98
  -3  -6   0   13.22    0.74
  -3  -6   0   12.52    0.69
  -3  -6   0   12.42    0.57
  -3  -6  -1   40.74    1.58
  -3  -6  -1   40.28    1.49
  -3  -6  -1   40.14    1.61
  -3  -6  -2    5.81    0.44
  -3  -6  -2    6.30    0.54
  -3  -6  -2    6.38    0.50
  -3  -6  -3   25.22    0.99
  -3  -6  -3   23.54    1.03
  -3  -6  -3   24.42    1.08
  -3  -6  -3   25.22    1.12
  -3  -6  -4   60.42    2.15
  -3  -6  -4   60.58    2.22
  -3  -6  -4   55.85    2.19
  -3  -6  -4   57.64    2.15
  -3  -6  -5  194.16    6.55
  -3  -6  -5  199.68    6.61
  -3  -6  -5  193.56    6.55
  -3  -6  -6  200.63    6.96
  -3  -6  -6  210.99    7.01
  -3  -6  -6  209.92    6.97
  -3  -6  -7    8.06    0.67
  -3  -6  -7    6.89    0.60
  -3  -6  -8    0.47    0.45
  -3  -6  -9   30.25    1.48
  -3  -6 -10    0.69    0.52
  -3  -6 -10    0.63    0.46
  -3  -6 -10    0.53    0.47
  -3  -6 -10    0.95    0.52
  -3  -6 -10    0.31    0.48
  -3  -6 -10    1.01    0.47
  -3  -6 -11   13.70    0.97
  -3  -6 -11   14.12    1.00
  -3  -6 -11   13.55    1.00
  -3  -6 -11   13.88    0.99
  -3  -6 -11   12.82    0.95
  -3  -6 -11   13.49    1.04
  -3  -6 -12  100.13    3.90
  -3  -6 -12  103.14    3.92
  -3  -6 -12  105.50    4.04
  -3  -6 -12  106.67    3.96
  -3  -6 -12  100.77    3.91
  -3  -6 -13    1.72    0.64
  -3  -6 -13    0.52    0.58
  -3  -6 -13    1.60    0.59
  -3  -6 -13    0.86    0.63
  -3  -6 -13    0.58    0.66
  -3  -6 -14   31.39    1.79
  -3  -6 -14   28.62    1.61
  -3  -6 -14   28.35    1.58
  -3  -6 -14   29.45    1.55
  -3  -6 -14   30.19    1.65
  -3  -6 -15   33.14    1.74
  -3  -6 -15   38.10    1.96
  -3  -6 -15   34.29    1.69
  -3  -6 -15   34.43    1.81
  -3  -6 -16    5.38    0.76
  -3  -6 -16    6.35    0.70
  -3  -6 -16    5.75    0.81
  -3  -6 -17    2.67    0.62
   3   6  18    1.70    0.51
  -3  -6 -18    1.92    0.63
  -3  -6 -18    2.15    0.68
  -3  -6 -19   -0.10    0.50
  -3  -6 -19   -0.16    0.48
   3   7 -16   -0.02    0.44
   3   7 -16    0.54    0.50
   3   7 -15    3.11    0.65
   3   7 -15    3.66    0.72
   3   7 -14   76.91    3.13
   3   7 -14   76.52    3.07
   3   7 -13    2.74    0.85
   3   7 -13    2.98    0.77
   3   7 -12    0.10    0.81
   3   7 -12    0.24    0.71
   3   7 -11    1.55    0.73
   3   7 -10    6.89    0.94
  -3  -7  10    7.40    0.81
   3   7 -10    6.74    1.04
   3   7  -9    5.54    0.94
  -3  -7   9    3.81    0.83
   3   7  -9    5.30    0.77
   3   7  -9    4.76    0.79
  -3  -7   9    4.53    0.71
  -3  -7   8    0.19    0.48
  -3  -7   8    0.35    0.41
   3   7  -8    1.12    0.63
   3   7  -8    0.97    0.58
   3   7  -8    1.19    0.71
  -3  -7   8    0.31    0.64
   3   7  -7    0.59    0.51
   3   7  -7    0.64    0.66
  -3  -7   7   -0.10    0.43
  -3  -7   7    0.26    0.39
   3   7  -7    0.07    0.55
  -3  -7   7    0.49    0.60
  -3  -7   6    1.36    0.42
  -3  -7   6    1.69    0.47
   3   7  -6    0.71    0.61
   3   7  -6    1.10    0.49
  -3  -7   6    0.31    0.61
  -3  -7   5   98.80    3.60
   3   7  -5   99.05    3.53
  -3  -7   5   97.98    3.62
  -3  -7   4   77.10    2.87
  -3  -7   4   76.63    2.88
  -3  -7   3   15.74    0.86
  -3  -7   3   16.17    0.90
  -3  -7   2   61.16    2.28
  -3  -7   2   59.80    2.32
  -3  -7   1   53.45    2.08
  -3  -7   1   55.61    2.12
  -3  -7   0  135.86    4.80
  -3  -7   0  145.52    4.86
  -3  -7  -1    2.09    0.30
  -3  -7  -1    2.12    0.39
  -3  -7  -1    1.25    0.43
  -3  -7  -2   81.19    2.94
  -3  -7  -2   79.10    2.89
  -3  -7  -2   79.26    2.78
  -3  -7  -3  294.81    9.76
  -3  -7  -3  288.90    9.84
  -3  -7  -3  312.45    9.89
  -3  -7  -4   10.09    0.72
  -3  -7  -4    8.85    0.68
  -3  -7  -4   10.60    0.66
  -3  -7  -4   10.80    0.64
  -3  -7  -5   50.98    2.01
  -3  -7  -5   48.12    1.94
  -3  -7  -5   51.70    1.94
  -3  -7  -6    1.34    0.45
  -3  -7  -6    2.15    0.45
  -3  -7  -7    6.21    0.61
  -3  -7  -8   13.62    0.92
  -3  -7  -9    2.50    0.51
  -3  -7  -9    1.81    0.48
  -3  -7  -9    2.40    0.56
  -3  -7  -9    2.23    0.52
  -3  -7  -9    2.23    0.51
  -3  -7 -10   36.10    1.65
  -3  -7 -10   35.11    1.71
  -3  -7 -10   35.73    1.71
  -3  -7 -10   36.18    1.73
  -3  -7 -10   36.79    1.72
  -3  -7 -10   36.06    1.76
  -3  -7 -11    3.64    0.67
  -3  -7 -11    2.92    0.63
  -3  -7 -11    2.94    0.72
  -3  -7 -11    3.29    0.64
  -3  -7 -11    3.30    0.64
  -3  -7 -11    3.94    0.73
  -3  -7 -12   18.69    1.18
  -3  -7 -12   18.05    1.25
  -3  -7 -12   19.69    1.25
  -3  -7 -12   19.07    1.23
  -3  -7 -12   18.66    1.19
  -3  -7 -12   18.29    1.30
  -3  -7 -13   46.34    2.24
  -3  -7 -13   46.27    2.12
  -3  -7 -13   45.56    2.12
  -3  -7 -13   41.83    2.19
  -3  -7 -13   45.03    2.10
  -3  -7 -14   62.55    2.86
  -3  -7 -14   64.51    2.68
  -3  -7 -14   61.53    2.69
  -3  -7 -14   63.03    2.69
  -3  -7 -14   63.47    2.71
  -3  -7 -15    1.72    0.77
  -3  -7 -15    1.65    0.59
  -3  -7 -15    1.79    0.59
  -3  -7 -15    2.50    0.63
  -3  -7 -15    2.12    0.61
  -3  -7 -16   25.21    1.41
  -3  -7 -16   26.67    1.48
  -3  -7 -16   25.29    1.58
  -3  -7 -16   25.86    1.36
  -3  -7 -17    3.89    0.64
  -3  -7 -17    4.04    0.57
  -3  -7 -17    5.28    0.80
  -3  -7 -17    4.68    0.76
   3   7  18    1.61    0.49
  -3  -7 -18    1.26    0.48
  -3  -7 -18    1.62    0.58
  -3  -7 -19    7.41    0.66
   3   8 -15    0.47    0.48
   3   8 -15   -0.18    0.56
   3   8 -14    7.02    0.78
   3   8 -14    8.53    0.91
   3   8 -13    7.58    0.87
   3   8 -12    0.43    0.66
   3   8 -11   10.33    1.14
   3   8 -11    9.14    0.98
   3   8 -10   21.51    1.42
   3   8 -10   24.08    1.57
   3   8  -9   33.73    1.82
  -3  -8   9   31.40    1.67
   3   8  -9   31.37    1.67
  -3  -8   9   32.87    1.81
   3   8  -8   53.57    2.35
  -3  -8   8   51.95    2.29
  -3  -8   8   51.42    2.33
   3   8  -8   58.00    2.50
  -3  -8   8   55.26    2.49
   3   8  -7    4.84    0.85
  -3  -8   7    4.61    0.60
  -3  -8   7    3.79    0.61
  -3  -8   7    4.11    0.80
  -3  -8   6   13.81    0.95
  -3  -8   6   15.34    0.96
   3   8  -6   14.79    1.09
  -3  -8   6   12.93    1.14
  -3  -8   5   88.65    3.28
  -3  -8   5   92.23    3.29
   3   8  -5   94.54    3.36
  -3  -8   4   21.16    1.13
  -3  -8   4   20.65    1.28
  -3  -8   4   22.80    1.17
  -3  -8   3    1.02    0.42
  -3  -8   2    0.58    0.40
  -3  -8   2    0.88    0.37
  -3  -8   1    0.22    0.37
  -3  -8   1    0.17    0.36
  -3  -8   0  114.98    4.15
  -3  -8   0  121.68    4.22
  -3  -8  -1   89.03    3.23
  -3  -8  -1   85.95    3.18
  -3  -8  -2   33.31    1.47
  -3  -8  -2   33.97    1.52
  -3  -8  -3    3.00    0.45
  -3  -8  -3    2.12    0.52
  -3  -8  -4   50.51    2.06
  -3  -8  -5    1.85    0.48
  -3  -8  -6    5.61    0.59
  -3  -8  -6    4.84    0.56
  -3  -8  -6    5.37    0.58
  -3  -8  -7   23.60    1.22
  -3  -8  -7   23.96    1.22
  -3  -8  -8    1.84    0.47
  -3  -8  -8    1.99    0.50
  -3  -8  -8    1.10    0.50
  -3  -8  -9   19.76    1.18
  -3  -8  -9   19.73    1.14
  -3  -8  -9   19.98    1.19
  -3  -8  -9   21.83    1.25
  -3  -8  -9   20.74    1.22
  -3  -8  -9   21.77    1.20
  -3  -8 -10   59.22    2.56
  -3  -8 -10   65.04    2.60
  -3  -8 -10   61.77    2.60
  -3  -8 -10   62.27    2.63
  -3  -8 -10   58.66    2.59
  -3  -8 -11  129.87    4.69
  -3  -8 -11  121.34    4.72
  -3  -8 -11  127.03    4.68
  -3  -8 -11  121.62    4.72
  -3  -8 -12    4.08    0.75
  -3  -8 -12    4.16    0.86
  -3  -8 -12    3.62    0.76
  -3  -8 -12    4.42    0.80
  -3  -8 -13    1.08    0.75
  -3  -8 -13    0.86    0.59
  -3  -8 -13    0.47    0.63
  -3  -8 -14   21.87    1.33
  -3  -8 -14   21.51    1.47
  -3  -8 -14   21.60    1.32
  -3  -8 -14   21.87    1.33
  -3  -8 -15    0.69    0.70
  -3  -8 -15    0.50    0.59
  -3  -8 -15   -0.05    0.57
  -3  -8 -15   -0.03    0.55
  -3  -8 -15    0.39    0.63
  -3  -8 -16    0.98    0.57
  -3  -8 -16    0.61    0.70
  -3  -8 -16    0.69    0.51
  -3  -8 -16    0.20    0.58
  -3  -8 -17    6.03    0.81
  -3  -8 -17    5.26    0.65
  -3  -8 -17    5.13    0.61
  -3  -8 -17    6.00    0.73
  -3  -8 -18    4.36    0.69
  -3  -8 -18    5.33    0.52
  -3  -8 -18    5.17    0.63
  -3  -8 -18    5.55    0.59
  -3  -8 -19    0.89    0.46
   3   9 -15    0.07    0.47
   3   9 -14    0.69    0.50
   3   9 -13    4.24    0.80
   3   9 -13    3.64    0.66
   3   9 -12    4.16    0.86
   3   9 -12    3.16    0.70
   3   9 -11    7.92    1.04
   3   9 -11    7.86    0.88
   3   9 -10   13.85    1.11
  -3  -9  10   15.29    1.24
   3   9 -10   13.70    1.23
   3   9  -9    6.53    0.88
   3   9  -9    7.60    1.04
  -3  -9   9    6.81    0.99
  -3  -9   8   16.56    1.28
   3   9  -8   15.93    1.28
  -3  -9   8   15.18    1.09
  -3  -9   8   15.14    1.05
  -3  -9   7   22.63    1.33
  -3  -9   7   23.37    1.52
   3   9  -7   22.89    1.46
  -3  -9   7   21.67    1.29
  -3  -9   6   11.23    0.93
  -3  -9   6   12.19    0.91
   3   9  -6   12.13    1.06
  -3  -9   6   11.55    1.15
  -3  -9   5   75.30    2.90
  -3  -9   5   74.00    2.86
   3   9  -5   76.96    2.93
  -3  -9   4   39.37    1.79
  -3  -9   4   38.54    1.77
  -3  -9   4   39.33    1.92
  -3  -9   3   -0.11    0.40
  -3  -9   3   -0.04    0.44
  -3  -9   3   -0.12    0.65
  -3  -9   2   55.09    2.27
  -3  -9   2   57.21    2.31
  -3  -9   1   15.33    0.95
  -3  -9   1   13.19    0.86
  -3  -9   0    0.23    0.44
  -3  -9   0    0.56    0.37
  -3  -9  -1    7.86    0.72
  -3  -9  -1    7.84    0.66
  -3  -9  -2    3.31    0.55
  -3  -9  -2    3.40    0.51
  -3  -9  -3    7.13    0.64
  -3  -9  -3    7.82    0.70
  -3  -9  -4   19.38    1.12
  -3  -9  -5   24.06    1.26
  -3  -9  -6   24.60    1.29
  -3  -9  -6   23.10    1.25
  -3  -9  -6   26.54    1.34
  -3  -9  -7    1.84    0.53
  -3  -9  -7    1.51    0.46
  -3  -9  -7    1.54    0.47
  -3  -9  -7    1.26    0.51
  -3  -9  -8    3.90    0.60
  -3  -9  -8    3.42    0.61
  -3  -9  -8    3.59    0.60
  -3  -9  -8    3.42    0.55
  -3  -9  -9    0.27    0.53
  -3  -9  -9    0.87    0.57
  -3  -9  -9   -0.03    0.52
  -3  -9  -9    0.44    0.51
  -3  -9  -9    0.15    0.47
  -3  -9  -9    0.80    0.49
  -3  -9 -10  100.20    3.88
  -3  -9 -10   99.63    3.89
  -3  -9 -10   96.91    3.84
  -3  -9 -10  103.30    3.87
  -3  -9 -11    3.51    0.80
  -3  -9 -11    2.25    0.65
  -3  -9 -11    2.68    0.70
  -3  -9 -12   34.90    1.85
  -3  -9 -12   39.42    1.93
  -3  -9 -12   36.61    1.95
  -3  -9 -13    8.11    0.92
  -3  -9 -13    7.24    0.95
  -3  -9 -14    0.85    0.59
  -3  -9 -14    0.27    0.68
  -3  -9 -14    1.10    0.64
  -3  -9 -15    6.54    0.76
  -3  -9 -15    6.05    0.77
  -3  -9 -15    5.69    0.88
  -3  -9 -16    5.82    0.70
  -3  -9 -16    6.13    0.83
  -3  -9 -16    6.69    0.71
  -3  -9 -17    1.09    0.49
  -3  -9 -17    0.99    0.60
  -3  -9 -17    1.87    0.49
  -3  -9 -18   -0.02    0.48
  -3  -9 -18    0.48    0.36
  -3  -9 -18    0.18    0.40
  -3  -9 -19    0.44    0.38
   3  10 -14    1.31    0.51
   3  10 -13   -0.25    0.59
   3  10 -12    1.05    0.72
   3  10 -11    0.99    0.76
   3  10 -10    4.62    0.94
   3  10  -9    1.58    0.83
  -3 -10   9   -0.26    0.80
   3  10  -8    4.51    0.89
  -3 -10   8    4.67    0.91
  -3 -10   7   28.27    1.66
   3  10  -7   24.64    1.55
  -3 -10   6    8.91    0.86
   3  10  -6    7.70    0.96
  -3 -10   6    7.32    0.78
  -3 -10   5   -0.98    0.90
  -3 -10   5    0.03    0.46
   3  10  -5    0.13    0.66
  -3 -10   5    0.08    0.48
  -3 -10   4    0.26    0.80
  -3 -10   4    0.10    0.46
  -3 -10   4    1.18    0.55
  -3 -10   4    0.70    0.47
  -3 -10   3   24.65    1.34
  -3 -10   3   24.50    1.46
  -3 -10   3   23.88    1.30
  -3 -10   2    0.32    0.47
  -3 -10   2    0.59    0.44
  -3 -10   1    7.61    0.76
  -3 -10   1    7.27    0.72
  -3 -10   0    8.01    0.79
  -3 -10   0    7.88    0.74
  -3 -10   0    9.19    0.89
  -3 -10  -1   43.47    1.93
  -3 -10  -1   45.95    2.08
  -3 -10  -1   43.95    2.02
  -3 -10  -1   45.07    1.99
  -3 -10  -2    3.68    0.61
  -3 -10  -2    1.62    0.65
  -3 -10  -2    1.78    0.63
  -3 -10  -2    2.86    0.73
  -3 -10  -3   53.27    2.30
  -3 -10  -3   54.52    2.30
  -3 -10  -3   54.28    2.35
  -3 -10  -3   57.13    2.42
  -3 -10  -4   36.50    1.72
  -3 -10  -4   33.75    1.67
  -3 -10  -4   35.25    1.68
  -3 -10  -4   37.22    1.79
  -3 -10  -4   35.49    1.72
  -3 -10  -5   13.18    0.94
  -3 -10  -5   13.87    0.97
  -3 -10  -5   14.22    0.99
  -3 -10  -5   13.80    0.98
  -3 -10  -5   14.80    0.99
  -3 -10  -5   14.05    1.02
  -3 -10  -6   10.30    0.84
  -3 -10  -6    9.71    0.85
  -3 -10  -6    9.01    0.80
  -3 -10  -6   10.72    0.87
  -3 -10  -6   10.62    0.87
  -3 -10  -6   10.80    0.91
  -3 -10  -7    1.95    0.56
  -3 -10  -7    2.00    0.57
  -3 -10  -7    0.97    0.49
  -3 -10  -7    2.19    0.57
  -3 -10  -7    2.09    0.59
  -3 -10  -7    1.36    0.58
  -3 -10  -8   61.30    2.55
  -3 -10  -8   56.18    2.50
  -3 -10  -8   57.48    2.54
  -3 -10  -8   61.11    2.56
  -3 -10  -8   63.82    2.58
  -3 -10  -9   82.59    3.26
  -3 -10  -9   80.62    3.25
  -3 -10  -9   82.17    3.27
  -3 -10  -9   75.55    3.22
  -3 -10  -9   84.74    3.25
  -3 -10 -10    9.87    0.91
  -3 -10 -10    9.87    0.90
  -3 -10 -10    9.58    0.95
  -3 -10 -10    9.74    0.92
  -3 -10 -11    0.98    0.61
  -3 -10 -11    0.43    0.61
  -3 -10 -11    0.21    0.65
  -3 -10 -11    0.56    0.57
  -3 -10 -11    1.05    0.58
  -3 -10 -12    6.29    0.81
  -3 -10 -12    4.74    0.86
  -3 -10 -12    6.24    0.78
  -3 -10 -13   11.41    1.06
  -3 -10 -13   12.27    1.00
  -3 -10 -13   13.45    1.09
  -3 -10 -14   11.64    0.95
  -3 -10 -14   11.70    1.07
  -3 -10 -14   11.74    1.00
  -3 -10 -14   11.27    0.95
  -3 -10 -15    0.30    0.52
  -3 -10 -15   -0.23    0.49
  -3 -10 -15    0.30    0.52
  -3 -10 -15   -1.09    0.67
  -3 -10 -16   -0.04    0.47
  -3 -10 -16   -0.03    0.57
  -3 -10 -16    0.38    0.47
  -3 -10 -17    0.31    0.45
  -3 -10 -17    0.57    0.42
  -3 -10 -17    0.17    0.54
  -3 -10 -18   14.85    0.78
  -3 -10 -18   14.43    0.88
   3  11 -13    0.54    0.49
  -3 -11  13    0.43    0.42
   3  11 -12   10.90    0.91
   3  11 -11   25.24    1.41
   3  11 -10   13.97    1.11
   3  11  -9    4.82    0.85
  -3 -11   9    3.49    0.89
   3  11  -8   10.18    1.05
  -3 -11   8   10.22    1.12
   3  11  -7   18.30    1.30
  -3 -11   7   17.81    1.38
   3  11  -6    2.80    0.81
  -3 -11   5    8.25    1.08
  -3 -11   5    7.92    0.83
  -3 -11   5    8.16    0.86
  -3 -11   4    7.03    1.07
  -3 -11   4    8.53    0.85
  -3 -11   4    8.25    0.81
  -3 -11   4    8.50    0.85
  -3 -11   3    4.65    0.67
  -3 -11   3    5.65    0.77
  -3 -11   3    4.65    0.93
  -3 -11   3    4.16    0.68
  -3 -11   3    5.99    0.86
  -3 -11   2   87.36    3.52
  -3 -11   2   84.68    3.37
  -3 -11   2   82.87    3.35
  -3 -11   2   88.58    3.43
  -3 -11   1    0.70    0.57
  -3 -11   1    1.26    0.66
  -3 -11   1    0.91    0.50
  -3 -11   1    0.88    0.55
  -3 -11   0   32.49    1.73
  -3 -11   0   35.30    1.79
  -3 -11   0   34.58    1.84
  -3 -11   0   35.26    1.89
  -3 -11  -1   19.85    1.31
  -3 -11  -1   21.86    1.37
  -3 -11  -1   23.76    1.50
  -3 -11  -1   23.06    1.46
  -3 -11  -2   29.15    1.58
  -3 -11  -2   33.60    1.76
  -3 -11  -2   29.95    1.68
  -3 -11  -3   12.35    0.99
  -3 -11  -3   12.40    1.00
  -3 -11  -3   12.54    1.10
  -3 -11  -3   11.41    1.05
  -3 -11  -4    1.11    0.60
  -3 -11  -4    0.84    0.58
  -3 -11  -4    1.05    0.57
  -3 -11  -4    1.21    0.52
  -3 -11  -4    0.52    0.53
  -3 -11  -4    0.91    0.62
  -3 -11  -5    0.41    0.55
  -3 -11  -5    0.98    0.57
  -3 -11  -5    0.75    0.50
  -3 -11  -5    0.75    0.58
  -3 -11  -5    1.35    0.54
  -3 -11  -5    0.39    0.59
  -3 -11  -6   70.17    2.90
  -3 -11  -6   70.48    2.92
  -3 -11  -6   75.49    2.93
  -3 -11  -6   73.54    2.98
  -3 -11  -6   66.42    2.86
  -3 -11  -6   72.56    2.96
  -3 -11  -7   50.29    2.26
  -3 -11  -7   52.40    2.32
  -3 -11  -7   49.06    2.21
  -3 -11  -7   50.86    2.29
  -3 -11  -7   52.65    2.25
  -3 -11  -7   46.79    2.21
  -3 -11  -7   52.27    2.29
  -3 -11  -8    6.00    0.78
  -3 -11  -8    7.98    0.84
  -3 -11  -8    6.81    0.82
  -3 -11  -8    7.20    0.85
  -3 -11  -8    7.93    0.84
  -3 -11  -9    1.28    0.59
  -3 -11  -9    1.95    0.62
  -3 -11  -9    2.20    0.61
  -3 -11  -9    2.55    0.68
  -3 -11  -9    2.23    0.65
  -3 -11 -10    6.16    0.83
  -3 -11 -10    7.00    0.84
  -3 -11 -10    5.23    0.78
  -3 -11 -10    5.21    0.77
  -3 -11 -11    6.66    0.83
  -3 -11 -11    6.62    0.83
  -3 -11 -11    7.88    0.88
  -3 -11 -11    6.52    0.82
  -3 -11 -12    2.45    0.64
  -3 -11 -12    2.24    0.68
  -3 -11 -12    2.28    0.63
  -3 -11 -13   16.33    1.17
  -3 -11 -13   18.16    1.18
  -3 -11 -14    6.93    0.75
  -3 -11 -14    7.56    0.84
  -3 -11 -14    6.15    0.74
  -3 -11 -15    2.10    0.55
  -3 -11 -15    1.80    0.61
  -3 -11 -15    1.80    0.56
  -3 -11 -15    2.49    0.56
  -3 -11 -16    2.96    0.59
  -3 -11 -16    1.90    0.52
  -3 -11 -16    2.23    0.50
  -3 -11 -17    0.80    0.44
  -3 -11 -17    0.15    0.39
  -3 -11 -17    0.08    0.38
   3  12 -12    1.25    0.49
  -3 -12  12    0.82    0.42
  -3 -12  12    0.81    0.36
   3  12 -11    1.94    0.62
  -3 -12  11    0.39    0.49
   3  12 -10    1.99    0.68
  -3 -12  10    0.90    0.57
   3  12  -9    7.39    0.87
  -3 -12   9    6.26    0.91
  -3 -12   9    7.28    0.86
  -3 -12   8    0.12    0.61
   3  12  -8    0.08    0.68
  -3 -12   8   -0.91    0.79
  -3 -12   7    2.09    0.70
   3  12  -7    2.53    0.78
  -3 -12   7    1.32    0.84
  -3 -12   6   -0.55    0.75
  -3 -12   5    1.16    0.73
  -3 -12   4   49.17    2.21
  -3 -12   4   51.78    2.40
  -3 -12   4   44.63    2.36
  -3 -12   3   79.23    3.41
  -3 -12   3   95.18    3.66
  -3 -12   3   88.59    3.46
  -3 -12   3   86.13    3.54
  -3 -12   2   93.86    3.86
  -3 -12   2  101.37    3.91
  -3 -12   2  104.99    4.09
  -3 -12   2   98.96    3.96
  -3 -12   2  106.58    3.98
  -3 -12   1    0.81    0.63
  -3 -12   1    0.61    0.62
  -3 -12   1    0.73    0.70
  -3 -12   1    0.52    0.55
  -3 -12   0    0.76    0.51
  -3 -12   0    0.96    0.65
  -3 -12   0    1.42    0.74
  -3 -12   0    1.09    0.70
  -3 -12  -1    1.75    0.67
  -3 -12  -1    1.73    0.58
  -3 -12  -1    1.10    0.70
  -3 -12  -1    1.86    0.72
  -3 -12  -2    4.31    0.77
  -3 -12  -2    4.91    0.81
  -3 -12  -2    4.74    0.76
  -3 -12  -2    6.22    0.87
  -3 -12  -3   31.30    1.69
  -3 -12  -3   32.38    1.80
  -3 -12  -3   30.62    1.67
  -3 -12  -4   40.28    1.96
  -3 -12  -4   38.84    2.02
  -3 -12  -4   34.82    1.84
  -3 -12  -4   39.64    1.94
  -3 -12  -4   39.33    1.92
  -3 -12  -5  106.14    4.08
  -3 -12  -5  112.40    4.11
  -3 -12  -5  109.53    4.18
  -3 -12  -5   97.92    4.03
  -3 -12  -5  104.22    4.09
  -3 -12  -6    3.47    0.74
  -3 -12  -6    3.19    0.69
  -3 -12  -6    3.03    0.65
  -3 -12  -6    4.55    0.80
  -3 -12  -6    3.54    0.65
  -3 -12  -6    3.58    0.76
  -3 -12  -7    7.58    0.83
  -3 -12  -7    8.68    0.86
  -3 -12  -7    9.24    0.94
  -3 -12  -7    8.39    0.92
  -3 -12  -7    9.16    0.93
  -3 -12  -7    8.05    0.92
  -3 -12  -7    8.69    0.87
  -3 -12  -8   15.88    1.14
  -3 -12  -8   14.30    1.10
  -3 -12  -8   16.42    1.18
  -3 -12  -8   16.03    1.12
  -3 -12  -8   14.15    1.11
  -3 -12  -9   63.76    2.79
  -3 -12  -9   66.61    2.79
  -3 -12  -9   64.29    2.76
  -3 -12  -9   65.51    2.82
  -3 -12  -9   67.83    2.79
  -3 -12 -10   20.75    1.32
  -3 -12 -10   20.20    1.32
  -3 -12 -10   21.05    1.33
  -3 -12 -10   21.17    1.31
  -3 -12 -11   -0.09    0.52
  -3 -12 -11    0.92    0.60
  -3 -12 -11    0.12    0.60
  -3 -12 -11    0.30    0.52
  -3 -12 -12    0.40    0.60
  -3 -12 -12    0.28    0.54
  -3 -12 -12    0.30    0.52
  -3 -12 -13   10.34    0.92
  -3 -12 -13   10.30    0.88
  -3 -12 -14    2.30    0.54
  -3 -12 -14    1.54    0.58
  -3 -12 -14    2.21    0.57
  -3 -12 -15    1.31    0.48
  -3 -12 -15    1.62    0.51
  -3 -12 -16    0.55    0.45
  -3 -12 -16    0.43    0.40
  -3 -12 -17    1.93    0.40
  -3 -13  11   -0.07    0.38
  -3 -13  10    2.91    0.47
   3  13 -10    3.26    0.56
  -3 -13  10    4.01    0.58
  -3 -13   9    2.21    0.51
  -3 -13   9    1.25    0.54
  -3 -13   8    0.16    0.49
  -3 -13   8    0.32    0.56
  -3 -13   8   -1.05    0.72
  -3 -13   7   -0.18    0.61
  -3 -13   6    4.93    0.82
  -3 -13   6    5.82    0.76
  -3 -13   6    6.35    0.95
  -3 -13   5   17.58    1.23
  -3 -13   5   19.64    1.35
  -3 -13   5   20.18    1.39
  -3 -13   4   38.04    1.86
  -3 -13   4   42.03    2.00
  -3 -13   4   37.20    1.79
  -3 -13   3  190.14    6.90
  -3 -13   3  195.99    6.85
  -3 -13   3  175.49    6.92
  -3 -13   2  128.27    4.73
  -3 -13   2  130.61    4.79
  -3 -13   2  136.37    4.93
  -3 -13   1   66.61    2.89
  -3 -13   1   61.55    2.72
  -3 -13   1   60.82    2.95
  -3 -13   1   62.63    2.76
  -3 -13   0   69.09    3.02
  -3 -13   0   78.29    3.22
  -3 -13   0   83.41    3.25
  -3 -13   0   68.97    3.03
  -3 -13   0   66.67    3.01
  -3 -13  -1   13.58    1.15
  -3 -13  -1   11.70    1.07
  -3 -13  -1   13.04    1.20
  -3 -13  -1   10.77    1.15
  -3 -13  -2   28.63    1.63
  -3 -13  -2   26.23    1.56
  -3 -13  -2   27.77    1.64
  -3 -13  -2   28.11    1.69
  -3 -13  -3   13.43    1.13
  -3 -13  -3   11.92    1.04
  -3 -13  -3   15.61    1.29
  -3 -13  -3   16.27    1.24
  -3 -13  -4   23.71    1.42
  -3 -13  -4   24.49    1.54
  -3 -13  -4   20.77    1.40
  -3 -13  -4   21.26    1.36
  -3 -13  -5   15.54    1.20
  -3 -13  -5   18.95    1.33
  -3 -13  -5   16.78    1.21
  -3 -13  -5   18.37    1.28
  -3 -13  -6   52.38    2.43
  -3 -13  -6   58.62    2.58
  -3 -13  -6   55.40    2.48
  -3 -13  -6   57.64    2.52
  -3 -13  -7   40.45    2.02
  -3 -13  -7   38.62    1.92
  -3 -13  -7   41.97    2.00
  -3 -13  -7   45.88    2.11
  -3 -13  -7   41.98    2.00
  -3 -13  -7   41.72    2.03
  -3 -13  -8   11.51    0.96
  -3 -13  -8   10.83    0.98
  -3 -13  -8    9.20    0.92
  -3 -13  -8   11.51    1.00
  -3 -13  -8    9.85    0.97
  -3 -13  -9    3.65    0.70
  -3 -13  -9    3.39    0.68
  -3 -13  -9    3.32    0.69
  -3 -13  -9    3.69    0.67
  -3 -13  -9    2.58    0.68
  -3 -13 -10    3.16    0.67
  -3 -13 -10    3.95    0.70
  -3 -13 -10    3.59    0.66
  -3 -13 -10    2.13    0.64
  -3 -13 -11    2.73    0.63
  -3 -13 -11    2.55    0.65
  -3 -13 -11    2.56    0.61
  -3 -13 -11    1.66    0.60
  -3 -13 -12    2.31    0.63
  -3 -13 -12    2.11    0.61
  -3 -13 -13    0.19    0.50
  -3 -13 -13    1.06    0.55
  -3 -13 -13    0.71    0.49
  -3 -13 -14    1.78    0.48
  -3 -13 -14    1.59    0.50
  -3 -13 -14    1.71    0.53
  -3 -13 -15    5.86    0.61
  -3 -13 -15    6.28    0.59
  -3 -13 -16    2.10    0.44
  -3 -14   9    1.64    0.48
  -3 -14   8    1.86    0.55
  -3 -14   8    1.31    0.63
  -3 -14   7   -0.27    0.52
  -3 -14   6    0.43    0.48
  -3 -14   6    0.61    0.56
  -3 -14   6   -0.51    0.70
  -3 -14   5    2.62    0.59
  -3 -14   5    2.49    0.68
  -3 -14   5    2.16    0.59
  -3 -14   5    3.16    0.82
  -3 -14   4   -0.03    0.58
  -3 -14   4   -0.13    0.54
  -3 -14   4   -0.10    0.58
  -3 -14   4    0.16    0.62
  -3 -14   4    1.11    0.78
  -3 -14   3    6.11    0.78
  -3 -14   3    5.98    0.83
  -3 -14   3    6.95    0.85
  -3 -14   3    8.49    0.95
  -3 -14   2   27.79    1.54
  -3 -14   2   26.97    1.62
  -3 -14   2   25.31    1.52
  -3 -14   2   25.74    1.49
  -3 -14   1   25.99    1.56
  -3 -14   1   27.90    1.57
  -3 -14   1   30.81    1.71
  -3 -14   1   27.51    1.61
  -3 -14   0   21.19    1.34
  -3 -14   0   20.58    1.29
  -3 -14   0   20.19    1.35
  -3 -14   0   21.83    1.42
  -3 -14  -1   10.80    1.01
  -3 -14  -1   10.63    1.09
  -3 -14  -1   10.24    1.06
  -3 -14  -1   10.52    0.98
  -3 -14  -2    4.43    0.83
  -3 -14  -2    4.08    0.75
  -3 -14  -2    3.96    0.87
  -3 -14  -2    5.04    0.86
  -3 -14  -3    0.35    0.57
  -3 -14  -3    0.22    0.66
  -3 -14  -3    0.77    0.68
  -3 -14  -4    2.50    0.74
  -3 -14  -4    2.28    0.74
  -3 -14  -4    2.26    0.64
  -3 -14  -4    2.17    0.65
  -3 -14  -5   19.38    1.26
  -3 -14  -5   20.02    1.35
  -3 -14  -5   20.70    1.35
  -3 -14  -5   20.65    1.34
  -3 -14  -6   20.62    1.28
  -3 -14  -6   20.53    1.33
  -3 -14  -6   21.68    1.35
  -3 -14  -6   23.33    1.42
  -3 -14  -6   20.78    1.34
  -3 -14  -7    6.97    0.84
  -3 -14  -7    7.08    0.78
  -3 -14  -7    6.41    0.84
  -3 -14  -7    6.97    0.81
  -3 -14  -7    7.24    0.83
  -3 -14  -8   17.02    1.11
  -3 -14  -8   15.46    1.08
  -3 -14  -8   17.41    1.17
  -3 -14  -8   17.85    1.21
  -3 -14  -8   16.08    1.14
  -3 -14  -9    0.11    0.56
  -3 -14  -9    0.43    0.53
  -3 -14  -9    0.52    0.54
  -3 -14  -9    0.29    0.57
  -3 -14  -9    0.80    0.52
  -3 -14 -10    0.02    0.52
  -3 -14 -10    0.38    0.49
  -3 -14 -10    0.49    0.56
  -3 -14 -10   -0.24    0.49
  -3 -14 -11    0.90    0.53
  -3 -14 -11    0.43    0.51
  -3 -14 -11    0.48    0.47
  -3 -14 -12    0.85    0.50
  -3 -14 -12   -0.20    0.50
  -3 -14 -13    3.95    0.57
  -3 -14 -13    3.04    0.54
  -3 -14 -14    1.75    0.46
  -3 -14 -14    2.01    0.46
  -3 -14 -15   11.77    0.71
  -3 -15   8    1.92    0.42
  -3 -15   7    0.80    0.46
  -3 -15   6    0.69    0.50
  -3 -15   6   -0.40    0.60
  -3 -15   5    4.63    0.68
  -3 -15   5    3.74    0.75
  -3 -15   4    3.27    0.61
  -3 -15   4    4.68    0.71
  -3 -15   4    3.82    0.62
  -3 -15   4    2.89    0.75
  -3 -15   3    2.00    0.60
  -3 -15   3    1.50    0.59
  -3 -15   3    2.27    0.67
  -3 -15   3    0.77    0.72
  -3 -15   2   14.10    1.05
  -3 -15   2   15.29    1.15
  -3 -15   2   13.62    1.05
  -3 -15   1   19.95    1.29
  -3 -15   1   21.59    1.37
  -3 -15   1   19.53    1.27
  -3 -15   0    3.41    0.75
  -3 -15   0    3.06    0.74
  -3 -15   0    3.69    0.73
  -3 -15  -1    0.44    0.62
  -3 -15  -1   -0.33    0.65
  -3 -15  -1    0.63    0.68
  -3 -15  -2   -0.61    0.67
  -3 -15  -2    0.24    0.65
  -3 -15  -3   24.06    1.49
  -3 -15  -3   24.42    1.49
  -3 -15  -4    6.45    0.85
  -3 -15  -4    5.79    0.89
  -3 -15  -5   11.11    1.01
  -3 -15  -5   11.29    1.03
  -3 -15  -5   10.71    0.97
  -3 -15  -6    2.24    0.64
  -3 -15  -6    2.12    0.62
  -3 -15  -6    2.20    0.62
  -3 -15  -6    2.24    0.66
  -3 -15  -7    1.25    0.57
  -3 -15  -7    2.22    0.62
  -3 -15  -7    2.08    0.61
  -3 -15  -7    2.09    0.61
  -3 -15  -8    0.77    0.54
  -3 -15  -8    0.13    0.52
  -3 -15  -8    0.51    0.54
  -3 -15  -9    0.75    0.51
  -3 -15  -9   -0.20    0.52
  -3 -15 -10    2.96    0.52
  -3 -15 -10    2.92    0.58
  -3 -15 -10    2.68    0.57
  -3 -15 -11    0.41    0.42
  -3 -15 -11    0.62    0.49
  -3 -15 -12    2.33    0.50
  -3 -15 -12    2.24    0.46
  -3 -15 -13    0.42    0.37
  -3 -15 -13    0.55    0.43
  -3 -16   6    0.41    0.36
  -3 -16   5    1.12    0.45
  -3 -16   5   -0.07    0.52
  -3 -16   4    0.54    0.41
  -3 -16   4    0.60    0.42
  -3 -16   4    0.36    0.46
  -3 -16   3    0.30    0.45
  -3 -16   3    0.35    0.47
  -3 -16   3    0.44    0.51
  -3 -16   3   -1.13    0.63
  -3 -16   2    0.17    0.47
  -3 -16   2    0.62    0.54
  -3 -16   2    0.42    0.51
  -3 -16   2   -0.34    0.63
  -3 -16   1    2.59    0.58
  -3 -16   1    2.09    0.62
  -3 -16   1    2.22    0.60
  -3 -16   1    2.76    0.68
  -3 -16   0    1.11    0.58
  -3 -16   0    1.44    0.60
  -3 -16   0    0.62    0.53
  -3 -16  -1    0.46    0.55
  -3 -16  -1    0.31    0.60
  -3 -16  -1    0.53    0.56
  -3 -16  -2    0.24    0.54
  -3 -16  -2    0.92    0.66
  -3 -16  -3   18.31    1.21
  -3 -16  -3   18.29    1.19
  -3 -16  -4    1.37    0.58
  -3 -16  -4    2.29    0.67
  -3 -16  -4    2.39    0.65
  -3 -16  -5    1.51    0.58
  -3 -16  -5    1.87    0.57
  -3 -16  -5    1.94    0.60
  -3 -16  -5    1.76    0.60
  -3 -16  -6    0.05    0.50
  -3 -16  -6    0.19    0.48
  -3 -16  -6    0.42    0.53
  -3 -16  -6   -0.24    0.52
  -3 -16  -7    0.44    0.50
  -3 -16  -7    0.02    0.48
  -3 -16  -7    0.65    0.50
  -3 -16  -8    0.02    0.47
  -3 -16  -8    0.52    0.48
  -3 -16  -8    0.39    0.46
  -3 -16  -9    1.01    0.49
  -3 -16  -9    0.63    0.48
  -3 -16 -10   11.87    0.81
  -3 -16 -11    0.53    0.38
  -3 -16 -12    0.52    0.34
  -3 -17   3    0.32    0.34
  -3 -17   3    0.58    0.37
  -3 -17   2    0.68    0.40
  -3 -17   2    0.51    0.42
  -3 -17   2    0.28    0.39
  -3 -17   1    0.76    0.46
  -3 -17   1    0.64    0.48
  -3 -17   1    0.46    0.42
  -3 -17   0    0.53    0.47
  -3 -17   0    0.97    0.52
  -3 -17   0    0.73    0.46
  -3 -17  -1    0.46    0.45
  -3 -17  -1    0.32    0.45
  -3 -17  -1    0.18    0.53
  -3 -17  -2    3.51    0.64
  -3 -17  -2    2.99    0.54
  -3 -17  -3    8.85    0.75
  -3 -17  -3    8.92    0.79
  -3 -17  -3    8.32    0.74
  -3 -17  -4    4.64    0.61
  -3 -17  -4    4.74    0.62
  -3 -17  -4    4.59    0.65
  -3 -17  -4    5.01    0.63
  -3 -17  -5   -0.09    0.45
  -3 -17  -5    0.02    0.44
  -3 -17  -5    0.11    0.49
  -3 -17  -5    0.12    0.45
  -3 -17  -6    0.37    0.45
  -3 -17  -6    0.27    0.41
  -3 -17  -6    0.43    0.44
  -3 -17  -7    0.52    0.42
  -3 -17  -7    0.96    0.45
  -3 -17  -7    1.21    0.44
  -3 -17  -8    1.33    0.45
  -3 -17  -8    0.80    0.41
  -3 -17  -9    8.72    0.62
  -3 -18   0    1.58    0.38
  -3 -18  -1    1.27    0.40
  -3 -18  -1    1.28    0.39
  -3 -18  -2    3.17    0.47
  -3 -18  -3    1.23    0.43
  -3 -18  -3    1.96    0.42
  -3 -18  -4    7.80    0.60
  -3 -18  -4    8.10    0.61
  -3 -18  -5    0.80    0.37
  -3 -18  -5    0.70    0.36
  -3 -18  -6    0.39    0.35
   4 -15  -4   17.36    1.31
   4 -15  -3    0.30    0.40
   4 -15  -3   15.22    1.34
   4 -15  -2   22.10    1.50
   4 -15  -2    2.18    0.49
   4 -15  -1   71.26    2.21
   4 -15  -1   31.51    2.28
   4 -15   0    1.79    0.53
   4 -15   0   25.15    1.55
   4 -15   1    2.52    0.58
   4 -15   1   28.82    1.44
   4 -15   2    0.11    0.37
   4 -15   2   36.72    1.00
   4 -15   3    2.37    0.43
   4 -14  -5   44.50    1.82
   4 -14  -4    8.12    2.17
   4 -14  -4   48.62    1.69
   4 -14  -3   55.62    1.95
   4 -14  -3   18.25    2.44
   4 -14  -2   31.38    2.92
   4 -14  -2   78.00    2.53
   4 -14  -1   15.82    2.12
   4 -14  -1    0.74    0.54
   4 -14   0   12.60    2.71
   4 -14   0   78.75    2.37
   4 -14   1    1.83    2.39
   4 -14   1   66.10    2.10
   4 -14   2   96.21    3.55
   4 -14   3   71.74    2.36
   4 -14   3   40.05    2.41
   4 -14   4   45.93    1.67
   4 -14   4   22.57    1.77
   4 -14   5   15.77    0.93
   4 -14   5    5.03    1.13
   4 -13  -6   57.59    1.83
   4 -13  -6   21.98    1.52
   4 -13  -5   25.70    1.43
   4 -13  -4   34.89    1.71
   4 -13  -3   19.73    1.34
   4 -13  -2   10.74    2.68
   4 -13  -2   53.10    2.06
   4 -13  -1   69.43    3.85
   4 -13  -1   91.72    3.32
   4 -13   0   25.19    2.89
   4 -13   0   50.61    2.07
   4 -13   1   23.64    3.06
   4 -13   1   64.06    2.37
   4 -13   2   10.42    2.44
   4 -13   3   65.15    2.73
   4 -13   4   53.05    2.84
   4 -13   4   87.71    2.90
   4 -13   5   57.61    2.02
   4 -13   5   25.90    2.01
   4 -13   6    9.26    1.41
   4 -13   6   25.86    1.24
   4 -13   7    7.91    0.87
   4 -13   8    0.39    0.65
   4 -12 -12    5.18    0.51
   4 -12 -11    0.90    0.44
   4 -12 -10   -0.04    0.45
   4 -12  -9    0.41    0.47
   4 -12  -8   18.89    1.11
   4 -12  -7    7.61    0.81
   4 -12  -6   15.20    1.04
   4 -12  -5   21.04    1.27
   4 -12  -4    8.37    1.33
   4 -12  -4   47.68    1.65
   4 -12  -3   73.05    2.19
   4 -12  -3   19.96    1.87
   4 -12  -2  136.61    4.56
   4 -12  -2  100.30    4.43
   4 -12  -1   12.55    1.30
   4 -12   0   10.62    2.71
   4 -12   0   28.22    1.66
   4 -12   1   46.82    3.23
   4 -12   2   63.95    3.61
   4 -12   3   33.85    3.30
   4 -12   3   74.27    2.75
   4 -12   4    7.42    2.98
   4 -12   4   83.66    2.63
   4 -12   5   79.32    2.80
   4 -12   5   47.82    2.75
   4 -12   6   48.13    1.93
   4 -12   6   20.05    1.93
   4 -12   7    9.87    1.37
  -4  12  -7    1.65    0.62
  -4  12  -8    0.90    0.55
  -4  12  -9    5.05    0.63
  -4  12 -10    5.29    0.56
   4 -11 -13    0.28    0.42
   4 -11 -12    2.55    0.44
   4 -11 -12    1.44    0.51
   4 -11 -11   49.93    1.93
   4 -11 -11   45.39    2.02
   4 -11 -10   12.17    0.94
   4 -11  -9   25.99    1.44
   4 -11  -9   31.04    1.53
   4 -11  -8   13.57    1.05
   4 -11  -8   15.68    1.08
   4 -11  -7    8.30    0.85
   4 -11  -7    7.27    0.87
   4 -11  -7    9.26    0.86
   4 -11  -6   10.83    0.91
   4 -11  -6   11.69    0.96
   4 -11  -5    6.91    0.85
   4 -11  -5    5.82    0.85
   4 -11  -4    9.02    0.99
   4 -11  -4    7.95    0.91
   4 -11  -4   10.23    0.97
   4 -11  -3   16.10    1.30
   4 -11  -3   14.46    1.16
   4 -11  -2   33.74    1.91
   4 -11  -2   28.37    1.78
   4 -11  -1    6.79    1.48
   4 -11  -1   22.06    1.53
   4 -11   0   13.85    1.17
   4 -11   0   13.93    2.21
   4 -11   1    3.27    2.35
   4 -11   2   26.58    1.69
   4 -11   2   30.87    1.99
   4 -11   3   29.40    2.87
   4 -11   3   26.97    1.86
   4 -11   4    6.19    2.73
   4 -11   4   39.90    1.96
   4 -11   5   39.17    1.82
  -4  11  -5    0.61    0.66
  -4  11  -6    6.01    0.86
   4 -11   6   33.13    1.77
  -4  11  -7    4.39    0.80
   4 -11   7   26.34    1.66
   4 -11   8    4.61    1.28
  -4  11  -8    1.47    0.66
  -4  11  -9    1.03    0.65
  -4  11 -10    0.36    0.57
  -4  11 -11   14.80    0.93
   4 -10 -14    0.90    0.43
   4 -10 -13   19.41    1.10
   4 -10 -12    1.20    0.48
   4 -10 -12    1.03    0.57
   4 -10 -11    2.48    0.53
   4 -10 -11    1.73    0.62
   4 -10 -10    0.95    0.49
   4 -10 -10    0.76    0.61
   4 -10  -9    1.37    0.50
   4 -10  -9    1.82    0.66
   4 -10  -8    8.18    0.90
   4 -10  -7    4.98    0.74
   4 -10  -7    2.58    0.74
   4 -10  -7    3.88    0.74
   4 -10  -6   22.69    1.45
   4 -10  -6   23.71    1.43
   4 -10  -5  129.86    5.01
   4 -10  -5  125.89    5.05
   4 -10  -5  144.27    5.13
   4 -10  -5  152.71    5.19
   4 -10  -4   27.97    1.62
   4 -10  -4   22.56    1.49
   4 -10  -4   23.93    1.38
   4 -10  -4   27.24    1.55
   4 -10  -3   97.36    3.71
   4 -10  -3   93.90    3.63
   4 -10  -2   74.04    3.19
   4 -10  -2   79.82    3.30
   4 -10  -2   76.90    3.20
   4 -10  -1  244.49    8.44
   4 -10  -1  237.95    8.28
   4 -10  -1  231.60    8.33
   4 -10   0  160.32    5.83
   4 -10   0  161.92    5.99
   4 -10   0  162.56    5.92
   4 -10   1   61.43    2.69
   4 -10   2   22.10    1.82
   4 -10   2   28.09    2.64
   4 -10   3   22.49    1.94
   4 -10   3   32.38    1.81
   4 -10   4   27.79    2.87
   4 -10   4   22.77    1.48
   4 -10   4   27.79    1.85
   4 -10   5   22.46    1.64
  -4  10  -5    5.51    0.83
  -4  10  -6    1.04    0.69
   4 -10   6   15.55    1.57
   4 -10   7   33.04    1.46
  -4  10  -7    1.44    0.76
   4 -10   8   29.48    1.42
   4 -10   8   25.94    1.36
  -4  10  -9   13.72    1.11
   4 -10   9   13.14    1.35
   4 -10   9   14.19    1.27
  -4  10 -10    8.69    0.91
  -4  10 -11    0.63    0.65
  -4  10 -12    2.54    0.64
  -4  10 -13   12.73    0.82
   4  -9 -15    1.72    0.47
   4  -9 -15    1.94    0.43
   4  -9 -14    4.32    0.61
   4  -9 -14    4.51    0.58
   4  -9 -14    4.36    0.59
   4  -9 -13    5.53    0.72
   4  -9 -13    6.18    0.68
   4  -9 -13    5.91    0.71
   4  -9 -12    5.71    0.74
   4  -9 -12    5.12    0.75
   4  -9 -12    5.21    0.67
   4  -9 -11    3.94    0.73
   4  -9 -11    5.08    0.67
   4  -9 -11    3.64    0.72
   4  -9 -10   26.81    1.40
   4  -9 -10   26.30    1.47
   4  -9 -10   23.83    1.48
   4  -9  -9   25.75    1.39
   4  -9  -9   27.73    1.57
   4  -9  -9   27.57    1.51
   4  -9  -8   23.43    1.28
   4  -9  -8   23.17    1.45
   4  -9  -7    1.10    0.62
   4  -9  -7    1.10    0.66
   4  -9  -6    1.81    0.67
   4  -9  -6    0.50    0.61
   4  -9  -6    1.27    0.68
   4  -9  -5    5.47    0.82
   4  -9  -5    4.22    0.74
   4  -9  -5    5.02    0.83
   4  -9  -4    2.31    0.73
   4  -9  -4    3.53    0.74
   4  -9  -4    2.61    0.76
   4  -9  -4    3.00    0.67
   4  -9  -3   44.75    2.09
   4  -9  -3   35.00    1.92
   4  -9  -3   37.88    1.83
   4  -9  -3   41.51    2.00
   4  -9  -2    8.83    0.98
   4  -9  -2    6.52    0.93
   4  -9  -2    8.58    1.07
   4  -9  -1   22.53    1.30
   4  -9  -1   22.13    1.54
   4  -9  -1   19.87    1.51
   4  -9  -1   22.07    1.48
   4  -9   0  130.52    4.56
   4  -9   0  124.14    4.70
   4  -9   1    0.31    0.62
   4  -9   1   16.57    1.20
   4  -9   2   18.68    1.26
   4  -9   2   17.71    1.34
   4  -9   3   55.60    2.45
  -4   9  -3   50.82    2.20
   4  -9   3   51.90    2.94
   4  -9   4   -0.08    1.15
  -4   9  -4    0.08    0.64
   4  -9   4    1.60    0.78
   4  -9   5    2.35    0.78
  -4   9  -5    1.28    0.70
  -4   9  -6    1.78    0.77
   4  -9   6    9.00    1.26
  -4   9  -7   53.09    2.19
   4  -9   7   60.29    2.26
  -4   9  -8    0.59    0.63
  -4   9  -8    0.82    0.72
   4  -9   8   12.30    1.09
   4  -9   8   13.48    1.11
   4  -9   9    8.86    0.99
  -4   9  -9    6.36    0.80
  -4   9  -9    5.91    0.93
  -4   9 -10    0.76    0.61
  -4   9 -10    0.48    0.76
   4  -9  10   -1.42    0.75
  -4   9 -11    3.39    0.69
  -4   9 -11    3.80    0.82
  -4   9 -12    4.05    0.76
  -4   9 -12    3.26    0.63
  -4   9 -13    7.61    0.70
   4  -8 -16    0.37    0.39
   4  -8 -16    0.81    0.39
   4  -8 -15    0.69    0.46
   4  -8 -15    0.31    0.47
   4  -8 -14    0.92    0.52
   4  -8 -14    1.20    0.54
   4  -8 -13    0.39    0.53
   4  -8 -13    0.71    0.57
   4  -8 -12   20.00    1.21
   4  -8 -12   18.01    1.24
   4  -8 -12   18.72    1.23
   4  -8 -11    2.05    0.64
   4  -8 -11    2.60    0.73
   4  -8 -11    1.96    0.71
   4  -8 -10    0.89    0.63
   4  -8 -10    1.12    0.67
   4  -8 -10    1.74    0.61
   4  -8  -9   16.14    1.23
   4  -8  -9   18.50    1.24
   4  -8  -9   17.46    1.14
   4  -8  -8    7.59    0.86
   4  -8  -8    8.11    0.95
   4  -8  -8    8.38    0.93
   4  -8  -8    7.91    0.78
   4  -8  -8    7.70    0.89
   4  -8  -7   11.13    1.05
   4  -8  -7   11.11    1.01
   4  -8  -7   10.35    0.84
   4  -8  -7   11.81    0.98
   4  -8  -6    0.41    0.59
   4  -8  -6    0.65    0.59
   4  -8  -6    0.78    0.60
   4  -8  -5   12.24    1.01
   4  -8  -5   12.25    1.03
   4  -8  -5   10.17    0.94
   4  -8  -5   11.11    0.98
   4  -8  -4   11.69    0.98
   4  -8  -4    9.20    0.88
   4  -8  -4   12.24    1.07
   4  -8  -4   11.49    0.98
   4  -8  -3    0.03    0.64
   4  -8  -3    1.19    0.58
   4  -8  -3    1.28    0.69
   4  -8  -2    4.61    0.82
   4  -8  -2    4.46    0.67
   4  -8  -2    5.60    0.89
   4  -8  -2    3.98    0.82
   4  -8  -1  121.70    4.86
   4  -8  -1  138.42    4.83
   4  -8  -1  137.58    5.00
   4  -8  -1  135.20    4.93
   4  -8   0    3.60    0.66
   4  -8   0    2.88    0.77
   4  -8   1   23.14    1.47
   4  -8   1   23.76    1.35
   4  -8   1   24.36    1.41
   4  -8   1   24.80    1.43
   4  -8   2   44.68    2.05
   4  -8   2   44.34    2.13
   4  -8   2   43.80    2.09
   4  -8   3  109.69    4.22
   4  -8   3  122.58    4.39
   4  -8   3  113.69    4.39
   4  -8   3  117.34    4.44
   4  -8   4   26.60    1.43
   4  -8   4   31.88    1.68
  -4   8  -4   24.03    1.43
   4  -8   4   24.89    1.66
   4  -8   4   30.94    1.59
   4  -8   5  138.65    4.87
   4  -8   5  136.10    4.79
   4  -8   5  120.92    4.66
  -4   8  -5  120.59    4.61
   4  -8   5  116.67    4.61
  -4   8  -6   -0.08    0.69
   4  -8   6    0.79    0.54
  -4   8  -6    0.59    0.60
   4  -8   6    1.44    0.71
  -4   8  -7   24.79    1.38
   4  -8   7   22.33    1.39
  -4   8  -7   26.42    1.50
   4  -8   7   23.16    1.46
   4  -8   8    4.07    0.79
  -4   8  -8    2.38    0.78
  -4   8  -8    2.23    0.69
   4  -8   8    3.17    0.83
  -4   8  -9    0.11    0.65
   4  -8   9    0.19    0.75
  -4   8  -9    1.24    0.80
  -4   8 -10    1.15    0.77
   4  -8  10    0.25    0.74
  -4   8 -10    0.54    0.66
   4  -8  11    7.94    0.95
  -4   8 -11   10.24    1.05
  -4   8 -11   10.64    0.96
  -4   8 -12    6.49    0.83
  -4   8 -13    0.32    0.59
  -4   8 -14    0.59    0.55
  -4   8 -14    1.12    0.64
  -4   8 -15   -0.11    0.42
  -4   8 -15    1.20    0.50
   4  -7 -16    8.34    0.68
   4  -7 -16    7.25    0.68
   4  -7 -15    1.00    0.53
   4  -7 -15    0.61    0.52
   4  -7 -14    4.26    0.68
   4  -7 -14    4.60    0.69
   4  -7 -14    4.81    0.70
   4  -7 -13    9.65    0.89
   4  -7 -13    8.69    0.90
   4  -7 -12    9.15    0.95
   4  -7 -12    9.92    0.92
   4  -7 -11    4.27    0.80
   4  -7 -11    4.55    0.76
   4  -7 -10    9.61    0.92
   4  -7 -10    8.33    0.95
   4  -7 -10    9.69    0.99
   4  -7  -9    1.59    0.67
   4  -7  -9    0.56    0.64
   4  -7  -9    1.41    0.60
   4  -7  -9    0.13    0.66
   4  -7  -8    2.28    0.60
   4  -7  -8    1.87    0.68
   4  -7  -8    2.33    0.71
   4  -7  -8    2.66    0.72
   4  -7  -7    9.35    0.93
   4  -7  -7    9.63    0.95
   4  -7  -7    8.84    0.89
   4  -7  -7    9.17    0.81
   4  -7  -6    3.51    0.55
   4  -7  -6    4.90    0.73
   4  -7  -6    3.80    0.67
   4  -7  -6    4.04    0.67
   4  -7  -5    1.03    0.60
   4  -7  -5    0.69    0.55
   4  -7  -5    0.03    0.54
   4  -7  -5    0.40    0.53
   4  -7  -4    4.79    0.72
   4  -7  -4    4.46    0.66
   4  -7  -4    5.27    0.71
   4  -7  -4    3.76    0.63
   4  -7  -3   11.74    0.91
   4  -7  -3    9.94    0.84
   4  -7  -3   10.80    0.91
   4  -7  -2    2.70    0.52
   4  -7  -2    1.52    0.57
   4  -7  -2    2.26    0.54
   4  -7  -2    2.55    0.67
   4  -7  -1   22.08    1.30
   4  -7  -1   22.62    1.21
   4  -7  -1   22.47    1.35
   4  -7   0   11.13    0.97
   4  -7   0   14.02    0.93
   4  -7   0   13.51    1.04
   4  -7   1   20.32    1.17
   4  -7   1   19.86    1.26
   4  -7   1   19.71    1.24
   4  -7   2   19.86    1.26
   4  -7   2   18.51    1.05
   4  -7   2   21.07    1.20
   4  -7   2   19.68    1.23
   4  -7   3    2.70    0.65
   4  -7   3    3.50    0.64
   4  -7   3    2.51    0.68
   4  -7   3    2.98    0.53
   4  -7   4   33.63    1.64
  -4   7  -4   33.52    1.61
   4  -7   4   34.06    1.77
   4  -7   4   28.19    1.74
   4  -7   5   28.71    1.56
  -4   7  -5   25.54    1.39
   4  -7   5   25.58    1.42
   4  -7   5   28.28    1.52
  -4   7  -5   24.47    1.44
   4  -7   5   25.35    1.55
  -4   7  -6  122.39    4.51
   4  -7   6  125.43    4.65
   4  -7   6  114.66    4.55
  -4   7  -6  119.59    4.58
   4  -7   6  133.54    4.67
   4  -7   6  121.33    4.55
   4  -7   6  133.16    4.69
   4  -7   7   65.94    2.83
  -4   7  -7   72.71    2.81
  -4   7  -7   73.70    2.89
   4  -7   7   69.91    2.76
  -4   7  -8   53.87    2.22
  -4   7  -8   52.39    2.28
   4  -7   8   46.09    2.20
  -4   7  -9    0.63    0.67
  -4   7  -9    1.14    0.80
   4  -7   9    1.49    0.73
   4  -7  10   -0.84    0.76
  -4   7 -10    0.76    0.70
  -4   7 -11   12.79    1.07
   4  -7  11   10.16    1.05
  -4   7 -12    2.30    0.73
  -4   7 -12    1.70    0.79
  -4   7 -13    0.47    0.71
  -4   7 -13    0.58    0.65
  -4   7 -14    4.03    0.71
  -4   7 -14    3.49    0.73
  -4   7 -15   12.12    0.88
  -4   7 -15   11.39    0.86
  -4   7 -16    1.66    0.46
  -4   7 -16    1.91    0.46
   4  -6 -17    0.20    0.37
   4  -6 -17    0.44    0.40
   4  -6 -16    8.24    0.75
   4  -6 -16    9.30    0.77
   4  -6 -15    2.45    0.59
   4  -6 -15    2.42    0.60
   4  -6 -15    1.96    0.62
   4  -6 -14    7.62    0.84
   4  -6 -14    6.76    0.82
   4  -6 -13   63.17    2.67
   4  -6 -13   60.72    2.68
   4  -6 -12    9.36    0.97
   4  -6 -12    9.34    0.96
   4  -6 -12   11.36    0.99
   4  -6 -11   28.68    1.70
   4  -6 -11   31.42    1.71
   4  -6 -11   33.53    1.70
   4  -6 -10    9.67    0.99
   4  -6 -10   10.29    0.95
   4  -6  -9    0.98    0.68
   4  -6  -9    0.83    0.64
   4  -6  -9    0.98    0.58
   4  -6  -8    2.48    0.68
   4  -6  -8    2.88    0.72
   4  -6  -8    2.12    0.67
   4  -6  -8    2.57    0.61
   4  -6  -8    2.80    0.67
   4  -6  -7   22.18    1.35
   4  -6  -7   19.51    1.27
   4  -6  -7   23.61    1.36
   4  -6  -7   20.92    1.18
   4  -6  -7   21.02    1.28
   4  -6  -6   27.27    1.46
   4  -6  -6   29.73    1.53
   4  -6  -6   30.06    1.52
   4  -6  -6   27.98    1.36
   4  -6  -6   25.97    1.42
   4  -6  -5   11.24    0.88
   4  -6  -5   12.66    0.94
   4  -6  -5   10.98    0.87
   4  -6  -4    4.87    0.64
   4  -6  -3    2.34    0.46
   4  -6  -3    2.61    0.56
   4  -6  -2    1.38    0.46
   4  -6  -2    1.23    0.50
   4  -6  -1   10.47    0.80
   4  -6   0   45.98    1.96
   4  -6   1   14.12    0.80
   4  -6   1   14.67    0.95
   4  -6   2   65.85    2.58
   4  -6   2   72.28    2.74
   4  -6   3    3.87    0.63
   4  -6   3    4.62    0.54
   4  -6   4   16.59    1.05
   4  -6   4   13.00    1.16
  -4   6  -5   20.95    1.16
   4  -6   5   20.13    1.36
   4  -6   5   18.56    1.13
   4  -6   5   21.46    1.25
   4  -6   5   19.49    1.24
   4  -6   5   17.18    1.20
   4  -6   6    6.98    0.84
   4  -6   6    7.40    0.81
  -4   6  -6    6.60    0.80
  -4   6  -6    7.45    0.75
   4  -6   6    5.86    0.67
   4  -6   7   47.45    2.03
  -4   6  -7   41.61    1.89
   4  -6   7   41.41    1.93
  -4   6  -7   42.70    1.96
  -4   6  -8   38.43    1.85
  -4   6  -8   40.44    1.92
   4  -6   8   39.51    1.89
  -4   6  -9    5.98    0.83
   4  -6   9    6.36    0.85
   4  -6   9    4.21    0.73
  -4   6 -10    5.33    0.92
  -4   6 -10    5.13    0.86
   4  -6  10    5.22    0.87
  -4   6 -11    1.12    0.80
  -4   6 -11    1.95    0.74
   4  -6  11    0.42    0.71
  -4   6 -12    4.37    0.87
  -4   6 -12    4.17    0.84
  -4   6 -13    5.52    0.88
  -4   6 -13    5.90    0.88
  -4   6 -14    2.58    0.73
  -4   6 -14    3.10    0.73
  -4   6 -15    3.77    0.70
  -4   6 -15    4.91    0.73
  -4   6 -16   15.39    0.92
  -4   6 -16   13.85    0.93
   4  -5 -17    1.44    0.45
   4  -5 -17    2.40    0.52
   4  -5 -16    1.82    0.55
   4  -5 -16    1.30    0.56
   4  -5 -15    3.02    0.63
   4  -5 -15    2.75    0.68
   4  -5 -14   23.86    1.47
   4  -5 -14   25.56    1.49
   4  -5 -13    0.35    0.68
   4  -5 -13    0.06    0.65
   4  -5 -13    0.65    0.63
   4  -5 -12   16.58    1.26
   4  -5 -12   16.70    1.24
   4  -5 -11   28.92    1.58
   4  -5 -11   26.70    1.58
   4  -5 -11   28.06    1.60
   4  -5 -10    0.47    0.61
   4  -5 -10    0.19    0.56
   4  -5 -10    0.67    0.63
   4  -5 -10    0.44    0.62
   4  -5 -10    0.17    0.66
   4  -5  -9    6.24    0.85
   4  -5  -9    5.18    0.80
   4  -5  -9    5.36    0.73
   4  -5  -9    4.86    0.77
   4  -5  -9    4.77    0.78
   4  -5  -8   59.80    2.54
   4  -5  -8   59.11    2.43
   4  -5  -8   55.35    2.45
   4  -5  -7    3.97    0.58
   4  -5  -7    3.48    0.68
   4  -5  -7    2.76    0.63
   4  -5  -6   14.37    0.97
   4  -5  -6   14.40    1.02
   4  -5  -6   13.90    1.00
   4  -5  -6   12.65    0.93
   4  -5  -5  163.93    5.77
   4  -5  -5  161.39    5.74
   4  -5  -4   60.70    2.47
   4  -5  -4   60.85    2.46
   4  -5  -3  147.09    5.20
   4  -5  -3  147.13    5.08
   4  -5  -2   16.58    1.01
   4  -5  -2   17.01    0.94
   4  -5  -1    6.27    0.63
   4  -5   0   72.01    2.76
   4  -5   1   44.28    1.73
   4  -5   1   44.95    1.88
   4  -5   2   50.64    1.95
   4  -5   2   49.11    2.07
   4  -5   3    8.05    0.63
   4  -5   3    8.86    0.76
   4  -5   4   88.77    3.26
   4  -5   4   83.88    3.32
   4  -5   4   91.89    3.33
   4  -5   5  161.96    5.85
   4  -5   5  175.61    5.95
   4  -5   6    1.28    0.54
   4  -5   6    0.78    0.40
  -4   5  -6    0.70    0.50
   4  -5   7    1.34    0.55
   4  -5   7    1.85    0.60
   4  -5   7    2.26    0.58
   4  -5   7    1.05    0.67
   4  -5   7    0.33    0.70
  -4   5  -7    2.28    0.60
   4  -5   7    1.51    0.50
  -4   5  -8    9.33    0.85
   4  -5   8    9.05    0.84
   4  -5   8   10.30    0.88
   4  -5   8    9.66    0.90
   4  -5   9   81.47    3.21
  -4   5  -9   81.19    3.19
  -4   5  -9   85.32    3.19
   4  -5   9   79.82    3.21
  -4   5 -10    8.94    0.99
   4  -5  10    9.27    0.92
  -4   5 -10    8.99    0.94
   4  -5  10    8.56    0.91
   4  -5  10    9.36    0.97
   4  -5  11   34.07    1.78
  -4   5 -11   35.26    1.82
   4  -5  11   31.88    1.73
  -4   5 -11   33.98    1.79
   4  -5  12    1.45    0.66
  -4   5 -12    0.50    0.74
  -4   5 -12    1.32    0.70
   4  -5  13    8.58    0.93
  -4   5 -13    7.90    0.99
  -4   5 -13    7.89    0.96
  -4   5 -14    1.34    0.74
  -4   5 -15   11.55    0.98
  -4   5 -16    1.05    0.56
  -4   5 -17    3.52    0.54
  -4   5 -17    2.83    0.49
   4  -4 -17   15.91    0.89
   4  -4 -16    2.84    0.58
   4  -4 -15   -0.08    0.56
   4  -4 -15    0.88    0.57
   4  -4 -14    1.47    0.67
   4  -4 -14    1.28    0.63
   4  -4 -13   19.64    1.27
   4  -4 -13   16.92    1.26
   4  -4 -12    0.29    0.66
   4  -4 -12    0.57    0.63
   4  -4 -12   -0.37    0.70
   4  -4 -11   19.01    1.30
   4  -4 -11   18.34    1.36
   4  -4 -11   18.91    1.30
   4  -4 -10   10.44    0.98
   4  -4 -10   10.52    1.01
   4  -4 -10    9.52    0.97
   4  -4 -10    9.58    1.00
   4  -4  -9    0.53    0.57
   4  -4  -9    0.50    0.56
   4  -4  -9    0.38    0.63
   4  -4  -9    0.68    0.53
   4  -4  -9    0.03    0.59
   4  -4  -8   46.30    2.15
   4  -4  -8   52.21    2.25
   4  -4  -8   51.60    2.24
   4  -4  -8   50.55    2.12
   4  -4  -8   46.92    2.16
   4  -4  -7   22.33    1.28
   4  -4  -7   22.39    1.21
   4  -4  -7   23.64    1.32
   4  -4  -7   21.97    1.26
   4  -4  -7   23.21    1.32
   4  -4  -6  364.86   12.18
   4  -4  -5   22.08    1.21
   4  -4  -4    3.52    0.58
   4  -4  -4    3.23    0.58
   4  -4  -3    2.50    0.49
   4  -4  -3    3.99    0.56
   4  -4  -3    3.28    0.45
   4  -4  -2   12.38    0.82
   4  -4  -2   12.48    0.79
   4  -4  -1  196.55    6.65
   4  -4  -1  192.70    6.59
   4  -4   0   33.19    1.29
   4  -4   0   34.22    1.50
   4  -4   1    4.23    0.50
   4  -4   1    3.97    0.38
   4  -4   1    4.32    0.57
   4  -4   2  199.83    6.75
   4  -4   2  205.23    6.84
   4  -4   2  203.13    6.89
   4  -4   3    2.89    0.49
   4  -4   3    2.55    0.39
   4  -4   4  222.86    7.45
   4  -4   4  211.94    7.35
   4  -4   4  221.73    7.41
   4  -4   5   37.60    1.65
   4  -4   5   34.17    1.55
   4  -4   6   74.02    2.80
   4  -4   6   69.48    2.72
   4  -4   6   68.35    2.76
   4  -4   7    5.12    0.68
   4  -4   7    5.04    0.66
  -4   4  -7    4.82    0.64
   4  -4   7    5.48    0.61
   4  -4   8    8.44    0.81
  -4   4  -8    8.37    0.79
   4  -4   8    8.86    0.78
   4  -4   8    6.23    0.79
  -4   4  -8    7.63    0.82
   4  -4   8    8.20    0.78
   4  -4   8    9.10    0.82
   4  -4   9    6.55    0.77
  -4   4  -9    7.80    0.85
   4  -4   9    5.98    0.73
  -4   4  -9    7.01    0.80
   4  -4   9    6.79    0.74
   4  -4   9    8.41    0.79
   4  -4   9    7.81    0.79
  -4   4 -10   39.38    1.85
   4  -4  10   32.72    1.73
   4  -4  10   36.98    1.83
   4  -4  10   38.39    1.85
   4  -4  10   38.97    1.86
  -4   4 -10   35.06    1.82
   4  -4  11  193.24    6.58
   4  -4  11  174.42    6.55
  -4   4 -11  193.48    6.55
   4  -4  11  171.83    6.42
   4  -4  12   18.95    1.28
  -4   4 -12   17.57    1.29
  -4   4 -13    0.79    0.75
  -4   4 -14   27.91    1.57
  -4   4 -14   27.54    1.58
  -4   4 -15    2.84    0.71
  -4   4 -15    3.64    0.77
  -4   4 -16    1.01    0.60
  -4   4 -16    1.40    0.59
  -4   4 -17   24.19    1.24
  -4   4 -18    0.25    0.39
   4  -3 -18    0.90    0.41
   4  -3 -17    3.77    0.61
   4  -3 -16    0.76    0.51
   4  -3 -16    0.55    0.57
   4  -3 -15   24.77    1.40
   4  -3 -15   26.56    1.48
   4  -3 -14   20.28    1.26
   4  -3 -14   17.39    1.24
   4  -3 -14   16.42    1.24
   4  -3 -13   63.95    2.55
   4  -3 -13   57.23    2.55
   4  -3 -12    2.14    0.76
   4  -3 -12    1.63    0.69
   4  -3 -12    1.31    0.64
   4  -3 -11    2.29    0.67
   4  -3 -11    2.09    0.69
   4  -3 -11    2.17    0.71
   4  -3 -11    1.96    0.66
   4  -3 -11    1.26    0.69
   4  -3 -10    7.54    0.82
   4  -3 -10    6.75    0.84
   4  -3 -10    7.00    0.80
   4  -3 -10    7.01    0.88
   4  -3 -10    7.25    0.86
   4  -3  -9   27.48    1.53
   4  -3  -9   28.44    1.46
   4  -3  -9   26.29    1.48
   4  -3  -9   27.70    1.51
   4  -3  -8    1.12    0.55
   4  -3  -8    1.83    0.52
   4  -3  -8    1.73    0.60
   4  -3  -8    1.80    0.56
   4  -3  -7   41.97    1.90
   4  -3  -7   40.41    1.85
   4  -3  -6  169.78    5.99
   4  -3  -6  173.49    6.01
   4  -3  -5    4.33    0.59
   4  -3  -5    3.24    0.62
   4  -3  -4   67.71    2.57
   4  -3  -4   65.73    2.43
   4  -3  -3   15.46    0.92
   4  -3  -3   15.30    0.83
   4  -3  -2  107.24    3.79
   4  -3  -2  105.44    3.72
   4  -3  -1   14.46    0.89
   4  -3  -1   16.22    0.86
   4  -3   0    2.72    0.37
   4  -3   0    2.30    0.44
   4  -3   0    1.88    0.25
   4  -3   1    8.16    0.48
   4  -3   1    7.83    0.63
   4  -3   1    8.31    0.58
   4  -3   2    3.21    0.48
   4  -3   2    2.18    0.32
   4  -3   2    2.46    0.52
   4  -3   3  322.00   10.46
   4  -3   3  314.62   10.52
   4  -3   4    1.59    0.43
   4  -3   4    1.03    0.49
   4  -3   4    1.30    0.39
   4  -3   5   68.77    2.64
   4  -3   5   73.85    2.74
   4  -3   6   81.90    3.13
   4  -3   6   89.68    3.21
   4  -3   6   83.63    3.17
   4  -3   7   20.03    1.14
   4  -3   7   20.32    1.11
   4  -3   7   22.52    1.18
   4  -3   8   47.98    2.13
  -4   3  -8   51.32    2.16
   4  -3   8   52.58    2.17
   4  -3   8   52.77    2.16
   4  -3   8   54.22    2.21
   4  -3   9   27.76    1.39
   4  -3   9   28.66    1.48
   4  -3   9   27.81    1.46
   4  -3   9   32.05    1.48
   4  -3   9   30.22    1.51
  -4   3  -9   28.32    1.47
   4  -3  10    6.89    0.80
   4  -3  10    8.33    0.85
   4  -3  10    7.67    0.80
  -4   3 -10    8.08    0.78
  -4   3 -10    7.31    0.86
   4  -3  10    7.18    0.78
   4  -3  11   61.75    2.65
   4  -3  11   58.22    2.58
   4  -3  11   64.84    2.72
  -4   3 -11   58.28    2.59
  -4   3 -11   63.53    2.66
   4  -3  11   68.35    2.71
  -4   3 -11   64.53    2.69
   4  -3  12   15.86    1.20
  -4   3 -12   18.20    1.26
   4  -3  12   16.13    1.20
  -4   3 -12   18.51    1.29
  -4   3 -12   18.74    1.33
  -4   3 -13   13.86    1.18
  -4   3 -13   15.33    1.19
  -4   3 -14    2.14    0.75
  -4   3 -14    2.13    0.74
   4  -3  15    8.77    0.91
  -4   3 -15   10.23    0.99
  -4   3 -15    8.92    0.91
   4  -3  16    5.64    0.75
  -4   3 -16    4.51    0.71
  -4   3 -16    4.53    0.74
  -4   3 -17    2.29    0.61
  -4   3 -18    2.15    0.49
   4  -2 -18    0.11    0.38
   4  -2 -17    0.13    0.52
   4  -2 -16    0.12    0.58
   4  -2 -15    5.50    0.75
   4  -2 -15    7.34    0.79
   4  -2 -15    7.06    0.88
   4  -2 -14    4.10    0.74
   4  -2 -14    5.75    0.80
   4  -2 -14    4.91    0.77
   4  -2 -14    5.47    0.86
   4  -2 -13    4.96    0.82
   4  -2 -13    4.66    0.84
   4  -2 -13    4.67    0.81
   4  -2 -13    6.49    0.94
   4  -2 -12    1.01    0.66
   4  -2 -12    0.58    0.65
   4  -2 -12   -0.33    0.62
   4  -2 -12    0.56    0.63
   4  -2 -12    0.25    0.69
   4  -2 -11    1.12    0.62
   4  -2 -11    0.59    0.66
   4  -2 -11    1.35    0.65
   4  -2 -11    0.68    0.62
   4  -2 -11    0.81    0.57
   4  -2 -11    1.37    0.71
   4  -2 -10   12.78    0.98
   4  -2 -10   14.05    1.07
   4  -2 -10   14.35    1.12
   4  -2 -10   14.30    1.09
   4  -2 -10   15.08    1.10
   4  -2 -10   14.38    1.04
   4  -2  -9   33.02    1.63
   4  -2  -9   33.17    1.67
   4  -2  -9   32.63    1.66
   4  -2  -9   32.18    1.62
   4  -2  -9   33.12    1.58
   4  -2  -9   30.51    1.57
   4  -2  -8   36.07    1.72
   4  -2  -8   37.25    1.71
   4  -2  -8   33.91    1.66
   4  -2  -7   68.65    2.75
   4  -2  -7   70.46    2.75
   4  -2  -6   25.80    1.30
   4  -2  -6   26.43    1.34
   4  -2  -5  101.06    3.69
   4  -2  -5  103.61    3.72
   4  -2  -4   15.80    0.92
   4  -2  -4   15.79    0.93
   4  -2  -4   15.82    0.82
   4  -2  -3   81.16    2.96
   4  -2  -3   82.20    2.98
   4  -2  -3   79.34    2.89
   4  -2  -2   10.19    0.73
   4  -2  -2   11.82    0.77
   4  -2  -2   12.89    0.74
   4  -2  -1    1.90    0.32
   4  -2  -1    1.62    0.41
   4  -2  -1    1.44    0.44
   4  -2   0   29.70    1.11
   4  -2   0   33.19    1.35
   4  -2   0   34.25    1.25
   4  -2   1   30.00    1.13
   4  -2   1   27.93    1.31
   4  -2   1   30.87    1.23
   4  -2   2    2.15    0.40
   4  -2   2    2.03    0.31
   4  -2   3  380.41   12.59
   4  -2   3  384.41   12.47
   4  -2   3  384.88   12.55
   4  -2   4   98.72    3.55
   4  -2   4   98.87    3.51
   4  -2   5   76.35    2.85
   4  -2   6   40.81    1.73
   4  -2   6   39.86    1.71
   4  -2   7  146.44    5.04
   4  -2   7  140.59    5.03
   4  -2   8   25.29    1.26
   4  -2   8   25.69    1.30
   4  -2   9    2.66    0.56
   4  -2   9    2.89    0.53
   4  -2   9    2.87    0.60
  -4   2  -9    3.34    0.61
  -4   2  -9    2.98    0.61
  -4   2 -10    8.36    0.80
  -4   2 -10    7.66    0.81
   4  -2  10    8.46    0.83
  -4   2 -10    7.46    0.79
  -4   2 -10    8.05    0.75
   4  -2  10    7.95    0.78
  -4   2 -11   60.36    2.58
   4  -2  11   61.72    2.61
  -4   2 -11   61.29    2.55
   4  -2  11   63.74    2.63
  -4   2 -11   59.53    2.58
  -4   2 -11   63.05    2.58
  -4   2 -12   84.14    3.35
  -4   2 -12   85.83    3.44
  -4   2 -12   83.41    3.38
   4  -2  12   83.70    3.42
  -4   2 -12   84.82    3.35
  -4   2 -12   86.91    3.39
  -4   2 -13   71.94    2.88
  -4   2 -13   66.24    2.83
  -4   2 -13   66.70    2.87
  -4   2 -14    6.59    0.89
  -4   2 -14    6.26    0.87
  -4   2 -14    6.06    0.79
   4  -2  15    1.09    0.66
  -4   2 -15    1.43    0.71
  -4   2 -15    1.03    0.68
  -4   2 -15    0.86    0.57
   4  -2  16    2.33    0.66
  -4   2 -16    1.82    0.65
  -4   2 -16    2.69    0.59
   4  -2  17    0.36    0.54
  -4   2 -17    0.38    0.55
  -4   2 -18    2.38    0.52
   4  -1 -17    0.02    0.46
   4  -1 -17    0.43    0.49
   4  -1 -16   10.30    0.86
   4  -1 -16   10.16    0.91
   4  -1 -15   -0.19    0.63
   4  -1 -15   -0.10    0.57
   4  -1 -14    0.80    0.63
   4  -1 -14    1.00    0.70
   4  -1 -13    0.23    0.65
   4  -1 -13   -0.37    0.59
   4  -1 -13    0.03    0.62
   4  -1 -13    0.19    0.71
   4  -1 -12   23.93    1.45
   4  -1 -12   26.10    1.45
   4  -1 -12   26.64    1.54
   4  -1 -12   26.04    1.48
   4  -1 -12   22.00    1.48
   4  -1 -11   19.06    1.27
   4  -1 -11   18.96    1.26
   4  -1 -11   20.23    1.24
   4  -1 -11   19.26    1.30
   4  -1 -11   20.36    1.36
   4  -1 -11   21.84    1.36
   4  -1 -10   11.46    0.96
   4  -1 -10   11.40    0.91
   4  -1 -10   10.36    0.93
   4  -1 -10   12.26    1.02
   4  -1 -10   11.11    0.98
   4  -1 -10   11.44    0.96
   4  -1  -9    6.98    0.78
   4  -1  -9    9.21    0.78
   4  -1  -9    8.29    0.84
   4  -1  -9    8.96    0.84
   4  -1  -9    8.89    0.85
   4  -1  -9    9.78    0.85
   4  -1  -8    0.46    0.50
   4  -1  -8    0.60    0.45
   4  -1  -7  128.61    4.61
   4  -1  -7  128.25    4.58
   4  -1  -6   72.32    2.78
   4  -1  -6   72.63    2.76
   4  -1  -5    2.95    0.43
   4  -1  -5    3.70    0.53
   4  -1  -4   10.62    0.74
   4  -1  -4   11.80    0.69
  -4   1   3   10.63    0.49
   4  -1  -3    9.97    0.68
   4  -1  -3    9.88    0.66
   4  -1  -2    7.20    0.58
   4  -1  -2    8.36    0.59
   4  -1  -2    7.96    0.61
   4  -1  -2    7.36    0.42
  -4   1   1   12.89    0.50
   4  -1  -1   12.55    0.71
   4  -1  -1   14.25    0.61
   4  -1  -1   13.15    0.75
   4  -1  -1   13.47    0.75
   4  -1   0    4.82    0.25
   4  -1   0    6.86    0.57
   4  -1   0    6.18    0.53
   4  -1   0    6.27    0.54
   4  -1   0    6.84    0.45
   4  -1   1   35.91    1.25
   4  -1   1   38.89    1.34
   4  -1   2    9.67    0.62
   4  -1   3   60.20    2.19
   4  -1   3   57.90    2.20
   4  -1   3   56.70    2.15
   4  -1   4  293.82    9.82
   4  -1   4  300.01    9.79
   4  -1   5    2.02    0.46
   4  -1   6   22.71    1.13
   4  -1   7  160.66    5.45
   4  -1   7  155.07    5.46
   4  -1   8   74.99    2.74
   4  -1   8   74.93    2.68
   4  -1   9    1.44    0.46
   4  -1  10    1.83    0.53
  -4   1 -10    1.51    0.47
  -4   1 -10    1.27    0.57
  -4   1 -10    1.50    0.54
  -4   1 -10    1.32    0.55
  -4   1 -10    1.61    0.51
  -4   1 -11  115.41    4.19
  -4   1 -11  113.31    4.26
  -4   1 -11  107.14    4.17
   4  -1  11  117.26    4.27
  -4   1 -11  114.16    4.23
  -4   1 -11  115.01    4.22
   4  -1  11  116.05    4.26
  -4   1 -12   39.76    1.96
  -4   1 -12   41.12    1.98
  -4   1 -12   40.54    1.88
  -4   1 -12   38.85    1.89
  -4   1 -12   39.80    1.90
  -4   1 -13   16.05    1.17
  -4   1 -13   16.30    1.23
  -4   1 -13   14.58    1.15
  -4   1 -13   14.94    1.13
  -4   1 -14    3.82    0.79
   4  -1  14    3.94    0.78
  -4   1 -14    1.83    0.68
  -4   1 -15    3.02    0.74
   4  -1  15    4.04    0.78
  -4   1 -15    3.62    0.70
  -4   1 -16    5.23    0.80
   4  -1  16    5.47    0.79
  -4   1 -16    5.72    0.75
  -4   1 -17    0.13    0.58
   4  -1  17   -0.39    0.57
  -4   1 -17   -0.20    0.48
   4  -1  18    8.35    0.76
  -4   1 -18    9.54    0.76
   4   0 -17    0.91    0.50
   4   0 -17    0.67    0.48
   4   0 -16    2.47    0.63
   4   0 -16    2.16    0.62
   4   0 -15   -0.46    0.62
   4   0 -15   -0.08    0.58
   4   0 -14    0.43    0.64
   4   0 -14    0.36    0.69
   4   0 -13    0.06    0.66
   4   0 -13   -0.06    0.67
   4   0 -12    4.60    0.71
   4   0 -12    5.40    0.92
   4   0 -12    4.78    0.87
   4   0 -12    5.47    0.88
   4   0 -11    0.72    0.62
   4   0 -11    0.30    0.53
   4   0 -11    1.31    0.68
   4   0 -11    1.41    0.67
   4   0 -11    1.16    0.67
   4   0 -10    7.10    0.84
   4   0 -10    6.32    0.78
   4   0 -10    6.58    0.74
   4   0 -10    7.31    0.85
   4   0 -10    6.53    0.83
   4   0 -10    8.45    0.82
   4   0  -9   65.07    2.62
   4   0  -9   63.43    2.61
   4   0  -9   64.19    2.57
   4   0  -9   64.88    2.62
   4   0  -9   63.75    2.61
   4   0  -8    0.73    0.44
   4   0  -7   11.23    0.79
   4   0  -6    6.08    0.59
   4   0  -5  348.46   11.72
   4   0  -5  342.92   11.78
   4   0  -4   29.12    1.30
   4   0  -4   31.46    1.34
   4   0  -4   31.51    1.36
   4   0  -4   32.14    1.21
   4   0  -3    3.55    0.46
   4   0  -3    3.42    0.47
   4   0  -3    4.08    0.47
   4   0  -3    3.48    0.43
   4   0  -2   92.33    3.15
   4   0  -2   90.86    3.09
  -4   0   2   90.89    3.00
   4   0  -2   90.66    3.14
   4   0  -2   89.50    3.14
   4   0  -2   86.73    2.96
   4   0  -1  385.95   12.39
  -4   0   1  376.86   12.27
   4   0  -1  368.11   12.45
   4   0  -1  383.28   12.42
   4   0  -1  384.29   12.45
   4   0  -1  389.27   12.30
  -4   0   0  939.67   32.18
   4   0   0  981.74   32.12
   4   0   0 1136.10   32.41
   4   0   0 1073.07   32.40
   4   0   0 1009.88   32.27
   4   0   1   30.00    1.18
  -4   0  -1   26.38    1.00
   4   0   1   30.87    1.13
   4   0   1   27.79    1.20
   4   0   2   68.05    2.23
   4   0   2   50.42    2.17
   4   0   3   80.51    2.76
   4   0   3   78.33    2.82
   4   0   3   73.61    2.74
   4   0   4   10.03    0.63
   4   0   4    9.81    0.66
   4   0   4    9.64    0.63
   4   0   5   89.30    3.19
   4   0   5   91.22    3.22
   4   0   6  377.89   12.58
   4   0   6  400.51   12.62
   4   0   6  376.10   12.62
   4   0   7    2.44    0.47
   4   0   7    2.83    0.47
   4   0   8    1.39    0.47
   4   0   8    1.78    0.43
  -4   0  -8    1.11    0.36
  -4   0  -9   23.36    1.22
  -4   0  -9   20.85    1.06
   4   0   9   22.72    1.19
   4   0  10    0.81    0.47
  -4   0 -10    0.80    0.45
  -4   0 -10    0.51    0.50
  -4   0 -10    0.71    0.53
  -4   0 -10    0.88    0.49
  -4   0 -11   84.33    3.32
  -4   0 -11   85.14    3.31
  -4   0 -11   85.94    3.28
  -4   0 -11   91.16    3.42
  -4   0 -11   84.89    3.35
   4   0  11   90.92    3.39
  -4   0 -12    5.65    0.72
  -4   0 -12    5.60    0.73
  -4   0 -12    6.09    0.84
  -4   0 -12    5.06    0.75
  -4   0 -12    5.74    0.77
  -4   0 -12    5.48    0.81
  -4   0 -13    0.43    0.57
  -4   0 -13    1.73    0.69
  -4   0 -13    0.60    0.66
  -4   0 -13    1.58    0.71
  -4   0 -13    1.68    0.66
  -4   0 -14   89.29    3.50
  -4   0 -14   84.50    3.50
   4   0  14   89.78    3.56
   4   0  15   27.37    1.57
  -4   0 -15   28.11    1.55
  -4   0 -15   25.31    1.50
  -4   0 -16    6.26    0.84
   4   0  16    6.79    0.87
  -4   0 -16    7.24    0.83
   4   0  17    0.30    0.58
  -4   0 -17    0.20    0.60
  -4   0 -17    0.34    0.53
  -4   0 -17    0.69    0.59
  -4   0 -18    4.52    0.62
  -4   0 -18    4.50    0.63
   4   0  18    4.64    0.66
   4   0  19    0.39    0.41
   4   1 -17    0.34    0.49
   4   1 -17    0.15    0.42
   4   1 -16    7.93    0.83
   4   1 -16    8.48    0.79
   4   1 -15    1.09    0.66
   4   1 -15    1.34    0.64
   4   1 -14    0.27    0.64
   4   1 -14    0.34    0.61
   4   1 -13    0.96    0.72
   4   1 -13    1.13    0.69
   4   1 -13    1.51    0.70
   4   1 -12    2.20    0.72
   4   1 -12    1.54    0.74
  -4  -1  12    1.71    0.57
   4   1 -12    1.74    0.71
   4   1 -11    2.09    0.72
   4   1 -11    1.40    0.70
   4   1 -11    2.29    0.61
   4   1 -11    2.04    0.70
   4   1 -10   60.14    2.54
   4   1 -10   58.27    2.43
   4   1 -10   58.74    2.51
   4   1 -10   58.83    2.51
   4   1  -9   55.32    2.33
   4   1  -9   54.20    2.25
   4   1  -9   53.47    2.33
   4   1  -9   56.98    2.31
   4   1  -9   51.51    2.28
   4   1  -8    0.13    0.50
   4   1  -8    0.39    0.42
   4   1  -7   40.97    1.72
   4   1  -7   39.66    1.75
   4   1  -6  148.61    5.02
   4   1  -6  142.03    5.05
   4   1  -5   62.99    2.28
   4   1  -5   58.43    2.31
   4   1  -4  122.27    4.02
   4   1  -4  118.57    4.11
   4   1  -4  116.39    4.14
  -4  -1   4  120.51    4.07
   4   1  -3  126.72    4.25
  -4  -1   3  125.08    4.18
   4   1  -3  117.85    4.26
   4   1  -3  127.91    4.20
   4   1  -2   24.63    1.09
   4   1  -2   23.15    1.06
  -4  -1   2   25.45    1.00
   4   1  -1  565.02   18.17
  -4  -1   1  535.41   18.07
   4   1  -1  565.59   18.18
   4   1  -1  609.58   18.20
   4   1   0  274.56    9.02
  -4  -1   0  274.74    8.94
   4   1   0  277.89    9.02
   4   1   1 1194.55   35.71
  -4  -1  -1 1072.18   35.57
  -4  -1  -2   51.32    1.80
   4   1   2   51.09    1.96
   4   1   3    0.99    0.37
  -4  -1  -3    1.33    0.28
   4   1   3    1.48    0.41
   4   1   4  162.84    5.35
   4   1   4  155.37    5.39
   4   1   5   11.41    0.70
   4   1   5   10.56    0.69
   4   1   6  141.51    4.99
   4   1   6  153.71    5.02
   4   1   7   38.51    1.63
   4   1   7   37.88    1.57
   4   1   7   39.75    1.57
  -4  -1  -8   29.80    1.32
   4   1   8   31.61    1.41
  -4  -1  -9  127.16    4.46
  -4  -1  -9  120.01    4.34
   4   1   9  125.17    4.43
  -4  -1 -10   74.51    2.83
   4   1  10   75.39    2.91
  -4  -1 -10   75.01    2.95
  -4  -1 -10   74.71    2.92
   4   1  11    3.86    0.60
  -4  -1 -11    3.68    0.59
  -4  -1 -11    3.79    0.65
  -4  -1 -11    4.28    0.68
  -4  -1 -11    3.37    0.59
  -4  -1 -11    2.64    0.59
  -4  -1 -11    3.73    0.61
  -4  -1 -12   10.32    0.91
  -4  -1 -12   11.84    1.02
  -4  -1 -12   10.95    0.92
  -4  -1 -12   12.26    1.01
  -4  -1 -12   10.80    0.90
  -4  -1 -12   11.87    0.97
  -4  -1 -13    1.58    0.63
  -4  -1 -13    1.73    0.72
  -4  -1 -13    2.89    0.73
  -4  -1 -13    1.79    0.67
  -4  -1 -13    1.93    0.77
  -4  -1 -13    2.20    0.69
   4   1  14    0.48    0.67
  -4  -1 -14    0.70    0.65
  -4  -1 -14    0.30    0.58
  -4  -1 -14    0.77    0.61
   4   1  15   34.59    1.83
  -4  -1 -15   35.49    1.77
  -4  -1 -15   32.46    1.79
   4   1  16   15.69    1.17
  -4  -1 -16   15.27    1.14
  -4  -1 -16   14.36    1.11
   4   1  17    1.34    0.63
  -4  -1 -17    1.34    0.63
  -4  -1 -17    1.18    0.58
  -4  -1 -18    1.91    0.57
   4   1  18    1.28    0.57
  -4  -1 -18    1.87    0.54
   4   1  19    2.17    0.50
  -4  -1 -19    1.22    0.45
   4   2 -17    0.99    0.52
   4   2 -16    2.03    0.65
   4   2 -15    1.03    0.67
   4   2 -15    0.07    0.55
   4   2 -15    0.41    0.64
   4   2 -14    0.06    0.66
   4   2 -14    0.37    0.62
   4   2 -14    0.50    0.68
   4   2 -13   26.47    1.58
   4   2 -13   27.84    1.54
   4   2 -13   28.33    1.66
   4   2 -12    6.26    0.90
   4   2 -12    5.83    0.83
   4   2 -12    5.54    0.89
   4   2 -11   10.92    1.06
  -4  -2  11   13.86    0.99
   4   2 -11   12.59    1.10
   4   2 -11   10.26    1.03
   4   2 -11   12.52    1.04
   4   2 -10    3.80    0.78
  -4  -2  10    4.74    0.63
   4   2 -10    3.43    0.71
   4   2 -10    3.21    0.73
   4   2 -10    3.89    0.72
   4   2  -9   13.42    1.00
   4   2  -9   13.31    1.01
   4   2  -9   12.10    0.98
   4   2  -9   12.66    0.94
   4   2  -8   39.52    1.78
   4   2  -7   48.29    2.01
   4   2  -6    0.38    0.37
   4   2  -6    0.56    0.46
  -4  -2   6    1.09    0.38
   4   2  -5   93.22    3.28
   4   2  -5   88.80    3.32
  -4  -2   5   98.41    3.32
  -4  -2   4   58.84    2.15
   4   2  -4   57.93    2.12
   4   2  -4   58.39    2.18
  -4  -2   3   94.82    3.19
   4   2  -3   92.13    3.17
   4   2  -3   89.67    3.21
   4   2  -2 1239.13   38.77
   4   2  -2 1209.07   38.80
  -4  -2   2 1192.31   38.63
  -4  -2   2 1237.33   38.77
  -4  -2   1 2186.99   71.16
   4   2  -1 2259.42   71.20
  -4  -2   1 2232.55   71.05
  -4  -2   0 1527.72   49.20
   4   2   0 1534.46   49.30
  -4  -2   0 1575.80   49.30
   4   2   1  917.93   30.33
  -4  -2  -1  974.78   30.34
  -4  -2  -2   34.36    1.31
   4   2   3    9.29    0.61
  -4  -2  -3   10.32    0.55
  -4  -2  -4    5.02    0.42
   4   2   4    4.87    0.46
   4   2   5    1.16    0.37
   4   2   5    1.00    0.43
   4   2   6   70.39    2.57
   4   2   6   72.16    2.58
   4   2   7    4.66    0.57
   4   2   7    4.60    0.51
  -4  -2  -7    5.72    0.55
   4   2   8   13.01    0.77
  -4  -2  -8   12.93    0.79
   4   2   9    4.83    0.57
  -4  -2  -9    4.31    0.53
  -4  -2 -10   43.18    1.89
  -4  -2 -10   40.43    1.78
  -4  -2 -10   41.29    1.78
   4   2  10   40.16    1.80
   4   2  11    2.29    0.52
  -4  -2 -11    1.71    0.51
  -4  -2 -11    1.69    0.53
  -4  -2 -11    1.54    0.54
  -4  -2 -11    2.86    0.61
  -4  -2 -11    2.22    0.61
  -4  -2 -12    0.02    0.55
  -4  -2 -12    1.02    0.55
  -4  -2 -12    0.48    0.62
  -4  -2 -12    0.72    0.60
  -4  -2 -12    0.84    0.57
  -4  -2 -13  170.37    6.34
  -4  -2 -13  184.96    6.49
  -4  -2 -13  183.49    6.34
  -4  -2 -13  173.88    6.38
  -4  -2 -14   11.79    1.00
  -4  -2 -14   11.49    1.04
  -4  -2 -15   68.09    2.95
  -4  -2 -15   69.25    2.88
   4   2  16    1.13    0.69
  -4  -2 -16    0.82    0.70
  -4  -2 -17    2.50    0.72
  -4  -2 -17    2.56    0.66
   4   2  17    3.07    0.69
  -4  -2 -18    1.37    0.61
   4   2  18    0.65    0.54
  -4  -2 -18    0.69    0.53
   4   2  19    1.75    0.50
  -4  -2 -19    2.16    0.52
  -4  -2 -20    2.70    0.44
   4   3 -17    0.61    0.48
   4   3 -16    0.73    0.58
   4   3 -16    0.54    0.56
   4   3 -15    2.79    0.73
   4   3 -15    3.24    0.75
   4   3 -14    0.97    0.71
   4   3 -14    1.02    0.72
   4   3 -13    4.38    0.86
   4   3 -13    3.50    0.82
   4   3 -12   21.97    1.47
  -4  -3  11   29.65    1.53
   4   3 -11   25.33    1.57
   4   3 -11   27.18    1.61
   4   3 -10    1.99    0.75
  -4  -3  10    3.04    0.59
   4   3 -10    1.39    0.66
   4   3  -9   22.76    1.32
   4   3  -9   22.42    1.34
  -4  -3   9   23.73    1.27
   4   3  -9   21.48    1.32
   4   3  -8   16.42    1.06
  -4  -3   8   16.85    0.99
   4   3  -8   16.48    1.05
   4   3  -8   15.16    1.08
  -4  -3   7   65.93    2.47
   4   3  -7   59.32    2.45
  -4  -3   6   16.39    0.92
   4   3  -6   15.91    0.93
  -4  -3   5  139.97    4.61
   4   3  -5  126.42    4.57
  -4  -3   4  151.33    4.88
   4   3  -4  143.18    4.76
   4   3  -4  146.51    4.86
  -4  -3   4  136.37    4.72
   4   3  -3  326.97   10.83
   4   3  -3  329.65   10.75
  -4  -3   3  324.99   10.72
  -4  -3   3  355.34   10.86
  -4  -3   2  161.30    5.30
  -4  -3   2  166.07    5.42
   4   3  -2  160.81    5.40
   4   3  -1   20.28    0.93
  -4  -3   1   21.96    0.86
   4   3   0   74.32    2.59
  -4  -3   0   76.84    2.64
  -4  -3   0   75.87    2.55
  -4  -3  -1  519.33   16.21
   4   3   1  488.90   16.14
  -4  -3  -1  502.25   16.14
  -4  -3  -2   32.44    1.23
  -4  -3  -2   33.52    1.29
  -4  -3  -3  195.63    6.48
   4   3   4   15.33    0.79
  -4  -3  -4   15.59    0.77
  -4  -3  -5    0.91    0.34
   4   3   5    1.25    0.36
   4   3   6   77.80    2.77
  -4  -3  -7  422.58   13.84
   4   3   7  433.94   13.75
  -4  -3  -7  419.64   13.80
   4   3   7  412.43   13.71
   4   3   8   75.90    2.81
  -4  -3  -8   81.25    2.97
  -4  -3  -8   79.42    2.91
  -4  -3  -9    1.41    0.51
  -4  -3  -9    0.68    0.41
  -4  -3  -9    0.96    0.40
   4   3  10    1.22    0.48
  -4  -3 -10    1.06    0.48
  -4  -3 -10    0.72    0.44
   4   3  11    0.52    0.47
  -4  -3 -11    0.59    0.49
  -4  -3 -11    0.72    0.47
  -4  -3 -11    0.34    0.51
  -4  -3 -12    1.37    0.58
  -4  -3 -12    1.59    0.58
  -4  -3 -12    1.45    0.67
  -4  -3 -12    2.40    0.67
  -4  -3 -13   16.35    1.15
  -4  -3 -13   15.03    1.22
  -4  -3 -13   16.46    1.14
  -4  -3 -14    1.13    0.61
  -4  -3 -15    1.71    0.70
   4   3  16   12.98    1.09
  -4  -3 -16   13.33    1.06
   4   3  17    0.80    0.61
  -4  -3 -17    1.21    0.67
  -4  -3 -17    0.74    0.61
   4   3  18    9.98    0.84
  -4  -3 -18    9.46    0.91
  -4  -3 -18    9.39    0.85
  -4  -3 -19    0.99    0.51
   4   3  19    1.74    0.51
   4   4 -17    1.69    0.48
   4   4 -16    0.73    0.57
   4   4 -16    1.68    0.61
   4   4 -15    1.48    0.68
   4   4 -14    8.06    0.96
   4   4 -13    3.20    0.85
   4   4 -12   -0.51    0.83
   4   4 -12   -0.03    0.75
   4   4 -11    3.66    0.88
   4   4 -11    4.00    0.83
   4   4 -11    4.21    0.87
  -4  -4  11    4.75    0.71
   4   4 -10    0.29    0.69
   4   4 -10   -0.12    0.64
  -4  -4  10    0.42    0.50
   4   4 -10   -0.67    0.69
   4   4  -9    0.99    0.63
  -4  -4   9    1.19    0.50
   4   4  -9    1.20    0.61
   4   4  -9    1.26    0.66
   4   4  -8    0.95    0.56
  -4  -4   8    0.26    0.41
   4   4  -8    0.50    0.53
   4   4  -8    0.49    0.61
  -4  -4   7    1.01    0.43
   4   4  -7    1.41    0.49
  -4  -4   6    0.38    0.40
   4   4  -6    1.16    0.45
  -4  -4   5    2.26    0.32
  -4  -4   5    2.85    0.47
   4   4  -5    2.60    0.49
  -4  -4   4   16.67    0.88
   4   4  -4   18.08    0.87
  -4  -4   3    1.65    0.27
   4   4  -3    2.10    0.38
  -4  -4   2    2.63    0.39
  -4  -4   2    2.61    0.29
   4   4  -2    3.02    0.38
  -4  -4   1   18.02    0.83
   4   4  -1   16.89    0.76
  -4  -4   1   16.75    0.73
   4   4   0   72.53    2.51
  -4  -4   0   74.38    2.54
  -4  -4   0   75.31    2.62
  -4  -4  -1  363.80   11.39
  -4  -4  -1  336.63   11.31
   4   4   1  350.67   11.25
  -4  -4  -2   22.20    0.99
  -4  -4  -2   21.58    0.93
  -4  -4  -3   20.80    0.90
  -4  -4  -3   21.29    0.95
  -4  -4  -4   31.46    1.30
   4   4   5  237.41    7.84
  -4  -4  -5  237.02    7.88
  -4  -4  -6  340.55   10.88
  -4  -4  -6  318.48   10.83
   4   4   6  330.11   10.77
  -4  -4  -7   59.86    2.29
  -4  -4  -7   58.47    2.26
   4   4   8    3.39    0.50
  -4  -4  -8    4.21    0.60
  -4  -4  -8    3.65    0.52
  -4  -4  -9   16.80    1.03
  -4  -4  -9   16.34    0.99
  -4  -4 -10    7.93    0.71
  -4  -4 -10    8.10    0.71
  -4  -4 -10    8.67    0.80
  -4  -4 -10    6.58    0.68
  -4  -4 -10    7.36    0.72
  -4  -4 -11   16.49    1.07
  -4  -4 -11   16.38    1.06
  -4  -4 -11   16.96    1.14
  -4  -4 -11   17.04    1.11
  -4  -4 -11   16.00    1.05
  -4  -4 -12    7.64    0.79
  -4  -4 -12    8.44    0.84
  -4  -4 -12    7.18    0.78
  -4  -4 -12    7.87    0.90
  -4  -4 -12    7.07    0.84
  -4  -4 -13   -0.29    0.58
  -4  -4 -13   -0.08    0.61
  -4  -4 -13    0.11    0.55
  -4  -4 -13    0.21    0.64
  -4  -4 -14   15.31    1.15
  -4  -4 -14   17.53    1.25
  -4  -4 -15   93.80    3.71
  -4  -4 -15   96.11    3.81
  -4  -4 -16    0.05    0.58
  -4  -4 -16    0.16    0.58
   4   4  17    1.74    0.64
  -4  -4 -17    2.00    0.61
  -4  -4 -17    2.36    0.75
  -4  -4 -17    1.29    0.64
   4   4  18    3.54    0.64
  -4  -4 -18    4.29    0.74
   4   4  19    6.83    0.64
  -4  -4 -19    8.04    0.75
  -4  -4 -20    0.58    0.40
   4   5 -16    0.82    0.55
   4   5 -15    0.91    0.67
   4   5 -15    2.60    0.69
   4   5 -14    8.16    0.97
   4   5 -14    7.90    0.94
   4   5 -13    8.79    1.02
   4   5 -13    9.20    1.09
   4   5 -12    4.02    0.88
   4   5 -12    4.23    0.93
   4   5 -11    2.52    0.87
   4   5 -11    2.91    0.81
   4   5 -10    4.32    0.83
   4   5 -10    4.21    0.88
  -4  -5  10    4.54    0.73
   4   5 -10    4.96    0.81
   4   5  -9    0.69    0.71
   4   5  -9    0.50    0.63
  -4  -5   9    0.33    0.50
   4   5  -9    0.59    0.58
  -4  -5   8    0.58    0.47
   4   5  -8    0.48    0.52
   4   5  -8    0.87    0.59
   4   5  -7   15.38    1.07
   4   5  -7   15.70    1.02
   4   5  -7   17.26    1.00
  -4  -5   7   16.17    0.98
   4   5  -6    3.98    0.57
  -4  -5   6    4.65    0.57
  -4  -5   5   23.40    1.05
   4   5  -5   23.35    1.13
  -4  -5   5   23.18    1.16
  -4  -5   4    6.89    0.58
   4   5  -4    7.49    0.59
  -4  -5   4    6.77    0.49
  -4  -5   3    1.12    0.28
  -4  -5   3    0.79    0.36
   4   5  -3    0.62    0.36
  -4  -5   2   16.49    0.76
   4   5  -2   15.80    0.76
  -4  -5   2   16.19    0.83
  -4  -5   1   10.97    0.67
   4   5  -1   10.39    0.56
  -4  -5   1   11.00    0.58
   4   5   0  175.23    5.81
  -4  -5   0  184.93    5.99
  -4  -5   0  178.67    5.92
  -4  -5  -1   15.66    0.77
  -4  -5  -1   17.46    0.84
  -4  -5  -2  363.96   12.07
  -4  -5  -2  392.38   12.14
  -4  -5  -2  364.76   11.98
  -4  -5  -3   12.63    0.64
  -4  -5  -3   13.67    0.70
  -4  -5  -3   13.15    0.75
  -4  -5  -4   76.17    2.69
  -4  -5  -4   71.88    2.61
  -4  -5  -4   73.69    2.64
  -4  -5  -5    9.89    0.68
  -4  -5  -5    8.65    0.64
  -4  -5  -5    9.64    0.63
   4   5   6    4.41    0.47
  -4  -5  -6    4.46    0.53
  -4  -5  -6    4.79    0.53
  -4  -5  -6    4.16    0.51
  -4  -5  -7   47.62    1.93
  -4  -5  -8    0.11    0.45
  -4  -5  -9   66.33    2.61
  -4  -5  -9   65.97    2.64
  -4  -5 -10   34.87    1.62
  -4  -5 -10   36.56    1.72
  -4  -5 -10   35.09    1.63
  -4  -5 -10   33.75    1.62
  -4  -5 -10   35.39    1.68
  -4  -5 -11    3.37    0.60
  -4  -5 -11    3.44    0.66
  -4  -5 -11    2.04    0.56
  -4  -5 -11    3.39    0.59
  -4  -5 -11    2.91    0.62
  -4  -5 -11    2.79    0.58
  -4  -5 -12    1.58    0.58
  -4  -5 -12    2.52    0.69
  -4  -5 -12    2.23    0.58
  -4  -5 -12    2.05    0.60
  -4  -5 -12    2.72    0.65
  -4  -5 -13   77.61    3.15
  -4  -5 -13   70.90    3.01
  -4  -5 -13   79.88    3.15
  -4  -5 -13   78.84    3.18
  -4  -5 -13   78.09    3.13
  -4  -5 -13   78.61    3.28
  -4  -5 -14    2.56    0.69
  -4  -5 -14    2.80    0.71
  -4  -5 -15    5.81    0.79
  -4  -5 -15    5.30    0.86
  -4  -5 -16   -0.35    0.59
  -4  -5 -16   -0.16    0.60
  -4  -5 -17    7.78    0.94
  -4  -5 -17    7.59    0.80
  -4  -5 -17    7.43    0.84
   4   5  18   14.09    0.95
  -4  -5 -18   14.03    1.07
  -4  -5 -18   13.36    0.99
  -4  -5 -19    0.52    0.53
  -4  -5 -19    0.91    0.53
   4   5  19    0.56    0.43
  -4  -5 -20    4.62    0.52
   4   6 -16    8.19    0.71
   4   6 -16    7.74    0.72
   4   6 -15   23.60    1.31
   4   6 -15   23.31    1.33
   4   6 -14   27.03    1.55
   4   6 -14   30.79    1.65
   4   6 -13    0.89    0.72
   4   6 -13    0.72    0.82
   4   6 -12    0.76    0.75
   4   6 -12   -0.20    0.80
   4   6 -11    0.03    0.81
   4   6 -11   -0.54    0.73
   4   6 -10    1.90    0.73
   4   6 -10    0.66    0.68
   4   6  -9    1.86    0.70
   4   6  -9    0.30    0.60
   4   6  -8    3.33    0.66
   4   6  -8    3.77    0.72
   4   6  -8    3.87    0.80
   4   6  -7    1.32    0.66
   4   6  -7    1.35    0.56
  -4  -6   7    0.90    0.57
   4   6  -7    1.87    0.55
   4   6  -6    5.14    0.74
  -4  -6   6    4.76    0.50
   4   6  -6    3.84    0.59
  -4  -6   6    3.67    0.63
   4   6  -5    8.08    0.67
  -4  -6   5    7.05    0.57
  -4  -6   4   26.23    1.17
   4   6  -4   26.65    1.18
  -4  -6   3   13.58    0.74
   4   6  -3   13.70    0.73
  -4  -6   2   16.74    0.83
  -4  -6   1    7.30    0.52
  -4  -6   0   29.08    1.22
  -4  -6  -1   44.09    1.71
  -4  -6  -2    2.71    0.41
  -4  -6  -3   21.45    0.92
  -4  -6  -3   22.54    1.01
  -4  -6  -3   21.77    0.99
  -4  -6  -4    2.53    0.40
  -4  -6  -4    3.70    0.46
  -4  -6  -4    2.80    0.43
  -4  -6  -5   33.20    1.40
  -4  -6  -5   32.62    1.42
  -4  -6  -5   34.10    1.43
  -4  -6  -6    6.70    0.59
  -4  -6  -6    6.65    0.60
  -4  -6  -7   51.47    2.07
  -4  -6  -7   51.29    2.07
  -4  -6  -8    0.66    0.47
  -4  -6  -8    0.84    0.43
  -4  -6  -9    3.38    0.58
  -4  -6 -10   34.81    1.68
  -4  -6 -10   33.33    1.59
  -4  -6 -10   33.81    1.65
  -4  -6 -10   31.59    1.60
  -4  -6 -10   35.97    1.64
  -4  -6 -10   34.45    1.59
  -4  -6 -11   59.88    2.57
  -4  -6 -11   57.80    2.48
  -4  -6 -11   60.99    2.60
  -4  -6 -11   61.40    2.51
  -4  -6 -11   62.29    2.55
  -4  -6 -11   60.18    2.50
  -4  -6 -12   31.05    1.61
  -4  -6 -12   29.40    1.63
  -4  -6 -12   30.38    1.58
  -4  -6 -12   31.63    1.61
  -4  -6 -12   31.14    1.62
  -4  -6 -12   31.09    1.72
  -4  -6 -13   -0.42    0.68
  -4  -6 -13    0.32    0.58
  -4  -6 -13    0.26    0.56
  -4  -6 -13   -0.20    0.60
  -4  -6 -13   -0.23    0.61
  -4  -6 -14    3.80    0.67
  -4  -6 -14    4.27    0.74
  -4  -6 -14    3.93    0.76
  -4  -6 -14    4.08    0.73
  -4  -6 -15   46.89    2.18
  -4  -6 -15   51.12    2.40
  -4  -6 -15   46.09    2.07
  -4  -6 -15   47.82    2.26
  -4  -6 -16    1.61    0.63
  -4  -6 -16    2.05    0.81
  -4  -6 -16    1.96    0.68
  -4  -6 -17    0.56    0.55
  -4  -6 -17    0.85    0.59
   4   6  18    0.85    0.51
  -4  -6 -18    0.95    0.47
   4   6  19    0.45    0.42
  -4  -6 -19    0.28    0.51
  -4  -6 -19    0.21    0.48
   4   7 -16    1.74    0.49
   4   7 -15    1.44    0.55
   4   7 -15    2.10    0.64
   4   7 -14    2.77    0.78
   4   7 -14    2.84    0.68
   4   7 -13    1.12    0.79
   4   7 -13    1.27    0.69
   4   7 -12    2.28    0.77
   4   7 -12    2.17    0.91
   4   7 -11    3.20    0.82
   4   7 -10   -0.07    0.80
   4   7 -10    0.30    0.71
   4   7  -9    7.57    0.99
   4   7  -9    6.19    0.88
  -4  -7   9    6.61    0.79
   4   7  -8    5.18    0.90
   4   7  -8    4.27    0.77
  -4  -7   8    4.52    0.67
  -4  -7   8    3.44    0.76
   4   7  -7   38.14    1.86
   4   7  -7   36.88    1.78
  -4  -7   7   36.75    1.76
  -4  -7   7   35.94    1.85
  -4  -7   6   55.21    2.25
  -4  -7   6   58.10    2.37
  -4  -7   6   56.81    2.44
   4   7  -6   57.84    2.43
  -4  -7   5   54.88    2.18
  -4  -7   5   55.62    2.27
  -4  -7   4    5.80    0.60
  -4  -7   4    5.09    0.51
  -4  -7   3    1.06    0.35
  -4  -7   3    1.03    0.40
  -4  -7   2    4.41    0.49
  -4  -7   2    5.19    0.57
  -4  -7   1   11.47    0.70
  -4  -7   1   11.86    0.77
  -4  -7   0   12.45    0.79
  -4  -7   0   12.50    0.73
  -4  -7  -1   60.34    2.25
  -4  -7  -1   53.94    2.05
  -4  -7  -1   59.28    2.17
  -4  -7  -2   50.66    1.99
  -4  -7  -2   49.38    1.83
  -4  -7  -2   46.13    1.90
  -4  -7  -3    7.32    0.69
  -4  -7  -3    8.18    0.57
  -4  -7  -3    8.49    0.61
  -4  -7  -4   29.05    1.29
  -4  -7  -4   28.57    1.26
  -4  -7  -4   28.74    1.33
  -4  -7  -5   73.04    2.69
  -4  -7  -5   76.50    2.81
  -4  -7  -5   71.00    2.76
  -4  -7  -5   75.86    2.74
  -4  -7  -6   21.98    1.08
  -4  -7  -6   21.41    1.11
  -4  -7  -6   22.29    1.14
  -4  -7  -6   21.05    1.10
  -4  -7  -7    6.58    0.65
  -4  -7  -7    7.64    0.67
  -4  -7  -7    6.68    0.64
  -4  -7  -8   92.02    3.44
  -4  -7  -9    4.25    0.63
  -4  -7  -9    4.70    0.61
  -4  -7  -9    3.88    0.58
  -4  -7 -10    7.75    0.74
  -4  -7 -10    9.83    0.81
  -4  -7 -10    7.99    0.77
  -4  -7 -10    8.33    0.74
  -4  -7 -10    9.21    0.84
  -4  -7 -11    5.63    0.79
  -4  -7 -11    5.40    0.71
  -4  -7 -11    5.68    0.75
  -4  -7 -11    5.06    0.70
  -4  -7 -11    4.84    0.69
  -4  -7 -12   38.82    1.87
  -4  -7 -12   40.14    1.92
  -4  -7 -12   39.76    1.92
  -4  -7 -12   40.46    1.89
  -4  -7 -12   38.38    1.99
  -4  -7 -13   10.91    0.98
  -4  -7 -13   11.23    0.99
  -4  -7 -13   12.29    0.99
  -4  -7 -13   11.81    1.00
  -4  -7 -13   11.05    1.08
  -4  -7 -14   50.45    2.27
  -4  -7 -14   52.86    2.49
  -4  -7 -14   52.16    2.34
  -4  -7 -14   49.76    2.32
  -4  -7 -15    1.19    0.74
  -4  -7 -15    0.25    0.53
  -4  -7 -15    0.43    0.56
  -4  -7 -15    0.72    0.60
  -4  -7 -16    0.46    0.51
  -4  -7 -16    0.89    0.75
  -4  -7 -16    0.37    0.57
  -4  -7 -17    9.98    0.98
  -4  -7 -17    8.48    0.85
   4   7  18   14.95    0.93
  -4  -7 -18   14.41    1.07
  -4  -7 -18   15.40    1.02
   4   7  19    0.46    0.38
  -4  -7 -19    0.37    0.45
   4   8 -15    1.72    0.46
   4   8 -15    1.40    0.56
   4   8 -14    7.59    0.85
   4   8 -14    6.96    0.74
   4   8 -13    0.30    0.61
   4   8 -12    1.40    0.70
   4   8 -11    4.95    0.98
   4   8 -11    5.85    0.86
   4   8 -10    6.59    1.01
   4   8 -10    5.86    0.87
   4   8  -9    1.02    0.69
   4   8  -9    0.59    0.77
   4   8  -8   53.32    2.41
   4   8  -8   48.05    2.23
  -4  -8   8   48.23    2.25
  -4  -8   8   52.51    2.38
  -4  -8   7    6.47    0.74
   4   8  -7    6.88    0.93
  -4  -8   7    7.27    0.91
   4   8  -6    0.26    0.69
  -4  -8   6    0.31    0.39
  -4  -8   6   -0.15    0.43
   4   8  -5   25.83    1.44
  -4  -8   5   25.85    1.35
  -4  -8   5   25.92    1.29
  -4  -8   5   27.34    1.49
  -4  -8   4   20.84    1.11
  -4  -8   4   22.70    1.19
  -4  -8   4   20.86    1.30
  -4  -8   3   78.72    2.96
  -4  -8   3   74.37    2.87
  -4  -8   2  199.53    6.73
  -4  -8   2  195.63    6.79
  -4  -8   1   30.62    1.39
  -4  -8   1   26.98    1.29
  -4  -8   0    1.70    0.41
  -4  -8   0    1.25    0.46
[truncated: 747,696 more chars]
