# Supplementary material for: Highly efficient pure-blue organic light-emitting diodes based on rationally designed heterocyclic phenophosphazinine-containing emitters
Source: Nat Commun. 2024 Jul 22;15:6175. doi: 10.1038/s41467-024-50370-5 (PMC11263564; doi:10.1038/s41467-024-50370-5)
Supplement: Supplementary file 3 — Source Data [file 41467_2024_50370_MOESM3_ESM.zip › Source Data/BNCz-NPS-α_CCDC2285218.cif]

data_nps-2
_audit_creation_date               2023-07-28
_audit_creation_method
;
Olex2 1.5-beta
(compiled 2022.04.07 svn.rca3783a0 for OlexSys, GUI svn.r6439)
;
_shelx_SHELXL_version_number       '2018/3'
_audit_contact_author_address      ?
_audit_contact_author_email        ?
_audit_contact_author_name         ''
_audit_contact_author_phone        ?
_publ_contact_author_id_orcid      ?
_publ_section_references
;
Dolomanov, O.V., Bourhis, L.J., Gildea, R.J, Howard, J.A.K. & Puschmann, H.
 (2009), J. Appl. Cryst. 42, 339-341.

Sheldrick, G.M. (2015). Acta Cryst. C71, 3-8.
;
_chemical_name_common              ?
_chemical_name_systematic          ?
_chemical_formula_moiety          
 '0.5(C63.5 H60.5 B N3 P S), 0.5(C60.791 H56.891 B N3 P S0.83)'
_chemical_formula_sum              'C64 H61 B N3 P S'
_chemical_formula_weight           945.99
_chemical_melting_point            ?
_chemical_oxdiff_formula           'C H O N P S B'
loop_
  _atom_type_symbol
  _atom_type_description
  _atom_type_scat_dispersion_real
  _atom_type_scat_dispersion_imag
  _atom_type_scat_source
 'C' 'C' 0.0181 0.0091 'International Tables Vol C Tables 4.2.6.8 and 6.1.1.4'
 'H' 'H' 0.0000 0.0000 'International Tables Vol C Tables 4.2.6.8 and 6.1.1.4'
 'B' 'B' 0.0090 0.0039 'International Tables Vol C Tables 4.2.6.8 and 6.1.1.4'
 'N' 'N' 0.0311 0.0180 'International Tables Vol C Tables 4.2.6.8 and 6.1.1.4'
 'P' 'P' 0.2955 0.4335 'International Tables Vol C Tables 4.2.6.8 and 6.1.1.4'
 'S' 'S' 0.3331 0.5567 'International Tables Vol C Tables 4.2.6.8 and 6.1.1.4'

_shelx_space_group_comment
;
The symmetry employed for this shelxl refinement is uniquely defined
by the following loop, which should always be used as a source of
symmetry information in preference to the above space-group names.
They are only intended as comments.
;
_space_group_crystal_system        'monoclinic'
_space_group_IT_number             14
_space_group_name_H-M_alt          'P 1 21/n 1'
_space_group_name_Hall             '-P 2yn'
loop_
  _space_group_symop_operation_xyz
 'x, y, z'
 '-x+1/2, y+1/2, -z+1/2'
 '-x, -y, -z'
 'x-1/2, -y-1/2, z-1/2'

_cell_length_a                     18.88520(10)
_cell_length_b                     25.2745(2)
_cell_length_c                     24.1828(2)
_cell_angle_alpha                  90
_cell_angle_beta                   105.4650(10)
_cell_angle_gamma                  90
_cell_volume                       11124.86(15)
_cell_formula_units_Z              8
_cell_measurement_reflns_used      26759
_cell_measurement_temperature      99.98(13)
_cell_measurement_theta_max        73.9910
_cell_measurement_theta_min        2.6730
_shelx_estimated_absorpt_T_max     ?
_shelx_estimated_absorpt_T_min     ?
_exptl_absorpt_coefficient_mu      1.093
_exptl_absorpt_correction_T_max    1.00000
_exptl_absorpt_correction_T_min    0.90089
_exptl_absorpt_correction_type     multi-scan
_exptl_absorpt_process_details
;
CrysAlisPro 1.171.39.33c (Rigaku Oxford Diffraction, 2017)
Empirical absorption correction using spherical harmonics,
 implemented in SCALE3 ABSPACK scaling algorithm.
;
_exptl_absorpt_special_details     ?
_exptl_crystal_colour              'clear light yellow'
_exptl_crystal_density_diffrn      1.130
_exptl_crystal_density_meas        ?
_exptl_crystal_density_method      ?
_exptl_crystal_description         block
_exptl_crystal_F_000               4016
_exptl_crystal_size_max            0.16
_exptl_crystal_size_mid            0.13
_exptl_crystal_size_min            0.11
_exptl_transmission_factor_max     ?
_exptl_transmission_factor_min     ?
_diffrn_reflns_av_R_equivalents    0.0329
_diffrn_reflns_av_unetI/netI       0.0380
_diffrn_reflns_Laue_measured_fraction_full  0.999
_diffrn_reflns_Laue_measured_fraction_max  0.999
_diffrn_reflns_limit_h_max         20
_diffrn_reflns_limit_h_min         -22
_diffrn_reflns_limit_k_max         18
_diffrn_reflns_limit_k_min         -30
_diffrn_reflns_limit_l_max         28
_diffrn_reflns_limit_l_min         -28
_diffrn_reflns_number              60705
_diffrn_reflns_point_group_measured_fraction_full  0.999
_diffrn_reflns_point_group_measured_fraction_max  0.999
_diffrn_reflns_theta_full          66.599
_diffrn_reflns_theta_max           66.599
_diffrn_reflns_theta_min           2.579
_diffrn_ambient_environment        N~2~
_diffrn_ambient_temperature        99.98(13)
_diffrn_detector                   'CCD plate'
_diffrn_detector_area_resol_mean   ?
_diffrn_measured_fraction_theta_full  0.999
_diffrn_measured_fraction_theta_max  0.999
_diffrn_measurement_details
;
List of Runs (angles in degrees, time in seconds):

  # Type    Start    End  Width  t~exp~   \w     \q     \k     \f   Frames
--------------------------------------------------------------------------
  1  \w    -16.00  31.00   0.50    0.60    --    0.00  38.00-180.00   94
  2  \w    -32.00  15.00   0.50    0.60    --    0.00 -82.00  30.00   94
  3  \w     58.00  87.00   0.50    0.60    --    0.00  38.00-180.00   58
  4  \w    -46.00 -10.00   0.50    0.60    --    0.00 -77.00   0.00   72
  5  \w    -21.00   7.00   0.50    0.60    --    0.00 -82.00  90.00   56
  6  \w     56.00  88.00   0.50    0.60    --    0.00  38.00   0.00   64
  7  \w     80.00 172.00   0.50    1.50    --   95.80  30.00  60.00  184
  8  \w     15.00  90.00   0.50    1.50    --   95.80 -45.00 150.00  150
  9  \w     85.00 172.00   0.50    1.50    --   95.80  30.00  30.00  174
 10  \w     86.00 113.00   0.50    1.50    --   95.80 -45.00-120.00   54
 11  \w     11.00  75.00   0.50    1.50    --   95.80 -45.00-120.00  128
 12  \w      7.00 111.00   0.50    1.50    --   95.80 -61.00 150.00  208
 13  \w     83.00 138.00   0.50    1.50    --   95.80  30.00   0.00  110
 14  \w    129.00 155.00   0.50    1.50    --   95.80  61.00 -60.00   52
 15  \w     72.00 107.00   0.50    1.50    --   95.80  61.00 -60.00   70
;
_diffrn_measurement_device         'four-circle diffractometer'
_diffrn_measurement_device_type    'XtaLAB AFC12 (RINC): Kappa single'
_diffrn_measurement_method         '\w scans'
_diffrn_orient_matrix_type        
 'CrysAlisPro convention (1999,Acta A55,543-557)'
_diffrn_orient_matrix_UB_11        0.0567300000
_diffrn_orient_matrix_UB_12        0.0377360000
_diffrn_orient_matrix_UB_13        -0.0142585000
_diffrn_orient_matrix_UB_21        0.0470286000
_diffrn_orient_matrix_UB_22        -0.0032151000
_diffrn_orient_matrix_UB_23        0.0626378000
_diffrn_orient_matrix_UB_31        0.0416660000
_diffrn_orient_matrix_UB_32        -0.0477544000
_diffrn_orient_matrix_UB_33        -0.0155159000
_diffrn_radiation_monochromator    mirror
_diffrn_radiation_probe            x-ray
_diffrn_radiation_type             'Cu K\a'
_diffrn_radiation_wavelength       1.54184
_diffrn_source                     'Rotating-anode X-ray tube'
_diffrn_source_type                'Rigaku (Cu) X-ray Source'
_reflns_Friedel_coverage           0.000
_reflns_Friedel_fraction_full      .
_reflns_Friedel_fraction_max       .
_reflns_number_gt                  18003
_reflns_number_total               19630
_reflns_special_details
;
 Reflections were merged by SHELXL according to the crystal
 class for the calculation of statistics and refinement.
 
 Structure factors included contributions from the .fab file.
 
 _reflns_Friedel_fraction is defined as the number of unique
 Friedel pairs measured divided by the number that would be
 possible theoretically, ignoring centric projections and
 systematic absences.
;
_reflns_threshold_expression       'I > 2\s(I)'
_computing_cell_refinement         'CrysAlisPro 1.171.39.33c (Rigaku OD, 2017)'
_computing_data_collection         'CrysAlisPro 1.171.39.33c (Rigaku OD, 2017)'
_computing_data_reduction          'CrysAlisPro 1.171.39.33c (Rigaku OD, 2017)'
_computing_molecular_graphics      'Olex2 1.5-beta (Dolomanov et al., 2009)'
_computing_publication_material    'Olex2 1.5-beta (Dolomanov et al., 2009)'
_computing_structure_refinement    'SHELXL 2018/3 (Sheldrick, 2015)'
_computing_structure_solution      'SHELXT 2018/2 (Sheldrick, 2018)'
_refine_diff_density_max           3.179
_refine_diff_density_min           -2.033
_refine_diff_density_rms           0.103
_refine_ls_extinction_coef         .
_refine_ls_extinction_method       none
_refine_ls_goodness_of_fit_ref     1.194
_refine_ls_hydrogen_treatment      constr
_refine_ls_matrix_type             full
_refine_ls_number_parameters       1277
_refine_ls_number_reflns           19630
_refine_ls_number_restraints       1358
_refine_ls_R_factor_all            0.1155
_refine_ls_R_factor_gt             0.1104
_refine_ls_restrained_S_all        1.300
_refine_ls_shift/su_max            9.579
_refine_ls_shift/su_mean           0.293
_refine_ls_structure_factor_coef   Fsqd
_refine_ls_weighting_details      
 'w=1/[\s^2^(Fo^2^)+(0.0851P)^2^+48.9376P] where P=(Fo^2^+2Fc^2^)/3'
_refine_ls_weighting_scheme        calc
_refine_ls_wR_factor_gt            0.2671
_refine_ls_wR_factor_ref           0.2700
_refine_special_details            ?
_olex2_refinement_description
;
1. Fixed Uiso
 At 1.2 times of:
  All C(H) groups
 At 1.5 times of:
  All C(H,H,H) groups
2. Restrained distances
 C127-C122 = C127-C126 = C126-C125 = C125-C124 = C124-C123 = C123-C122
 1.38 with sigma of 0.01
3. Rigid bond restraints
 P2, C127
 with sigma for 1-2 distances of 0.0006 and sigma for 1-3 distances of 0.0006
 C58, P1
 with sigma for 1-2 distances of 0.01 and sigma for 1-3 distances of 0.01
4. Uiso/Uaniso restraints and constraints
P2 \\sim C127: within 2A with sigma of 0.0006 and sigma for terminal atoms of
0.0012 within 2A
C127 \\sim C126 \\sim C125 \\sim C124 \\sim C123 \\sim C122: within 2A with
sigma of 0.0006 and sigma for terminal atoms of 0.0012 within 2A
C126 \\sim C127 \\sim C122 \\sim C123 \\sim C124 \\sim C125 \\sim P2 \\sim
C121: within 2A with sigma of 0.0005 and sigma for terminal atoms of 0.001
within 2A
C59 \\sim C58: within 2A with sigma of 0.003 and sigma for terminal atoms of
0.006 within 2A
P1 \\sim C58: within 2A with sigma of 0.0006 and sigma for terminal atoms of
0.0012 within 2A
Uanis(C127) \\sim Ueq: with sigma of 0.0005 and sigma for terminal atoms of
0.001
Uanis(C59) = Uanis(C60) = Uanis(C58)
5. Rigid body (RIGU) restrains
 C122, C123, C124, C125, C126, C127
 with sigma for 1-2 distances of 0.001 and sigma for 1-3 distances of 0.005
 C123, S2, P2, C115, C121, C127, C110, C114, C116, C120, C122, C126, N7, C111,
 C113, C117, C119, C125, C107, C112, C118, C124, C106, C108, C105, C109, N5,
 C104, N4, C91, C95, B2, C00M, C70, C90, C92, C94, C96, C65, C69, C71, C75, C89,
  C93, C99, C97, C66, C68, C72, C74, C88, C98, C67, C73, C85, C101, C81, C77,
 C84, C86, C87, C100, C102, C103, C6, C80, C82, C76, C78, C79
 with sigma for 1-2 distances of 0.001 and sigma for 1-3 distances of 0.004
 C123, S2, P2, C115, C121, C127, C110, C114, C116, C120, C122, C126, N7, C111,
 C113, C117, C119, C125, C107, C112, C118, C124, C106, C108, C105, C109, C104,
 N5, N4, B2, C91, C95, C00M, C70, C65, C90, C92, C94, C96, C69, C71, C75, C66,
 C89, C93, C99, C97, C68, C72, C74, C67, C88, C98, C73, C81, C85, C101, C77, C6,
  C80, C82, C84, C86, C87, C100, C102, C103, C76, C78, C79
 with sigma for 1-2 distances of 0.001 and sigma for 1-3 distances of 0.005
 C21, S1, P1, C51, C57, C58, C46, C50, C52, C56, C59, C63, N3, C47, C49, C53,
 C55, C60, C62, C39, C48, C54, C61, C38, C40, C37, C41, N1, C36, N2, C7, C64,
 B1, C25, C27, C8, C12, C1, C5, C17, C24, C26, C28, C9, C11, C2, C4, C18, C23,
 C31, C29, C10, C3, C19, C30, C14, C43, C33, C13, C15, C16, C42, C44, C45, C20,
 C02R, C22, C32, C34, C35
 with sigma for 1-2 distances of 0.001 and sigma for 1-3 distances of 0.005
 P2, C127, C126, C125, C124, C123, C122, C115
 with sigma for 1-2 distances of 0.001 and sigma for 1-3 distances of 0.002
 with sigma for 1-2 distances of 0.001 and sigma for 1-3 distances of 0.004
 P2
 with sigma for 1-2 distances of 0.001 and sigma for 1-3 distances of 0.005
 C61, C59, C60, C62, C63, C58, P1
 with sigma for 1-2 distances of 0.001 and sigma for 1-3 distances of 0.005
 C101
 with sigma for 1-2 distances of 0.001 and sigma for 1-3 distances of 0.004
 C85, C88
 with sigma for 1-2 distances of 0.001 and sigma for 1-3 distances of 0.005
 C101, C98
 with sigma for 1-2 distances of 0.001 and sigma for 1-3 distances of 0.005
 C100, S2, P2, C115, C121, C127, C110, C114, C116, C120, C122, C126, N7, C111,
 C113, H114, C117, C119, H120, H122, C123, C125, H126, C107, H111, C112, H113,
 H117, C118, H119, H123, C124, H125, C106, C108, H112, H118, H124, C105, H106,
 H108, C109, C104, N5, N4, B2, C91, C95, C00M, C70, C90, C65, C92, C94, C96,
 C69, C71, C75, C89, C66, C93, C99, H96, C97, C68, C72, H75, C74, C88, H89, H66,
  C67, H93, C98, H99, H97, H68, H72, C73, H74, C85, C81, C101, C77, C84, C86,
 C87, C80, C82, C6, C102, C103, C76, C78, C79, H84A, H84B, H84C, H86A, H86B,
 H86C, H87A, H87B, H87C, H80A, H80B, H80C, H82A, H82B, H82C, H6A, H6B, H6C,
 H10A, H10B, H10C, H10D, H10E, H10F, H10G, H10H, H10I, H76A, H76B, H76C, H78A,
 H78B, H78C, H79A, H79B, H79C
 with sigma for 1-2 distances of 0.001 and sigma for 1-3 distances of 0.006
 C56, S1, P1, C51, C57, C58, C46, C50, C52, C59, C63, N3, C47, C49, H50, C53,
 C55, H56, H59, C60, C62, H63, C39, H47, C48, H49, H53, C54, H55, H60, C61, H62,
  C38, C40, H48, H54, H61, C37, H38, H40, C41, N1, C36, N2, C7, C64, B1, C25,
 C27, C8, C12, C1, C5, C17, C24, C26, C28, C9, C11, H12, C2, C4, C18, C23, C31,
 H28, C29, H9, C10, H11, H2, C3, H4, H18, C19, H23, C30, H31, H29, C14, C43,
 C21, C33, C13, C15, C16, C42, C44, C45, C20, C22, C02R, C32, C34, C35, H13A,
 H13B, H13C, H15A, H15B, H15C, H16A, H16B, H16C, H42A, H42B, H42C, H44A, H44B,
 H44C, H45A, H45B, H45C, H20A, H20B, H20C, H22A, H22B, H22C, H02A, H02B, H02C,
 H32A, H32B, H32C, H34A, H34B, H34C, H35A, H35B, H35C
 with sigma for 1-2 distances of 0.001 and sigma for 1-3 distances of 0.003
 C88, S2, P2, C115, C121, C127, C110, C114, C116, C120, C122, C126, C111, N7,
 C113, H114, C117, C119, H120, H122, C123, C125, H126, H111, C112, C107, H113,
 H117, C118, H119, H123, C124, H125, H112, C106, C108, H118, H124, C105, H106,
 H108, C109, C104, N5, N4, B2, C91, C95, C00M, C70, C90, C65, C92, C94, C96,
 C69, C71, C75, C89, C66, C93, C99, H96, C97, C68, C72, H75, C74, H89, H66, C67,
  H93, C98, H99, H97, H68, H72, C73, H74, C85, C81, C101, C77, C84, C86, C87,
 C80, C82, C6, C100, C102, C103, C76, C78, C79, H84A, H84B, H84C, H86A, H86B,
 H86C, H87A, H87B, H87C, H80A, H80B, H80C, H82A, H82B, H82C, H6A, H6B, H6C,
 H10A, H10B, H10C, H10D, H10E, H10F, H10G, H10H, H10I, H76A, H76B, H76C, H78A,
 H78B, H78C, H79A, H79B, H79C
 with sigma for 1-2 distances of 0.001 and sigma for 1-3 distances of 0.003
6. Others
 Sof(C122)=Sof(H122)=Sof(C123)=Sof(H123)=Sof(C124)=Sof(H124)=Sof(C125)=
 Sof(H125)=Sof(C126)=Sof(H126)=Sof(C127)=FVAR(1)
 Sof(C100)=Sof(H10A)=Sof(H10B)=Sof(H10C)=Sof(C102)=Sof(H10D)=Sof(H10E)=
 Sof(H10F)=Sof(C103)=Sof(H10G)=Sof(H10H)=Sof(H10I)=FVAR(2)
 Sof(C84)=Sof(H84A)=Sof(H84B)=Sof(H84C)=Sof(C86)=Sof(H86A)=Sof(H86B)=Sof(H86C)=
 Sof(C87)=Sof(H87A)=Sof(H87B)=Sof(H87C)=FVAR(3)
 Fixed Sof: C38(0.5) H38(0.5) C106(0.5) H106(0.5)
7.a Aromatic/amide H refined with riding coordinates:
 C2(H2), C4(H4), C9(H9), C11(H11), C12(H12), C18(H18), C23(H23), C28(H28),
 C29(H29), C31(H31), C38(H38), C40(H40), C47(H47), C48(H48), C49(H49), C50(H50),
  C53(H53), C54(H54), C55(H55), C56(H56), C59(H59), C60(H60), C61(H61),
 C62(H62), C63(H63), C66(H66), C68(H68), C72(H72), C74(H74), C75(H75), C89(H89),
  C93(H93), C96(H96), C97(H97), C99(H99), C106(H106), C108(H108), C111(H111),
 C112(H112), C113(H113), C114(H114), C117(H117), C118(H118), C119(H119),
 C120(H120), C122(H122), C123(H123), C124(H124), C125(H125), C126(H126)
7.b Idealised Me refined as rotating group:
 C02R(H02A,H02B,H02C), C13(H13A,H13B,H13C), C15(H15A,H15B,H15C), C16(H16A,H16B,
 H16C), C20(H20A,H20B,H20C), C22(H22A,H22B,H22C), C32(H32A,H32B,H32C), C34(H34A,
 H34B,H34C), C35(H35A,H35B,H35C), C42(H42A,H42B,H42C), C44(H44A,H44B,H44C),
 C45(H45A,H45B,H45C), C6(H6A,H6B,H6C), C76(H76A,H76B,H76C), C78(H78A,H78B,H78C),
  C79(H79A,H79B,H79C), C80(H80A,H80B,H80C), C82(H82A,H82B,H82C), C84(H84A,H84B,
 H84C), C86(H86A,H86B,H86C), C87(H87A,H87B,H87C), C100(H10A,H10B,H10C),
 C102(H10D,H10E,H10F), C103(H10G,H10H,H10I)
;
_atom_sites_solution_hydrogens     geom
_atom_sites_solution_primary       ?
_atom_sites_solution_secondary     ?
loop_
  _atom_site_label
  _atom_site_type_symbol
  _atom_site_fract_x
  _atom_site_fract_y
  _atom_site_fract_z
  _atom_site_U_iso_or_equiv
  _atom_site_adp_type
  _atom_site_occupancy
  _atom_site_site_symmetry_order
  _atom_site_calc_flag
  _atom_site_refinement_flags_posn
  _atom_site_refinement_flags_adp
  _atom_site_refinement_flags_occupancy
  _atom_site_disorder_assembly
  _atom_site_disorder_group
 S1 S 0.58900(8) 0.85383(7) 0.37055(8) 0.0525(4) Uani 1 1 d . . . . .
 P1 P 0.50274(7) 0.84229(5) 0.39973(6) 0.0316(3) Uani 1 1 d . U . . .
 N1 N 0.08287(19) 0.79630(14) 0.34665(15) 0.0205(7) Uani 1 1 d . . . . .
 N2 N 0.13881(19) 0.79714(15) 0.16194(15) 0.0212(7) Uani 1 1 d . . . . .
 N3 N 0.33467(19) 0.82116(15) 0.33658(15) 0.0213(7) Uani 1 1 d . . . . .
 C1 C -0.0258(2) 0.80714(18) 0.26278(19) 0.0231(8) Uani 1 1 d . . . . .
 C2 C -0.1019(2) 0.81970(18) 0.24884(19) 0.0239(9) Uani 1 1 d . . . . .
 H2 H -0.127116 0.824817 0.209623 0.029 Uiso 1 1 calc R U . . .
 C02R C -0.1449(3) 0.8785(2) -0.0187(2) 0.0288(10) Uani 1 1 d . . . . .
 H02A H -0.128017 0.908714 0.006872 0.043 Uiso 1 1 calc R U . . .
 H02B H -0.193746 0.886142 -0.043901 0.043 Uiso 1 1 calc R U . . .
 H02C H -0.110421 0.872377 -0.042015 0.043 Uiso 1 1 calc R U . . .
 C3 C -0.1414(2) 0.82491(18) 0.28975(19) 0.0236(8) Uani 1 1 d . . . . .
 C4 C -0.1051(2) 0.81480(19) 0.34746(19) 0.0253(9) Uani 1 1 d . . . . .
 H4 H -0.131879 0.815854 0.375612 0.030 Uiso 1 1 calc R U . . .
 C5 C -0.0308(2) 0.80332(18) 0.36366(19) 0.0236(8) Uani 1 1 d . . . . .
 C7 C 0.0928(2) 0.79298(17) 0.40710(18) 0.0207(8) Uani 1 1 d . . . . .
 C8 C 0.0227(2) 0.79587(19) 0.41789(19) 0.0253(9) Uani 1 1 d . . . . .
 C9 C 0.0154(3) 0.7912(2) 0.4732(2) 0.0286(10) Uani 1 1 d . . . . .
 H9 H -0.032159 0.792743 0.479383 0.034 Uiso 1 1 calc R U . . .
 C10 C 0.0760(3) 0.7843(2) 0.5196(2) 0.0281(9) Uani 1 1 d . . . . .
 C11 C 0.1446(3) 0.7820(2) 0.50801(19) 0.0300(10) Uani 1 1 d . . . . .
 H11 H 0.186959 0.777723 0.539320 0.036 Uiso 1 1 calc R U . . .
 C12 C 0.1541(3) 0.7857(2) 0.45299(19) 0.0275(10) Uani 1 1 d . . . . .
 H12 H 0.201773 0.783309 0.447034 0.033 Uiso 1 1 calc R U . . .
 C13 C 0.1204(3) 0.7342(3) 0.6135(2) 0.0474(14) Uani 1 1 d . . . . .
 H13A H 0.108482 0.701134 0.591794 0.071 Uiso 1 1 calc R U . . .
 H13B H 0.112822 0.729589 0.651724 0.071 Uiso 1 1 calc R U . . .
 H13C H 0.171882 0.743427 0.617180 0.071 Uiso 1 1 calc R U . . .
 C14 C 0.0698(3) 0.7793(2) 0.5813(2) 0.0354(10) Uani 1 1 d . . . . .
 C15 C 0.0927(4) 0.8314(3) 0.6119(3) 0.0531(15) Uani 1 1 d . . . . .
 H15A H 0.142666 0.840277 0.610337 0.080 Uiso 1 1 calc R U . . .
 H15B H 0.091487 0.828249 0.652001 0.080 Uiso 1 1 calc R U . . .
 H15C H 0.058825 0.859344 0.593057 0.080 Uiso 1 1 calc R U . . .
 C16 C -0.0079(3) 0.7653(2) 0.5830(2) 0.0371(12) Uani 1 1 d . . . . .
 H16A H -0.041293 0.794145 0.566074 0.056 Uiso 1 1 calc R U . . .
 H16B H -0.009014 0.759955 0.622917 0.056 Uiso 1 1 calc R U . . .
 H16C H -0.023434 0.732697 0.561178 0.056 Uiso 1 1 calc R U . . .
 C17 C 0.0063(2) 0.80460(17) 0.15703(18) 0.0211(8) Uani 1 1 d . . . . .
 C18 C -0.0632(2) 0.81233(18) 0.11741(18) 0.0214(8) Uani 1 1 d . . . . .
 H18 H -0.105352 0.813404 0.131788 0.026 Uiso 1 1 calc R U . . .
 C19 C -0.0732(2) 0.81845(18) 0.05860(18) 0.0208(8) Uani 1 1 d . . . . .
 C20 C -0.2086(3) 0.8378(2) 0.0486(2) 0.0360(12) Uani 1 1 d . . . . .
 H20A H -0.213522 0.805933 0.070398 0.054 Uiso 1 1 calc R U . . .
 H20B H -0.255482 0.845265 0.020525 0.054 Uiso 1 1 calc R U . . .
 H20C H -0.195019 0.867829 0.074975 0.054 Uiso 1 1 calc R U . . .
 C21 C -0.1486(2) 0.8290(2) 0.01724(19) 0.0254(9) Uani 1 1 d . . . . .
 C22 C -0.1708(3) 0.7817(2) -0.0232(2) 0.0309(10) Uani 1 1 d . . . . .
 H22A H -0.132814 0.775240 -0.043188 0.046 Uiso 1 1 calc R U . . .
 H22B H -0.217603 0.789334 -0.051375 0.046 Uiso 1 1 calc R U . . .
 H22C H -0.176299 0.750271 -0.000988 0.046 Uiso 1 1 calc R U . . .
 C23 C -0.0110(2) 0.81537(18) 0.03670(18) 0.0210(8) Uani 1 1 d . . . . .
 H23 H -0.016456 0.818551 -0.003367 0.025 Uiso 1 1 calc R U . . .
 C24 C 0.0578(2) 0.80774(17) 0.07374(18) 0.0205(8) Uani 1 1 d . . . . .
 C25 C 0.0650(2) 0.80242(17) 0.13224(18) 0.0197(8) Uani 1 1 d . . . . .
 C26 C 0.1312(2) 0.80492(18) 0.06591(18) 0.0215(8) Uani 1 1 d . . . . .
 C27 C 0.1802(2) 0.79638(18) 0.12034(18) 0.0217(8) Uani 1 1 d . . . . .
 C28 C 0.2541(2) 0.7876(2) 0.1243(2) 0.0272(9) Uani 1 1 d . . . . .
 H28 H 0.287640 0.779335 0.160104 0.033 Uiso 1 1 calc R U . . .
 C29 C 0.2776(3) 0.7911(2) 0.0749(2) 0.0286(10) Uani 1 1 d . . . . .
 H29 H 0.327962 0.784331 0.077777 0.034 Uiso 1 1 calc R U . . .
 C30 C 0.2312(2) 0.8040(2) 0.02075(19) 0.0268(9) Uani 1 1 d . . . . .
 C31 C 0.1566(2) 0.80948(19) 0.01708(19) 0.0248(9) Uani 1 1 d . . . . .
 H31 H 0.122853 0.816377 -0.019026 0.030 Uiso 1 1 calc R U . . .
 C32 C 0.2033(3) 0.8259(3) -0.0857(2) 0.0471(15) Uani 1 1 d . . . . .
 H32A H 0.171161 0.795046 -0.096420 0.071 Uiso 1 1 calc R U . . .
 H32B H 0.226266 0.834029 -0.116554 0.071 Uiso 1 1 calc R U . . .
 H32C H 0.174156 0.856375 -0.079494 0.071 Uiso 1 1 calc R U . . .
 C33 C 0.2629(3) 0.8140(2) -0.0304(2) 0.0367(11) Uani 1 1 d . . . . .
 C34 C 0.3129(3) 0.8638(3) -0.0165(3) 0.0526(15) Uani 1 1 d . . . . .
 H34A H 0.285423 0.892944 -0.005313 0.079 Uiso 1 1 calc R U . . .
 H34B H 0.328654 0.873982 -0.050421 0.079 Uiso 1 1 calc R U . . .
 H34C H 0.356134 0.855722 0.015196 0.079 Uiso 1 1 calc R U . . .
 C35 C 0.3072(3) 0.7671(3) -0.0423(3) 0.0552(16) Uani 1 1 d . . . . .
 H35A H 0.344886 0.757801 -0.007225 0.083 Uiso 1 1 calc R U . . .
 H35B H 0.330755 0.776542 -0.072478 0.083 Uiso 1 1 calc R U . . .
 H35C H 0.274414 0.736860 -0.054868 0.083 Uiso 1 1 calc R U . . .
 C36 C 0.1083(2) 0.79862(17) 0.25330(18) 0.0214(8) Uani 1 1 d . . . . .
 C37 C 0.1346(2) 0.80012(17) 0.31463(18) 0.0186(8) Uani 1 1 d . . . . .
 C38 C 0.2092(4) 0.8072(3) 0.3418(3) 0.0035(11) Uani 0.5 1 d . . P A 1
 H38 H 0.225938 0.808852 0.382502 0.004 Uiso 0.5 1 calc R U P A 1
 C39 C 0.2582(2) 0.81170(17) 0.30849(18) 0.0198(8) Uani 1 1 d . . . . .
 C40 C 0.2367(2) 0.80775(18) 0.24933(19) 0.0232(9) Uani 1 1 d . . . . .
 H40 H 0.271848 0.809861 0.227730 0.028 Uiso 1 1 calc R U . . .
 C41 C 0.1625(2) 0.80063(17) 0.22201(18) 0.0216(8) Uani 1 1 d . . . . .
 C42 C -0.2512(3) 0.8563(2) 0.2096(2) 0.0372(12) Uani 1 1 d . . . . .
 H42A H -0.302876 0.866808 0.201464 0.056 Uiso 1 1 calc R U . . .
 H42B H -0.246863 0.825066 0.186695 0.056 Uiso 1 1 calc R U . . .
 H42C H -0.222447 0.885402 0.199853 0.056 Uiso 1 1 calc R U . . .
 C43 C -0.2220(3) 0.8431(2) 0.2736(2) 0.0330(10) Uani 1 1 d . . . . .
 C44 C -0.2277(4) 0.8943(3) 0.3076(3) 0.0521(15) Uani 1 1 d . . . . .
 H44A H -0.195286 0.921446 0.298890 0.078 Uiso 1 1 calc R U . . .
 H44B H -0.212928 0.886597 0.348848 0.078 Uiso 1 1 calc R U . . .
 H44C H -0.278527 0.907078 0.296674 0.078 Uiso 1 1 calc R U . . .
 C45 C -0.2699(3) 0.8006(3) 0.2895(3) 0.0534(16) Uani 1 1 d . . . . .
 H45A H -0.321158 0.812380 0.278876 0.080 Uiso 1 1 calc R U . . .
 H45B H -0.253754 0.794155 0.330895 0.080 Uiso 1 1 calc R U . . .
 H45C H -0.265591 0.767853 0.268896 0.080 Uiso 1 1 calc R U . . .
 C46 C 0.3571(2) 0.87413(17) 0.34621(18) 0.0201(8) Uani 1 1 d . . . . .
 C47 C 0.3055(2) 0.91496(18) 0.32572(19) 0.0236(8) Uani 1 1 d . . . . .
 H47 H 0.256185 0.906108 0.306445 0.028 Uiso 1 1 calc R U . . .
 C48 C 0.3258(3) 0.9675(2) 0.3334(2) 0.0297(9) Uani 1 1 d . . . . .
 H48 H 0.290333 0.994236 0.319212 0.036 Uiso 1 1 calc R U . . .
 C49 C 0.3977(3) 0.9818(2) 0.3616(2) 0.0292(9) Uani 1 1 d . . . . .
 H49 H 0.411322 1.018002 0.367144 0.035 Uiso 1 1 calc R U . . .
 C50 C 0.4480(3) 0.9426(2) 0.3812(2) 0.0289(9) Uani 1 1 d . . . . .
 H50 H 0.497137 0.952214 0.400204 0.035 Uiso 1 1 calc R U . . .
 C51 C 0.4299(2) 0.88888(19) 0.37433(19) 0.0239(8) Uani 1 1 d . . . . .
 C52 C 0.3811(2) 0.77709(18) 0.34951(17) 0.0204(8) Uani 1 1 d . . . . .
 C53 C 0.3523(3) 0.72656(18) 0.33247(19) 0.0249(9) Uani 1 1 d . . . . .
 H53 H 0.302084 0.723041 0.311989 0.030 Uiso 1 1 calc R U . . .
 C54 C 0.3961(3) 0.68177(19) 0.34507(19) 0.0282(9) Uani 1 1 d . . . . .
 H54 H 0.375506 0.648036 0.332995 0.034 Uiso 1 1 calc R U . . .
 C55 C 0.4699(3) 0.6857(2) 0.3753(2) 0.0298(9) Uani 1 1 d . . . . .
 H55 H 0.499444 0.654817 0.384464 0.036 Uiso 1 1 calc R U . . .
 C56 C 0.4995(3) 0.7351(2) 0.3917(2) 0.0280(9) Uani 1 1 d . . . . .
 H56 H 0.550049 0.738081 0.411594 0.034 Uiso 1 1 calc R U . . .
 C57 C 0.4561(2) 0.78116(19) 0.37936(18) 0.0229(8) Uani 1 1 d . . . . .
 C58 C 0.5253(4) 0.8451(3) 0.4777(3) 0.0531(4) Uani 1 1 d . U . . .
 C59 C 0.5882(4) 0.8736(3) 0.5068(3) 0.0531(4) Uani 1 1 d . U . . .
 H59 H 0.619178 0.890088 0.486775 0.064 Uiso 1 1 calc R U . . .
 C60 C 0.6033(4) 0.8766(3) 0.5675(3) 0.0531(4) Uani 1 1 d . . . . .
 H60 H 0.642420 0.898171 0.588575 0.064 Uiso 1 1 calc R U . . .
 C61 C 0.5629(5) 0.8493(3) 0.5948(3) 0.0712(19) Uani 1 1 d . . . . .
 H61 H 0.579242 0.846307 0.635414 0.085 Uiso 1 1 calc R U . . .
 C62 C 0.4963(5) 0.8244(3) 0.5654(3) 0.0641(17) Uani 1 1 d . . . . .
 H62 H 0.464715 0.808522 0.585405 0.077 Uiso 1 1 calc R U . . .
 C63 C 0.4796(4) 0.8243(3) 0.5065(2) 0.0507(13) Uani 1 1 d . . . . .
 H63 H 0.434453 0.809157 0.485285 0.061 Uiso 1 1 calc R U . . .
 C64 C 0.0074(2) 0.80136(18) 0.32139(19) 0.0226(8) Uani 1 1 d . . . . .
 B1 B 0.0253(3) 0.8022(2) 0.2229(2) 0.0219(9) Uani 1 1 d . . . . .
 S2 S 0.28720(9) 0.61308(9) 0.20844(9) 0.0545(8) Uani 0.830(7) 1 d . . . B 1
 P2 P 0.37471(7) 0.60522(5) 0.17917(6) 0.0330(3) Uani 1 1 d . U . . .
 N4 N 0.7113(2) 0.51435(15) 0.42719(15) 0.0206(7) Uani 1 1 d . . . . .
 N5 N 0.7799(2) 0.51972(16) 0.24725(16) 0.0241(8) Uani 1 1 d . . . . .
 N7 N 0.53276(19) 0.56878(15) 0.25087(15) 0.0214(7) Uani 1 1 d . . . . .
 C00M C 0.7754(2) 0.48666(17) 0.45441(18) 0.0203(8) Uani 1 1 d . . . . .
 C6 C 1.0033(4) 0.4278(3) 0.5998(4) 0.078(3) Uani 1 1 d . . . . .
 H6A H 1.028782 0.450838 0.578733 0.117 Uiso 1 1 calc R U . . .
 H6B H 1.039350 0.406048 0.627028 0.117 Uiso 1 1 calc R U . . .
 H6C H 0.975994 0.449465 0.620643 0.117 Uiso 1 1 calc R U . . .
 C65 C 0.8288(2) 0.46859(18) 0.42844(19) 0.0230(8) Uani 1 1 d . . . . .
 C66 C 0.8849(2) 0.43816(19) 0.46497(19) 0.0251(9) Uani 1 1 d . . . . .
 H66 H 0.922068 0.424208 0.449343 0.030 Uiso 1 1 calc R U . . .
 C67 C 0.8895(2) 0.42719(19) 0.52203(19) 0.0248(9) Uani 1 1 d . . . . .
 C68 C 0.8353(2) 0.44883(18) 0.54565(19) 0.0223(8) Uani 1 1 d . . . . .
 H68 H 0.837672 0.442878 0.584883 0.027 Uiso 1 1 calc R U . . .
 C69 C 0.7791(2) 0.47853(17) 0.51216(18) 0.0203(8) Uani 1 1 d . . . . .
 C70 C 0.6736(2) 0.52536(17) 0.47005(18) 0.0208(8) Uani 1 1 d . . . . .
 C71 C 0.7144(2) 0.50333(17) 0.52229(18) 0.0213(8) Uani 1 1 d . . . . .
 C72 C 0.6898(2) 0.50629(17) 0.57099(18) 0.0207(8) Uani 1 1 d . . . . .
 H72 H 0.718963 0.491994 0.606018 0.025 Uiso 1 1 calc R U . . .
 C73 C 0.6225(2) 0.53006(17) 0.56949(19) 0.0221(8) Uani 1 1 d . . . . .
 C74 C 0.5841(3) 0.55367(18) 0.51762(19) 0.0239(9) Uani 1 1 d . . . . .
 H74 H 0.539304 0.571443 0.516148 0.029 Uiso 1 1 calc R U . . .
 C75 C 0.6086(2) 0.55222(18) 0.46830(19) 0.0246(9) Uani 1 1 d . . . . .
 H75 H 0.581632 0.569198 0.434122 0.029 Uiso 1 1 calc R U . . .
 C76 C 0.5180(3) 0.55399(19) 0.6136(2) 0.0274(10) Uani 1 1 d . . . . .
 H76A H 0.520517 0.591344 0.603445 0.041 Uiso 1 1 calc R U . . .
 H76B H 0.502061 0.551271 0.648921 0.041 Uiso 1 1 calc R U . . .
 H76C H 0.482827 0.535534 0.582472 0.041 Uiso 1 1 calc R U . . .
 C77 C 0.5941(3) 0.52872(18) 0.62317(19) 0.0250(8) Uani 1 1 d . . . . .
 C78 C 0.5881(3) 0.4700(2) 0.6402(2) 0.0322(11) Uani 1 1 d . . . . .
 H78A H 0.554285 0.451216 0.608463 0.048 Uiso 1 1 calc R U . . .
 H78B H 0.569619 0.468245 0.674341 0.048 Uiso 1 1 calc R U . . .
 H78C H 0.636742 0.453403 0.648489 0.048 Uiso 1 1 calc R U . . .
 C79 C 0.6480(3) 0.5573(2) 0.6729(2) 0.0324(11) Uani 1 1 d . . . . .
 H79A H 0.696409 0.540491 0.680409 0.049 Uiso 1 1 calc R U . . .
 H79B H 0.630160 0.555128 0.707344 0.049 Uiso 1 1 calc R U . . .
 H79C H 0.651903 0.594497 0.662694 0.049 Uiso 1 1 calc R U . . .
 C80 C 0.9917(5) 0.3619(3) 0.5230(3) 0.071(2) Uani 1 1 d . . . . .
 H80A H 0.957361 0.337551 0.497674 0.106 Uiso 1 1 calc R U . . .
 H80B H 1.031641 0.341596 0.548296 0.106 Uiso 1 1 calc R U . . .
 H80C H 1.012069 0.386309 0.499740 0.106 Uiso 1 1 calc R U . . .
 C81 C 0.9516(3) 0.3930(2) 0.5587(2) 0.0335(10) Uani 1 1 d . . . . .
 C82 C 0.9197(4) 0.3513(3) 0.5918(3) 0.0586(17) Uani 1 1 d . . . . .
 H82A H 0.894477 0.369128 0.617153 0.088 Uiso 1 1 calc R U . . .
 H82B H 0.959641 0.329427 0.614846 0.088 Uiso 1 1 calc R U . . .
 H82C H 0.884746 0.328854 0.564590 0.088 Uiso 1 1 calc R U . . .
 C84 C 1.0341(4) 0.3552(3) 0.3470(3) 0.0425(16) Uani 0.852(10) 1 d . . P C 1
 H84A H 0.992131 0.338574 0.319732 0.064 Uiso 0.852(10) 1 calc R U P C 1
 H84B H 1.021880 0.361591 0.383366 0.064 Uiso 0.852(10) 1 calc R U P C 1
 H84C H 1.076855 0.331819 0.353594 0.064 Uiso 0.852(10) 1 calc R U P C 1
 C85 C 1.0528(3) 0.4111(2) 0.3209(2) 0.0385(11) Uani 1 1 d . . . . .
 C86 C 1.0816(4) 0.3940(3) 0.2716(3) 0.0438(17) Uani 0.852(10) 1 d . . P C 1
 H86A H 1.124397 0.371029 0.285792 0.066 Uiso 0.852(10) 1 calc R U P C 1
 H86B H 1.095897 0.425197 0.253132 0.066 Uiso 0.852(10) 1 calc R U P C 1
 H86C H 1.043207 0.374530 0.243751 0.066 Uiso 0.852(10) 1 calc R U P C 1
 C87 C 1.1068(4) 0.4375(3) 0.3679(3) 0.0480(18) Uani 0.852(10) 1 d . . P C 1
 H87A H 1.083734 0.446651 0.398451 0.072 Uiso 0.852(10) 1 calc R U P C 1
 H87B H 1.124418 0.469735 0.353448 0.072 Uiso 0.852(10) 1 calc R U P C 1
 H87C H 1.148311 0.413599 0.383198 0.072 Uiso 0.852(10) 1 calc R U P C 1
 C88 C 0.9808(3) 0.4424(2) 0.30182(19) 0.0273(9) Uani 1 1 d . . . . .
 C89 C 0.9390(2) 0.45062(19) 0.34095(19) 0.0238(9) Uani 1 1 d . . . . .
 H89 H 0.958335 0.438011 0.379000 0.029 Uiso 1 1 calc R U . . .
 C90 C 0.8705(2) 0.47614(18) 0.32790(18) 0.0214(8) Uani 1 1 d . . . . .
 C91 C 0.8461(2) 0.49435(17) 0.27145(18) 0.0207(8) Uani 1 1 d . . . . .
 C92 C 0.8865(2) 0.48846(18) 0.23091(19) 0.0233(8) Uani 1 1 d . . . . .
 C93 C 0.9530(3) 0.46213(19) 0.24558(19) 0.0253(9) Uani 1 1 d . . . . .
 H93 H 0.979902 0.457278 0.217918 0.030 Uiso 1 1 calc R U . . .
 C94 C 0.8429(3) 0.51209(18) 0.17852(19) 0.0245(9) Uani 1 1 d . . . . .
 C95 C 0.7773(3) 0.53122(19) 0.18877(19) 0.0265(9) Uani 1 1 d . . . . .
 C96 C 0.7271(3) 0.5579(2) 0.1451(2) 0.0417(13) Uani 1 1 d . . . . .
 H96 H 0.683181 0.572017 0.151326 0.050 Uiso 1 1 calc R U . . .
 C97 C 0.7421(3) 0.5635(2) 0.0933(2) 0.0412(13) Uani 1 1 d . . . . .
 H97 H 0.707016 0.581458 0.063694 0.049 Uiso 1 1 calc R U . . .
 C98 C 0.8058(3) 0.5445(2) 0.0808(2) 0.0341(11) Uani 1 1 d . . . . .
 C99 C 0.8568(3) 0.5187(2) 0.1249(2) 0.0284(10) Uani 1 1 d . . . . .
 H99 H 0.901097 0.505549 0.118559 0.034 Uiso 1 1 calc R U . . .
 C100 C 0.7678(5) 0.5128(5) -0.0200(3) 0.087(3) Uani 0.940(11) 1 d . . P D 1
 H10A H 0.781375 0.476331 -0.007745 0.131 Uiso 0.940(11) 1 calc R U P D 1
 H10B H 0.773175 0.518108 -0.058797 0.131 Uiso 0.940(11) 1 calc R U P D 1
 H10C H 0.716631 0.519152 -0.019906 0.131 Uiso 0.940(11) 1 calc R U P D 1
 C101 C 0.8177(3) 0.5511(3) 0.0211(2) 0.0435(12) Uani 1 1 d . . . . .
 C102 C 0.8000(5) 0.6083(4) 0.0001(4) 0.085(3) Uani 0.940(11) 1 d . . P D 1
 H10D H 0.748605 0.616234 -0.001793 0.128 Uiso 0.940(11) 1 calc R U P D 1
 H10E H 0.807976 0.612309 -0.038068 0.128 Uiso 0.940(11) 1 calc R U P D 1
 H10F H 0.832137 0.632784 0.026885 0.128 Uiso 0.940(11) 1 calc R U P D 1
 C103 C 0.8975(3) 0.5399(3) 0.0210(2) 0.0376(15) Uani 0.940(11) 1 d . . P D 1
 H10G H 0.930305 0.564206 0.047529 0.056 Uiso 0.940(11) 1 calc R U P D 1
 H10H H 0.903039 0.545062 -0.017797 0.056 Uiso 0.940(11) 1 calc R U P D 1
 H10I H 0.910143 0.503345 0.033178 0.056 Uiso 0.940(11) 1 calc R U P D 1
 C104 C 0.7461(2) 0.51391(17) 0.33731(18) 0.0196(8) Uani 1 1 d . . . . .
 C105 C 0.7270(2) 0.52734(18) 0.27743(18) 0.0207(8) Uani 1 1 d . . . . .
 C106 C 0.6570(4) 0.5461(3) 0.2498(3) 0.0039(11) Uani 0.5 1 d . . P E 1
 H106 H 0.644601 0.554576 0.210128 0.005 Uiso 0.5 1 calc R U P E 1
 C107 C 0.6063(2) 0.55200(18) 0.28095(18) 0.0207(8) Uani 1 1 d . . . . .
 C108 C 0.6218(2) 0.54205(17) 0.33959(18) 0.0215(8) Uani 1 1 d . . . . .
 H108 H 0.585503 0.547243 0.359777 0.026 Uiso 1 1 calc R U . . .
 C109 C 0.6920(2) 0.52423(17) 0.36790(18) 0.0197(8) Uani 1 1 d . . . . .
 C110 C 0.4844(3) 0.52965(19) 0.22175(19) 0.0247(8) Uani 1 1 d . . . . .
 C111 C 0.5075(3) 0.4766(2) 0.2260(2) 0.0340(10) Uani 1 1 d . . . . .
 H111 H 0.555323 0.467927 0.248914 0.041 Uiso 1 1 calc R U . . .
 C112 C 0.4620(4) 0.4369(2) 0.1974(3) 0.0490(14) Uani 1 1 d . . . . .
 H112 H 0.478988 0.401356 0.200698 0.059 Uiso 1 1 calc R U . . .
 C113 C 0.3921(4) 0.4482(2) 0.1642(3) 0.0521(15) Uani 1 1 d . . . . .
 H113 H 0.361190 0.420803 0.144228 0.063 Uiso 1 1 calc R U . . .
 C114 C 0.3682(3) 0.4990(2) 0.1604(3) 0.0420(12) Uani 1 1 d . . . . .
 H114 H 0.319844 0.506620 0.137870 0.050 Uiso 1 1 calc R U . . .
 C115 C 0.4127(3) 0.5407(2) 0.1887(2) 0.0283(9) Uani 1 1 d . . . . .
 C116 C 0.5183(2) 0.62358(18) 0.24737(18) 0.0216(8) Uani 1 1 d . . . . .
 C117 C 0.5742(3) 0.65843(18) 0.27533(19) 0.0241(8) Uani 1 1 d . . . . .
 H117 H 0.621147 0.644780 0.294593 0.029 Uiso 1 1 calc R U . . .
 C118 C 0.5619(3) 0.71237(19) 0.27530(19) 0.0266(9) Uani 1 1 d . . . . .
 H118 H 0.600053 0.735263 0.295367 0.032 Uiso 1 1 calc R U . . .
 C119 C 0.4936(3) 0.7335(2) 0.2458(2) 0.0303(9) Uani 1 1 d . . . . .
 H119 H 0.484992 0.770551 0.245902 0.036 Uiso 1 1 calc R U . . .
 C120 C 0.4393(3) 0.6996(2) 0.2168(2) 0.0287(9) Uani 1 1 d . . . . .
 H120 H 0.393156 0.713710 0.196329 0.034 Uiso 1 1 calc R U . . .
 C121 C 0.4505(3) 0.6449(2) 0.2169(2) 0.0321(4) Uani 1 1 d . U . . .
 C122 C 0.2915(4) 0.6463(3) 0.0795(3) 0.0353(5) Uani 0.652(6) 1 d D U P B 1
 H122 H 0.263946 0.659273 0.104330 0.042 Uiso 0.652(6) 1 calc R U P B 1
 C123 C 0.2665(4) 0.6557(3) 0.0215(3) 0.0360(5) Uani 0.652(6) 1 d D U P B 1
 H123 H 0.223752 0.676055 0.004959 0.043 Uiso 0.652(6) 1 calc R U P B 1
 C124 C 0.3083(4) 0.6334(3) -0.0100(3) 0.0363(5) Uani 0.652(6) 1 d D U P B 1
 H124 H 0.292476 0.637795 -0.050408 0.044 Uiso 0.652(6) 1 calc R U P B 1
 C125 C 0.3715(4) 0.6051(3) 0.0118(3) 0.0360(5) Uani 0.652(6) 1 d D U P B 1
 H125 H 0.397925 0.590925 -0.013190 0.043 Uiso 0.652(6) 1 calc R U P B 1
 C126 C 0.3973(4) 0.5972(3) 0.0720(3) 0.0352(5) Uani 0.652(6) 1 d D U P B 1
 H126 H 0.440782 0.578272 0.089892 0.042 Uiso 0.652(6) 1 calc R U P B 1
 C127 C 0.3523(4) 0.6199(3) 0.1015(3) 0.0341(4) Uani 0.652(6) 1 d D U P B 1
 B2 B 0.8186(3) 0.4857(2) 0.3659(2) 0.0207(9) Uani 1 1 d . . . . .

loop_
  _atom_site_aniso_label
  _atom_site_aniso_U_11
  _atom_site_aniso_U_22
  _atom_site_aniso_U_33
  _atom_site_aniso_U_23
  _atom_site_aniso_U_13
  _atom_site_aniso_U_12
 S1 0.0260(7) 0.0592(10) 0.0768(11) 0.0106(8) 0.0218(7) 0.0002(6)
 P1 0.0207(6) 0.0382(7) 0.0319(6) 0.0012(5) 0.0001(5) 0.0009(5)
 N1 0.0179(14) 0.0238(18) 0.0181(14) 0.0012(13) 0.0020(11) -0.0007(13)
 N2 0.0179(14) 0.0267(19) 0.0185(13) 0.0008(13) 0.0036(11) 0.0018(13)
 N3 0.0171(14) 0.0252(14) 0.0194(17) 0.0008(13) 0.0010(12) 0.0017(11)
 C1 0.0208(16) 0.026(2) 0.0210(16) 0.0014(16) 0.0023(13) 0.0003(15)
 C2 0.0206(17) 0.030(2) 0.0192(19) 0.0026(17) 0.0019(14) 0.0007(16)
 C02R 0.023(2) 0.037(2) 0.024(2) 0.0032(18) 0.0039(18) 0.0019(19)
 C3 0.0215(17) 0.026(2) 0.0225(16) 0.0007(16) 0.0048(13) -0.0018(16)
 C4 0.0208(16) 0.034(2) 0.0217(17) 0.0026(17) 0.0066(14) 0.0025(17)
 C5 0.0211(15) 0.028(2) 0.0216(16) 0.0020(16) 0.0051(12) 0.0024(15)
 C7 0.0193(16) 0.023(2) 0.0177(14) 0.0012(15) 0.0018(12) -0.0004(15)
 C8 0.0206(16) 0.032(2) 0.0222(15) 0.0046(16) 0.0044(13) -0.0006(16)
 C9 0.0210(19) 0.042(3) 0.0218(16) 0.0045(17) 0.0040(14) -0.0036(19)
 C10 0.0241(17) 0.039(3) 0.0198(17) 0.0004(17) 0.0033(13) 0.0000(17)
 C11 0.0227(19) 0.048(3) 0.0168(17) 0.0009(18) 0.0006(15) 0.0010(19)
 C12 0.0189(18) 0.043(3) 0.0192(16) 0.0028(17) 0.0021(13) 0.0038(18)
 C13 0.041(3) 0.069(4) 0.029(3) 0.012(2) 0.004(2) 0.006(3)
 C14 0.031(2) 0.053(3) 0.0202(19) 0.0020(17) 0.0049(17) -0.0023(18)
 C15 0.063(4) 0.068(3) 0.032(3) -0.013(2) 0.019(3) -0.020(3)
 C16 0.037(2) 0.057(3) 0.019(2) 0.003(2) 0.0115(19) -0.004(2)
 C17 0.0184(16) 0.023(2) 0.0206(16) 0.0007(15) 0.0035(12) -0.0019(15)
 C18 0.0173(17) 0.028(2) 0.0182(15) -0.0004(15) 0.0044(13) -0.0024(16)
 C19 0.0182(16) 0.026(2) 0.0177(15) -0.0006(15) 0.0033(12) -0.0030(15)
 C20 0.019(2) 0.067(4) 0.021(2) 0.003(2) 0.0036(17) 0.006(2)
 C21 0.0187(17) 0.037(2) 0.0194(18) 0.0009(15) 0.0034(14) 0.0001(16)
 C22 0.026(2) 0.041(2) 0.021(2) -0.0008(18) -0.0009(18) -0.007(2)
 C23 0.0194(15) 0.026(2) 0.0169(18) -0.0020(16) 0.0042(12) -0.0037(15)
 C24 0.0196(15) 0.021(2) 0.0198(15) -0.0032(15) 0.0035(12) -0.0016(14)
 C25 0.0176(14) 0.020(2) 0.0204(15) -0.0008(14) 0.0028(12) -0.0013(14)
 C26 0.0189(16) 0.025(2) 0.0192(15) -0.0040(15) 0.0028(12) -0.0011(15)
 C27 0.0199(15) 0.025(2) 0.0199(16) -0.0004(15) 0.0046(12) 0.0042(15)
 C28 0.0207(17) 0.036(3) 0.0236(19) -0.0026(18) 0.0044(15) 0.0074(17)
 C29 0.019(2) 0.042(3) 0.0247(17) -0.0057(17) 0.0054(14) 0.0048(19)
 C30 0.0210(17) 0.037(3) 0.0212(17) -0.0097(17) 0.0044(13) -0.0016(16)
 C31 0.0209(17) 0.032(2) 0.0201(18) -0.0040(17) 0.0038(14) -0.0025(16)
 C32 0.023(2) 0.096(5) 0.022(2) 0.004(3) 0.0068(18) 0.001(3)
 C33 0.019(2) 0.069(3) 0.0211(19) -0.0077(19) 0.0049(15) -0.0014(19)
 C34 0.040(3) 0.082(4) 0.037(3) 0.000(3) 0.011(2) -0.018(3)
 C35 0.040(3) 0.088(4) 0.039(3) -0.015(3) 0.013(3) 0.013(3)
 C36 0.0210(17) 0.024(2) 0.0164(15) 0.0021(15) 0.0004(12) 0.0003(15)
 C37 0.0127(15) 0.023(2) 0.0169(15) 0.0026(14) -0.0013(12) 0.0010(14)
 C38 0.0097(18) -0.001(3) -0.001(2) 0.000(2) -0.0025(15) 0.0017(18)
 C39 0.0160(15) 0.026(2) 0.0178(15) 0.0033(15) 0.0054(12) 0.0007(14)
 C40 0.0225(17) 0.028(2) 0.0186(16) 0.0025(15) 0.0040(13) 0.0044(16)
 C41 0.0224(16) 0.022(2) 0.0186(14) 0.0038(15) 0.0028(12) 0.0045(15)
 C42 0.026(2) 0.060(3) 0.025(2) 0.008(2) 0.0055(18) 0.006(2)
 C43 0.0232(19) 0.052(3) 0.024(2) 0.0057(18) 0.0064(16) 0.0067(18)
 C44 0.047(3) 0.065(3) 0.040(3) -0.002(3) 0.004(3) 0.028(3)
 C45 0.025(3) 0.076(4) 0.058(4) 0.028(3) 0.009(3) 0.002(2)
 C46 0.0200(16) 0.0245(15) 0.0164(18) 0.0013(14) 0.0061(14) 0.0023(12)
 C47 0.0211(19) 0.0284(17) 0.022(2) 0.0027(15) 0.0077(17) 0.0058(14)
 C48 0.035(2) 0.0289(18) 0.029(2) 0.0014(17) 0.0147(17) 0.0031(16)
 C49 0.039(2) 0.029(2) 0.023(2) -0.0025(17) 0.0141(16) -0.0023(15)
 C50 0.033(2) 0.0321(18) 0.022(2) -0.0024(16) 0.0085(18) -0.0054(15)
 C51 0.0222(17) 0.0300(18) 0.019(2) 0.0001(16) 0.0053(15) -0.0011(15)
 C52 0.0198(16) 0.0273(16) 0.0137(18) 0.0031(14) 0.0037(13) 0.0038(12)
 C53 0.026(2) 0.0272(17) 0.021(2) 0.0026(15) 0.0035(17) 0.0011(14)
 C54 0.0362(19) 0.027(2) 0.022(2) 0.0041(17) 0.0090(16) 0.0052(16)
 C55 0.0339(19) 0.033(2) 0.024(2) 0.0064(17) 0.0104(16) 0.0112(16)
 C56 0.028(2) 0.0347(18) 0.022(2) 0.0072(16) 0.0079(18) 0.0109(15)
 C57 0.0190(16) 0.033(2) 0.0165(19) 0.0044(16) 0.0038(14) 0.0060(14)
 C58 0.0486(8) 0.0682(8) 0.0343(8) 0.0003(7) -0.0030(7) 0.0013(7)
 C59 0.0486(8) 0.0682(8) 0.0343(8) 0.0003(7) -0.0030(7) 0.0013(7)
 C60 0.0486(8) 0.0682(8) 0.0343(8) 0.0003(7) -0.0030(7) 0.0013(7)
 C61 0.088(4) 0.088(5) 0.032(3) 0.004(3) 0.006(2) -0.007(3)
 C62 0.102(4) 0.055(4) 0.030(2) -0.007(2) 0.009(2) -0.004(3)
 C63 0.071(3) 0.049(3) 0.028(2) -0.009(2) 0.006(2) -0.006(3)
 C64 0.0186(15) 0.027(2) 0.0206(15) 0.0010(15) 0.0028(12) -0.0004(15)
 B1 0.0209(18) 0.022(2) 0.0208(17) 0.0025(17) 0.0021(14) -0.0002(17)
 S2 0.0272(10) 0.0794(16) 0.0570(13) -0.0210(10) 0.0111(8) -0.0004(9)
 P2 0.0288(5) 0.0364(5) 0.0317(5) -0.0012(4) 0.0046(4) 0.0016(4)
 N4 0.0200(15) 0.0261(18) 0.0165(13) 0.0021(13) 0.0060(11) 0.0050(13)
 N5 0.0248(16) 0.031(2) 0.0181(15) 0.0051(14) 0.0084(12) 0.0081(14)
 N7 0.0182(14) 0.0256(14) 0.0188(16) 0.0001(12) 0.0022(12) 0.0019(11)
 C00M 0.0205(17) 0.023(2) 0.0172(15) 0.0008(14) 0.0051(13) 0.0037(14)
 C6 0.054(4) 0.056(4) 0.091(5) -0.012(3) -0.037(4) 0.012(3)
 C65 0.0218(18) 0.028(2) 0.0192(17) 0.0008(15) 0.0056(14) 0.0057(15)
 C66 0.023(2) 0.031(2) 0.0231(17) 0.0035(16) 0.0082(15) 0.0080(17)
 C67 0.0223(19) 0.030(2) 0.0222(17) 0.0032(15) 0.0056(14) 0.0047(16)
 C68 0.0234(18) 0.026(2) 0.0176(18) 0.0013(15) 0.0053(14) 0.0023(15)
 C69 0.0209(17) 0.024(2) 0.0165(15) -0.0008(14) 0.0054(13) 0.0000(14)
 C70 0.0224(18) 0.022(2) 0.0198(16) 0.0010(14) 0.0091(13) 0.0026(14)
 C71 0.0222(18) 0.023(2) 0.0196(16) 0.0001(14) 0.0070(13) 0.0015(15)
 C72 0.0225(18) 0.022(2) 0.0175(17) -0.0001(15) 0.0059(14) 0.0009(15)
 C73 0.0244(18) 0.021(2) 0.0235(17) -0.0010(15) 0.0107(14) 0.0007(15)
 C74 0.027(2) 0.023(2) 0.0243(17) -0.0002(15) 0.0114(15) 0.0036(17)
 C75 0.0239(19) 0.030(2) 0.0200(18) 0.0024(16) 0.0069(15) 0.0077(16)
 C76 0.030(2) 0.030(2) 0.026(2) 0.0012(19) 0.0148(18) 0.0050(18)
 C77 0.031(2) 0.0253(19) 0.0217(18) 0.0007(15) 0.0128(15) 0.0049(15)
 C78 0.039(3) 0.029(2) 0.037(3) 0.0055(19) 0.024(2) 0.0062(19)
 C79 0.036(2) 0.038(3) 0.025(2) -0.0067(19) 0.0104(18) 0.007(2)
 C80 0.084(5) 0.086(5) 0.042(3) 0.010(3) 0.016(3) 0.057(4)
 C81 0.030(2) 0.040(2) 0.026(2) 0.0028(17) 0.0003(16) 0.0118(17)
 C82 0.050(4) 0.060(4) 0.064(4) 0.027(3) 0.013(3) 0.012(3)
 C84 0.041(4) 0.049(3) 0.038(3) -0.003(3) 0.013(3) 0.012(3)
 C85 0.030(2) 0.055(3) 0.029(2) -0.0014(19) 0.0062(17) 0.0143(18)
 C86 0.042(4) 0.053(4) 0.038(3) 0.002(3) 0.014(3) 0.023(3)
 C87 0.034(3) 0.053(4) 0.048(3) -0.011(3) -0.004(2) 0.020(3)
 C88 0.025(2) 0.039(3) 0.0189(17) -0.0003(16) 0.0080(14) 0.0045(17)
 C89 0.0223(18) 0.033(2) 0.0162(19) 0.0010(16) 0.0051(15) 0.0050(16)
 C90 0.0222(17) 0.023(2) 0.0182(16) -0.0010(14) 0.0045(13) 0.0010(15)
 C91 0.0214(17) 0.022(2) 0.0193(15) 0.0005(14) 0.0064(13) 0.0027(15)
 C92 0.0246(17) 0.027(2) 0.0189(16) -0.0010(15) 0.0071(13) 0.0011(15)
 C93 0.0264(19) 0.034(2) 0.0175(17) -0.0020(16) 0.0091(15) 0.0042(16)
 C94 0.0284(19) 0.026(2) 0.0200(16) 0.0013(15) 0.0086(14) 0.0030(16)
 C95 0.031(2) 0.031(2) 0.0198(16) 0.0045(16) 0.0104(15) 0.0071(17)
 C96 0.042(3) 0.057(3) 0.030(2) 0.018(2) 0.0161(19) 0.024(2)
 C97 0.040(3) 0.058(3) 0.028(2) 0.016(2) 0.014(2) 0.019(2)
 C98 0.040(2) 0.042(3) 0.0240(19) 0.0098(18) 0.0135(17) 0.012(2)
 C99 0.031(2) 0.035(3) 0.0222(17) 0.0045(16) 0.0115(16) 0.0072(19)
 C100 0.074(5) 0.161(7) 0.037(4) -0.028(4) 0.033(3) -0.036(5)
 C101 0.039(2) 0.072(3) 0.021(2) 0.014(2) 0.0111(18) 0.017(2)
 C102 0.105(7) 0.102(5) 0.079(6) 0.064(4) 0.075(5) 0.065(5)
 C103 0.043(3) 0.055(4) 0.021(3) 0.009(2) 0.019(2) 0.013(2)
 C104 0.0201(17) 0.023(2) 0.0156(16) 0.0005(14) 0.0050(13) 0.0009(15)
 C105 0.0196(17) 0.026(2) 0.0167(16) 0.0040(15) 0.0048(13) 0.0080(15)
 C106 0.012(2) -0.001(3) -0.001(2) 0.000(2) -0.0010(17) -0.0025(19)
 C107 0.0195(16) 0.027(2) 0.0170(15) 0.0016(15) 0.0070(13) 0.0047(15)
 C108 0.0225(17) 0.026(2) 0.0176(16) 0.0011(15) 0.0074(13) 0.0043(16)
 C109 0.0221(17) 0.021(2) 0.0167(14) 0.0012(14) 0.0062(12) 0.0017(14)
 C110 0.0250(17) 0.0293(17) 0.0199(19) -0.0009(15) 0.0064(14) -0.0042(14)
 C111 0.040(3) 0.0303(18) 0.029(2) -0.0008(17) 0.004(2) 0.0004(16)
 C112 0.052(3) 0.033(3) 0.055(3) -0.008(2) 0.003(2) -0.005(2)
 C113 0.048(3) 0.038(2) 0.062(4) -0.012(2) 0.000(2) -0.012(2)
 C114 0.032(2) 0.043(2) 0.046(3) -0.005(2) 0.002(2) -0.0084(18)
 C115 0.0235(17) 0.036(2) 0.026(2) -0.0015(16) 0.0073(15) -0.0029(16)
 C116 0.0228(15) 0.0256(15) 0.0188(19) 0.0007(14) 0.0097(13) -0.0001(12)
 C117 0.0234(19) 0.0278(17) 0.021(2) 0.0022(15) 0.0048(16) 0.0001(14)
 C118 0.032(2) 0.0269(17) 0.021(2) 0.0017(16) 0.0073(17) -0.0007(16)
 C119 0.037(2) 0.029(2) 0.026(2) 0.0062(17) 0.0090(16) 0.0045(15)
 C120 0.030(2) 0.0346(15) 0.022(2) 0.0044(16) 0.0088(17) 0.0061(15)
 C121 0.0280(7) 0.0357(7) 0.0308(7) -0.0009(6) 0.0050(6) 0.0020(6)
 C122 0.0342(7) 0.0363(7) 0.0335(7) 0.0004(6) 0.0060(6) -0.0009(6)
 C123 0.0351(8) 0.0369(8) 0.0339(7) 0.0007(7) 0.0054(7) -0.0013(7)
 C124 0.0355(8) 0.0370(8) 0.0341(8) 0.0006(7) 0.0054(7) -0.0014(7)
 C125 0.0352(8) 0.0370(8) 0.0339(7) 0.0003(7) 0.0058(7) -0.0012(7)
 C126 0.0342(7) 0.0365(7) 0.0333(7) 0.0001(6) 0.0063(6) -0.0008(6)
 C127 0.0326(5) 0.0357(5) 0.0328(5) -0.0002(4) 0.0065(4) -0.0003(4)
 B2 0.021(2) 0.022(2) 0.0186(18) -0.0005(16) 0.0044(15) 0.0012(16)

_geom_special_details
;
 All esds (except the esd in the dihedral angle between two l.s. planes)
 are estimated using the full covariance matrix.  The cell esds are taken
 into account individually in the estimation of esds in distances, angles
 and torsion angles; correlations between esds in cell parameters are only
 used when they are defined by crystal symmetry.  An approximate (isotropic)
 treatment of cell esds is used for estimating esds involving l.s. planes.
;
loop_
  _geom_bond_atom_site_label_1
  _geom_bond_atom_site_label_2
  _geom_bond_distance
  _geom_bond_site_symmetry_2
  _geom_bond_publ_flag
 S1 P1 1.9620(19) . ?
 P1 C51 1.791(5) . ?
 P1 C57 1.782(5) . ?
 P1 C58 1.819(6) . ?
 N1 C7 1.426(5) . ?
 N1 C37 1.402(6) . ?
 N1 C64 1.399(6) . ?
 N2 C25 1.394(5) . ?
 N2 C27 1.429(6) . ?
 N2 C41 1.404(6) . ?
 N3 C39 1.443(5) . ?
 N3 C46 1.405(6) . ?
 N3 C52 1.400(6) . ?
 C1 C2 1.422(6) . ?
 C1 C64 1.396(6) . ?
 C1 B1 1.540(7) . ?
 C2 H2 0.9500 . ?
 C2 C3 1.395(6) . ?
 C02R H02A 0.9800 . ?
 C02R H02B 0.9800 . ?
 C02R H02C 0.9800 . ?
 C02R C21 1.537(7) . ?
 C3 C4 1.404(6) . ?
 C3 C43 1.537(6) . ?
 C4 H4 0.9500 . ?
 C4 C5 1.383(6) . ?
 C5 C8 1.439(6) . ?
 C5 C64 1.401(6) . ?
 C7 C8 1.419(6) . ?
 C7 C12 1.386(6) . ?
 C8 C9 1.386(6) . ?
 C9 H9 0.9500 . ?
 C9 C10 1.384(6) . ?
 C10 C11 1.397(7) . ?
 C10 C14 1.532(6) . ?
 C11 H11 0.9500 . ?
 C11 C12 1.393(6) . ?
 C12 H12 0.9500 . ?
 C13 H13A 0.9800 . ?
 C13 H13B 0.9800 . ?
 C13 H13C 0.9800 . ?
 C13 C14 1.557(8) . ?
 C14 C15 1.516(8) . ?
 C14 C16 1.520(7) . ?
 C15 H15A 0.9800 . ?
 C15 H15B 0.9800 . ?
 C15 H15C 0.9800 . ?
 C16 H16A 0.9800 . ?
 C16 H16B 0.9800 . ?
 C16 H16C 0.9800 . ?
 C17 C18 1.417(6) . ?
 C17 C25 1.395(6) . ?
 C17 B1 1.537(6) . ?
 C18 H18 0.9500 . ?
 C18 C19 1.392(6) . ?
 C19 C21 1.529(6) . ?
 C19 C23 1.415(6) . ?
 C20 H20A 0.9800 . ?
 C20 H20B 0.9800 . ?
 C20 H20C 0.9800 . ?
 C20 C21 1.539(6) . ?
 C21 C22 1.530(7) . ?
 C22 H22A 0.9800 . ?
 C22 H22B 0.9800 . ?
 C22 H22C 0.9800 . ?
 C23 H23 0.9500 . ?
 C23 C24 1.381(6) . ?
 C24 C25 1.391(6) . ?
 C24 C26 1.449(6) . ?
 C26 C27 1.409(6) . ?
 C26 C31 1.393(6) . ?
 C27 C28 1.391(6) . ?
 C28 H28 0.9500 . ?
 C28 C29 1.383(7) . ?
 C29 H29 0.9500 . ?
 C29 C30 1.407(7) . ?
 C30 C31 1.395(6) . ?
 C30 C33 1.533(7) . ?
 C31 H31 0.9500 . ?
 C32 H32A 0.9800 . ?
 C32 H32B 0.9800 . ?
 C32 H32C 0.9800 . ?
 C32 C33 1.531(7) . ?
 C33 C34 1.555(8) . ?
 C33 C35 1.521(8) . ?
 C34 H34A 0.9800 . ?
 C34 H34B 0.9800 . ?
 C34 H34C 0.9800 . ?
 C35 H35A 0.9800 . ?
 C35 H35B 0.9800 . ?
 C35 H35C 0.9800 . ?
 C36 C37 1.434(6) . ?
 C36 C41 1.428(6) . ?
 C36 B1 1.547(6) . ?
 C37 C38 1.398(8) . ?
 C38 H38 0.9500 . ?
 C38 C39 1.386(8) . ?
 C39 C40 1.383(6) . ?
 C40 H40 0.9500 . ?
 C40 C41 1.391(6) . ?
 C42 H42A 0.9800 . ?
 C42 H42B 0.9800 . ?
 C42 H42C 0.9800 . ?
 C42 C43 1.533(7) . ?
 C43 C44 1.554(8) . ?
 C43 C45 1.518(8) . ?
 C44 H44A 0.9800 . ?
 C44 H44B 0.9800 . ?
 C44 H44C 0.9800 . ?
 C45 H45A 0.9800 . ?
 C45 H45B 0.9800 . ?
 C45 H45C 0.9800 . ?
 C46 C47 1.415(6) . ?
 C46 C51 1.411(6) . ?
 C47 H47 0.9500 . ?
 C47 C48 1.380(7) . ?
 C48 H48 0.9500 . ?
 C48 C49 1.395(7) . ?
 C49 H49 0.9500 . ?
 C49 C50 1.367(7) . ?
 C50 H50 0.9500 . ?
 C50 C51 1.400(7) . ?
 C52 C53 1.406(6) . ?
 C52 C57 1.412(6) . ?
 C53 H53 0.9500 . ?
 C53 C54 1.387(7) . ?
 C54 H54 0.9500 . ?
 C54 C55 1.395(7) . ?
 C55 H55 0.9500 . ?
 C55 C56 1.383(7) . ?
 C56 H56 0.9500 . ?
 C56 C57 1.409(6) . ?
 C58 C59 1.407(9) . ?
 C58 C63 1.352(10) . ?
 C59 H59 0.9500 . ?
 C59 C60 1.420(9) . ?
 C60 H60 0.9500 . ?
 C60 C61 1.329(10) . ?
 C61 H61 0.9500 . ?
 C61 C62 1.417(11) . ?
 C62 H62 0.9500 . ?
 C62 C63 1.376(8) . ?
 C63 H63 0.9500 . ?
 S2 P2 1.974(2) . ?
 P2 C115 1.772(5) . ?
 P2 C121 1.786(5) . ?
 P2 C127 1.850(8) . ?
 N4 C00M 1.401(5) . ?
 N4 C70 1.432(5) . ?
 N4 C109 1.404(5) . ?
 N5 C91 1.389(6) . ?
 N5 C95 1.432(6) . ?
 N5 C105 1.398(6) . ?
 N7 C107 1.448(5) . ?
 N7 C110 1.402(6) . ?
 N7 C116 1.410(6) . ?
 C00M C65 1.400(6) . ?
 C00M C69 1.395(6) . ?
 C6 H6A 0.9800 . ?
 C6 H6B 0.9800 . ?
 C6 H6C 0.9800 . ?
 C6 C81 1.482(8) . ?
 C65 C66 1.412(6) . ?
 C65 B2 1.534(6) . ?
 C66 H66 0.9500 . ?
 C66 C67 1.387(6) . ?
 C67 C68 1.409(6) . ?
 C67 C81 1.534(6) . ?
 C68 H68 0.9500 . ?
 C68 C69 1.374(6) . ?
 C69 C71 1.451(6) . ?
 C70 C71 1.407(6) . ?
 C70 C75 1.393(6) . ?
 C71 C72 1.379(6) . ?
 C72 H72 0.9500 . ?
 C72 C73 1.397(6) . ?
 C73 C74 1.404(6) . ?
 C73 C77 1.532(6) . ?
 C74 H74 0.9500 . ?
 C74 C75 1.390(6) . ?
 C75 H75 0.9500 . ?
 C76 H76A 0.9800 . ?
 C76 H76B 0.9800 . ?
 C76 H76C 0.9800 . ?
 C76 C77 1.532(6) . ?
 C77 C78 1.553(7) . ?
 C77 C79 1.534(7) . ?
 C78 H78A 0.9800 . ?
 C78 H78B 0.9800 . ?
 C78 H78C 0.9800 . ?
 C79 H79A 0.9800 . ?
 C79 H79B 0.9800 . ?
 C79 H79C 0.9800 . ?
 C80 H80A 0.9800 . ?
 C80 H80B 0.9800 . ?
 C80 H80C 0.9800 . ?
 C80 C81 1.514(8) . ?
 C81 C82 1.538(8) . ?
 C82 H82A 0.9800 . ?
 C82 H82B 0.9800 . ?
 C82 H82C 0.9800 . ?
 C84 H84A 0.9800 . ?
 C84 H84B 0.9800 . ?
 C84 H84C 0.9800 . ?
 C84 C85 1.623(9) . ?
 C85 C86 1.500(8) . ?
 C85 C87 1.469(9) . ?
 C85 C88 1.534(7) . ?
 C86 H86A 0.9800 . ?
 C86 H86B 0.9800 . ?
 C86 H86C 0.9800 . ?
 C87 H87A 0.9800 . ?
 C87 H87B 0.9800 . ?
 C87 H87C 0.9800 . ?
 C88 C89 1.400(6) . ?
 C88 C93 1.411(6) . ?
 C89 H89 0.9500 . ?
 C89 C90 1.404(6) . ?
 C90 C91 1.397(6) . ?
 C90 B2 1.532(6) . ?
 C91 C92 1.402(6) . ?
 C92 C93 1.380(6) . ?
 C92 C94 1.444(6) . ?
 C93 H93 0.9500 . ?
 C94 C95 1.413(6) . ?
 C94 C99 1.399(6) . ?
 C95 C96 1.391(7) . ?
 C96 H96 0.9500 . ?
 C96 C97 1.365(7) . ?
 C97 H97 0.9500 . ?
 C97 C98 1.401(7) . ?
 C98 C99 1.394(7) . ?
 C98 C101 1.528(7) . ?
 C99 H99 0.9500 . ?
 C100 H10A 0.9801 . ?
 C100 H10B 0.9801 . ?
 C100 H10C 0.9801 . ?
 C100 C101 1.522(10) . ?
 C101 C102 1.540(10) . ?
 C101 C103 1.533(8) . ?
 C102 H10D 0.9800 . ?
 C102 H10E 0.9800 . ?
 C102 H10F 0.9800 . ?
 C103 H10G 0.9800 . ?
 C103 H10H 0.9800 . ?
 C103 H10I 0.9800 . ?
 C104 C105 1.437(6) . ?
 C104 C109 1.435(6) . ?
 C104 B2 1.536(6) . ?
 C105 C106 1.395(8) . ?
 C106 H106 0.9500 . ?
 C106 C107 1.376(8) . ?
 C107 C108 1.392(6) . ?
 C108 H108 0.9500 . ?
 C108 C109 1.396(6) . ?
 C110 C111 1.406(7) . ?
 C110 C115 1.404(7) . ?
 C111 H111 0.9500 . ?
 C111 C112 1.381(8) . ?
 C112 H112 0.9500 . ?
 C112 C113 1.380(9) . ?
 C113 H113 0.9500 . ?
 C113 C114 1.355(9) . ?
 C114 H114 0.9500 . ?
 C114 C115 1.408(7) . ?
 C116 C117 1.402(6) . ?
 C116 C121 1.404(7) . ?
 C117 H117 0.9500 . ?
 C117 C118 1.383(7) . ?
 C118 H118 0.9500 . ?
 C118 C119 1.403(7) . ?
 C119 H119 0.9500 . ?
 C119 C120 1.376(7) . ?
 C120 H120 0.9500 . ?
 C120 C121 1.398(7) . ?
 C122 H122 0.9500 . ?
 C122 C123 1.377(8) . ?
 C122 C127 1.312(8) . ?
 C123 H123 0.9500 . ?
 C123 C124 1.357(8) . ?
 C124 H124 0.9500 . ?
 C124 C125 1.371(8) . ?
 C125 H125 0.9500 . ?
 C125 C126 1.421(8) . ?
 C126 H126 0.9500 . ?
 C126 C127 1.371(8) . ?

loop_
  _geom_angle_atom_site_label_1
  _geom_angle_atom_site_label_2
  _geom_angle_atom_site_label_3
  _geom_angle
  _geom_angle_site_symmetry_1
  _geom_angle_site_symmetry_3
  _geom_angle_publ_flag
 C51 P1 S1 114.49(17) . . ?
 C51 P1 C58 106.0(3) . . ?
 C57 P1 S1 115.22(16) . . ?
 C57 P1 C51 101.4(2) . . ?
 C57 P1 C58 106.4(3) . . ?
 C58 P1 S1 112.3(2) . . ?
 C37 N1 C7 130.5(4) . . ?
 C64 N1 C7 107.1(3) . . ?
 C64 N1 C37 122.1(4) . . ?
 C25 N2 C27 107.3(3) . . ?
 C25 N2 C41 121.8(4) . . ?
 C41 N2 C27 130.2(4) . . ?
 C46 N3 C39 117.1(3) . . ?
 C52 N3 C39 117.5(4) . . ?
 C52 N3 C46 125.3(4) . . ?
 C2 C1 B1 129.2(4) . . ?
 C64 C1 C2 114.5(4) . . ?
 C64 C1 B1 116.2(4) . . ?
 C1 C2 H2 118.3 . . ?
 C3 C2 C1 123.4(4) . . ?
 C3 C2 H2 118.3 . . ?
 H02A C02R H02B 109.5 . . ?
 H02A C02R H02C 109.5 . . ?
 H02B C02R H02C 109.5 . . ?
 C21 C02R H02A 109.5 . . ?
 C21 C02R H02B 109.5 . . ?
 C21 C02R H02C 109.4 . . ?
 C2 C3 C4 118.4(4) . . ?
 C2 C3 C43 121.9(4) . . ?
 C4 C3 C43 119.7(4) . . ?
 C3 C4 H4 119.7 . . ?
 C5 C4 C3 120.6(4) . . ?
 C5 C4 H4 119.7 . . ?
 C4 C5 C8 134.3(4) . . ?
 C4 C5 C64 118.8(4) . . ?
 C64 C5 C8 106.7(4) . . ?
 C8 C7 N1 108.1(4) . . ?
 C12 C7 N1 133.1(4) . . ?
 C12 C7 C8 118.8(4) . . ?
 C7 C8 C5 107.6(4) . . ?
 C9 C8 C5 131.6(4) . . ?
 C9 C8 C7 120.7(4) . . ?
 C8 C9 H9 119.3 . . ?
 C8 C9 C10 121.3(4) . . ?
 C10 C9 H9 119.4 . . ?
 C9 C10 C14 122.5(4) . . ?
 C11 C10 C9 116.9(4) . . ?
 C11 C10 C14 120.6(4) . . ?
 C10 C11 H11 118.2 . . ?
 C10 C11 C12 123.5(4) . . ?
 C12 C11 H11 118.2 . . ?
 C7 C12 C11 118.7(4) . . ?
 C7 C12 H12 120.7 . . ?
 C11 C12 H12 120.6 . . ?
 H13A C13 H13B 109.5 . . ?
 H13A C13 H13C 109.5 . . ?
 H13B C13 H13C 109.5 . . ?
 C14 C13 H13A 109.4 . . ?
 C14 C13 H13B 109.5 . . ?
 C14 C13 H13C 109.5 . . ?
 C10 C14 C13 110.5(4) . . ?
 C15 C14 C10 108.4(5) . . ?
 C15 C14 C13 109.5(5) . . ?
 C15 C14 C16 110.0(5) . . ?
 C16 C14 C10 111.8(4) . . ?
 C16 C14 C13 106.5(5) . . ?
 C14 C15 H15A 109.5 . . ?
 C14 C15 H15B 109.4 . . ?
 C14 C15 H15C 109.5 . . ?
 H15A C15 H15B 109.5 . . ?
 H15A C15 H15C 109.5 . . ?
 H15B C15 H15C 109.5 . . ?
 C14 C16 H16A 109.5 . . ?
 C14 C16 H16B 109.4 . . ?
 C14 C16 H16C 109.5 . . ?
 H16A C16 H16B 109.5 . . ?
 H16A C16 H16C 109.5 . . ?
 H16B C16 H16C 109.5 . . ?
 C18 C17 B1 128.6(4) . . ?
 C25 C17 C18 114.4(4) . . ?
 C25 C17 B1 116.8(4) . . ?
 C17 C18 H18 118.1 . . ?
 C19 C18 C17 123.7(4) . . ?
 C19 C18 H18 118.1 . . ?
 C18 C19 C21 122.5(4) . . ?
 C18 C19 C23 118.4(4) . . ?
 C23 C19 C21 119.1(4) . . ?
 H20A C20 H20B 109.5 . . ?
 H20A C20 H20C 109.5 . . ?
 H20B C20 H20C 109.5 . . ?
 C21 C20 H20A 109.5 . . ?
 C21 C20 H20B 109.5 . . ?
 C21 C20 H20C 109.5 . . ?
 C02R C21 C19 109.7(4) . . ?
 C02R C21 C20 108.2(4) . . ?
 C02R C21 C22 108.7(4) . . ?
 C19 C21 C20 112.4(4) . . ?
 C19 C21 C22 109.3(4) . . ?
 C20 C21 C22 108.4(4) . . ?
 C21 C22 H22A 109.4 . . ?
 C21 C22 H22B 109.6 . . ?
 C21 C22 H22C 109.4 . . ?
 H22A C22 H22B 109.5 . . ?
 H22A C22 H22C 109.5 . . ?
 H22B C22 H22C 109.5 . . ?
 C19 C23 H23 120.1 . . ?
 C24 C23 C19 119.8(4) . . ?
 C24 C23 H23 120.1 . . ?
 C23 C24 C25 119.5(4) . . ?
 C23 C24 C26 133.6(4) . . ?
 C25 C24 C26 106.9(4) . . ?
 N2 C25 C17 125.6(4) . . ?
 N2 C25 C24 110.2(4) . . ?
 C24 C25 C17 124.1(4) . . ?
 C27 C26 C24 107.4(4) . . ?
 C31 C26 C24 131.6(4) . . ?
 C31 C26 C27 121.0(4) . . ?
 C26 C27 N2 108.0(4) . . ?
 C28 C27 N2 132.9(4) . . ?
 C28 C27 C26 119.1(4) . . ?
 C27 C28 H28 120.7 . . ?
 C29 C28 C27 118.6(4) . . ?
 C29 C28 H28 120.7 . . ?
 C28 C29 H29 118.2 . . ?
 C28 C29 C30 123.7(4) . . ?
 C30 C29 H29 118.2 . . ?
 C29 C30 C33 120.7(4) . . ?
 C31 C30 C29 116.8(4) . . ?
 C31 C30 C33 122.5(4) . . ?
 C26 C31 H31 119.7 . . ?
 C30 C31 C26 120.6(4) . . ?
 C30 C31 H31 119.7 . . ?
 H32A C32 H32B 109.5 . . ?
 H32A C32 H32C 109.5 . . ?
 H32B C32 H32C 109.5 . . ?
 C33 C32 H32A 109.4 . . ?
 C33 C32 H32B 109.5 . . ?
 C33 C32 H32C 109.5 . . ?
 C30 C33 C34 107.6(4) . . ?
 C32 C33 C30 112.5(4) . . ?
 C32 C33 C34 107.1(5) . . ?
 C35 C33 C30 112.1(5) . . ?
 C35 C33 C32 107.6(5) . . ?
 C35 C33 C34 109.8(5) . . ?
 C33 C34 H34A 109.4 . . ?
 C33 C34 H34B 109.5 . . ?
 C33 C34 H34C 109.4 . . ?
 H34A C34 H34B 109.5 . . ?
 H34A C34 H34C 109.5 . . ?
 H34B C34 H34C 109.5 . . ?
 C33 C35 H35A 109.4 . . ?
 C33 C35 H35B 109.6 . . ?
 C33 C35 H35C 109.4 . . ?
 H35A C35 H35B 109.5 . . ?
 H35A C35 H35C 109.5 . . ?
 H35B C35 H35C 109.5 . . ?
 C37 C36 B1 121.2(4) . . ?
 C41 C36 C37 116.6(4) . . ?
 C41 C36 B1 121.7(4) . . ?
 N1 C37 C36 118.0(4) . . ?
 N1 C37 C38 120.8(4) . . ?
 C36 C37 C38 121.2(5) . . ?
 C37 C38 H38 120.5 . . ?
 C39 C38 C37 118.8(5) . . ?
 C39 C38 H38 120.7 . . ?
 C38 C39 N3 118.7(4) . . ?
 C40 C39 N3 118.7(4) . . ?
 C40 C39 C38 122.6(5) . . ?
 C39 C40 H40 120.6 . . ?
 C39 C40 C41 118.8(4) . . ?
 C41 C40 H40 120.6 . . ?
 N2 C41 C36 118.0(4) . . ?
 C40 C41 N2 120.2(4) . . ?
 C40 C41 C36 121.8(4) . . ?
 H42A C42 H42B 109.5 . . ?
 H42A C42 H42C 109.5 . . ?
 H42B C42 H42C 109.5 . . ?
 C43 C42 H42A 109.4 . . ?
 C43 C42 H42B 109.5 . . ?
 C43 C42 H42C 109.5 . . ?
 C3 C43 C44 108.5(4) . . ?
 C42 C43 C3 112.8(4) . . ?
 C42 C43 C44 107.2(5) . . ?
 C45 C43 C3 109.9(4) . . ?
 C45 C43 C42 109.3(5) . . ?
 C45 C43 C44 108.9(5) . . ?
 C43 C44 H44A 109.5 . . ?
 C43 C44 H44B 109.4 . . ?
 C43 C44 H44C 109.5 . . ?
 H44A C44 H44B 109.5 . . ?
 H44A C44 H44C 109.5 . . ?
 H44B C44 H44C 109.5 . . ?
 C43 C45 H45A 109.5 . . ?
 C43 C45 H45B 109.5 . . ?
 C43 C45 H45C 109.4 . . ?
 H45A C45 H45B 109.5 . . ?
 H45A C45 H45C 109.5 . . ?
 H45B C45 H45C 109.5 . . ?
 N3 C46 C47 119.2(4) . . ?
 C51 C46 N3 122.9(4) . . ?
 C51 C46 C47 117.9(4) . . ?
 C46 C47 H47 119.5 . . ?
 C48 C47 C46 120.8(4) . . ?
 C48 C47 H47 119.6 . . ?
 C47 C48 H48 119.5 . . ?
 C47 C48 C49 121.0(5) . . ?
 C49 C48 H48 119.5 . . ?
 C48 C49 H49 120.7 . . ?
 C50 C49 C48 118.5(5) . . ?
 C50 C49 H49 120.8 . . ?
 C49 C50 H50 118.8 . . ?
 C49 C50 C51 122.4(5) . . ?
 C51 C50 H50 118.8 . . ?
 C46 C51 P1 123.5(4) . . ?
 C50 C51 P1 117.1(4) . . ?
 C50 C51 C46 119.3(4) . . ?
 N3 C52 C53 119.2(4) . . ?
 N3 C52 C57 122.6(4) . . ?
 C53 C52 C57 118.2(4) . . ?
 C52 C53 H53 119.5 . . ?
 C54 C53 C52 121.1(4) . . ?
 C54 C53 H53 119.5 . . ?
 C53 C54 H54 119.6 . . ?
 C53 C54 C55 120.8(5) . . ?
 C55 C54 H54 119.6 . . ?
 C54 C55 H55 120.6 . . ?
 C56 C55 C54 119.1(4) . . ?
 C56 C55 H55 120.4 . . ?
 C55 C56 H56 119.4 . . ?
 C55 C56 C57 121.2(4) . . ?
 C57 C56 H56 119.4 . . ?
 C52 C57 P1 124.0(3) . . ?
 C56 C57 P1 116.2(3) . . ?
 C56 C57 C52 119.7(4) . . ?
 C59 C58 P1 118.2(5) . . ?
 C63 C58 P1 120.9(5) . . ?
 C63 C58 C59 120.7(6) . . ?
 C58 C59 H59 121.4 . . ?
 C58 C59 C60 117.1(7) . . ?
 C60 C59 H59 121.5 . . ?
 C59 C60 H60 119.8 . . ?
 C61 C60 C59 120.2(7) . . ?
 C61 C60 H60 120.0 . . ?
 C60 C61 H61 119.0 . . ?
 C60 C61 C62 122.1(6) . . ?
 C62 C61 H61 118.8 . . ?
 C61 C62 H62 121.8 . . ?
 C63 C62 C61 116.6(7) . . ?
 C63 C62 H62 121.6 . . ?
 C58 C63 C62 122.2(7) . . ?
 C58 C63 H63 118.9 . . ?
 C62 C63 H63 118.9 . . ?
 C1 C64 N1 125.6(4) . . ?
 C1 C64 C5 123.9(4) . . ?
 C5 C64 N1 110.4(4) . . ?
 C1 B1 C36 115.5(4) . . ?
 C17 B1 C1 129.3(4) . . ?
 C17 B1 C36 114.9(4) . . ?
 C115 P2 S2 113.31(18) . . ?
 C115 P2 C121 102.1(2) . . ?
 C115 P2 C127 107.0(3) . . ?
 C121 P2 S2 113.21(19) . . ?
 C121 P2 C127 109.9(3) . . ?
 C127 P2 S2 110.9(2) . . ?
 C00M N4 C70 106.9(3) . . ?
 C00M N4 C109 121.6(3) . . ?
 C109 N4 C70 131.4(4) . . ?
 C91 N5 C95 107.4(4) . . ?
 C91 N5 C105 122.2(4) . . ?
 C105 N5 C95 130.3(4) . . ?
 C110 N7 C107 117.1(4) . . ?
 C110 N7 C116 125.0(4) . . ?
 C116 N7 C107 117.5(4) . . ?
 N4 C00M C65 126.0(4) . . ?
 C69 C00M N4 110.5(4) . . ?
 C69 C00M C65 123.4(4) . . ?
 H6A C6 H6B 109.5 . . ?
 H6A C6 H6C 109.5 . . ?
 H6B C6 H6C 109.5 . . ?
 C81 C6 H6A 109.5 . . ?
 C81 C6 H6B 109.5 . . ?
 C81 C6 H6C 109.5 . . ?
 C00M C65 C66 114.0(4) . . ?
 C00M C65 B2 115.7(4) . . ?
 C66 C65 B2 130.2(4) . . ?
 C65 C66 H66 117.6 . . ?
 C67 C66 C65 124.7(4) . . ?
 C67 C66 H66 117.7 . . ?
 C66 C67 C68 117.7(4) . . ?
 C66 C67 C81 121.6(4) . . ?
 C68 C67 C81 120.6(4) . . ?
 C67 C68 H68 119.8 . . ?
 C69 C68 C67 120.3(4) . . ?
 C69 C68 H68 119.9 . . ?
 C00M C69 C71 106.6(4) . . ?
 C68 C69 C00M 119.7(4) . . ?
 C68 C69 C71 133.6(4) . . ?
 C71 C70 N4 108.3(4) . . ?
 C75 C70 N4 132.6(4) . . ?
 C75 C70 C71 119.1(4) . . ?
 C70 C71 C69 107.7(4) . . ?
 C72 C71 C69 131.2(4) . . ?
 C72 C71 C70 121.1(4) . . ?
 C71 C72 H72 119.6 . . ?
 C71 C72 C73 120.8(4) . . ?
 C73 C72 H72 119.6 . . ?
 C72 C73 C74 117.1(4) . . ?
 C72 C73 C77 119.4(4) . . ?
 C74 C73 C77 123.5(4) . . ?
 C73 C74 H74 118.5 . . ?
 C75 C74 C73 123.0(4) . . ?
 C75 C74 H74 118.5 . . ?
 C70 C75 C74 118.6(4) . . ?
 C70 C75 H75 120.7 . . ?
 C74 C75 H75 120.7 . . ?
 H76A C76 H76B 109.5 . . ?
 H76A C76 H76C 109.5 . . ?
 H76B C76 H76C 109.5 . . ?
 C77 C76 H76A 109.4 . . ?
 C77 C76 H76B 109.5 . . ?
 C77 C76 H76C 109.5 . . ?
 C73 C77 C76 112.9(4) . . ?
 C73 C77 C78 108.2(4) . . ?
 C76 C77 C78 107.9(4) . . ?
 C79 C77 C73 110.1(4) . . ?
 C79 C77 C76 108.8(4) . . ?
 C79 C77 C78 108.8(4) . . ?
 C77 C78 H78A 109.5 . . ?
 C77 C78 H78B 109.5 . . ?
 C77 C78 H78C 109.4 . . ?
 H78A C78 H78B 109.5 . . ?
 H78A C78 H78C 109.5 . . ?
 H78B C78 H78C 109.5 . . ?
 C77 C79 H79A 109.5 . . ?
 C77 C79 H79B 109.5 . . ?
 C77 C79 H79C 109.4 . . ?
 H79A C79 H79B 109.5 . . ?
 H79A C79 H79C 109.5 . . ?
 H79B C79 H79C 109.5 . . ?
 H80A C80 H80B 109.5 . . ?
 H80A C80 H80C 109.5 . . ?
 H80B C80 H80C 109.5 . . ?
 C81 C80 H80A 109.5 . . ?
 C81 C80 H80B 109.4 . . ?
 C81 C80 H80C 109.5 . . ?
 C6 C81 C67 108.5(5) . . ?
 C6 C81 C80 110.5(6) . . ?
 C6 C81 C82 109.7(6) . . ?
 C67 C81 C82 110.1(4) . . ?
 C80 C81 C67 112.5(4) . . ?
 C80 C81 C82 105.5(6) . . ?
 C81 C82 H82A 109.5 . . ?
 C81 C82 H82B 109.5 . . ?
 C81 C82 H82C 109.3 . . ?
 H82A C82 H82B 109.5 . . ?
 H82A C82 H82C 109.5 . . ?
 H82B C82 H82C 109.5 . . ?
 H84A C84 H84B 109.5 . . ?
 H84A C84 H84C 109.5 . . ?
 H84B C84 H84C 109.5 . . ?
 C85 C84 H84A 109.3 . . ?
 C85 C84 H84B 109.6 . . ?
 C85 C84 H84C 109.5 . . ?
 C86 C85 C84 102.7(5) . . ?
 C87 C85 C84 105.8(5) . . ?
 C87 C85 C86 114.9(5) . . ?
 C87 C85 C88 112.1(5) . . ?
 C88 C85 C84 107.4(4) . . ?
 C88 C85 C86 112.9(4) . . ?
 C85 C86 H86A 109.6 . . ?
 C85 C86 H86B 109.1 . . ?
 C85 C86 H86C 109.7 . . ?
 H86A C86 H86B 109.5 . . ?
 H86A C86 H86C 109.5 . . ?
 H86B C86 H86C 109.5 . . ?
 C85 C87 H87A 110.2 . . ?
 C85 C87 H87B 108.7 . . ?
 C85 C87 H87C 109.5 . . ?
 H87A C87 H87B 109.5 . . ?
 H87A C87 H87C 109.5 . . ?
 H87B C87 H87C 109.5 . . ?
 C89 C88 C85 119.1(4) . . ?
 C89 C88 C93 117.9(4) . . ?
 C93 C88 C85 123.0(4) . . ?
 C88 C89 H89 117.7 . . ?
 C88 C89 C90 124.6(4) . . ?
 C90 C89 H89 117.7 . . ?
 C89 C90 B2 129.5(4) . . ?
 C91 C90 C89 114.5(4) . . ?
 C91 C90 B2 116.0(4) . . ?
 N5 C91 C90 126.1(4) . . ?
 N5 C91 C92 110.6(4) . . ?
 C90 C91 C92 123.3(4) . . ?
 C91 C92 C94 106.3(4) . . ?
 C93 C92 C91 119.9(4) . . ?
 C93 C92 C94 133.8(4) . . ?
 C88 C93 H93 120.1 . . ?
 C92 C93 C88 119.8(4) . . ?
 C92 C93 H93 120.1 . . ?
 C95 C94 C92 108.0(4) . . ?
 C99 C94 C92 131.2(4) . . ?
 C99 C94 C95 120.8(4) . . ?
 C94 C95 N5 107.7(4) . . ?
 C96 C95 N5 133.2(4) . . ?
 C96 C95 C94 119.0(4) . . ?
 C95 C96 H96 120.6 . . ?
 C97 C96 C95 118.8(5) . . ?
 C97 C96 H96 120.7 . . ?
 C96 C97 H97 117.9 . . ?
 C96 C97 C98 124.2(5) . . ?
 C98 C97 H97 117.9 . . ?
 C97 C98 C101 121.2(5) . . ?
 C99 C98 C97 117.0(4) . . ?
 C99 C98 C101 121.8(5) . . ?
 C94 C99 H99 119.9 . . ?
 C98 C99 C94 120.2(4) . . ?
 C98 C99 H99 119.9 . . ?
 H10A C100 H10B 109.5 . . ?
 H10A C100 H10C 109.5 . . ?
 H10B C100 H10C 109.5 . . ?
 C101 C100 H10A 109.5 . . ?
 C101 C100 H10B 109.5 . . ?
 C101 C100 H10C 109.4 . . ?
 C98 C101 C102 109.8(5) . . ?
 C98 C101 C103 112.0(4) . . ?
 C100 C101 C98 109.0(5) . . ?
 C100 C101 C102 109.9(7) . . ?
 C100 C101 C103 108.7(6) . . ?
 C103 C101 C102 107.4(5) . . ?
 C101 C102 H10D 109.6 . . ?
 C101 C102 H10E 109.5 . . ?
 C101 C102 H10F 109.3 . . ?
 H10D C102 H10E 109.5 . . ?
 H10D C102 H10F 109.5 . . ?
 H10E C102 H10F 109.5 . . ?
 C101 C103 H10G 109.5 . . ?
 C101 C103 H10H 109.4 . . ?
 C101 C103 H10I 109.5 . . ?
 H10G C103 H10H 109.5 . . ?
 H10G C103 H10I 109.5 . . ?
 H10H C103 H10I 109.5 . . ?
 C105 C104 C109 117.1(4) . . ?
 C105 C104 B2 121.2(4) . . ?
 C109 C104 B2 121.6(4) . . ?
 N5 C105 C104 118.1(4) . . ?
 C106 C105 N5 120.9(4) . . ?
 C106 C105 C104 120.9(4) . . ?
 C105 C106 H106 120.5 . . ?
 C107 C106 C105 119.0(5) . . ?
 C107 C106 H106 120.6 . . ?
 C106 C107 N7 118.1(4) . . ?
 C106 C107 C108 123.3(5) . . ?
 C108 C107 N7 118.5(4) . . ?
 C107 C108 H108 120.9 . . ?
 C107 C108 C109 118.2(4) . . ?
 C109 C108 H108 120.9 . . ?
 N4 C109 C104 117.9(4) . . ?
 C108 C109 N4 120.7(4) . . ?
 C108 C109 C104 121.3(4) . . ?
 N7 C110 C111 119.2(4) . . ?
 N7 C110 C115 123.1(4) . . ?
 C115 C110 C111 117.7(4) . . ?
 C110 C111 H111 119.5 . . ?
 C112 C111 C110 121.1(5) . . ?
 C112 C111 H111 119.4 . . ?
 C111 C112 H112 119.6 . . ?
 C111 C112 C113 120.8(6) . . ?
 C113 C112 H112 119.6 . . ?
 C112 C113 H113 120.5 . . ?
 C114 C113 C112 119.0(5) . . ?
 C114 C113 H113 120.5 . . ?
 C113 C114 H114 118.9 . . ?
 C113 C114 C115 122.1(5) . . ?
 C115 C114 H114 118.9 . . ?
 C110 C115 P2 123.5(4) . . ?
 C110 C115 C114 119.2(5) . . ?
 C114 C115 P2 117.2(4) . . ?
 C117 C116 N7 118.7(4) . . ?
 C117 C116 C121 118.4(4) . . ?
 C121 C116 N7 122.9(4) . . ?
 C116 C117 H117 119.5 . . ?
 C118 C117 C116 121.0(4) . . ?
 C118 C117 H117 119.6 . . ?
 C117 C118 H118 119.7 . . ?
 C117 C118 C119 120.5(5) . . ?
 C119 C118 H118 119.8 . . ?
 C118 C119 H119 120.6 . . ?
 C120 C119 C118 118.7(5) . . ?
 C120 C119 H119 120.6 . . ?
 C119 C120 H120 119.2 . . ?
 C119 C120 C121 121.6(5) . . ?
 C121 C120 H120 119.3 . . ?
 C116 C121 P2 123.1(4) . . ?
 C120 C121 P2 117.1(4) . . ?
 C120 C121 C116 119.8(5) . . ?
 C123 C122 H122 121.1 . . ?
 C127 C122 H122 117.1 . . ?
 C127 C122 C123 121.7(8) . . ?
 C122 C123 H123 120.6 . . ?
 C124 C123 C122 114.0(7) . . ?
 C124 C123 H123 125.4 . . ?
 C123 C124 H124 117.1 . . ?
 C125 C124 C123 125.4(8) . . ?
 C125 C124 H124 117.5 . . ?
 C124 C125 H125 118.7 . . ?
 C124 C125 C126 119.4(8) . . ?
 C126 C125 H125 121.9 . . ?
 C125 C126 H126 122.0 . . ?
 C127 C126 C125 112.6(7) . . ?
 C127 C126 H126 125.4 . . ?
 C122 C127 P2 116.8(6) . . ?
 C122 C127 C126 126.8(8) . . ?
 C126 C127 P2 116.0(5) . . ?
 C65 B2 C104 115.9(4) . . ?
 C90 B2 C65 128.0(4) . . ?
 C90 B2 C104 116.1(4) . . ?

loop_
  _geom_torsion_atom_site_label_1
  _geom_torsion_atom_site_label_2
  _geom_torsion_atom_site_label_3
  _geom_torsion_atom_site_label_4
  _geom_torsion
  _geom_torsion_site_symmetry_1
  _geom_torsion_site_symmetry_2
  _geom_torsion_site_symmetry_3
  _geom_torsion_site_symmetry_4
  _geom_torsion_publ_flag
 S1 P1 C51 C46 124.7(3) . . . . ?
 S1 P1 C51 C50 -52.7(4) . . . . ?
 S1 P1 C57 C52 -122.7(3) . . . . ?
 S1 P1 C57 C56 53.7(4) . . . . ?
 S1 P1 C58 C59 23.9(7) . . . . ?
 S1 P1 C58 C63 -161.7(5) . . . . ?
 P1 C58 C59 C60 178.0(5) . . . . ?
 P1 C58 C63 C62 177.9(6) . . . . ?
 N1 C7 C8 C5 -2.4(5) . . . . ?
 N1 C7 C8 C9 177.1(4) . . . . ?
 N1 C7 C12 C11 -177.3(5) . . . . ?
 N1 C37 C38 C39 -178.9(4) . . . . ?
 N2 C27 C28 C29 -178.3(5) . . . . ?
 N3 C39 C40 C41 -177.6(4) . . . . ?
 N3 C46 C47 C48 -178.7(4) . . . . ?
 N3 C46 C51 P1 1.4(6) . . . . ?
 N3 C46 C51 C50 178.8(4) . . . . ?
 N3 C52 C53 C54 -179.1(4) . . . . ?
 N3 C52 C57 P1 -4.7(6) . . . . ?
 N3 C52 C57 C56 179.1(4) . . . . ?
 C1 C2 C3 C4 -3.1(7) . . . . ?
 C1 C2 C3 C43 174.8(5) . . . . ?
 C2 C1 C64 N1 -170.7(4) . . . . ?
 C2 C1 C64 C5 4.9(7) . . . . ?
 C2 C1 B1 C17 -6.1(8) . . . . ?
 C2 C1 B1 C36 168.6(4) . . . . ?
 C2 C3 C4 C5 4.1(7) . . . . ?
 C2 C3 C43 C42 -2.2(7) . . . . ?
 C2 C3 C43 C44 -120.9(5) . . . . ?
 C2 C3 C43 C45 120.1(5) . . . . ?
 C3 C4 C5 C8 173.6(5) . . . . ?
 C3 C4 C5 C64 -0.7(7) . . . . ?
 C4 C3 C43 C42 175.7(5) . . . . ?
 C4 C3 C43 C44 57.0(6) . . . . ?
 C4 C3 C43 C45 -62.0(6) . . . . ?
 C4 C5 C8 C7 -171.1(5) . . . . ?
 C4 C5 C8 C9 9.5(10) . . . . ?
 C4 C5 C64 N1 172.1(4) . . . . ?
 C4 C5 C64 C1 -4.1(7) . . . . ?
 C5 C8 C9 C10 -179.7(5) . . . . ?
 C7 N1 C37 C36 175.1(4) . . . . ?
 C7 N1 C37 C38 -7.2(7) . . . . ?
 C7 N1 C64 C1 178.3(4) . . . . ?
 C7 N1 C64 C5 2.1(5) . . . . ?
 C7 C8 C9 C10 0.9(8) . . . . ?
 C8 C5 C64 N1 -3.6(5) . . . . ?
 C8 C5 C64 C1 -179.8(4) . . . . ?
 C8 C7 C12 C11 -0.6(7) . . . . ?
 C8 C9 C10 C11 -0.4(8) . . . . ?
 C8 C9 C10 C14 179.8(5) . . . . ?
 C9 C10 C11 C12 -0.7(8) . . . . ?
 C9 C10 C14 C13 136.6(5) . . . . ?
 C9 C10 C14 C15 -103.3(6) . . . . ?
 C9 C10 C14 C16 18.1(7) . . . . ?
 C10 C11 C12 C7 1.1(8) . . . . ?
 C11 C10 C14 C13 -43.2(7) . . . . ?
 C11 C10 C14 C15 76.9(6) . . . . ?
 C11 C10 C14 C16 -161.8(5) . . . . ?
 C12 C7 C8 C5 -179.9(4) . . . . ?
 C12 C7 C8 C9 -0.4(7) . . . . ?
 C14 C10 C11 C12 179.2(5) . . . . ?
 C17 C18 C19 C21 -177.5(4) . . . . ?
 C17 C18 C19 C23 1.8(7) . . . . ?
 C18 C17 C25 N2 177.5(4) . . . . ?
 C18 C17 C25 C24 0.6(6) . . . . ?
 C18 C17 B1 C1 0.5(8) . . . . ?
 C18 C17 B1 C36 -174.3(4) . . . . ?
 C18 C19 C21 C02R 126.6(5) . . . . ?
 C18 C19 C21 C20 6.2(6) . . . . ?
 C18 C19 C21 C22 -114.3(5) . . . . ?
 C18 C19 C23 C24 -1.5(7) . . . . ?
 C19 C23 C24 C25 0.9(7) . . . . ?
 C19 C23 C24 C26 -177.2(5) . . . . ?
 C21 C19 C23 C24 177.7(4) . . . . ?
 C23 C19 C21 C02R -52.7(5) . . . . ?
 C23 C19 C21 C20 -173.1(4) . . . . ?
 C23 C19 C21 C22 66.4(5) . . . . ?
 C23 C24 C25 N2 -177.7(4) . . . . ?
 C23 C24 C25 C17 -0.4(7) . . . . ?
 C23 C24 C26 C27 179.9(5) . . . . ?
 C23 C24 C26 C31 0.5(9) . . . . ?
 C24 C26 C27 N2 -3.5(5) . . . . ?
 C24 C26 C27 C28 174.5(4) . . . . ?
 C24 C26 C31 C30 -178.5(5) . . . . ?
 C25 N2 C27 C26 4.0(5) . . . . ?
 C25 N2 C27 C28 -173.6(5) . . . . ?
 C25 N2 C41 C36 13.0(6) . . . . ?
 C25 N2 C41 C40 -164.8(4) . . . . ?
 C25 C17 C18 C19 -1.3(7) . . . . ?
 C25 C17 B1 C1 175.8(4) . . . . ?
 C25 C17 B1 C36 1.0(6) . . . . ?
 C25 C24 C26 C27 1.7(5) . . . . ?
 C25 C24 C26 C31 -177.8(5) . . . . ?
 C26 C24 C25 N2 0.8(5) . . . . ?
 C26 C24 C25 C17 178.1(4) . . . . ?
 C26 C27 C28 C29 4.3(7) . . . . ?
 C27 N2 C25 C17 179.8(4) . . . . ?
 C27 N2 C25 C24 -3.0(5) . . . . ?
 C27 N2 C41 C36 -177.8(4) . . . . ?
 C27 N2 C41 C40 4.5(7) . . . . ?
 C27 C26 C31 C30 2.0(7) . . . . ?
 C27 C28 C29 C30 1.2(8) . . . . ?
 C28 C29 C30 C31 -5.0(8) . . . . ?
 C28 C29 C30 C33 172.2(5) . . . . ?
 C29 C30 C31 C26 3.3(7) . . . . ?
 C29 C30 C33 C32 178.4(5) . . . . ?
 C29 C30 C33 C34 -63.9(6) . . . . ?
 C29 C30 C33 C35 56.9(6) . . . . ?
 C31 C26 C27 N2 176.0(4) . . . . ?
 C31 C26 C27 C28 -6.0(7) . . . . ?
 C31 C30 C33 C32 -4.6(8) . . . . ?
 C31 C30 C33 C34 113.1(5) . . . . ?
 C31 C30 C33 C35 -126.1(5) . . . . ?
 C33 C30 C31 C26 -173.9(5) . . . . ?
 C36 C37 C38 C39 -1.3(8) . . . . ?
 C37 N1 C7 C8 173.5(4) . . . . ?
 C37 N1 C7 C12 -9.6(8) . . . . ?
 C37 N1 C64 C1 4.4(7) . . . . ?
 C37 N1 C64 C5 -171.8(4) . . . . ?
 C37 C36 C41 N2 177.5(4) . . . . ?
 C37 C36 C41 C40 -4.7(6) . . . . ?
 C37 C36 B1 C1 -0.3(6) . . . . ?
 C37 C36 B1 C17 175.2(4) . . . . ?
 C37 C38 C39 N3 177.5(4) . . . . ?
 C37 C38 C39 C40 -2.2(8) . . . . ?
 C38 C39 C40 C41 2.1(7) . . . . ?
 C39 N3 C46 C47 -3.1(6) . . . . ?
 C39 N3 C46 C51 178.6(4) . . . . ?
 C39 N3 C52 C53 2.9(6) . . . . ?
 C39 N3 C52 C57 -176.9(4) . . . . ?
 C39 C40 C41 N2 179.2(4) . . . . ?
 C39 C40 C41 C36 1.5(7) . . . . ?
 C41 N2 C25 C17 -8.8(7) . . . . ?
 C41 N2 C25 C24 168.4(4) . . . . ?
 C41 N2 C27 C26 -166.4(4) . . . . ?
 C41 N2 C27 C28 16.0(8) . . . . ?
 C41 C36 C37 N1 -177.8(4) . . . . ?
 C41 C36 C37 C38 4.6(7) . . . . ?
 C41 C36 B1 C1 -172.0(4) . . . . ?
 C41 C36 B1 C17 3.6(6) . . . . ?
 C43 C3 C4 C5 -173.8(5) . . . . ?
 C46 N3 C39 C38 -88.7(5) . . . . ?
 C46 N3 C39 C40 91.0(5) . . . . ?
 C46 N3 C52 C53 -173.9(4) . . . . ?
 C46 N3 C52 C57 6.4(6) . . . . ?
 C46 C47 C48 C49 -0.2(7) . . . . ?
 C47 C46 C51 P1 -176.9(3) . . . . ?
 C47 C46 C51 C50 0.5(6) . . . . ?
 C47 C48 C49 C50 0.6(7) . . . . ?
 C48 C49 C50 C51 -0.5(7) . . . . ?
 C49 C50 C51 P1 177.5(4) . . . . ?
 C49 C50 C51 C46 0.0(7) . . . . ?
 C51 P1 C57 C52 1.6(4) . . . . ?
 C51 P1 C57 C56 177.9(3) . . . . ?
 C51 P1 C58 C59 -101.8(6) . . . . ?
 C51 P1 C58 C63 72.5(7) . . . . ?
 C51 C46 C47 C48 -0.4(6) . . . . ?
 C52 N3 C39 C38 94.3(5) . . . . ?
 C52 N3 C39 C40 -86.0(5) . . . . ?
 C52 N3 C46 C47 173.6(4) . . . . ?
 C52 N3 C46 C51 -4.6(6) . . . . ?
 C52 C53 C54 C55 0.3(7) . . . . ?
 C53 C52 C57 P1 175.6(3) . . . . ?
 C53 C52 C57 C56 -0.6(6) . . . . ?
 C53 C54 C55 C56 -1.2(7) . . . . ?
 C54 C55 C56 C57 1.2(7) . . . . ?
 C55 C56 C57 P1 -176.8(4) . . . . ?
 C55 C56 C57 C52 -0.3(7) . . . . ?
 C57 P1 C51 C46 0.0(4) . . . . ?
 C57 P1 C51 C50 -177.4(4) . . . . ?
 C57 P1 C58 C59 150.8(5) . . . . ?
 C57 P1 C58 C63 -34.9(7) . . . . ?
 C57 C52 C53 C54 0.6(6) . . . . ?
 C58 P1 C51 C46 -110.9(4) . . . . ?
 C58 P1 C51 C50 71.7(4) . . . . ?
 C58 P1 C57 C52 112.2(4) . . . . ?
 C58 P1 C57 C56 -71.5(4) . . . . ?
 C58 C59 C60 C61 6.0(11) . . . . ?
 C59 C58 C63 C62 -7.9(11) . . . . ?
 C59 C60 C61 C62 -11.8(13) . . . . ?
 C60 C61 C62 C63 7.7(12) . . . . ?
 C61 C62 C63 C58 2.4(11) . . . . ?
 C63 C58 C59 C60 3.7(11) . . . . ?
 C64 N1 C7 C8 0.2(5) . . . . ?
 C64 N1 C7 C12 177.2(5) . . . . ?
 C64 N1 C37 C36 -12.5(6) . . . . ?
 C64 N1 C37 C38 165.1(5) . . . . ?
 C64 C1 C2 C3 -1.3(7) . . . . ?
 C64 C1 B1 C17 177.7(4) . . . . ?
 C64 C1 B1 C36 -7.5(6) . . . . ?
 C64 C5 C8 C7 3.7(5) . . . . ?
 C64 C5 C8 C9 -175.7(5) . . . . ?
 B1 C1 C2 C3 -177.5(5) . . . . ?
 B1 C1 C64 N1 6.0(7) . . . . ?
 B1 C1 C64 C5 -178.3(4) . . . . ?
 B1 C17 C18 C19 174.1(4) . . . . ?
 B1 C17 C25 N2 1.5(7) . . . . ?
 B1 C17 C25 C24 -175.4(4) . . . . ?
 B1 C36 C37 N1 10.2(6) . . . . ?
 B1 C36 C37 C38 -167.5(5) . . . . ?
 B1 C36 C41 N2 -10.4(6) . . . . ?
 B1 C36 C41 C40 167.3(4) . . . . ?
 S2 P2 C115 C110 -118.8(4) . . . . ?
 S2 P2 C115 C114 62.2(4) . . . . ?
 S2 P2 C121 C116 118.6(4) . . . . ?
 S2 P2 C121 C120 -59.2(4) . . . . ?
 S2 P2 C127 C122 17.6(8) . . . . ?
 S2 P2 C127 C126 -155.7(6) . . . . ?
 N4 C00M C65 C66 -175.2(4) . . . . ?
 N4 C00M C65 B2 6.1(7) . . . . ?
 N4 C00M C69 C68 175.5(4) . . . . ?
 N4 C00M C69 C71 -1.1(5) . . . . ?
 N4 C70 C71 C69 0.6(5) . . . . ?
 N4 C70 C71 C72 -177.8(4) . . . . ?
 N4 C70 C75 C74 176.5(5) . . . . ?
 N5 C91 C92 C93 -177.3(4) . . . . ?
 N5 C91 C92 C94 0.6(5) . . . . ?
 N5 C95 C96 C97 178.1(6) . . . . ?
 N5 C105 C106 C107 178.8(5) . . . . ?
 N7 C107 C108 C109 177.9(4) . . . . ?
 N7 C110 C111 C112 -179.1(5) . . . . ?
 N7 C110 C115 P2 0.3(7) . . . . ?
 N7 C110 C115 C114 179.3(5) . . . . ?
 N7 C116 C117 C118 -177.3(4) . . . . ?
 N7 C116 C121 P2 0.2(7) . . . . ?
 N7 C116 C121 C120 177.9(4) . . . . ?
 C00M N4 C70 C71 -1.2(5) . . . . ?
 C00M N4 C70 C75 178.7(5) . . . . ?
 C00M N4 C109 C104 -11.2(6) . . . . ?
 C00M N4 C109 C108 166.9(4) . . . . ?
 C00M C65 C66 C67 -1.3(7) . . . . ?
 C00M C65 B2 C90 174.7(4) . . . . ?
 C00M C65 B2 C104 -8.0(6) . . . . ?
 C00M C69 C71 C70 0.3(5) . . . . ?
 C00M C69 C71 C72 178.4(5) . . . . ?
 C65 C00M C69 C68 -3.8(7) . . . . ?
 C65 C00M C69 C71 179.6(4) . . . . ?
 C65 C66 C67 C68 -1.4(7) . . . . ?
 C65 C66 C67 C81 178.9(5) . . . . ?
 C66 C65 B2 C90 -3.7(8) . . . . ?
 C66 C65 B2 C104 173.6(5) . . . . ?
 C66 C67 C68 C69 1.7(7) . . . . ?
 C66 C67 C81 C6 107.0(7) . . . . ?
 C66 C67 C81 C80 -15.6(8) . . . . ?
 C66 C67 C81 C82 -132.9(5) . . . . ?
 C67 C68 C69 C00M 0.8(7) . . . . ?
 C67 C68 C69 C71 176.2(5) . . . . ?
 C68 C67 C81 C6 -72.7(7) . . . . ?
 C68 C67 C81 C80 164.8(6) . . . . ?
 C68 C67 C81 C82 47.4(7) . . . . ?
 C68 C69 C71 C70 -175.6(5) . . . . ?
 C68 C69 C71 C72 2.5(9) . . . . ?
 C69 C00M C65 C66 4.0(7) . . . . ?
 C69 C00M C65 B2 -174.7(4) . . . . ?
 C69 C71 C72 C73 -176.1(4) . . . . ?
 C70 N4 C00M C65 -179.3(4) . . . . ?
 C70 N4 C00M C69 1.4(5) . . . . ?
 C70 N4 C109 C104 172.8(4) . . . . ?
 C70 N4 C109 C108 -9.1(7) . . . . ?
 C70 C71 C72 C73 1.8(7) . . . . ?
 C71 C70 C75 C74 -3.7(7) . . . . ?
 C71 C72 C73 C74 -4.2(6) . . . . ?
 C71 C72 C73 C77 175.1(4) . . . . ?
 C72 C73 C74 C75 2.8(7) . . . . ?
 C72 C73 C77 C76 -177.1(4) . . . . ?
 C72 C73 C77 C78 -57.8(5) . . . . ?
 C72 C73 C77 C79 61.0(5) . . . . ?
 C73 C74 C75 C70 1.1(7) . . . . ?
 C74 C73 C77 C76 2.2(6) . . . . ?
 C74 C73 C77 C78 121.5(5) . . . . ?
 C74 C73 C77 C79 -119.7(5) . . . . ?
 C75 C70 C71 C69 -179.3(4) . . . . ?
 C75 C70 C71 C72 2.3(7) . . . . ?
 C77 C73 C74 C75 -176.5(4) . . . . ?
 C81 C67 C68 C69 -178.6(4) . . . . ?
 C84 C85 C88 C89 53.2(6) . . . . ?
 C84 C85 C88 C93 -124.6(5) . . . . ?
 C85 C88 C89 C90 -176.5(5) . . . . ?
 C85 C88 C93 C92 177.8(5) . . . . ?
 C86 C85 C88 C89 165.7(5) . . . . ?
 C86 C85 C88 C93 -12.1(8) . . . . ?
 C87 C85 C88 C89 -62.6(7) . . . . ?
 C87 C85 C88 C93 119.6(6) . . . . ?
 C88 C89 C90 C91 -1.0(7) . . . . ?
 C88 C89 C90 B2 177.6(5) . . . . ?
 C89 C88 C93 C92 0.0(7) . . . . ?
 C89 C90 C91 N5 178.5(4) . . . . ?
 C89 C90 C91 C92 -0.7(7) . . . . ?
 C89 C90 B2 C65 -1.0(8) . . . . ?
 C89 C90 B2 C104 -178.3(4) . . . . ?
 C90 C91 C92 C93 2.0(7) . . . . ?
 C90 C91 C92 C94 179.9(4) . . . . ?
 C91 N5 C95 C94 0.2(5) . . . . ?
 C91 N5 C95 C96 -176.4(6) . . . . ?
 C91 N5 C105 C104 7.4(6) . . . . ?
 C91 N5 C105 C106 -170.8(5) . . . . ?
 C91 C90 B2 C65 177.5(4) . . . . ?
 C91 C90 B2 C104 0.2(6) . . . . ?
 C91 C92 C93 C88 -1.6(7) . . . . ?
 C91 C92 C94 C95 -0.4(5) . . . . ?
 C91 C92 C94 C99 178.2(5) . . . . ?
 C92 C94 C95 N5 0.1(5) . . . . ?
 C92 C94 C95 C96 177.3(5) . . . . ?
 C92 C94 C99 C98 -178.3(5) . . . . ?
 C93 C88 C89 C90 1.4(7) . . . . ?
 C93 C92 C94 C95 177.0(5) . . . . ?
 C93 C92 C94 C99 -4.4(9) . . . . ?
 C94 C92 C93 C88 -178.7(5) . . . . ?
 C94 C95 C96 C97 1.8(9) . . . . ?
 C95 N5 C91 C90 -179.8(4) . . . . ?
 C95 N5 C91 C92 -0.5(5) . . . . ?
 C95 N5 C105 C104 -177.4(4) . . . . ?
 C95 N5 C105 C106 4.3(8) . . . . ?
 C95 C94 C99 C98 0.2(8) . . . . ?
 C95 C96 C97 C98 -0.8(10) . . . . ?
 C96 C97 C98 C99 -0.5(10) . . . . ?
 C96 C97 C98 C101 178.4(6) . . . . ?
 C97 C98 C99 C94 0.8(8) . . . . ?
 C97 C98 C101 C100 -73.6(8) . . . . ?
 C97 C98 C101 C102 46.8(9) . . . . ?
 C97 C98 C101 C103 166.1(6) . . . . ?
 C99 C94 C95 N5 -178.7(4) . . . . ?
 C99 C94 C95 C96 -1.5(8) . . . . ?
 C99 C98 C101 C100 105.3(7) . . . . ?
 C99 C98 C101 C102 -134.3(7) . . . . ?
 C99 C98 C101 C103 -15.0(8) . . . . ?
 C101 C98 C99 C94 -178.1(5) . . . . ?
 C104 C105 C106 C107 0.6(8) . . . . ?
 C105 N5 C91 C90 -3.7(7) . . . . ?
 C105 N5 C91 C92 175.6(4) . . . . ?
 C105 N5 C95 C94 -175.5(5) . . . . ?
 C105 N5 C95 C96 7.9(9) . . . . ?
 C105 C104 C109 N4 -176.2(4) . . . . ?
 C105 C104 C109 C108 5.6(6) . . . . ?
 C105 C104 B2 C65 -174.0(4) . . . . ?
 C105 C104 B2 C90 3.6(6) . . . . ?
 C105 C106 C107 N7 -176.8(5) . . . . ?
 C105 C106 C107 C108 2.4(8) . . . . ?
 C106 C107 C108 C109 -1.2(7) . . . . ?
 C107 N7 C110 C111 3.8(6) . . . . ?
 C107 N7 C110 C115 -176.9(4) . . . . ?
 C107 N7 C116 C117 -3.1(6) . . . . ?
 C107 N7 C116 C121 176.6(4) . . . . ?
 C107 C108 C109 N4 179.0(4) . . . . ?
 C107 C108 C109 C104 -3.0(7) . . . . ?
 C109 N4 C00M C65 3.9(7) . . . . ?
 C109 N4 C00M C69 -175.4(4) . . . . ?
 C109 N4 C70 C71 175.2(4) . . . . ?
 C109 N4 C70 C75 -4.9(8) . . . . ?
 C109 C104 C105 N5 177.4(4) . . . . ?
 C109 C104 C105 C106 -4.4(7) . . . . ?
 C109 C104 B2 C65 1.0(6) . . . . ?
 C109 C104 B2 C90 178.7(4) . . . . ?
 C110 N7 C107 C106 81.9(6) . . . . ?
 C110 N7 C107 C108 -97.2(5) . . . . ?
 C110 N7 C116 C117 -175.0(4) . . . . ?
 C110 N7 C116 C121 4.7(7) . . . . ?
 C110 C111 C112 C113 -0.5(10) . . . . ?
 C111 C110 C115 P2 179.6(4) . . . . ?
 C111 C110 C115 C114 -1.4(7) . . . . ?
 C111 C112 C113 C114 -0.7(10) . . . . ?
 C112 C113 C114 C115 0.8(10) . . . . ?
 C113 C114 C115 P2 179.3(5) . . . . ?
 C113 C114 C115 C110 0.3(9) . . . . ?
 C115 P2 C121 C116 -3.5(5) . . . . ?
 C115 P2 C121 C120 178.7(4) . . . . ?
 C115 P2 C127 C122 141.7(7) . . . . ?
 C115 P2 C127 C126 -31.7(7) . . . . ?
 C115 C110 C111 C112 1.6(8) . . . . ?
 C116 N7 C107 C106 -90.6(5) . . . . ?
 C116 N7 C107 C108 90.2(5) . . . . ?
 C116 N7 C110 C111 175.8(4) . . . . ?
 C116 N7 C110 C115 -4.9(7) . . . . ?
 C116 C117 C118 C119 -1.7(7) . . . . ?
 C117 C116 C121 P2 179.9(4) . . . . ?
 C117 C116 C121 C120 -2.4(7) . . . . ?
 C117 C118 C119 C120 -0.3(7) . . . . ?
 C118 C119 C120 C121 0.9(7) . . . . ?
 C119 C120 C121 P2 178.3(4) . . . . ?
 C119 C120 C121 C116 0.5(7) . . . . ?
 C121 P2 C115 C110 3.3(5) . . . . ?
 C121 P2 C115 C114 -175.7(4) . . . . ?
 C121 P2 C127 C122 -108.3(7) . . . . ?
 C121 P2 C127 C126 78.3(7) . . . . ?
 C121 C116 C117 C118 3.1(7) . . . . ?
 C122 C123 C124 C125 -2.0(13) . . . . ?
 C123 C122 C127 P2 -174.7(7) . . . . ?
 C123 C122 C127 C126 -2.2(15) . . . . ?
 C123 C124 C125 C126 0.4(14) . . . . ?
 C124 C125 C126 C127 0.5(12) . . . . ?
 C125 C126 C127 P2 173.0(6) . . . . ?
 C125 C126 C127 C122 0.4(13) . . . . ?
 C127 P2 C115 C110 118.7(5) . . . . ?
 C127 P2 C115 C114 -60.3(5) . . . . ?
 C127 P2 C121 C116 -116.7(5) . . . . ?
 C127 P2 C121 C120 65.5(5) . . . . ?
 C127 C122 C123 C124 2.8(13) . . . . ?
 B2 C65 C66 C67 177.1(5) . . . . ?
 B2 C90 C91 N5 -0.3(7) . . . . ?
 B2 C90 C91 C92 -179.5(4) . . . . ?
 B2 C104 C105 N5 -7.4(6) . . . . ?
 B2 C104 C105 C106 170.9(5) . . . . ?
 B2 C104 C109 N4 8.5(6) . . . . ?
 B2 C104 C109 C108 -169.6(4) . . . . ?

_smtbx_masks_special_details       ?
loop_
  _smtbx_masks_void_nr
  _smtbx_masks_void_average_x
  _smtbx_masks_void_average_y
  _smtbx_masks_void_average_z
  _smtbx_masks_void_volume
  _smtbx_masks_void_count_electrons
  _smtbx_masks_void_content
 1 0.000 0.000 0.500 198.8 60.7 ?
 2 0.023 0.358 0.749 307.5 103.7 ?
 3 -0.023 0.642 0.251 307.5 103.2 ?
 4 0.119 0.084 0.839 12.8 0.0 ?
 5 0.477 0.858 0.751 307.5 103.2 ?
 6 0.523 0.142 0.249 307.5 103.4 ?
 7 0.500 0.500 0.000 198.8 60.7 ?
 8 0.381 0.584 0.661 12.8 0.0 ?
 9 0.619 0.416 0.339 12.8 0.0 ?
 10 0.881 0.916 0.161 12.8 0.0 ?

_smtbx_masks_void_probe_radius     1.2
_smtbx_masks_void_truncation_radius  1.2
_shelx_res_file
;
TITL nps-2_a.res in P2(1)/n
    nps-2.res
    created by SHELXL-2018/3 at 20:19:10 on 28-Jul-2023
REM Old TITL nps-2_a.res in P2(1)/n
REM SHELXT solution in P2(1)/n: R1 0.220, Rweak 0.031, Alpha 0.068
REM <I/s> 4.454 for 522 systematic absences, Orientation as input
REM Formula found by SHELXT: C134 O2 N10 P2 Cl3
CELL 1.54184 18.8852 25.2745 24.1828 90 105.465 90
ZERR 8 0.0001 0.0002 0.0002 0 0.001 0
LATT 1
SYMM 0.5-X,0.5+Y,0.5-Z
SFAC C H B N P S
UNIT 512 488 8 24 8 8
ISOR 0.0005 0.001 C127
RIGU 0.001 0.005 C122 C123 C124 C125 C126 C127
DFIX 1.38 0.01 C127 C122 C127 C126 C126 C125 C125 C124 C124 C123 C123 C122
RIGU 0.001 0.004 C123 S2 P2 C115 C121 C127 C110 C114 C116 C120 C122 C126 N7 =
 C111 C113 C117 C119 C125 C107 C112 C118 C124 C106 C108 C105 C109 N5 C104 N4 =
 C91 C95 B2 C00M C70 C90 C92 C94 C96 C65 C69 C71 C75 C89 C93 C99 C97 C66 C68 =
 C72 C74 C88 C98 C67 C73 C85 C101 C81 C77 C84 C86 C87 C100 C102 C103 C6 C80 =
 C82 C76 C78 C79
RIGU 0.001 0.005 C123 S2 P2 C115 C121 C127 C110 C114 C116 C120 C122 C126 N7 =
 C111 C113 C117 C119 C125 C107 C112 C118 C124 C106 C108 C105 C109 C104 N5 N4 =
 B2 C91 C95 C00M C70 C65 C90 C92 C94 C96 C69 C71 C75 C66 C89 C93 C99 C97 C68 =
 C72 C74 C67 C88 C98 C73 C81 C85 C101 C77 C6 C80 C82 C84 C86 C87 C100 C102 =
 C103 C76 C78 C79
RIGU 0.001 0.005 C21 S1 P1 C51 C57 C58 C46 C50 C52 C56 C59 C63 N3 C47 C49 =
 C53 C55 C60 C62 C39 C48 C54 C61 C38 C40 C37 C41 N1 C36 N2 C7 C64 B1 C25 C27 =
 C8 C12 C1 C5 C17 C24 C26 C28 C9 C11 C2 C4 C18 C23 C31 C29 C10 C3 C19 C30 =
 C14 C43 C33 C13 C15 C16 C42 C44 C45 C20 C02R C22 C32 C34 C35
SIMU 0.0006 0.0012 2 P2 C127
DELU 0.0006 0.0006 P2 C127
SIMU 0.0006 0.0012 2 C127 C126 C125 C124 C123 C122
SIMU 0.0005 0.001 2 C126 C127 C122 C123 C124 C125 P2 C121
RIGU 0.001 0.002 P2 C127 C126 C125 C124 C123 C122 C115
RIGU 0.001 0.004 P2
RIGU 0.001 0.005 P2
SIMU 0.003 0.006 2 C59 C58
RIGU 0.001 0.005 C61 C59 C60 C62 C63 C58 P1
RIGU 0.001 0.004 C101
EADP C59 C60 C58
RIGU 0.001 0.005 C85 C88
RIGU 0.001 0.005 C101 C98
RIGU 0.001 0.006 C100 S2 P2 C115 C121 C127 C110 C114 C116 C120 C122 C126 N7 =
 C111 C113 H114 C117 C119 H120 H122 C123 C125 H126 C107 H111 C112 H113 H117 =
 C118 H119 H123 C124 H125 C106 C108 H112 H118 H124 C105 H106 H108 C109 C104 =
 N5 N4 B2 C91 C95 C00M C70 C90 C65 C92 C94 C96 C69 C71 C75 C89 C66 C93 C99 =
 H96 C97 C68 C72 H75 C74 C88 H89 H66 C67 H93 C98 H99 H97 H68 H72 C73 H74 C85 =
 C81 C101 C77 C84 C86 C87 C80 C82 C6 C102 C103 C76 C78 C79 H84A H84B H84C =
 H86A H86B H86C H87A H87B H87C H80A H80B H80C H82A H82B H82C H6A H6B H6C =
 H10A H10B H10C H10D H10E H10F H10G H10H H10I H76A H76B H76C H78A H78B H78C =
 H79A H79B H79C
SIMU 0.0006 0.0012 2 P1 C58
DELU C58 P1
RIGU 0.001 0.003 C56 S1 P1 C51 C57 C58 C46 C50 C52 C59 C63 N3 C47 C49 H50 =
 C53 C55 H56 H59 C60 C62 H63 C39 H47 C48 H49 H53 C54 H55 H60 C61 H62 C38 C40 =
 H48 H54 H61 C37 H38 H40 C41 N1 C36 N2 C7 C64 B1 C25 C27 C8 C12 C1 C5 C17 =
 C24 C26 C28 C9 C11 H12 C2 C4 C18 C23 C31 H28 C29 H9 C10 H11 H2 C3 H4 H18 =
 C19 H23 C30 H31 H29 C14 C43 C21 C33 C13 C15 C16 C42 C44 C45 C20 C22 C02R =
 C32 C34 C35 H13A H13B H13C H15A H15B H15C H16A H16B H16C H42A H42B H42C =
 H44A H44B H44C H45A H45B H45C H20A H20B H20C H22A H22B H22C H02A H02B H02C =
 H32A H32B H32C H34A H34B H34C H35A H35B H35C
RIGU 0.001 0.003 C88 S2 P2 C115 C121 C127 C110 C114 C116 C120 C122 C126 =
 C111 N7 C113 H114 C117 C119 H120 H122 C123 C125 H126 H111 C112 C107 H113 =
 H117 C118 H119 H123 C124 H125 H112 C106 C108 H118 H124 C105 H106 H108 C109 =
 C104 N5 N4 B2 C91 C95 C00M C70 C90 C65 C92 C94 C96 C69 C71 C75 C89 C66 C93 =
 C99 H96 C97 C68 C72 H75 C74 H89 H66 C67 H93 C98 H99 H97 H68 H72 C73 H74 C85 =
 C81 C101 C77 C84 C86 C87 C80 C82 C6 C100 C102 C103 C76 C78 C79 H84A H84B =
 H84C H86A H86B H86C H87A H87B H87C H80A H80B H80C H82A H82B H82C H6A H6B =
 H6C H10A H10B H10C H10D H10E H10F H10G H10H H10I H76A H76B H76C H78A H78B =
 H78C H79A H79B H79C

L.S. 2
PLAN  10
TEMP -120
CONF
BOND
list 4
ABIN
MORE -1
BOND $H
fmap 2
acta
SHEL 999 0.84
OMIT 0 2 1
REM <olex2.extras>
REM <HklSrc "%.\\NPS-2.hkl">
REM </olex2.extras>

WGHT    0.085100   48.937599
FVAR       0.15699   0.65242   0.93971   0.85235
S1    6    0.588995    0.853826    0.370551    11.00000    0.02603    0.05917 =
         0.07683    0.01063    0.02183    0.00019
P1    5    0.502744    0.842289    0.399733    11.00000    0.02073    0.03821 =
         0.03193    0.00124    0.00011    0.00087
N1    4    0.082866    0.796299    0.346654    11.00000    0.01794    0.02384 =
         0.01810    0.00116    0.00200   -0.00069
N2    4    0.138812    0.797140    0.161943    11.00000    0.01786    0.02665 =
         0.01849    0.00076    0.00364    0.00182
N3    4    0.334672    0.821158    0.336575    11.00000    0.01711    0.02520 =
         0.01945    0.00082    0.00097    0.00174
C1    1   -0.025769    0.807143    0.262780    11.00000    0.02083    0.02555 =
         0.02096    0.00137    0.00233    0.00032
C2    1   -0.101859    0.819703    0.248843    11.00000    0.02062    0.02986 =
         0.01917    0.00261    0.00194    0.00072
AFIX  43
H2    2   -0.127116    0.824817    0.209623    11.00000   -1.20000
AFIX   0
C02R  1   -0.144860    0.878544   -0.018710    11.00000    0.02332    0.03732 =
         0.02444    0.00316    0.00392    0.00187
AFIX 137
H02A  2   -0.128017    0.908714    0.006872    11.00000   -1.50000
H02B  2   -0.193746    0.886142   -0.043901    11.00000   -1.50000
H02C  2   -0.110421    0.872377   -0.042015    11.00000   -1.50000
AFIX   0
C3    1   -0.141396    0.824914    0.289749    11.00000    0.02149    0.02628 =
         0.02252    0.00071    0.00477   -0.00176
C4    1   -0.105146    0.814801    0.347456    11.00000    0.02084    0.03402 =
         0.02172    0.00256    0.00661    0.00251
AFIX  43
H4    2   -0.131879    0.815854    0.375612    11.00000   -1.20000
AFIX   0
C5    1   -0.030842    0.803317    0.363656    11.00000    0.02109    0.02769 =
         0.02155    0.00203    0.00510    0.00239
C7    1    0.092847    0.792981    0.407098    11.00000    0.01930    0.02332 =
         0.01773    0.00118    0.00185   -0.00041
C8    1    0.022695    0.795874    0.417893    11.00000    0.02062    0.03228 =
         0.02224    0.00457    0.00439   -0.00058
C9    1    0.015410    0.791206    0.473201    11.00000    0.02102    0.04190 =
         0.02178    0.00449    0.00399   -0.00365
AFIX  43
H9    2   -0.032159    0.792743    0.479383    11.00000   -1.20000
AFIX   0
C10   1    0.076047    0.784347    0.519636    11.00000    0.02409    0.03888 =
         0.01985    0.00045    0.00333   -0.00001
C11   1    0.144587    0.782039    0.508006    11.00000    0.02270    0.04778 =
         0.01677    0.00092    0.00060    0.00100
AFIX  43
H11   2    0.186959    0.777723    0.539320    11.00000   -1.20000
AFIX   0
C12   1    0.154146    0.785724    0.452989    11.00000    0.01888    0.04264 =
         0.01920    0.00279    0.00212    0.00385
AFIX  43
H12   2    0.201773    0.783309    0.447034    11.00000   -1.20000
AFIX   0
C13   1    0.120430    0.734180    0.613478    11.00000    0.04092    0.06936 =
         0.02895    0.01243    0.00427    0.00636
AFIX 137
H13A  2    0.108482    0.701134    0.591794    11.00000   -1.50000
H13B  2    0.112822    0.729589    0.651724    11.00000   -1.50000
H13C  2    0.171882    0.743427    0.617180    11.00000   -1.50000
AFIX   0
C14   1    0.069763    0.779276    0.581291    11.00000    0.03148    0.05329 =
         0.02019    0.00202    0.00493   -0.00233
C15   1    0.092715    0.831395    0.611876    11.00000    0.06331    0.06810 =
         0.03159   -0.01294    0.01911   -0.01977
AFIX 137
H15A  2    0.142666    0.840277    0.610337    11.00000   -1.50000
H15B  2    0.091487    0.828249    0.652001    11.00000   -1.50000
H15C  2    0.058825    0.859344    0.593057    11.00000   -1.50000
AFIX   0
C16   1   -0.007891    0.765275    0.583019    11.00000    0.03731    0.05734 =
         0.01889    0.00266    0.01149   -0.00420
AFIX 137
H16A  2   -0.041293    0.794145    0.566074    11.00000   -1.50000
H16B  2   -0.009014    0.759955    0.622917    11.00000   -1.50000
H16C  2   -0.023434    0.732697    0.561178    11.00000   -1.50000
AFIX   0
C17   1    0.006287    0.804601    0.157029    11.00000    0.01836    0.02337 =
         0.02057    0.00071    0.00347   -0.00188
C18   1   -0.063215    0.812332    0.117408    11.00000    0.01733    0.02835 =
         0.01818   -0.00039    0.00438   -0.00238
AFIX  43
H18   2   -0.105352    0.813404    0.131788    11.00000   -1.20000
AFIX   0
C19   1   -0.073245    0.818446    0.058601    11.00000    0.01819    0.02559 =
         0.01767   -0.00064    0.00333   -0.00301
C20   1   -0.208608    0.837801    0.048635    11.00000    0.01873    0.06693 =
         0.02127    0.00316    0.00361    0.00639
AFIX 137
H20A  2   -0.213522    0.805933    0.070398    11.00000   -1.50000
H20B  2   -0.255482    0.845265    0.020525    11.00000   -1.50000
H20C  2   -0.195019    0.867829    0.074975    11.00000   -1.50000
AFIX   0
C21   1   -0.148617    0.828970    0.017237    11.00000    0.01869    0.03719 =
         0.01937    0.00093    0.00338    0.00012
C22   1   -0.170830    0.781706   -0.023214    11.00000    0.02604    0.04119 =
         0.02139   -0.00080   -0.00091   -0.00665
AFIX 137
H22A  2   -0.132814    0.775240   -0.043188    11.00000   -1.50000
H22B  2   -0.217603    0.789334   -0.051375    11.00000   -1.50000
H22C  2   -0.176299    0.750271   -0.000988    11.00000   -1.50000
AFIX   0
C23   1   -0.010957    0.815373    0.036702    11.00000    0.01939    0.02629 =
         0.01686   -0.00205    0.00421   -0.00367
AFIX  43
H23   2   -0.016456    0.818551   -0.003367    11.00000   -1.20000
AFIX   0
C24   1    0.057843    0.807741    0.073737    11.00000    0.01960    0.02102 =
         0.01980   -0.00321    0.00354   -0.00156
C25   1    0.064988    0.802420    0.132241    11.00000    0.01764    0.01972 =
         0.02043   -0.00085    0.00279   -0.00129
C26   1    0.131178    0.804921    0.065907    11.00000    0.01890    0.02510 =
         0.01923   -0.00403    0.00282   -0.00107
C27   1    0.180209    0.796380    0.120337    11.00000    0.01986    0.02503 =
         0.01989   -0.00039    0.00463    0.00422
C28   1    0.254078    0.787568    0.124286    11.00000    0.02072    0.03624 =
         0.02364   -0.00261    0.00440    0.00743
AFIX  43
H28   2    0.287640    0.779335    0.160104    11.00000   -1.20000
AFIX   0
C29   1    0.277623    0.791052    0.074933    11.00000    0.01899    0.04180 =
         0.02474   -0.00568    0.00540    0.00477
AFIX  43
H29   2    0.327962    0.784331    0.077777    11.00000   -1.20000
AFIX   0
C30   1    0.231205    0.803992    0.020749    11.00000    0.02099    0.03738 =
         0.02118   -0.00969    0.00437   -0.00160
C31   1    0.156613    0.809476    0.017082    11.00000    0.02095    0.03237 =
         0.02014   -0.00401    0.00379   -0.00254
AFIX  43
H31   2    0.122853    0.816377   -0.019026    11.00000   -1.20000
AFIX   0
C32   1    0.203259    0.825936   -0.085697    11.00000    0.02300    0.09636 =
         0.02246    0.00419    0.00677    0.00054
AFIX 137
H32A  2    0.171161    0.795046   -0.096420    11.00000   -1.50000
H32B  2    0.226266    0.834029   -0.116554    11.00000   -1.50000
H32C  2    0.174156    0.856375   -0.079494    11.00000   -1.50000
AFIX   0
C33   1    0.262911    0.814002   -0.030440    11.00000    0.01929    0.06940 =
         0.02110   -0.00767    0.00486   -0.00138
C34   1    0.312900    0.863760   -0.016452    11.00000    0.04024    0.08152 =
         0.03658    0.00007    0.01112   -0.01769
AFIX 137
H34A  2    0.285423    0.892944   -0.005313    11.00000   -1.50000
H34B  2    0.328654    0.873982   -0.050421    11.00000   -1.50000
H34C  2    0.356134    0.855722    0.015196    11.00000   -1.50000
AFIX   0
C35   1    0.307176    0.767136   -0.042308    11.00000    0.04028    0.08833 =
         0.03856   -0.01505    0.01300    0.01316
AFIX 137
H35A  2    0.344886    0.757801   -0.007225    11.00000   -1.50000
H35B  2    0.330755    0.776542   -0.072478    11.00000   -1.50000
H35C  2    0.274414    0.736860   -0.054868    11.00000   -1.50000
AFIX   0
C36   1    0.108274    0.798615    0.253295    11.00000    0.02101    0.02407 =
         0.01638    0.00209    0.00040    0.00029
C37   1    0.134599    0.800124    0.314634    11.00000    0.01270    0.02305 =
         0.01693    0.00261   -0.00129    0.00096
PART 1
C38   1    0.209172    0.807181    0.341849    10.50000    0.00970   -0.00073 =
        -0.00052   -0.00036   -0.00253    0.00169
AFIX  43
H38   2    0.225938    0.808852    0.382502    10.50000   -1.20000
AFIX   0
PART 0
C39   1    0.258205    0.811697    0.308485    11.00000    0.01604    0.02611 =
         0.01776    0.00330    0.00545    0.00065
C40   1    0.236659    0.807750    0.249332    11.00000    0.02247    0.02760 =
         0.01857    0.00251    0.00402    0.00436
AFIX  43
H40   2    0.271848    0.809861    0.227730    11.00000   -1.20000
AFIX   0
C41   1    0.162532    0.800633    0.222005    11.00000    0.02245    0.02235 =
         0.01859    0.00383    0.00285    0.00450
C42   1   -0.251174    0.856277    0.209624    11.00000    0.02562    0.05983 =
         0.02533    0.00811    0.00547    0.00576
AFIX 137
H42A  2   -0.302876    0.866808    0.201464    11.00000   -1.50000
H42B  2   -0.246863    0.825066    0.186695    11.00000   -1.50000
H42C  2   -0.222447    0.885402    0.199853    11.00000   -1.50000
AFIX   0
C43   1   -0.221975    0.843062    0.273552    11.00000    0.02316    0.05202 =
         0.02391    0.00567    0.00641    0.00671
C44   1   -0.227708    0.894273    0.307638    11.00000    0.04686    0.06459 =
         0.04044   -0.00240    0.00406    0.02827
AFIX 137
H44A  2   -0.195286    0.921446    0.298890    11.00000   -1.50000
H44B  2   -0.212928    0.886597    0.348848    11.00000   -1.50000
H44C  2   -0.278527    0.907078    0.296674    11.00000   -1.50000
AFIX   0
C45   1   -0.269860    0.800602    0.289464    11.00000    0.02546    0.07580 =
         0.05787    0.02787    0.00912    0.00228
AFIX 137
H45A  2   -0.321158    0.812380    0.278876    11.00000   -1.50000
H45B  2   -0.253754    0.794155    0.330895    11.00000   -1.50000
H45C  2   -0.265591    0.767853    0.268896    11.00000   -1.50000
AFIX   0
C46   1    0.357104    0.874132    0.346214    11.00000    0.01995    0.02455 =
         0.01644    0.00129    0.00612    0.00227
C47   1    0.305477    0.914957    0.325725    11.00000    0.02114    0.02838 =
         0.02248    0.00274    0.00770    0.00583
AFIX  43
H47   2    0.256185    0.906108    0.306445    11.00000   -1.20000
AFIX   0
C48   1    0.325827    0.967456    0.333394    11.00000    0.03489    0.02893 =
         0.02880    0.00144    0.01467    0.00310
AFIX  43
H48   2    0.290333    0.994236    0.319212    11.00000   -1.20000
AFIX   0
C49   1    0.397675    0.981812    0.361637    11.00000    0.03884    0.02943 =
         0.02275   -0.00247    0.01414   -0.00235
AFIX  43
H49   2    0.411322    1.018002    0.367144    11.00000   -1.20000
AFIX   0
C50   1    0.448031    0.942621    0.381222    11.00000    0.03286    0.03207 =
         0.02233   -0.00236    0.00853   -0.00540
AFIX  43
H50   2    0.497137    0.952214    0.400204    11.00000   -1.20000
AFIX   0
C51   1    0.429883    0.888882    0.374329    11.00000    0.02215    0.03002 =
         0.01943    0.00011    0.00533   -0.00109
C52   1    0.381087    0.777089    0.349507    11.00000    0.01981    0.02728 =
         0.01371    0.00310    0.00368    0.00376
C53   1    0.352315    0.726557    0.332469    11.00000    0.02552    0.02722 =
         0.02053    0.00261    0.00348    0.00107
AFIX  43
H53   2    0.302084    0.723041    0.311989    11.00000   -1.20000
AFIX   0
C54   1    0.396070    0.681768    0.345075    11.00000    0.03624    0.02744 =
         0.02168    0.00412    0.00899    0.00517
AFIX  43
H54   2    0.375506    0.648036    0.332995    11.00000   -1.20000
AFIX   0
C55   1    0.469910    0.685671    0.375280    11.00000    0.03386    0.03322 =
         0.02379    0.00636    0.01037    0.01124
AFIX  43
H55   2    0.499444    0.654817    0.384464    11.00000   -1.20000
AFIX   0
C56   1    0.499538    0.735117    0.391679    11.00000    0.02765    0.03468 =
         0.02236    0.00716    0.00787    0.01087
AFIX  43
H56   2    0.550049    0.738081    0.411594    11.00000   -1.20000
AFIX   0
C57   1    0.456105    0.781163    0.379360    11.00000    0.01904    0.03269 =
         0.01654    0.00438    0.00382    0.00604
C58   1    0.525332    0.845074    0.477661    11.00000    0.04860    0.06819 =
         0.03433    0.00032   -0.00298    0.00133
C59   1    0.588193    0.873571    0.506806    11.00000    0.04860    0.06819 =
         0.03433    0.00032   -0.00298    0.00133
AFIX  43
H59   2    0.619178    0.890088    0.486775    11.00000   -1.20000
AFIX   0
C60   1    0.603319    0.876574    0.567486    11.00000    0.04860    0.06819 =
         0.03433    0.00032   -0.00298    0.00133
AFIX  43
H60   2    0.642420    0.898171    0.588575    11.00000   -1.20000
AFIX   0
C61   1    0.562920    0.849252    0.594828    11.00000    0.08761    0.08780 =
         0.03227    0.00354    0.00565   -0.00684
AFIX  43
H61   2    0.579242    0.846307    0.635414    11.00000   -1.20000
AFIX   0
C62   1    0.496270    0.824360    0.565421    11.00000    0.10243    0.05548 =
         0.02973   -0.00699    0.00934   -0.00405
AFIX  43
H62   2    0.464715    0.808522    0.585405    11.00000   -1.20000
AFIX   0
C63   1    0.479592    0.824297    0.506458    11.00000    0.07142    0.04899 =
         0.02769   -0.00887    0.00617   -0.00554
AFIX  43
H63   2    0.434453    0.809157    0.485285    11.00000   -1.20000
AFIX   0
C64   1    0.007387    0.801360    0.321389    11.00000    0.01855    0.02730 =
         0.02058    0.00096    0.00276   -0.00037
B1    3    0.025253    0.802209    0.222882    11.00000    0.02094    0.02187 =
         0.02084    0.00255    0.00206   -0.00018

PART 1
S2    6    0.287197    0.613083    0.208440     0.82988    0.02717    0.07942 =
         0.05697   -0.02099    0.01111   -0.00039
PART 0
P2    5    0.374710    0.605215    0.179175    11.00000    0.02878    0.03641 =
         0.03169   -0.00125    0.00461    0.00165
N4    4    0.711269    0.514346    0.427187    11.00000    0.02002    0.02609 =
         0.01647    0.00214    0.00601    0.00502
N5    4    0.779862    0.519721    0.247254    11.00000    0.02477    0.03107 =
         0.01810    0.00511    0.00836    0.00810
N7    4    0.532763    0.568778    0.250867    11.00000    0.01822    0.02564 =
         0.01881    0.00011    0.00223    0.00193
C00M  1    0.775355    0.486665    0.454405    11.00000    0.02046    0.02346 =
         0.01715    0.00075    0.00513    0.00374
C6    1    1.003302    0.427775    0.599761    11.00000    0.05357    0.05593 =
         0.09144   -0.01187   -0.03669    0.01189
AFIX 137
H6A   2    1.028782    0.450838    0.578733    11.00000   -1.50000
H6B   2    1.039350    0.406048    0.627028    11.00000   -1.50000
H6C   2    0.975994    0.449465    0.620643    11.00000   -1.50000
AFIX   0
C65   1    0.828797    0.468590    0.428441    11.00000    0.02177    0.02809 =
         0.01924    0.00085    0.00564    0.00567
C66   1    0.884866    0.438163    0.464973    11.00000    0.02252    0.03096 =
         0.02305    0.00349    0.00821    0.00802
AFIX  43
H66   2    0.922068    0.424208    0.449343    11.00000   -1.20000
AFIX   0
C67   1    0.889531    0.427187    0.522034    11.00000    0.02228    0.02977 =
         0.02217    0.00324    0.00558    0.00471
C68   1    0.835332    0.448835    0.545648    11.00000    0.02336    0.02593 =
         0.01764    0.00130    0.00532    0.00227
AFIX  43
H68   2    0.837672    0.442878    0.584883    11.00000   -1.20000
AFIX   0
C69   1    0.779092    0.478534    0.512158    11.00000    0.02086    0.02359 =
         0.01651   -0.00080    0.00535    0.00002
C70   1    0.673598    0.525361    0.470052    11.00000    0.02243    0.02233 =
         0.01977    0.00101    0.00911    0.00257
C71   1    0.714399    0.503329    0.522287    11.00000    0.02223    0.02280 =
         0.01963    0.00013    0.00702    0.00147
C72   1    0.689798    0.506291    0.570994    11.00000    0.02247    0.02242 =
         0.01755   -0.00006    0.00591    0.00089
AFIX  43
H72   2    0.718963    0.491994    0.606018    11.00000   -1.20000
AFIX   0
C73   1    0.622500    0.530059    0.569494    11.00000    0.02441    0.02075 =
         0.02350   -0.00103    0.01070    0.00074
C74   1    0.584093    0.553668    0.517621    11.00000    0.02692    0.02312 =
         0.02428   -0.00020    0.01137    0.00357
AFIX  43
H74   2    0.539304    0.571443    0.516148    11.00000   -1.20000
AFIX   0
C75   1    0.608621    0.552221    0.468304    11.00000    0.02390    0.03034 =
         0.02004    0.00245    0.00692    0.00767
AFIX  43
H75   2    0.581632    0.569198    0.434122    11.00000   -1.20000
AFIX   0
C76   1    0.518016    0.553994    0.613643    11.00000    0.03027    0.03008 =
         0.02597    0.00121    0.01477    0.00501
AFIX 137
H76A  2    0.520517    0.591344    0.603445    11.00000   -1.50000
H76B  2    0.502061    0.551271    0.648921    11.00000   -1.50000
H76C  2    0.482827    0.535534    0.582472    11.00000   -1.50000
AFIX   0
C77   1    0.594056    0.528721    0.623166    11.00000    0.03133    0.02533 =
         0.02169    0.00075    0.01283    0.00491
C78   1    0.588129    0.469980    0.640184    11.00000    0.03894    0.02858 =
         0.03702    0.00551    0.02392    0.00620
AFIX 137
H78A  2    0.554285    0.451216    0.608463    11.00000   -1.50000
H78B  2    0.569619    0.468245    0.674341    11.00000   -1.50000
H78C  2    0.636742    0.453403    0.648489    11.00000   -1.50000
AFIX   0
C79   1    0.648000    0.557287    0.672890    11.00000    0.03562    0.03765 =
         0.02517   -0.00674    0.01039    0.00657
AFIX 137
H79A  2    0.696409    0.540491    0.680409    11.00000   -1.50000
H79B  2    0.630160    0.555128    0.707344    11.00000   -1.50000
H79C  2    0.651903    0.594497    0.662694    11.00000   -1.50000
AFIX   0
C80   1    0.991693    0.361862    0.522960    11.00000    0.08413    0.08554 =
         0.04237    0.00950    0.01642    0.05729
AFIX 137
H80A  2    0.957361    0.337551    0.497674    11.00000   -1.50000
H80B  2    1.031641    0.341596    0.548296    11.00000   -1.50000
H80C  2    1.012069    0.386309    0.499740    11.00000   -1.50000
AFIX   0
C81   1    0.951550    0.392951    0.558744    11.00000    0.03016    0.04005 =
         0.02612    0.00278    0.00031    0.01183
C82   1    0.919716    0.351313    0.591835    11.00000    0.05040    0.06033 =
         0.06370    0.02710    0.01275    0.01242
AFIX 137
H82A  2    0.894477    0.369128    0.617153    11.00000   -1.50000
H82B  2    0.959641    0.329427    0.614846    11.00000   -1.50000
H82C  2    0.884746    0.328854    0.564590    11.00000   -1.50000
AFIX   0
PART 1
C84   1    1.034054    0.355239    0.346988    41.00000    0.04086    0.04927 =
         0.03848   -0.00299    0.01257    0.01248
AFIX 137
H84A  2    0.992131    0.338574    0.319732    41.00000   -1.50000
H84B  2    1.021880    0.361591    0.383366    41.00000   -1.50000
H84C  2    1.076855    0.331819    0.353594    41.00000   -1.50000
AFIX   0
PART 0
C85   1    1.052760    0.411104    0.320942    11.00000    0.02997    0.05545 =
         0.02910   -0.00138    0.00618    0.01431
PART 1
C86   1    1.081563    0.393980    0.271628    41.00000    0.04236    0.05297 =
         0.03772    0.00177    0.01370    0.02284
AFIX 137
H86A  2    1.124397    0.371029    0.285792    41.00000   -1.50000
H86B  2    1.095897    0.425197    0.253132    41.00000   -1.50000
H86C  2    1.043207    0.374530    0.243751    41.00000   -1.50000
AFIX   0
C87   1    1.106803    0.437466    0.367919    41.00000    0.03400    0.05330 =
         0.04794   -0.01141   -0.00417    0.02039
AFIX 137
H87A  2    1.083734    0.446651    0.398451    41.00000   -1.50000
H87B  2    1.124418    0.469735    0.353448    41.00000   -1.50000
H87C  2    1.148311    0.413599    0.383198    41.00000   -1.50000
AFIX   0
PART 0
C88   1    0.980780    0.442439    0.301820    11.00000    0.02527    0.03887 =
         0.01886   -0.00026    0.00798    0.00451
C89   1    0.938999    0.450617    0.340946    11.00000    0.02233    0.03267 =
         0.01621    0.00095    0.00509    0.00498
AFIX  43
H89   2    0.958335    0.438011    0.379000    11.00000   -1.20000
AFIX   0
C90   1    0.870524    0.476141    0.327897    11.00000    0.02218    0.02345 =
         0.01818   -0.00104    0.00445    0.00104
C91   1    0.846142    0.494350    0.271447    11.00000    0.02141    0.02195 =
         0.01935    0.00045    0.00642    0.00269
C92   1    0.886545    0.488457    0.230908    11.00000    0.02457    0.02716 =
         0.01888   -0.00100    0.00705    0.00107
C93   1    0.952979    0.462129    0.245582    11.00000    0.02640    0.03387 =
         0.01752   -0.00198    0.00907    0.00421
AFIX  43
H93   2    0.979902    0.457278    0.217918    11.00000   -1.20000
AFIX   0
C94   1    0.842944    0.512094    0.178517    11.00000    0.02836    0.02637 =
         0.01996    0.00135    0.00865    0.00297
C95   1    0.777272    0.531225    0.188771    11.00000    0.03129    0.03055 =
         0.01978    0.00448    0.01037    0.00708
C96   1    0.727077    0.557929    0.145141    11.00000    0.04187    0.05724 =
         0.02984    0.01793    0.01605    0.02439
AFIX  43
H96   2    0.683181    0.572017    0.151326    11.00000   -1.20000
AFIX   0
C97   1    0.742058    0.563518    0.093264    11.00000    0.04009    0.05812 =
         0.02792    0.01554    0.01368    0.01922
AFIX  43
H97   2    0.707016    0.581458    0.063694    11.00000   -1.20000
AFIX   0
C98   1    0.805790    0.544503    0.080807    11.00000    0.03951    0.04168 =
         0.02398    0.00975    0.01346    0.01232
C99   1    0.856798    0.518694    0.124915    11.00000    0.03070    0.03502 =
         0.02217    0.00453    0.01154    0.00725
AFIX  43
H99   2    0.901097    0.505549    0.118559    11.00000   -1.20000
AFIX   0
PART 1
C100  1    0.767784    0.512752   -0.019989    31.00000    0.07387    0.16147 =
         0.03656   -0.02803    0.03255   -0.03598
AFIX 137
H10A  2    0.781375    0.476331   -0.007745    31.00000   -1.50000
H10B  2    0.773175    0.518108   -0.058797    31.00000   -1.50000
H10C  2    0.716631    0.519152   -0.019906    31.00000   -1.50000
AFIX   0
PART 0
C101  1    0.817743    0.551058    0.021138    11.00000    0.03882    0.07208 =
         0.02126    0.01383    0.01112    0.01745
PART 1
C102  1    0.800002    0.608303    0.000130    31.00000    0.10468    0.10244 =
         0.07855    0.06412    0.07536    0.06543
AFIX 137
H10D  2    0.748605    0.616234   -0.001793    31.00000   -1.50000
H10E  2    0.807976    0.612309   -0.038068    31.00000   -1.50000
H10F  2    0.832137    0.632784    0.026885    31.00000   -1.50000
AFIX   0
C103  1    0.897503    0.539912    0.020999    31.00000    0.04314    0.05500 =
         0.02052    0.00903    0.01857    0.01255
AFIX 137
H10G  2    0.930305    0.564206    0.047529    31.00000   -1.50000
H10H  2    0.903039    0.545062   -0.017797    31.00000   -1.50000
H10I  2    0.910143    0.503345    0.033178    31.00000   -1.50000
AFIX   0
PART 0
C104  1    0.746069    0.513907    0.337311    11.00000    0.02015    0.02336 =
         0.01556    0.00054    0.00497    0.00091
C105  1    0.726990    0.527342    0.277434    11.00000    0.01958    0.02590 =
         0.01667    0.00401    0.00477    0.00801
PART 1
C106  1    0.657020    0.546059    0.249817    10.50000    0.01174   -0.00051 =
        -0.00096    0.00014   -0.00100   -0.00249
AFIX  43
H106  2    0.644601    0.554576    0.210128    10.50000   -1.20000
AFIX   0
PART 0
C107  1    0.606257    0.551997    0.280950    11.00000    0.01952    0.02666 =
         0.01701    0.00163    0.00702    0.00465
C108  1    0.621755    0.542049    0.339590    11.00000    0.02255    0.02555 =
         0.01764    0.00109    0.00740    0.00431
AFIX  43
H108  2    0.585503    0.547243    0.359777    11.00000   -1.20000
AFIX   0
C109  1    0.692045    0.524230    0.367901    11.00000    0.02205    0.02101 =
         0.01670    0.00117    0.00617    0.00168
C110  1    0.484355    0.529654    0.221752    11.00000    0.02503    0.02926 =
         0.01995   -0.00094    0.00643   -0.00418
C111  1    0.507547    0.476607    0.226008    11.00000    0.03974    0.03031 =
         0.02896   -0.00082    0.00413    0.00036
AFIX  43
H111  2    0.555323    0.467927    0.248914    11.00000   -1.20000
AFIX   0
C112  1    0.461993    0.436894    0.197422    11.00000    0.05203    0.03326 =
         0.05508   -0.00807    0.00254   -0.00480
AFIX  43
H112  2    0.478988    0.401356    0.200698    11.00000   -1.20000
AFIX   0
C113  1    0.392092    0.448203    0.164159    11.00000    0.04757    0.03849 =
         0.06184   -0.01184   -0.00019   -0.01195
AFIX  43
H113  2    0.361190    0.420803    0.144228    11.00000   -1.20000
AFIX   0
C114  1    0.368205    0.498953    0.160355    11.00000    0.03184    0.04309 =
         0.04634   -0.00543    0.00215   -0.00840
AFIX  43
H114  2    0.319844    0.506620    0.137870    11.00000   -1.20000
AFIX   0
C115  1    0.412743    0.540696    0.188651    11.00000    0.02348    0.03572 =
         0.02611   -0.00149    0.00726   -0.00291
C116  1    0.518312    0.623579    0.247374    11.00000    0.02278    0.02563 =
         0.01884    0.00074    0.00969   -0.00011
C117  1    0.574175    0.658429    0.275333    11.00000    0.02339    0.02784 =
         0.02062    0.00224    0.00483    0.00011
AFIX  43
H117  2    0.621147    0.644780    0.294593    11.00000   -1.20000
AFIX   0
C118  1    0.561927    0.712367    0.275296    11.00000    0.03238    0.02686 =
         0.02084    0.00167    0.00734   -0.00072
AFIX  43
H118  2    0.600053    0.735263    0.295367    11.00000   -1.20000
AFIX   0
C119  1    0.493614    0.733523    0.245838    11.00000    0.03669    0.02867 =
         0.02587    0.00619    0.00896    0.00453
AFIX  43
H119  2    0.484992    0.770551    0.245902    11.00000   -1.20000
AFIX   0
C120  1    0.439327    0.699623    0.216847    11.00000    0.03032    0.03461 =
         0.02235    0.00444    0.00884    0.00607
AFIX  43
H120  2    0.393156    0.713710    0.196329    11.00000   -1.20000
AFIX   0
C121  1    0.450508    0.644924    0.216870    11.00000    0.02802    0.03569 =
         0.03083   -0.00094    0.00502    0.00195
PART 1
C122  1    0.291468    0.646333    0.079544    21.00000    0.03418    0.03632 =
         0.03352    0.00040    0.00596   -0.00093
AFIX  43
H122  2    0.263946    0.659273    0.104330    21.00000   -1.20000
AFIX   0
C123  1    0.266480    0.655747    0.021506    21.00000    0.03508    0.03687 =
         0.03395    0.00070    0.00544   -0.00131
AFIX  43
H123  2    0.223752    0.676055    0.004959    21.00000   -1.20000
AFIX   0
C124  1    0.308320    0.633434   -0.009957    21.00000    0.03550    0.03700 =
         0.03409    0.00057    0.00536   -0.00137
AFIX  43
H124  2    0.292476    0.637795   -0.050408    21.00000   -1.20000
AFIX   0
C125  1    0.371532    0.605130    0.011781    21.00000    0.03522    0.03695 =
         0.03393    0.00027    0.00582   -0.00116
AFIX  43
H125  2    0.397925    0.590925   -0.013190    21.00000   -1.20000
AFIX   0
C126  1    0.397252    0.597220    0.072018    21.00000    0.03417    0.03649 =
         0.03331    0.00007    0.00626   -0.00077
AFIX  43
H126  2    0.440782    0.578272    0.089892    21.00000   -1.20000
AFIX   0
C127  1    0.352320    0.619948    0.101497    21.00000    0.03261    0.03569 =
         0.03277   -0.00022    0.00650   -0.00032
PART 0
B2    3    0.818636    0.485695    0.365944    11.00000    0.02137    0.02154 =
         0.01859   -0.00054    0.00437    0.00122
HKLF 4


REM  nps-2_a.res in P2(1)/n
REM wR2 = 0.2700, GooF = S = 1.194, Restrained GooF = 1.300 for all data
REM R1 = 0.1104 for 18003 Fo > 4sig(Fo) and 0.1155 for all 19630 data
REM 1277 parameters refined using 1358 restraints

END

WGHT      0.1181     55.3757

REM Highest difference peak  3.179,  deepest hole -2.033,  1-sigma level  0.103
Q1    1   0.3384  0.6423  0.0973  11.00000  0.05    3.18
Q2    1   1.1161  0.4638  0.3031  11.00000  0.05    1.40
Q3    1   0.3728  0.6196  0.0833  11.00000  0.05    1.34
Q4    1   0.3412  0.6194 -0.0151  11.00000  0.05    1.34
Q5    1   0.2903  0.5757  0.2472  11.00000  0.05    1.29
Q6    1   0.2543  0.6583  0.2019  11.00000  0.05    1.18
Q7    1   1.0876  0.4127  0.3886  11.00000  0.05    1.16
Q8    1   0.4757  0.8442  0.4316  11.00000  0.05    1.05
Q9    1   1.0562  0.3703  0.2907  11.00000  0.05    1.01
Q10   1   0.2875  0.6376  0.0083  11.00000  0.05    1.01
;
_shelx_res_checksum                45100
_shelx_hkl_file
;
   0   0  -2  955.86   43.17
   0   0  -3    6.10    0.50
   0   0  -4 1726.79   78.01
   0   0  -5    6.37    0.67
   0   0  -6   49.06    2.58
   0   0  -7    6.58    0.75
   0   0  -8 1724.62   78.16
   0   0  -9    6.05    0.75
   0   0  -9    4.38    0.37
   0   0 -10  475.54   22.02
   0   0 -11    0.26    0.60
   0   0 -11    0.27    0.56
   0   0 -11   -0.07    0.52
   0   0 -12  733.24   34.11
   0   0  12  737.12   34.36
   0   0 -12  758.98   34.14
   0   0 -12  747.71   34.36
   0   0 -12  762.02   34.41
   0   0 -13    6.77    0.92
   0   0 -13    7.20    0.92
   0   0  13    6.47    0.89
   0   0 -13    7.68    0.95
   0   0 -13    5.44    0.85
   0   0  14  125.34    6.49
   0   0 -14  126.27    6.54
   0   0 -14  126.96    6.29
   0   0 -15    4.03    0.93
   0   0 -16    6.85    1.13
   0   0 -17    3.44    0.98
   0   0 -18   36.59    2.53
   0   0  19    0.22    0.88
   0   0 -19    0.10    0.98
   0   0  20  296.88   13.98
   0   0 -20  290.27   14.20
   0   0 -21    3.03    1.23
   0   0  21    3.22    1.03
   0   0  22  215.41   10.56
   0   0 -22  221.90   10.82
   0   0 -23    0.49    1.01
   0   0  23    0.60    0.94
   0   0 -24    4.30    1.11
   0   0  24    4.11    0.91
   0   0  25    1.49    0.81
   0   0  26   49.01    2.74
   0   0 -26   49.44    2.89
   0   0 -27    0.66    0.64
   0   0  27    1.38    0.58
   0   0  28    2.34    0.44
   0   0 -28    2.23    0.50
   0   1  -1    1.79    0.20
   0  -1   2   32.40    1.60
   0   1  -2   33.35    1.64
   0  -1   3  628.71   28.79
   0   1  -3  642.38   28.79
   0  -1   3  632.86   28.74
   0  -1  -4  317.75   14.88
   0  -1   4  340.68   14.98
   0   1  -4  324.71   14.96
   0   1  -5  128.13    5.63
   0  -1  -5  109.59    5.52
   0  -1  -6   29.92    1.71
   0   1  -6   30.86    1.80
   0  -1  -7   11.21    0.89
   0   1  -7   10.72    0.97
   0  -1  -8  275.64   12.81
   0   1  -8  274.43   12.90
   0  -1  -9  141.01    6.56
   0   1  -9  131.42    6.62
   0  -1   9  130.73    6.54
   0  -1 -10  199.41    9.37
   0   1 -10  197.46    9.46
   0  -1  10  198.44    9.39
   0  -1 -10  189.20    9.29
   0  -1 -11  486.23   21.97
   0   1 -11  472.19   21.75
   0  -1 -11  496.54   22.11
   0   1 -11  480.44   21.95
   0   1 -11  491.16   22.28
   0   1 -11  475.06   21.97
   0  -1 -11  497.77   22.17
   0  -1 -11  482.39   21.94
   0  -1  11  490.79   22.18
   0   1 -11  441.59   21.91
   0   1 -12    5.81    0.81
   0  -1 -12    7.27    0.85
   0  -1  12    6.50    0.84
   0   1 -12    6.11    0.82
   0   1 -12    7.92    0.94
   0  -1 -12    7.38    0.85
   0  -1 -12    6.67    0.81
   0  -1 -12    5.24    0.76
   0  -1 -13    4.44    0.71
   0  -1 -13    5.29    0.78
   0  -1 -13    5.12    0.88
   0   1 -13    4.10    0.79
   0  -1 -13    5.13    0.83
   0  -1  13    5.42    0.84
   0   1 -14   51.36    3.14
   0   1  14   46.06    2.98
   0  -1 -14   48.59    2.83
   0  -1 -14   47.76    2.85
   0   1 -14   52.22    2.90
   0  -1  14   54.58    3.08
   0   1 -15   10.71    1.19
   0  -1 -15   10.73    1.20
   0  -1 -15   11.19    1.19
   0  -1 -15   10.76    1.26
   0   1 -16  131.45    6.43
   0  -1 -16  117.19    6.37
   0  -1 -16  127.13    6.34
   0  -1 -17    7.94    1.21
   0   1 -17    6.20    1.15
   0  -1 -17    8.63    1.28
   0  -1 -18   73.12    3.99
   0   1 -18   68.40    3.98
   0  -1  18   67.54    3.80
   0  -1 -18   71.13    4.06
   0   1 -19    3.59    1.14
   0  -1 -19    3.96    1.13
   0  -1 -19    2.47    1.21
   0  -1  19    5.59    1.05
   0  -1 -20  119.79    6.16
   0  -1  20  110.70    5.83
   0  -1 -20  115.17    6.09
   0   1 -20  109.86    6.04
   0   1  20  112.79    5.85
   0  -1 -21   79.95    4.66
   0  -1 -21   79.66    4.68
   0   1  21   80.34    4.41
   0  -1  21   82.90    4.43
   0   1 -21   85.11    4.67
   0  -1  22   22.05    1.79
   0  -1 -22   26.70    2.16
   0  -1 -22   19.33    2.07
   0   1  22   23.83    1.81
   0   1 -22   19.88    1.94
   0   1 -23    4.60    1.13
   0   1  23    3.86    0.97
   0  -1 -23    3.95    1.17
   0  -1  23    4.74    1.01
   0  -1 -23    5.05    1.41
   0  -1  24    7.97    1.06
   0   1  24   10.20    1.24
   0   1 -24    6.82    1.17
   0  -1 -24   10.13    1.43
   0  -1 -24    7.45    1.41
   0  -1 -25    8.09    1.34
   0   1 -25    8.94    1.18
   0  -1  25    8.55    1.05
   0  -1 -25    8.72    1.27
   0   1  25    9.61    1.11
   0  -1  26    2.22    0.72
   0   1  26    2.88    0.77
   0   1 -26    2.05    0.81
   0  -1 -26    3.08    0.94
   0   1 -27    2.36    0.66
   0   1  27    2.75    0.62
   0  -1  27    1.66    0.59
   0  -1 -27    1.90    0.73
   0  -1 -28   12.09    0.97
   0   1  28   12.68    0.87
   0  -2   1   66.77    3.09
   0   2   1   66.88    3.10
   0   2  -2    7.62    0.54
   0   2  -3  830.30   38.51
   0  -2   3  837.20   38.46
   0   2  -3  876.72   38.46
   0  -2   4  144.31    6.58
   0  -2  -4  130.73    6.35
   0   2  -4  151.22    6.59
   0  -2   4  145.13    6.51
   0  -2  -5 3103.52  139.04
   0  -2  -5 3079.34  138.98
   0  -2   5 3070.13  139.20
   0   2  -5 2968.74  139.17
   0  -2   5 3160.96  139.12
   0  -2   6  262.74   12.40
   0  -2  -6  265.98   12.33
   0  -2  -6  264.84   12.26
   0   2  -6  284.60   12.51
   0  -2   6  266.21   12.50
   0  -2  -7  297.44   13.74
   0  -2  -7  301.13   13.82
   0  -2   7  300.25   13.89
   0   2  -7  299.38   13.99
   0  -2  -8  226.74   10.31
   0  -2  -8  224.58   10.23
   0  -2   8  213.13   10.35
   0   2  -8  212.10   10.46
   0   2  -9   21.96    1.56
   0  -2  -9   18.83    1.37
   0  -2  -9   19.90    1.28
   0  -2   9   23.94    1.48
   0  -2 -10   16.68    1.20
   0  -2 -10   17.96    1.27
   0  -2  10   17.02    1.32
   0   2 -10   18.06    1.45
   0  -2 -11   53.54    2.94
   0  -2 -11   52.48    2.93
   0  -2 -11   52.88    2.90
   0   2 -11   58.98    3.29
   0  -2  11   57.87    3.14
   0   2 -11   55.01    2.93
   0  -2 -11   60.78    3.10
   0   2 -11   57.18    2.93
   0  -2 -12   18.18    1.38
   0   2 -12   16.64    1.09
   0  -2 -12   15.32    1.20
   0  -2 -12   19.74    1.37
   0   2 -12   20.80    1.60
   0  -2 -12   16.92    1.29
   0  -2  12   16.20    1.37
   0   2 -12   19.60    1.32
   0   2 -13  249.47   12.37
   0   2 -13  264.75   12.77
   0   2 -13  267.99   12.37
   0  -2 -13  266.09   12.39
   0  -2  13  265.06   12.62
   0  -2 -13  268.77   12.37
   0  -2 -13  259.33   12.52
   0  -2  14   15.79    1.44
   0  -2 -14   17.23    1.40
   0   2 -14   17.42    1.58
   0   2 -14   18.40    1.43
   0  -2 -14   17.91    1.46
   0   2 -14   15.91    1.38
   0   2 -15   24.38    1.74
   0   2 -15   24.27    1.75
   0  -2 -15   24.67    1.77
   0  -2 -15   19.40    1.68
   0  -2 -16   61.61    3.45
   0   2 -16   60.53    3.45
   0  -2  16   63.82    3.31
   0   2 -16   61.37    3.45
   0  -2 -16   57.43    3.49
   0  -2 -16   56.36    3.44
   0  -2 -17   25.64    1.96
   0  -2  17   24.83    1.77
   0  -2 -17   27.77    2.08
   0   2 -17   27.71    2.02
   0   2 -17   25.05    1.96
   0  -2 -18   23.82    1.90
   0   2 -18   23.07    1.87
   0   2 -18   20.98    1.86
   0  -2 -18   21.79    1.92
   0  -2  18   21.01    1.67
   0   2 -19    5.39    1.15
   0   2 -19    6.33    1.41
   0  -2 -19    7.26    1.38
   0  -2  19    4.31    0.98
   0  -2 -19    5.58    1.31
   0   2 -20   65.75    4.13
   0   2 -20   71.71    4.19
   0  -2 -20   75.54    4.21
   0  -2  20   73.25    4.00
   0  -2 -20   76.48    4.33
   0   2 -21    2.27    1.05
   0   2  21    0.80    0.83
   0  -2 -21    2.34    1.31
   0  -2 -21    2.83    1.29
   0   2 -21    0.98    1.27
   0  -2  21    1.54    0.97
   0  -2 -22   16.96    1.94
   0  -2 -22   19.88    1.88
   0   2  22   17.92    1.62
   0   2 -22   16.49    1.73
   0   2 -22   18.75    1.95
   0  -2  22   17.12    1.55
   0  -2 -23    9.83    1.49
   0   2 -23    7.66    1.23
   0  -2 -23    7.82    1.43
   0   2 -23    5.52    1.36
   0   2  23    8.23    1.22
   0  -2  23    8.61    1.13
   0   2 -24    8.14    1.20
   0   2  24    5.87    1.04
   0   2 -24    5.29    1.33
   0  -2  24    7.28    1.06
   0  -2 -24    5.25    1.30
   0  -2 -24    6.39    1.32
   0   2 -25   11.39    1.28
   0  -2  25    9.85    1.11
   0  -2 -25   11.27    1.38
   0  -2 -25   14.74    1.59
   0   2  25   13.95    1.26
   0  -2 -26    5.48    1.09
   0  -2  26    8.74    0.94
   0   2  26    8.69    0.96
   0   2 -26    8.27    1.00
   0  -2  27   29.88    1.68
   0  -2 -27   28.65    1.88
   0   2  27   30.65    1.72
   0   2  28    5.52    0.56
   0  -2 -28    4.54    0.70
   0  -3   0    5.09    0.47
   0  -3   1  736.94   34.71
   0   3   1  813.35   34.75
   0  -3   1  764.78   34.81
   0  -3  -2   62.14    2.93
   0  -3  -3 1014.41   46.12
   0   3  -3 1034.46   46.24
   0   3  -4  259.53   11.50
   0  -3   4  261.30   11.51
   0   3  -4  261.47   11.59
   0   3  -5   22.64    1.53
   0  -3   5   21.03    1.39
   0  -3   5   24.60    1.56
   0   3  -6   65.40    3.36
   0  -3  -6   61.89    2.99
   0  -3   6   68.54    3.39
   0  -3   6   61.27    3.22
   0  -3   7   31.61    2.04
   0  -3   7   33.20    1.93
   0  -3  -7   34.23    1.82
   0  -3  -7   33.93    1.70
   0   3  -7   31.55    2.02
   0  -3  -8   76.91    3.88
   0   3  -8   89.65    4.22
   0  -3  -8   72.64    3.75
   0  -3   8   87.03    4.06
   0   3  -9    3.28    0.82
   0  -3  -9    5.53    0.66
   0  -3  -9    4.41    0.50
   0  -3   9    4.70    0.73
   0  -3 -10  227.54    9.99
   0  -3  10  219.85   10.12
   0   3 -10  239.88   10.35
   0  -3 -11  172.75    8.27
   0   3 -11  178.85    8.68
   0  -3 -11  173.27    8.29
   0  -3 -11  171.81    8.17
   0  -3 -11  178.36    8.36
   0  -3  11  167.27    8.47
   0  -3 -11  177.69    8.26
   0   3 -11  173.54    8.25
   0   3 -12   64.18    3.60
   0  -3 -12   65.11    3.48
   0   3 -12   72.21    4.03
   0  -3 -12   77.95    3.75
   0  -3 -12   77.07    3.66
   0  -3 -12   71.13    3.66
   0  -3  12   68.93    3.84
   0  -3 -12   72.03    3.66
   0   3 -12   65.42    3.60
   0  -3 -13   26.90    1.74
   0   3 -13   26.39    1.68
   0  -3  13   22.86    1.78
   0  -3 -13   25.96    1.71
   0   3 -13   26.97    2.04
   0  -3 -13   23.20    1.66
   0   3 -13   23.53    1.66
   0  -3 -14   20.69    1.47
   0   3 -14   14.09    1.54
   0   3 -14   18.31    1.44
   0   3 -14   16.91    1.43
   0  -3  14   17.62    1.28
   0  -3 -14   17.44    1.47
   0  -3 -14   19.02    1.48
   0  -3 -15   20.40    1.62
   0   3 -15   21.33    1.61
   0  -3 -15   20.35    1.67
   0  -3  15   20.30    1.46
   0   3 -15   22.40    1.65
   0  -3 -15   20.41    1.68
   0  -3  16    1.13    0.71
   0  -3 -16    1.41    0.90
   0  -3 -16    0.61    0.88
   0   3 -16    1.84    0.92
   0  -3 -16    1.39    0.85
   0   3 -16    1.59    0.79
   0  -3 -17   25.49    2.06
   0  -3 -17   27.57    2.12
   0  -3 -17   23.95    2.10
   0  -3  17   29.33    1.91
   0   3 -17   28.94    2.10
   0   3 -17   30.60    2.07
   0  -3 -18   38.82    2.69
   0   3 -18   39.53    2.62
   0  -3  18   37.64    2.40
   0   3 -18   35.72    2.49
   0  -3 -18   40.64    2.73
   0   3 -19   50.75    3.02
   0  -3 -19   41.73    2.96
   0  -3 -19   44.27    3.07
   0   3 -19   46.44    3.07
   0  -3  19   48.12    2.83
   0  -3 -20   26.83    2.27
   0  -3 -20   26.27    2.12
   0   3 -20   23.16    1.99
   0  -3  20   23.32    1.85
   0   3 -20   23.06    2.12
   0   3 -21    6.47    1.18
   0   3 -21    6.45    1.41
   0  -3  21    5.18    1.05
   0  -3 -21    5.23    1.41
   0  -3 -21    3.97    1.24
   0   3  22    2.39    0.98
   0   3 -22    2.05    1.02
   0  -3 -22    1.16    1.29
   0  -3  22    3.15    0.94
   0  -3 -22    2.61    1.23
   0   3 -22    3.02    1.29
   0  -3 -23    7.17    1.43
   0   3 -23    5.66    1.42
   0  -3  23    6.08    1.07
   0   3 -23    5.64    1.13
   0  -3 -23    6.56    1.34
   0   3  23    5.97    1.10
   0   3  24    1.91    0.94
   0   3 -24    3.18    1.21
   0   3 -24    2.97    0.95
   0  -3 -24    2.02    1.12
   0  -3 -24    2.35    1.21
   0  -3  24    2.44    0.84
   0   3  25    3.54    0.91
   0  -3  25    5.11    0.87
   0  -3 -25    4.26    1.16
   0   3 -25    5.49    0.93
   0  -3 -25    5.86    1.21
   0  -3  26   17.03    1.26
   0  -3 -26   16.39    1.50
   0   3  26   15.97    1.29
   0   3 -26   14.91    1.24
   0  -3 -27    9.36    1.09
   0   3  27    7.70    0.86
   0   3  28    0.90    0.41
   0  -3 -28    1.30    0.58
   0  -4   0  410.62   18.02
   0   4   0  384.38   17.95
   0   4  -1 1667.93   75.47
   0   4   1 1598.51   75.52
   0  -4   1 1700.70   75.60
   0  -4   1 1717.55   75.48
   0   4   2  224.60   10.48
   0  -4   2  233.71   10.48
   0  -4   2  228.45   10.64
   0   4  -3  196.50    9.77
   0  -4  -3  218.45    9.65
   0  -4  -4  579.21   24.87
   0   4  -4  567.33   25.03
   0  -4   5   56.01    3.23
   0   4  -5   61.67    3.25
   0   4  -5   64.61    3.15
   0  -4   6    8.80    0.96
   0   4  -6    6.20    0.88
   0   4  -7    5.71    0.91
   0  -4   7    4.57    0.88
   0  -4  -7    4.67    0.55
   0  -4   7    3.82    0.62
   0   4  -8   15.62    1.31
   0  -4   8   15.67    1.35
   0  -4   8   17.06    1.17
   0   4  -9  148.75    7.77
   0  -4   9  155.97    7.63
   0  -4  -9  162.08    7.47
   0   4 -10  691.53   32.36
   0  -4 -10  715.68   31.97
   0  -4  10  684.15   32.16
   0   4 -11   46.62    2.54
   0   4 -11   49.75    2.98
   0  -4  11   46.37    2.47
   0  -4 -11   48.59    2.58
   0  -4  11   52.27    2.83
   0  -4 -11   44.91    2.53
   0  -4 -11   46.67    2.59
   0  -4 -11   44.27    2.54
   0  -4 -12    8.54    0.97
   0  -4  12   10.24    0.83
   0  -4 -12    8.84    0.98
   0   4 -12    7.84    1.11
   0   4 -12    6.09    0.87
   0  -4 -12    9.33    0.99
   0   4 -12    8.07    0.85
   0  -4  12    6.67    0.93
   0  -4 -12   10.47    0.97
   0  -4 -12    9.78    0.85
   0  -4 -13    1.20    0.79
   0   4 -13    0.59    0.65
   0   4 -13    0.66    0.67
   0  -4 -13    0.44    0.64
   0   4 -13    0.67    0.61
   0  -4 -13    0.23    0.69
   0  -4  13    0.82    0.55
   0   4 -14    8.23    1.01
   0   4 -14    6.28    0.88
   0  -4 -14    6.13    0.93
   0  -4  14    6.78    0.83
   0  -4 -14    7.98    1.04
   0  -4 -14    7.42    1.04
   0  -4  15    5.56    0.82
   0   4 -15    6.02    0.92
   0  -4 -15    6.94    1.07
   0  -4 -15    6.38    1.02
   0   4 -15    4.65    0.97
   0  -4 -15    5.92    1.05
   0   4 -16    5.75    0.95
   0  -4 -16    4.85    1.11
   0  -4  16    4.79    0.87
   0   4 -16    4.58    1.05
   0  -4 -16    5.74    1.13
   0  -4 -16    3.38    0.90
   0   4 -17   17.36    1.64
   0  -4  17   19.07    1.46
   0  -4 -17   14.06    1.68
   0   4 -17   16.47    1.50
   0  -4 -17   14.98    1.58
   0  -4 -17   14.06    1.50
   0  -4 -18   12.40    1.60
   0   4 -18   14.24    1.53
   0  -4 -18    9.94    1.47
   0  -4 -18   10.71    1.43
   0  -4  18   11.17    1.21
   0   4 -18   12.54    1.33
   0  -4 -19   31.99    2.28
   0  -4  19   26.93    1.94
   0  -4 -19   29.01    2.35
   0   4 -19   27.61    2.23
   0   4 -19   26.60    2.07
   0   4 -20  117.94    6.32
   0  -4 -20  125.84    6.32
   0  -4  20  119.06    6.09
   0  -4 -20  117.35    6.42
   0   4 -20  117.17    6.22
   0  -4 -21    7.13    1.54
   0  -4 -21    7.75    1.42
   0   4 -21    8.24    1.45
   0  -4  21    8.96    1.15
   0   4 -21    6.09    1.18
   0  -4  22    5.68    1.01
   0   4 -22    4.78    1.09
   0  -4 -22    5.59    1.37
   0  -4 -22    5.59    1.48
   0   4 -22    3.46    1.34
   0  -4 -23    6.90    1.43
   0  -4 -23    7.03    1.42
   0   4 -23    4.83    1.30
   0  -4  23    5.67    1.00
   0   4 -23    4.98    1.02
   0   4  23    6.59    1.16
   0  -4 -24    9.28    1.42
   0   4 -24    9.11    1.15
   0  -4 -24    9.27    1.39
   0   4  24    8.63    1.12
   0  -4  24    7.88    1.08
   0  -4  25    0.17    0.66
   0  -4 -25    0.84    0.96
   0  -4 -25   -0.69    0.96
   0   4 -25    0.76    0.64
   0   4  25    0.75    0.82
   0  -4 -26   64.80    3.51
   0  -4  26   58.40    3.21
   0   4  26   63.37    3.31
   0  -4 -27   13.07    1.22
   0   4  27   12.98    1.05
   0  -4 -28    5.29    0.73
   0   4  28    5.34    0.56
   0   5   0    1.91    0.50
   0  -5   0    2.73    0.57
   0  -5   1  444.31   19.97
   0   5  -1  431.09   19.81
   0   5   2  163.59    7.90
   0  -5   2  171.21    8.07
   0  -5   2  176.13    7.88
   0  -5   3  213.15    9.51
   0  -5   3  196.11    9.70
   0   5  -3  202.95    9.65
   0   5  -4    5.76    0.80
   0   5   4    7.27    0.46
   0  -5  -4    7.24    0.58
   0  -5  -5  140.44    6.41
   0   5  -5  130.86    6.71
   0   5  -5  137.88    6.63
   0  -5  -6  450.15   20.86
   0   5  -6  473.73   21.24
   0  -5   6  465.19   21.26
   0  -5   7   17.01    1.51
   0  -5  -7   19.40    1.12
   0   5  -7   19.22    1.50
   0  -5   8   15.08    1.43
   0  -5  -8   17.78    1.09
   0   5  -8   15.46    1.42
   0  -5  -9   20.66    1.28
   0   5  -9   22.39    1.72
   0   5 -10   27.89    1.95
   0  -5 -10   23.71    1.54
   0  -5 -10   23.01    1.45
   0   5 -11   42.33    2.80
   0   5 -11   44.00    2.37
   0  -5 -11   40.09    2.33
   0  -5  11   44.54    2.30
   0  -5 -11   41.98    2.39
   0  -5 -11   41.23    2.38
   0  -5 -11   42.70    2.31
   0  -5 -12   57.46    3.04
   0  -5 -12   54.37    2.98
   0  -5 -12   55.63    3.03
   0   5 -12   52.72    2.93
   0   5 -12   60.47    3.54
   0   5 -12   54.71    2.98
   0  -5  12   55.88    2.90
   0  -5 -13   14.83    1.36
   0   5 -13   17.87    1.30
   0  -5 -13   16.24    1.31
   0   5 -13   17.94    1.35
   0  -5  13   18.60    1.25
   0  -5 -13   15.98    1.36
   0  -5 -14    2.47    0.82
   0   5 -14    3.32    0.85
   0  -5  14    2.30    0.64
   0  -5 -14    3.07    0.91
   0   5 -14    2.58    0.69
   0  -5 -14    2.81    0.79
   0  -5 -14    2.89    0.90
   0   5 -15  104.76    5.21
   0   5 -15  100.51    5.25
   0  -5 -15  101.29    5.24
   0  -5 -15  100.25    5.28
   0  -5 -15  101.61    5.30
   0  -5 -15   97.01    5.27
   0  -5  15  105.95    5.14
   0  -5 -16   33.87    2.22
   0   5 -16   32.74    2.12
   0  -5  16   29.77    2.01
   0  -5 -16   37.18    2.34
   0   5 -16   30.35    2.17
   0  -5 -16   32.35    2.27
   0  -5  17    9.55    1.05
   0  -5 -17   11.81    1.33
   0  -5 -17    7.19    1.37
   0   5 -17    9.18    1.27
   0   5 -17    8.24    1.09
   0   5 -18   68.55    3.86
   0  -5 -18   69.65    4.04
   0   5 -18   66.59    3.94
   0  -5 -18   67.89    3.93
   0  -5  18   71.15    3.78
   0  -5 -19   10.34    1.47
   0   5 -19   10.64    1.29
   0   5 -19    9.75    1.44
   0  -5  19    9.02    1.14
   0  -5 -19   12.33    1.55
   0   5 -20   27.16    2.10
   0  -5  20   32.45    2.09
   0   5 -20   31.90    2.32
   0  -5 -20   26.58    2.27
   0   5 -21  122.56    6.50
   0  -5 -21  133.90    6.68
   0  -5 -21  123.26    6.79
   0  -5  21  124.14    6.43
   0   5 -21  133.78    6.69
   0  -5 -22    1.95    1.22
   0   5 -22    2.58    0.90
   0  -5  22    3.18    0.94
   0   5 -22    2.84    1.20
   0  -5 -22    3.08    1.33
   0  -5 -23    2.22    1.18
   0  -5  23    3.69    0.90
   0   5  23    3.59    0.99
   0   5 -23    1.23    0.77
   0   5 -23    1.81    1.16
   0  -5 -23    1.25    1.15
   0   5  24    6.39    1.04
   0  -5  24    3.17    0.81
   0  -5 -24    4.72    1.30
   0  -5 -24    5.50    1.17
   0   5 -24    3.94    0.84
   0  -5  25    2.05    0.69
   0  -5 -25    2.05    1.11
   0   5  25    1.24    0.78
   0  -5 -25    1.90    0.96
   0   5  26    4.23    0.81
   0  -5 -26    4.38    1.01
   0  -5 -27    3.13    0.81
   0   5  27    2.67    0.63
   0   5  28    1.13    0.41
   0  -5 -28    0.71    0.56
   0   6   0 7909.38  358.98
   0  -6   0 8045.20  359.09
   0  -6   1 1802.27   85.99
   0  -6  -1 1951.24   85.92
   0   6  -1 1919.56   85.82
   0  -6   2   70.82    3.53
   0  -6   2   68.71    3.30
   0   6   2   65.03    3.33
   0  -6   3  200.67    9.23
   0  -6   3  196.22    9.48
   0   6  -4   77.85    3.92
   0  -6   4   77.91    3.76
   0  -6   4   72.89    4.00
   0   6  -5    4.98    0.75
   0   6  -6  298.62   13.94
   0   6  -6  298.15   13.80
   0  -6  -6  292.44   13.52
   0   6  -7   12.17    1.20
   0  -6   7   11.14    1.20
   0   6   7   10.58    0.64
   0  -6  -7   14.12    0.81
   0  -6  -8  387.24   17.58
   0  -6  -8  371.05   17.55
   0  -6   8  402.34   18.17
   0   6  -8  400.78   18.12
   0  -6   9   19.81    1.71
   0   6  -9   17.62    1.66
   0  -6  -9   22.29    1.26
   0  -6  -9   21.12    1.22
   0  -6 -10  228.98   10.69
   0  -6 -10  232.73   10.78
   0  -6  10  233.60   10.71
   0  -6 -10  226.76   10.79
   0  -6 -10  224.38   10.66
   0   6 -10  243.47   11.36
   0   6 -11   84.04    4.51
   0  -6 -11   78.27    3.88
   0  -6  11   81.06    3.83
   0  -6 -11   73.82    3.75
   0  -6 -11   75.28    3.90
   0   6 -11   76.23    3.87
   0  -6 -11   73.12    3.91
   0  -6 -11   74.60    3.78
   0  -6  12   18.81    1.19
   0  -6 -12   13.02    1.16
   0   6 -12   16.71    1.16
   0  -6 -12   13.28    1.24
   0  -6 -12   15.81    1.29
   0   6 -12   16.86    1.25
   0  -6 -13   19.33    1.45
   0  -6 -13   18.62    1.53
   0  -6  13   20.03    1.39
   0   6 -13   21.94    1.43
   0  -6 -13   20.64    1.58
   0   6 -13   20.79    1.49
   0  -6  14  175.84    8.41
   0  -6 -14  177.12    8.57
   0  -6 -14  177.18    8.58
   0   6 -14  172.35    8.46
   0  -6 -14  177.42    8.52
   0   6 -14  176.56    8.52
   0   6 -15   37.95    2.40
   0  -6 -15   43.10    2.61
   0  -6 -15   45.44    2.55
   0   6 -15   40.69    2.52
   0  -6 -15   37.78    2.54
   0  -6  15   40.79    2.37
   0  -6 -16   36.85    2.45
   0  -6 -16   39.54    2.59
   0  -6 -16   31.53    2.52
   0  -6 -16   37.90    2.54
   0  -6  16   39.56    2.34
   0   6 -16   41.92    2.50
   0   6 -16   39.78    2.37
   0  -6 -17    6.11    1.33
   0  -6 -17    4.82    1.20
   0   6 -17    5.15    1.15
   0  -6 -17    4.85    1.11
   0   6 -17    7.12    1.00
   0  -6  17    6.22    0.93
   0  -6  18    0.55    0.82
   0  -6 -18    2.84    1.25
   0  -6 -18    2.71    1.13
   0   6 -18    1.56    0.77
   0   6 -18    1.29    1.08
   0  -6  19   48.06    2.91
   0   6 -19   52.46    3.19
   0  -6 -19   49.42    3.13
   0  -6 -19   50.77    3.26
   0   6 -19   49.40    2.99
   0   6 -20    1.03    1.08
   0   6 -20    2.30    0.83
   0  -6  20    2.79    0.91
   0  -6 -20    1.83    1.09
   0  -6  21   15.99    1.47
   0  -6 -21   17.68    1.73
   0   6 -21   16.06    1.45
   0   6 -21   16.64    1.77
   0  -6  22   13.51    1.31
   0   6 -22   13.96    1.66
   0  -6 -22   14.89    1.63
   0   6 -22   12.89    1.32
   0  -6  23   32.55    2.01
   0  -6 -23   31.02    2.24
   0   6 -23   25.68    1.92
   0  -6 -24   12.55    1.52
   0  -6 -24   11.09    1.41
   0  -6  24    9.68    1.10
   0   6  24   10.27    1.24
   0   6  25    0.30    0.73
   0  -6 -25   -0.08    0.96
   0  -6 -26    2.07    0.92
   0   6  26    1.58    0.71
   0  -6 -27    3.16    0.79
   0   6  27    3.14    0.62
   0  -6 -28    8.24    0.81
   0   6  28    6.69    0.61
   0  -7   0   15.67    1.25
   0   7   0   18.76    1.14
   0   7  -1  189.69    9.12
   0  -7  -1  195.77    9.25
   0  -7   1  197.14    9.32
   0   7   1  208.66    9.26
   0  -7  -2   24.83    1.51
   0   7   2   24.45    1.49
   0  -7   2   28.13    1.74
   0  -7   3   98.33    4.72
   0   7   3   87.42    4.41
   0  -7   3   91.87    4.40
   0   7  -4  770.23   35.36
   0  -7   4  780.72   35.14
   0  -7   4  761.96   35.45
   0  -7   5  176.04    7.67
   0   7  -5  169.54    7.85
   0   7   5  160.68    7.39
   0   7  -6   12.89    1.13
   0  -7   7    1.86    0.80
   0   7  -7    2.61    0.69
   0   7  -7    3.38    0.80
   0   7  -8  310.31   14.93
   0  -7   8  314.64   14.98
   0  -7  -9  297.51   13.99
   0   7  -9  324.23   14.72
   0  -7  -9  306.33   14.01
   0  -7   9  304.68   14.72
   0  -7  -9  307.03   14.14
   0  -7  10   12.84    0.95
   0  -7 -10   10.22    0.98
   0  -7 -10   12.27    0.80
   0  -7 -10   13.00    0.83
   0  -7 -10   11.40    1.04
   0  -7 -11   52.15    2.91
   0  -7 -11   56.17    3.02
   0  -7  11   58.31    2.91
   0   7 -11   54.98    2.94
   0  -7 -11   56.71    3.00
   0  -7 -12   28.08    1.78
   0  -7 -12   28.20    1.81
   0   7 -12   24.90    1.68
   0  -7 -12   26.46    1.70
   0  -7  12   25.83    1.63
   0   7 -13   56.21    3.24
   0  -7  13   59.08    3.18
   0  -7 -13   61.12    3.32
   0  -7 -13   63.34    3.28
   0  -7 -13   63.67    3.38
   0   7 -14  146.66    7.48
   0  -7 -14  163.87    7.70
   0  -7 -14  159.58    7.59
   0  -7 -14  150.27    7.62
   0  -7  14  160.55    7.51
   0   7 -14  152.21    7.58
   0   7 -15   22.77    1.65
   0  -7 -15   21.63    1.75
   0  -7  15   21.00    1.52
   0  -7 -15   20.36    1.63
   0  -7 -15   20.22    1.68
   0   7 -15   20.50    1.49
   0  -7 -16   27.64    2.01
   0  -7  16   29.75    1.90
   0  -7 -16   25.04    2.08
   0  -7 -16   29.10    2.13
   0   7 -16   30.06    2.06
   0   7 -16   28.84    1.90
   0  -7  17   78.36    4.10
   0   7 -17   75.58    4.24
   0   7 -17   70.97    4.08
   0  -7 -17   77.62    4.45
   0  -7 -17   84.57    4.43
   0  -7 -17   77.36    4.24
   0  -7 -18   81.13    4.64
   0   7 -18   86.79    4.50
   0  -7 -18   76.82    4.41
   0   7 -18   81.48    4.31
   0  -7  18   84.38    4.30
   0  -7 -18   69.09    4.47
   0  -7 -19    5.78    1.24
   0   7 -19    5.18    0.90
   0  -7 -19    4.79    1.44
   0  -7 -19    4.33    1.40
   0   7 -19    6.08    1.26
   0  -7  19    4.66    0.95
   0   7 -20   93.98    4.79
   0  -7 -20   86.17    4.84
   0  -7 -20   79.99    4.89
   0  -7 -20   93.24    4.79
   0  -7  20   81.90    4.51
   0   7 -20   79.45    4.50
   0  -7  21   17.09    1.48
   0   7 -21   15.80    1.74
   0  -7 -21   21.18    1.77
   0  -7 -22    1.65    1.04
   0  -7  22    2.00    0.83
   0  -7  23    1.09    0.71
   0  -7 -23    1.23    1.04
   0  -7 -24    0.89    0.94
   0   7  24    1.64    0.89
   0   7  25   11.72    1.19
   0   7  26   -0.05    0.62
   0  -7 -26    0.55    0.87
   0   7  27    0.84    0.52
   0  -7 -27    1.82    0.70
   0  -7 -28    4.81    0.64
   0  -8   0 3813.86  171.32
   0   8   0 3778.13  171.15
   0  -8   1  508.80   21.92
   0   8  -1  484.84   21.67
   0   8   1  444.41   21.71
   0   8   1  474.10   21.79
   0  -8  -1  469.43   21.80
   0  -8   2  343.85   15.56
   0   8   2  342.76   15.38
   0  -8  -2  314.53   15.37
   0  -8   3   52.45    3.01
   0   8   3   54.06    2.75
   0  -8  -3   51.80    2.74
   0  -8   4    4.44    0.87
   0  -8   4    5.04    0.64
   0   8  -4    2.91    0.71
   0  -8   5   50.42    3.05
   0   8  -5   50.92    2.91
   0  -8   5   51.74    2.69
   0   8  -6   23.25    1.70
   0  -8   6   24.64    1.52
   0  -8   7  153.33    7.17
   0   8  -7  141.60    7.33
   0   8   8   34.53    1.86
   0  -8   8   36.10    2.58
   0  -8   9   94.58    5.45
   0  -8  -9  101.79    4.91
   0  -8   9  102.36    4.82
   0  -8  -9   96.30    4.69
   0  -8 -10  183.04    8.31
   0  -8 -10  175.27    8.25
   0  -8 -10  163.34    8.01
   0  -8  10  183.86    8.20
   0  -8 -11    2.32    0.71
   0  -8  11    0.73    0.48
   0   8 -11    1.94    0.60
   0  -8 -11    2.09    0.68
   0  -8 -11    1.71    0.56
   0  -8 -12   22.29    1.60
   0  -8 -12   26.44    1.73
   0  -8  12   27.60    1.61
   0  -8 -12   24.07    1.73
   0   8 -12   25.29    1.65
   0  -8  13    5.94    0.78
   0   8 -13    6.46    0.85
   0  -8 -13    6.81    1.01
   0  -8 -13    6.33    0.87
   0  -8 -13    6.64    0.98
   0  -8 -14   83.59    4.61
   0  -8  14   91.13    4.51
   0  -8 -14   88.93    4.69
   0   8 -14   86.56    4.57
   0  -8 -14   90.21    4.59
   0  -8 -15    4.04    1.02
   0   8 -15    3.38    0.90
   0  -8 -15    2.03    0.83
   0  -8  15    4.14    0.78
   0  -8 -15    1.90    0.93
   0  -8 -16   20.19    1.65
   0   8 -16   16.88    1.63
   0  -8 -16   18.50    1.73
   0  -8 -16   18.76    1.73
   0  -8  16   20.37    1.51
   0  -8 -17   26.88    2.31
   0  -8 -17   29.32    2.27
   0  -8  17   31.94    2.02
   0  -8 -17   28.04    2.10
   0   8 -17   28.43    2.12
   0  -8 -18   21.57    2.09
   0  -8  18   21.98    1.72
   0   8 -18   23.77    1.89
   0  -8 -18   21.97    1.86
   0  -8  19   29.42    2.05
   0   8 -19   30.69    2.23
   0  -8 -19   27.57    2.41
   0  -8 -19   31.10    2.24
   0  -8  20    5.74    1.02
   0  -8 -20    6.77    1.47
   0   8 -20    7.88    1.30
   0  -8 -20    7.73    1.56
   0  -8 -20    7.13    1.29
   0  -8 -21    9.21    1.35
   0  -8 -21   11.79    1.74
   0  -8  21   10.75    1.20
   0  -8 -22   56.12    3.30
   0  -8 -22   58.42    3.62
   0  -8  22   52.60    3.11
   0  -8 -23    8.19    1.22
   0  -8 -23    5.90    1.39
   0  -8 -24    2.84    0.97
   0   8  24    2.93    0.84
   0   8  25    8.41    1.02
   0   8  26    2.18    0.65
   0   8  27   24.14    1.46
   0  -9   0    6.49    0.87
   0   9   0    4.87    0.63
   0   9   1  332.52   15.21
   0  -9  -1  337.78   15.22
   0   9   1  326.39   15.11
   0  -9   1  317.61   15.28
   0   9  -1  319.58   15.05
   0  -9  -2    7.58    0.83
   0  -9   2    7.70    1.00
   0  -9  -3   13.43    1.08
   0  -9   3   16.04    1.38
   0   9   3   14.45    1.08
   0   9  -4  137.59    7.00
   0  -9   4  141.76    6.69
   0  -9  -4  140.57    6.71
   0  -9   4  140.37    7.09
   0  -9   5  378.45   17.69
   0  -9  -5  366.75   17.20
   0  -9   5  382.10   17.25
   0   9  -5  370.72   17.54
   0   9  -6   95.64    5.16
   0  -9   6  101.07    4.91
   0  -9   6   99.50    5.35
   0   9  -7   11.17    1.14
   0  -9  -7   10.96    0.93
   0  -9   7    8.12    0.89
   0  -9  -8  123.93    6.17
   0   9  -8  137.46    6.60
   0  -9  -8  123.38    6.18
   0  -9   8  133.66    6.32
   0  -9   8  127.52    6.10
   0  -9   9   29.63    1.73
   0  -9  -9   31.83    1.88
   0  -9  -9   29.01    1.55
   0  -9  -9   32.53    1.79
   0  -9   9   26.11    1.88
   0  -9  -9   33.37    1.86
   0  -9   9   26.84    2.26
   0  -9  10  240.03   11.38
   0   9 -10  236.33   11.37
   0  -9 -10  258.94   11.51
   0  -9 -10  249.22   11.37
   0  -9  10  241.20   12.22
   0  -9 -10  251.08   11.45
   0  -9  10  250.60   11.69
   0  -9 -10  226.44   11.48
   0  -9 -11    8.40    1.05
   0  -9 -11    8.81    0.96
   0  -9 -11    8.70    0.88
   0   9 -11    9.60    0.92
   0  -9  11   11.36    0.92
   0  -9 -12   42.21    2.54
   0  -9 -12   44.75    2.51
   0   9 -12   40.72    2.41
   0  -9 -12   43.79    2.41
   0  -9  12   41.75    2.38
   0  -9  13    2.21    0.64
   0   9 -13    1.67    0.64
   0  -9 -13    1.66    0.79
   0  -9 -13    1.94    0.85
   0  -9 -13    1.74    0.69
   0  -9  14   45.23    2.64
   0  -9 -14   48.93    2.71
   0  -9 -14   49.04    2.87
   0  -9 -14   47.04    2.81
   0   9 -14   44.07    2.70
   0   9 -15    2.00    0.79
   0  -9 -15    2.88    0.99
   0  -9 -15    2.28    1.07
   0  -9 -15    2.28    0.78
   0  -9  15    3.93    0.78
   0  -9  16    0.64    0.72
   0  -9 -16    0.16    0.92
   0   9 -16    0.82    0.87
   0  -9 -16   -0.26    1.04
   0  -9 -16    0.65    0.81
   0   9 -17    0.40    0.92
   0  -9  17    0.67    0.72
   0  -9 -17   -0.10    1.16
   0  -9 -17    2.03    1.11
   0  -9 -17   -0.23    0.92
   0  -9  18    7.67    1.07
   0  -9 -18    8.32    1.23
   0  -9 -18    6.54    1.48
   0   9 -18    7.17    1.21
   0  -9 -18    7.63    1.54
   0   9 -19   24.25    1.93
   0  -9 -19   21.53    1.86
   0  -9  19   22.63    1.72
   0  -9 -19   20.64    2.10
   0  -9  20   60.21    3.34
   0  -9 -20   55.23    3.68
   0  -9 -20   59.00    3.47
   0  -9 -21   24.96    2.03
   0  -9 -21   28.47    2.37
   0  -9 -22    4.29    1.10
   0  -9 -22    5.96    1.40
   0  -9 -23   11.52    1.64
   0  -9 -23   10.12    1.28
   0  -9 -24    5.90    1.25
   0   9  25   19.01    1.45
   0  -9 -25   18.21    1.66
   0   9  26    6.27    0.83
   0  -9 -26    7.56    1.01
   0   9  27    0.20    0.45
   0  -9 -27    0.53    0.66
   0  10   0  613.43   28.08
   0 -10   0  616.15   28.30
   0  10  -1  118.42    5.25
   0 -10  -1  104.35    5.37
   0  10   1  101.11    5.36
   0 -10   1  119.52    5.57
   0  10   1   96.25    5.23
   0  10   2    7.87    0.86
   0  10   2    7.02    0.82
   0 -10  -2    6.13    0.79
   0 -10   2    7.01    0.95
   0 -10  -3    8.45    0.82
   0 -10   3    7.94    1.03
   0  10   3    7.34    0.80
   0 -10  -4   45.34    2.37
   0  10  -4   42.33    2.67
   0 -10   4   37.63    2.66
   0  10  -5   30.76    2.09
   0 -10   5   31.45    1.77
   0 -10   5   33.26    2.25
   0 -10  -5   26.30    1.69
   0 -10  -6  454.55   21.23
   0 -10   6  481.33   21.34
   0 -10  -6  449.03   21.27
   0 -10   6  471.66   21.88
   0  10  -6  476.41   21.71
   0 -10   7  638.27   28.76
   0 -10  -7  601.13   28.56
   0 -10   7  612.26   29.31
   0 -10  -7  643.72   28.67
   0 -10  -7  636.34   28.70
   0  10  -7  642.20   29.12
   0 -10  -8  327.42   15.03
   0 -10  -8  336.52   15.02
   0 -10  -8  302.67   14.79
   0  10  -8  331.69   15.44
   0 -10   8  347.03   15.15
   0 -10  -9   43.45    2.30
   0 -10  -9   38.74    2.38
   0 -10  -9   41.91    2.36
   0 -10   9   40.17    2.45
   0 -10 -10  144.87    7.03
   0 -10 -10  140.10    7.05
   0 -10 -10  146.38    6.97
   0 -10  10  145.89    7.18
   0 -10  10  134.07    7.75
   0  10 -10  143.40    6.90
   0 -10  10  148.73    6.93
   0 -10  11  147.04    7.39
   0  10 -11  155.33    7.42
   0 -10 -11  165.00    7.58
   0 -10 -11  152.78    7.39
   0 -10 -11  161.07    7.50
   0 -10 -11  149.22    7.56
   0 -10 -12   72.13    3.71
   0 -10 -12   67.25    3.52
   0 -10 -12   64.42    3.58
   0 -10  12   67.21    3.51
   0  10 -12   66.58    3.53
   0 -10  13   94.54    4.64
   0 -10 -13   88.15    4.73
   0 -10 -13   86.42    4.61
   0  10 -13   92.81    4.67
   0 -10 -13   95.14    4.82
   0 -10 -14   48.70    3.03
   0 -10  14   48.97    2.82
   0 -10 -14   53.86    3.00
   0 -10 -14   48.93    2.86
   0  10 -14   54.05    2.91
   0 -10 -15   11.19    1.30
   0 -10 -15    9.47    1.09
   0 -10  15   13.59    1.20
   0 -10 -15    7.11    1.26
   0  10 -15   13.11    1.27
   0 -10 -16   63.78    3.52
   0 -10 -16   60.42    3.77
   0 -10 -16   63.54    3.65
   0  10 -16   63.44    3.54
   0 -10  16   62.52    3.46
   0 -10 -16   62.54    3.73
   0  10 -17    3.59    1.00
   0 -10 -17    5.79    1.03
   0 -10 -17    5.06    1.28
   0 -10  17    8.51    1.05
   0 -10 -17    4.85    1.32
   0 -10  18   26.82    1.83
   0 -10 -18   21.05    1.80
   0 -10 -18   24.75    2.18
   0 -10 -18   24.05    2.09
   0 -10 -19   10.52    1.55
   0 -10 -19    8.30    1.23
   0 -10 -20  155.95    7.79
   0 -10 -20  142.99    7.39
   0 -10 -21    5.56    1.42
   0 -10 -21    8.93    1.17
   0 -10 -22    1.82    1.16
   0 -10 -22    0.87    0.85
   0 -10 -23    2.88    1.12
   0 -10 -23    3.52    0.92
   0 -10 -24    1.32    0.93
   0  10  25   21.10    1.53
   0 -10 -25   21.18    1.68
   0 -10 -26    1.49    0.75
   0  10  26    2.05    0.62
   0 -10 -27    7.40    0.79
   0  10  27    6.65    0.63
   0  11   0   12.98    1.21
   0  11   0   13.13    1.03
   0 -11   0   12.21    1.20
   0 -11  -1   47.23    2.84
   0  11   1   51.50    2.90
   0 -11   1   50.81    2.98
   0  11   1   50.30    2.73
   0  11   2  157.28    7.48
   0  11   2  148.09    7.48
   0 -11   2  152.29    7.71
   0 -11  -2  156.99    7.52
   0 -11  -3  266.36   12.59
   0 -11   3  266.85   12.91
   0  11   3  268.92   12.59
   0 -11  -4   13.66    1.04
   0 -11  -4   12.95    1.02
   0 -11   4   12.34    1.34
   0  11  -4   11.01    1.25
   0 -11  -5  176.09    8.61
   0 -11  -5  182.17    8.59
   0 -11   5  185.02    9.21
   0 -11  -5  182.25    8.65
   0  11  -5  193.67    9.13
   0 -11  -6   55.47    2.99
   0 -11  -6   54.45    2.91
   0 -11  -6   55.31    2.95
   0  11  -6   59.71    3.42
   0 -11   6   61.84    3.60
   0  11  -7    6.07    0.95
   0 -11   7    5.50    1.06
   0 -11  -7    4.60    0.52
   0 -11   7    8.22    0.81
   0 -11  -7    4.86    0.72
   0 -11  -7    6.23    0.82
   0 -11  -8  320.26   15.01
   0 -11  -8  320.01   14.97
   0 -11   8  328.36   15.08
   0  11  -8  328.02   15.48
   0 -11   8  310.56   15.74
   0 -11  -9   71.77    3.66
   0 -11  -9   69.13    3.69
   0 -11  -9   67.75    3.55
   0 -11 -10    1.30    0.69
   0 -11 -10    3.23    0.81
   0 -11 -10    2.94    0.68
   0 -11 -11    5.83    1.00
   0 -11 -11    5.50    0.92
   0 -11 -11    5.99    0.82
   0  11 -12    5.74    0.75
   0 -11 -12    5.34    1.07
   0 -11 -12    4.72    0.83
   0 -11 -12    4.85    0.95
   0 -11 -13   24.86    1.67
   0 -11 -13   27.92    1.83
   0 -11 -13   25.23    1.91
   0  11 -13   25.66    1.71
   0  11 -14    5.47    0.87
   0 -11 -14    4.26    0.82
   0 -11 -14    6.09    1.04
   0 -11 -14    6.68    1.13
   0 -11 -15   13.28    1.24
   0 -11 -15   12.19    1.48
   0 -11 -15   14.55    1.47
   0 -11 -16   22.39    1.69
   0 -11 -16   22.93    2.01
   0 -11 -16   21.16    1.90
   0 -11 -17    1.16    1.16
   0 -11 -17    2.25    0.89
   0 -11 -17    2.46    1.21
   0 -11 -18   56.17    3.52
   0 -11 -18   58.19    3.29
   0 -11 -18   55.44    3.60
   0 -11 -19   68.13    4.19
   0 -11 -19   70.08    3.86
   0 -11 -20   19.35    1.89
   0 -11 -20   15.43    1.47
   0 -11 -21    4.46    0.97
   0 -11 -21    6.00    1.42
   0 -11 -22   18.26    1.52
   0 -11 -22   18.97    1.84
   0 -11 -23    1.49    0.97
   0 -11 -24    3.93    1.01
   0 -11 -25    2.14    0.83
   0  11  25    1.63    0.73
   0 -11 -26   11.61    1.09
   0  11  26   10.87    0.94
   0 -11 -27    4.20    0.60
   0  12   0 1092.91   47.19
   0 -12   0  966.22   47.11
   0 -12   0 1040.24   46.78
   0  12   0 1020.13   46.87
   0 -12  -1  304.84   13.97
   0 -12   1  291.07   13.62
   0 -12  -1  288.18   13.59
   0  12   1  295.34   13.77
   0 -12   1  296.80   14.07
   0 -12  -1  287.01   13.62
   0  12   1  307.60   13.97
   0 -12  -2   15.87    1.29
   0 -12  -2   16.12    1.18
   0  12   2   14.46    1.24
   0  12   2   16.70    1.32
   0 -12   2   17.32    1.53
   0 -12   3   79.21    3.78
   0  12   3   72.39    4.01
   0 -12   3   82.80    4.37
   0 -12  -3   77.62    3.83
   0 -12  -3   77.70    4.00
   0  12   3   71.88    3.95
   0 -12  -3   70.04    3.76
   0 -12  -4   44.56    2.49
   0 -12   4   40.66    2.84
   0 -12   4   43.68    2.33
   0 -12  -4   42.02    2.35
   0  12  -4   46.79    2.90
   0 -12  -4   42.44    2.40
   0 -12   5  807.68   36.71
   0 -12  -5  778.17   36.08
   0 -12  -5  775.85   36.03
   0  12  -5  845.64   36.66
   0 -12  -5  785.30   36.00
   0 -12  -6  272.66   12.82
   0  12  -6  268.28   13.39
   0 -12  -6  275.48   12.83
   0 -12   6  274.47   13.56
   0 -12  -6  280.64   12.89
   0 -12  -7   72.50    3.90
   0 -12  -7   79.71    3.98
   0 -12   7   80.72    4.68
   0  12  -7   75.48    4.40
   0 -12  -8    5.57    0.80
   0 -12   8    4.98    1.08
   0 -12  -8    4.98    0.87
   0  12  -8    4.17    0.91
   0 -12  -9   44.95    2.61
   0 -12  -9   43.11    2.44
   0 -12  -9   45.65    2.58
   0 -12 -10    3.67    0.88
   0 -12 -10    6.15    1.01
   0 -12 -10    4.57    0.74
   0 -12 -11  110.60    5.76
   0 -12 -11  111.90    5.63
   0 -12 -11  117.11    5.76
   0 -12 -12    4.55    1.03
   0 -12 -12    3.93    0.84
   0 -12 -12    4.35    1.00
   0 -12 -13   64.30    3.55
   0 -12 -13   64.01    3.66
   0 -12 -13   66.04    3.74
   0 -12 -14   74.12    4.19
   0 -12 -14   76.48    4.10
   0 -12 -15   33.28    2.47
   0 -12 -15   34.26    2.46
   0 -12 -15   35.18    2.35
   0 -12 -16    7.66    1.40
   0 -12 -16    9.31    1.39
   0 -12 -16    7.41    1.03
   0 -12 -17    4.20    0.91
   0 -12 -17    3.16    1.23
   0 -12 -17    4.71    1.29
   0 -12 -18   15.66    1.80
   0 -12 -18   20.57    1.95
   0 -12 -18   18.03    1.51
   0 -12 -19   13.28    1.32
   0 -12 -19   14.67    1.73
   0 -12 -20   20.68    1.58
   0 -12 -20   19.19    1.92
   0 -12 -21   -0.49    1.02
   0 -12 -21    0.51    0.71
   0 -12 -22   29.90    2.22
   0 -12 -23   -0.16    0.90
   0 -12 -24   13.89    1.35
   0 -12 -25    0.70    0.75
   0  12  25    0.41    0.60
   0  12  26    1.36    0.50
   0 -12 -26    1.45    0.61
   0 -13   0    6.00    0.92
   0 -13   0    5.48    0.71
   0  13   0    5.08    0.73
   0 -13   0    4.49    0.75
   0  13   0    6.06    0.95
   0 -13   1   99.00    4.82
   0 -13   1   97.63    4.77
   0  13   1  100.45    5.14
   0  13   1   90.42    4.90
   0 -13  -1   96.10    4.81
   0 -13  -1   91.58    5.08
   0  13  -1  103.36    5.27
   0 -13   1   97.51    5.24
   0 -13   2   11.31    0.97
   0  13   2   13.55    1.20
   0 -13   2   12.72    1.06
   0  13   2   12.71    1.16
   0 -13  -2   11.95    0.99
   0 -13  -2   11.79    1.06
   0 -13  -2   13.13    1.20
   0 -13   2   10.09    1.26
   0 -13  -3  171.53    8.36
   0 -13  -3  172.12    8.55
   0  13   3  174.60    8.56
   0 -13  -3  174.76    8.32
   0  13   3  177.62    8.60
   0 -13   3  168.09    8.88
   0 -13   3  183.58    8.32
   0 -13   4   83.21    4.97
   0 -13  -4   94.02    4.60
   0  13  -4   88.38    5.01
   0  13   4   84.98    4.69
   0 -13   4   87.66    4.39
   0 -13  -4   90.27    4.48
   0 -13  -4   86.98    4.41
   0 -13  -5  448.03   20.51
   0  13  -5  444.54   21.17
   0 -13  -5  436.40   20.60
   0 -13   5  456.21   20.48
   0 -13  -5  443.19   20.56
   0 -13   5  432.64   21.22
   0 -13  -6   28.56    1.83
   0  13  -6   26.75    2.19
   0 -13   6   25.25    2.23
   0 -13  -6   27.38    1.74
   0 -13  -7   10.47    1.10
   0  13  -7   10.20    1.29
   0 -13  -7    8.29    0.97
   0  13  -8   11.11    1.37
   0 -13  -8   12.64    1.21
   0 -13  -8   10.90    1.10
   0 -13  -9   19.45    1.46
   0 -13  -9   17.12    1.49
   0 -13 -10    0.99    0.80
   0 -13 -10    1.26    0.80
   0 -13 -10    1.50    0.57
   0 -13 -11  103.81    5.30
   0 -13 -11   99.45    5.14
   0 -13 -11  105.64    5.36
   0 -13 -12   16.06    1.59
   0 -13 -12   19.56    1.45
   0 -13 -12   18.33    1.59
   0 -13 -13    6.58    1.21
   0 -13 -13    5.95    0.98
   0 -13 -13    6.62    1.17
   0 -13 -14  107.66    5.56
   0 -13 -14  103.71    5.40
   0 -13 -14  102.78    5.55
   0 -13 -15    0.90    1.13
   0 -13 -15    2.89    1.10
   0 -13 -15    1.22    1.22
   0 -13 -16   35.00    2.51
   0 -13 -16   33.67    2.54
   0 -13 -17    5.66    1.26
   0 -13 -17    5.56    1.29
   0 -13 -18   24.79    2.20
   0 -13 -18   30.70    2.28
   0 -13 -19    1.54    1.16
   0 -13 -20    5.64    1.24
   0 -13 -21   22.79    1.96
   0 -13 -22    1.02    1.00
   0 -13 -23    0.68    0.87
   0 -13 -24    3.70    0.91
   0 -13 -25    0.67    0.65
   0  13  25    0.62    0.55
   0 -13 -26    5.11    0.62
   0  13  26    4.57    0.56
   0 -14   0    5.90    0.94
   0 -14   0    4.17    0.75
   0 -14   0    5.88    0.85
   0  14   0    5.68    0.91
   0 -14   1  571.32   27.33
   0 -14   1  586.94   26.79
   0  14   1  580.64   26.97
   0 -14  -1  580.39   26.78
   0 -14  -1  588.94   26.84
   0  14   1  588.19   27.21
   0 -14   1  590.68   26.85
   0 -14  -1  583.75   27.22
   0  14  -1  590.16   27.33
   0 -14   2  109.38    5.34
   0 -14  -2  108.40    5.66
   0 -14   2  114.80    5.41
   0 -14  -2  109.18    5.33
   0  14   2  107.30    5.64
   0  14   2  105.71    5.52
   0 -14   2  105.85    5.89
   0  14  -2  104.57    5.85
   0 -14  -2  106.24    5.38
   0 -14  -3    5.10    0.75
   0  14   3    5.32    0.78
   0 -14   3    5.27    0.78
   0 -14  -3    5.50    0.83
   0 -14   3    6.31    0.80
   0  14   3    5.85    0.87
   0 -14  -3    5.71    0.76
   0 -14   3    3.99    0.95
   0  14  -4    8.48    1.24
   0 -14  -4   10.43    0.98
   0  14   4    8.49    1.06
   0 -14   4    8.68    0.91
   0 -14   4    8.41    1.24
   0 -14  -4   11.14    1.05
   0  14   5   12.70    1.34
   0 -14  -5   15.97    1.24
   0 -14   5   14.98    1.17
   0 -14   5   14.72    1.64
   0 -14  -5   15.41    1.27
   0  14  -5   14.92    1.61
   0 -14  -6   56.60    3.02
   0  14  -6   51.07    3.46
   0 -14   6   51.43    2.88
   0 -14  -6   53.66    2.94
   0 -14  -7    6.88    0.90
   0 -14  -7    4.26    0.89
   0 -14  -8   44.35    2.59
   0 -14  -8   44.23    2.66
   0 -14  -9    2.54    0.84
   0 -14  -9    1.20    0.84
   0 -14 -10    9.46    1.15
   0 -14 -10    7.31    1.14
   0 -14 -11   68.14    3.87
   0 -14 -11   72.32    3.94
   0 -14 -12   14.08    1.52
   0 -14 -12   17.05    1.56
   0 -14 -12   15.54    1.34
   0 -14 -13   20.60    1.95
   0 -14 -13   21.90    1.90
   0 -14 -13   25.80    1.74
   0 -14 -14    1.27    0.93
   0 -14 -14    2.54    0.85
   0 -14 -14    0.83    1.09
   0 -14 -14    1.58    1.07
   0 -14 -15    3.63    1.29
   0 -14 -15    6.95    1.25
   0 -14 -15    5.71    1.16
   0 -14 -16  115.95    6.03
   0 -14 -16  114.61    5.97
   0 -14 -16  106.20    6.00
   0 -14 -17   59.14    3.64
   0 -14 -17   59.59    3.65
   0 -14 -18   10.57    1.53
   0 -14 -18   12.74    1.63
   0 -14 -19   15.18    1.70
   0 -14 -20    1.86    1.08
   0 -14 -21    0.86    0.93
   0 -14 -22    7.51    1.18
   0 -14 -23   41.33    2.53
   0 -14 -24    3.91    0.83
   0  14  25    0.59    0.49
   0 -14 -25    0.26    0.51
   0  15   0    4.13    0.90
   0 -15   0    4.37    0.82
   0  15   1    7.09    1.03
   0 -15  -1    9.12    1.00
   0 -15  -1    8.73    1.06
   0  15  -1    9.05    1.20
   0 -15   1    7.40    0.95
   0 -15   1    9.42    0.95
   0 -15  -1    9.81    0.95
   0 -15   1    8.71    1.13
   0 -15  -2   61.61    3.34
   0 -15   2   63.07    3.35
   0 -15  -2   62.01    3.28
   0  15   2   62.46    3.60
   0 -15   2   64.75    3.30
   0  15  -2   60.60    3.80
   0 -15   2   55.59    3.75
   0 -15  -2   60.64    3.58
   0 -15   3   58.74    3.16
   0 -15  -3   55.22    3.07
   0 -15  -3   58.01    3.16
   0 -15   3   57.84    3.70
   0 -15   3   57.83    3.09
   0  15  -3   55.69    3.62
   0 -15   4   58.03    3.66
   0 -15   4   57.88    2.95
   0 -15  -4   51.76    2.93
   0 -15  -4   49.57    2.97
   0 -15   5   27.42    1.70
   0 -15  -5   25.18    1.77
   0 -15  -5   23.16    1.67
   0 -15  -6   22.86    1.63
   0 -15   6   18.18    1.43
   0 -15  -6   22.04    1.54
   0 -15  -7   20.96    1.56
   0 -15  -7   19.79    1.60
   0 -15   7   21.27    1.49
   0 -15  -8    1.00    0.83
   0 -15   8    3.53    0.74
   0 -15  -8    3.20    0.84
   0 -15  -9  109.46    5.59
   0 -15  -9  109.07    5.63
   0 -15 -10   22.19    1.81
   0 -15 -10   27.32    1.93
   0 -15 -11    4.14    1.08
   0 -15 -11    6.05    1.07
   0 -15 -12   55.10    3.24
   0 -15 -12   49.42    3.13
   0 -15 -13    9.22    1.23
   0 -15 -13    8.88    1.37
   0 -15 -13    9.89    1.36
   0 -15 -13    8.59    1.07
   0 -15 -14   29.98    2.31
   0 -15 -14   33.22    2.44
   0 -15 -14   29.08    2.19
   0 -15 -15    1.02    1.04
   0 -15 -15    3.52    1.04
   0 -15 -15    0.48    1.18
   0 -15 -16   13.25    1.59
   0 -15 -16   12.14    1.66
   0 -15 -16   10.62    1.47
   0 -15 -17    0.10    1.30
   0 -15 -17    1.04    1.24
   0 -15 -17    0.57    0.97
   0 -15 -18    9.79    1.44
   0 -15 -18   10.30    1.52
   0 -15 -19    9.62    1.37
   0 -15 -20    0.34    0.94
   0 -15 -21   22.99    1.84
   0 -15  21   23.21    1.56
   0 -15 -22    8.32    1.13
   0 -15  22    7.04    0.77
   0 -15 -23    7.12    0.98
   0 -15 -24   11.37    1.02
   0  15  25    8.12    0.72
   0 -16   0   14.83    1.29
   0  16   0   15.08    1.47
   0 -16   0   14.13    1.19
   0 -16   0   11.90    1.37
   0 -16   1  412.88   19.05
   0 -16   1  382.28   19.62
   0  16  -1  397.41   19.64
   0 -16  -1  425.91   19.14
   0 -16  -1  423.33   19.06
   0 -16   1  405.91   19.12
   0 -16  -2    5.63    0.94
   0 -16   2    5.55    0.87
   0 -16  -2    7.11    0.89
   0 -16   2    4.86    0.93
   0 -16   2    4.30    0.98
   0 -16   3   27.92    1.76
   0 -16   3   28.84    1.87
   0 -16  -3   26.61    1.76
   0 -16  -3   22.63    1.78
   0 -16  -4   35.84    2.24
   0 -16   4   34.31    2.19
   0 -16   4   33.72    2.10
   0 -16  -4   34.87    2.15
   0 -16  -5   23.76    1.68
   0 -16   5   23.17    1.65
   0 -16   5   21.19    1.69
   0 -16  -6   14.21    1.36
   0 -16  -6   14.52    1.30
   0 -16   6   14.40    1.24
   0 -16  -7    4.11    1.00
   0 -16  -7    3.71    0.89
   0 -16   7    6.84    0.93
   0 -16   8    6.91    0.95
   0 -16  -8    6.39    1.03
   0 -16  -8    4.28    1.10
   0 -16   9   14.94    1.34
   0 -16  -9   16.58    1.46
   0 -16  -9   14.28    1.48
   0 -16  10   79.29    4.20
   0 -16 -10   80.95    4.32
   0 -16 -10   76.75    4.34
   0 -16 -11   21.53    1.65
   0 -16  11   21.71    1.71
   0 -16 -11   22.54    1.91
   0 -16 -11   23.94    1.87
   0 -16 -12    3.79    1.26
   0 -16 -12    0.76    1.04
   0 -16 -12    1.48    0.73
   0 -16 -13   -0.26    1.04
   0 -16 -13    1.56    0.83
   0 -16 -13    1.12    1.09
   0 -16 -14    2.17    1.06
   0 -16 -14    1.03    0.83
   0 -16 -14    0.96    1.20
   0 -16 -15    2.05    1.22
   0 -16 -15   -0.18    1.05
   0 -16 -15    0.62    0.87
   0 -16 -16    2.95    1.28
   0 -16 -16    2.61    0.96
   0 -16 -16    2.51    1.18
   0 -16 -17    7.56    1.35
   0 -16 -17    4.02    1.12
   0 -16 -17    5.74    1.45
   0 -16  18   13.99    1.34
   0 -16 -18   15.29    1.64
   0 -16 -18   17.05    1.62
   0 -16 -18   16.20    1.80
   0 -16 -19   -0.09    1.23
   0 -16  19    0.18    0.70
   0 -16 -19    0.50    0.86
   0 -16 -20   37.30    2.40
   0 -16  20   34.43    2.11
   0 -16 -21   24.71    1.83
   0 -16  21   26.09    1.62
   0 -16 -22   79.53    4.15
   0 -16 -23    0.38    0.56
   0 -16 -24    3.36    0.53
   0 -16  24    3.09    0.52
   0  16  25    0.82    0.37
   0 -17   0    0.20    0.79
   0 -17   0    0.59    0.61
   0 -17  -1   35.81    2.37
   0 -17  -1   37.48    2.28
   0 -17   1   41.36    2.45
   0 -17   2    8.99    1.08
   0 -17  -2   11.79    1.11
   0 -17   2   12.22    1.22
   0 -17  -2    9.90    1.20
   0 -17  -3   16.76    1.34
   0 -17   3   13.76    1.28
   0 -17   3   15.48    1.44
   0 -17  -3   16.01    1.42
   0 -17   4   51.80    3.00
   0 -17  -4   53.92    3.03
   0 -17  -4   50.86    2.92
   0 -17   4   47.98    2.86
   0 -17   5   26.65    1.85
   0 -17  -5   24.77    1.78
   0 -17  -5   25.20    1.87
   0 -17   5   23.48    1.72
   0 -17   6    5.18    1.01
   0 -17  -6    5.01    0.95
   0 -17   6    6.17    0.97
   0 -17  -6    4.40    1.06
   0 -17  -7    5.98    1.02
   0 -17  -7    5.17    1.08
   0 -17   7    5.71    0.95
   0 -17  -8   25.58    1.81
   0 -17  -8   22.32    1.91
   0 -17   8   22.08    1.71
   0 -17  -9   16.84    1.53
   0 -17  -9   15.06    1.55
   0 -17   9   13.99    1.33
   0 -17 -10   15.23    1.59
   0 -17 -10   16.15    1.53
   0 -17  10   14.85    1.42
   0 -17  11   15.90    1.43
   0 -17 -11   13.41    1.59
   0 -17 -11   13.43    1.57
   0 -17  12   74.39    4.14
   0 -17 -12   82.29    4.44
   0 -17 -12   75.96    4.30
   0 -17 -13   25.00    2.16
   0 -17 -13   27.69    2.11
   0 -17  13   24.47    1.85
   0 -17 -13   23.07    1.82
   0 -17 -14   12.65    1.32
   0 -17 -14   11.11    1.64
   0 -17 -14   14.90    1.64
   0 -17  14   10.11    1.22
   0 -17 -15   90.35    5.03
   0 -17 -15   98.35    5.26
   0 -17 -15   96.72    5.19
   0 -17  15   95.34    4.95
   0 -17 -16   64.61    3.92
   0 -17 -16   70.06    3.84
   0 -17 -16   68.44    4.04
   0 -17  16   65.99    3.69
   0 -17 -17    1.95    0.90
   0 -17 -17    5.01    1.27
   0 -17  17    3.71    0.84
   0 -17 -17    4.09    1.24
   0 -17 -18   31.38    2.30
   0 -17  18   32.90    2.05
   0 -17 -18   32.80    2.48
   0 -17 -18   31.01    2.17
   0 -17  19   11.08    1.12
   0 -17 -19   11.67    1.28
   0 -17 -19   14.66    1.63
   0 -17 -20    7.72    1.36
   0 -17 -20    6.40    0.97
   0 -17  20    7.34    0.84
   0 -17 -21   20.78    1.77
   0 -17 -21   21.84    1.54
   0 -17 -22    9.37    0.90
   0 -17 -23    2.70    0.52
   0 -17  23    2.26    0.55
   0 -18   0    0.69    0.75
   0 -18   0    1.75    0.89
   0 -18   1   30.26    2.11
   0 -18   1   35.14    2.07
   0 -18  -1   28.81    2.10
   0 -18  -1   29.94    2.03
   0 -18  -2   37.03    2.36
   0 -18   2   40.99    2.50
   0 -18  -2   40.01    2.50
   0 -18  -3   84.87    4.61
   0 -18   3   87.03    4.51
   0 -18  -3   86.74    4.53
   0 -18   3   86.12    4.60
   0 -18   4   67.28    3.77
   0 -18  -4   63.91    3.67
   0 -18  -4   65.91    3.75
   0 -18   4   71.40    3.69
   0 -18  -5    2.52    1.01
   0 -18   5    2.76    0.91
   0 -18   5    4.12    0.87
   0 -18  -5    3.41    0.93
   0 -18  -6   22.29    1.69
   0 -18  -6   19.39    1.76
   0 -18   6   18.14    1.56
   0 -18   6   21.27    1.73
   0 -18   7  172.67    8.22
   0 -18  -7  162.90    8.24
   0 -18   7  164.73    8.08
   0 -18  -7  160.65    8.12
   0 -18  -8    1.15    0.91
   0 -18  -8    0.94    1.02
   0 -18   8    2.14    0.89
   0 -18  -9    8.35    1.34
   0 -18   9    7.98    1.16
   0 -18  -9    7.96    1.27
   0 -18  10   24.40    1.74
   0 -18 -10   18.74    1.79
   0 -18 -10   21.41    1.92
   0 -18 -11    9.54    1.33
   0 -18  11    9.30    1.19
   0 -18 -11   11.12    1.54
   0 -18  12    0.50    0.89
   0 -18 -12    0.09    1.03
   0 -18 -12    0.66    1.19
   0 -18 -13   54.18    3.31
   0 -18  13   52.88    3.11
   0 -18 -13   53.10    3.37
   0 -18 -14   43.04    3.07
   0 -18  14   46.15    2.79
   0 -18 -14   51.32    3.03
   0 -18 -15    9.34    1.10
   0 -18 -15    9.67    1.39
   0 -18  15    5.47    1.00
   0 -18 -15    6.71    1.48
   0 -18 -16    6.21    1.41
   0 -18 -16    7.76    1.05
   0 -18 -16    7.29    1.36
   0 -18  16    7.45    1.03
   0 -18 -17   18.08    1.63
   0 -18 -17   16.01    1.39
   0 -18 -17   15.99    1.74
   0 -18  17   12.29    1.26
   0 -18 -18   14.96    1.52
   0 -18  18   13.08    1.18
   0 -18 -18   12.56    1.57
   0 -18 -18   11.03    1.20
   0 -18 -19    5.72    1.25
   0 -18  19    7.88    0.87
   0 -18 -19    5.95    0.89
   0 -18 -20   22.25    1.76
   0 -18 -20   18.72    1.41
   0 -18 -21   12.61    1.26
   0 -18  22    1.25    0.55
   0 -19   0    2.59    0.98
   0 -19   0    2.69    0.86
   0 -19  -1  213.69   10.55
   0 -19   1  227.63   10.48
   0 -19   1  217.30   10.56
   0 -19  -1  212.98   10.45
   0 -19   2    6.53    1.17
   0 -19  -2    7.79    1.06
   0 -19   2    7.39    1.09
   0 -19  -2    8.43    1.22
   0 -19  -3    1.33    0.83
   0 -19   3    1.35    0.95
   0 -19  -3    1.53    0.90
   0 -19   4    9.32    1.23
   0 -19  -4    9.00    1.26
   0 -19   4    9.31    1.14
   0 -19  -4    9.31    1.17
   0 -19   5   46.75    2.83
   0 -19  -5   46.62    2.96
   0 -19  -5   48.86    2.87
   0 -19   5   47.53    2.94
   0 -19   6   25.87    1.98
   0 -19  -6   19.87    1.89
   0 -19   6   22.70    1.75
   0 -19  -6   24.19    1.82
   0 -19  -7   26.42    2.05
   0 -19   7   22.84    1.91
   0 -19   7   19.79    1.70
   0 -19  -7   24.66    1.85
   0 -19  -8   17.74    1.74
   0 -19  -8   17.21    1.63
   0 -19   8   18.81    1.71
   0 -19   8   18.50    1.61
   0 -19   9    3.78    1.14
   0 -19   9    3.62    1.00
   0 -19  -9    5.10    1.24
   0 -19  -9    4.83    1.12
   0 -19 -10   14.20    1.66
   0 -19  10   14.42    1.58
   0 -19 -10   12.80    1.50
   0 -19  10   13.52    1.38
   0 -19 -11   59.30    3.64
   0 -19  11   62.09    3.42
   0 -19 -11   56.73    3.51
   0 -19 -12   46.59    2.98
   0 -19 -12   42.62    2.85
   0 -19  12   42.55    2.66
   0 -19 -13   46.66    3.01
   0 -19  13   41.32    2.66
   0 -19 -13   46.75    2.91
   0 -19 -14   33.70    2.57
   0 -19 -14   33.42    2.43
   0 -19  14   34.39    2.20
   0 -19 -15    1.55    1.04
   0 -19  15    2.69    0.88
   0 -19 -15    4.48    1.28
   0 -19 -16    4.88    1.29
   0 -19 -16    4.50    1.19
   0 -19  16    1.97    0.79
   0 -19 -17    1.97    1.01
   0 -19 -17    2.49    1.14
   0 -19  17    1.86    0.70
   0 -19 -18    0.29    0.93
   0 -19  18    0.45    0.62
   0 -19 -18    0.72    1.06
   0 -19  19    3.02    0.86
   0 -19 -19    2.55    1.06
   0 -19  19    1.77    0.57
   0 -19  20   28.01    1.84
   0 -19 -20   30.22    2.01
   0 -19  21    2.39    0.64
   0 -19 -21    2.70    0.80
   0 -19  22    1.92    0.47
   0 -20   0  198.93    9.79
   0 -20   0  200.70    9.68
   0 -20  -1   77.39    4.19
   0 -20   1   74.94    4.14
   0 -20  -1   72.46    4.01
   0 -20   1   70.66    3.98
   0 -20  -2   38.06    2.45
   0 -20  -2   35.44    2.30
   0 -20   2   32.73    2.25
   0 -20   2   32.21    2.39
   0 -20   3   77.29    4.21
   0 -20   3   79.51    4.34
   0 -20  -3   77.95    4.36
   0 -20  -3   77.50    4.22
   0 -20  -4   52.59    3.20
   0 -20   4   57.85    3.37
   0 -20  -4   56.35    3.36
   0 -20  -5   24.23    1.89
   0 -20   5   22.26    1.84
   0 -20  -5   28.21    2.06
   0 -20   5   23.38    1.96
   0 -20   6    7.98    1.21
   0 -20  -6    8.90    1.41
   0 -20  -6   10.43    1.29
   0 -20   6    9.42    1.31
   0 -20   7    6.95    1.07
   0 -20  -7    5.57    1.13
   0 -20   7    5.93    1.21
   0 -20  -7    6.42    1.29
   0 -20  -8   51.33    3.19
   0 -20   8   52.04    3.05
   0 -20  -8   49.91    3.09
   0 -20   8   50.52    3.22
   0 -20  -9    4.98    1.12
   0 -20  -9    7.63    1.29
   0 -20   9    8.09    1.33
   0 -20   9    8.70    1.15
   0 -20  10   12.05    1.54
   0 -20  10   10.33    1.29
   0 -20 -10   11.26    1.41
   0 -20 -10   15.62    1.68
   0 -20 -11   95.45    5.06
   0 -20  11   95.10    5.09
   0 -20  11   89.54    4.88
   0 -20 -11   95.20    5.17
   0 -20  12    1.64    1.14
   0 -20  12    0.42    0.78
   0 -20 -12    0.34    0.99
   0 -20 -12    0.09    1.19
   0 -20  13   14.07    1.52
   0 -20 -13   11.99    1.68
   0 -20  13   13.91    1.34
   0 -20 -13   12.85    1.49
   0 -20 -14    1.60    1.01
   0 -20  14    0.92    0.78
   0 -20 -14    2.21    1.19
   0 -20  14    0.90    1.06
   0 -20 -15    4.07    1.13
   0 -20 -15    3.21    1.27
   0 -20  15    3.14    1.08
   0 -20  15    2.70    0.80
   0 -20  16   31.95    2.23
   0 -20 -16   32.99    2.33
   0 -20  16   35.87    2.11
   0 -20 -16   35.67    2.42
   0 -20 -17   13.05    1.40
   0 -20  17   11.76    1.08
   0 -20 -17    9.82    1.44
   0 -20  17   12.27    1.33
   0 -20  18    3.52    0.64
   0 -20 -18    3.01    1.01
   0 -20  18    4.27    0.88
   0 -20  19   16.70    1.36
   0 -20 -19   18.87    1.54
   0 -20  20   12.75    1.07
   0 -20 -20   14.63    1.30
   0 -20  21   17.52    1.16
   0 -20 -21   19.00    1.35
   0 -21   0    2.96    1.05
   0 -21   0    2.65    0.96
   0 -21   1   10.69    1.31
   0 -21  -1   13.38    1.51
   0 -21   1   13.83    1.51
   0 -21  -1   13.97    1.39
   0 -21  -2   23.94    1.92
   0 -21   2   27.08    1.94
   0 -21   2   28.24    2.14
   0 -21  -2   29.05    2.15
   0 -21   3    7.29    1.08
   0 -21  -3    6.39    1.25
   0 -21  -3    5.09    1.06
   0 -21   3    6.45    1.30
   0 -21  -4  105.18    5.81
   0 -21   4  109.09    5.80
   0 -21  -4  109.48    5.71
   0 -21   4  115.66    5.69
   0 -21   5    3.34    1.15
   0 -21  -5    2.26    0.96
   0 -21  -5    3.63    1.20
   0 -21  -6    3.30    1.21
   0 -21  -6    3.18    1.04
   0 -21   6    2.03    1.10
   0 -21  -7    2.22    1.23
   0 -21  -7    2.10    0.96
   0 -21   7    2.33    0.95
   0 -21   7    2.84    1.21
   0 -21  -8  164.43    8.32
   0 -21   8  162.81    8.11
   0 -21   8  168.66    8.30
   0 -21  -8  162.53    8.18
   0 -21   9    9.82    1.23
   0 -21  -9    9.37    1.32
   0 -21  -9   10.02    1.48
   0 -21   9   11.54    1.50
   0 -21  10    1.52    0.95
   0 -21  10    0.09    1.12
   0 -21 -10    1.97    1.18
   0 -21 -10    1.84    0.94
   0 -21 -11    3.36    1.28
   0 -21 -11    1.59    0.94
   0 -21  11    2.33    1.12
   0 -21  11    2.33    0.87
   0 -21 -12    3.51    1.30
   0 -21  12    2.80    0.82
   0 -21  12    1.94    1.04
   0 -21 -12    4.15    1.07
   0 -21 -13    9.40    1.47
   0 -21 -13    6.68    1.20
   0 -21  13    8.97    1.11
   0 -21 -14    3.77    1.18
   0 -21  14    3.66    1.03
   0 -21  14    3.41    0.83
   0 -21 -14    3.63    1.07
   0 -21  15    7.53    1.15
   0 -21  15    6.66    0.94
   0 -21 -15    7.22    1.27
   0 -21 -15    8.48    1.17
   0 -21 -16    8.59    1.26
   0 -21  16    6.14    1.08
   0 -21  16    6.25    0.86
   0 -21 -16    6.74    1.13
   0 -21  17    0.91    0.78
   0 -21  17    0.86    0.56
   0 -21 -17    1.15    0.85
   0 -21 -17    1.53    1.03
   0 -21 -18    6.24    1.01
   0 -21  18    4.67    0.89
   0 -21 -19   59.53    3.17
   0 -21  19   55.18    3.01
   0 -21  20    8.21    0.78
   0 -21 -20   10.06    1.01
   0 -22   0  180.92    9.23
   0 -22   0  190.30    9.10
   0 -22  -1   66.76    3.90
   0 -22   1   64.22    3.87
   0 -22   1   65.25    3.71
   0 -22  -1   68.13    3.73
   0 -22  -2   55.69    3.46
   0 -22   2   53.37    3.38
   0 -22  -2   54.52    3.27
   0 -22   2   61.50    3.33
   0 -22   3    4.55    1.23
   0 -22   3    3.25    1.00
   0 -22  -3    5.70    1.07
   0 -22  -3    5.01    1.28
   0 -22  -4    2.02    1.18
   0 -22  -4    3.03    0.96
   0 -22   4    1.76    0.88
   0 -22   4    1.34    1.16
   0 -22  -5   -0.55    1.08
   0 -22   5    0.66    0.81
   0 -22  -5    0.39    0.91
   0 -22   5    0.45    1.07
   0 -22  -6   33.00    2.53
   0 -22   6   38.11    2.34
   0 -22   6   38.30    2.56
   0 -22  -6   31.49    2.32
   0 -22   7    4.62    1.28
   0 -22  -7    7.90    1.37
   0 -22  -7    4.25    1.06
   0 -22  -8   29.84    2.32
   0 -22   8   30.95    2.27
   0 -22  -8   26.97    2.11
   0 -22   9   76.79    4.24
   0 -22  -9   72.17    4.12
   0 -22  -9   73.20    4.27
   0 -22   9   74.48    4.07
   0 -22  10   13.67    1.32
   0 -22  10   13.87    1.58
   0 -22 -10   13.83    1.52
   0 -22 -10   11.12    1.53
   0 -22 -11   28.69    2.21
   0 -22  11   27.74    2.10
   0 -22  11   29.64    1.98
   0 -22 -11   27.85    2.10
   0 -22 -12    6.19    1.27
   0 -22 -12    6.34    1.11
   0 -22  12    2.66    1.07
   0 -22  12    4.74    0.92
   0 -22 -13    2.23    1.09
   0 -22  13    0.36    0.72
   0 -22 -13    0.45    0.86
   0 -22  13    1.69    0.94
   0 -22  14    1.95    0.89
   0 -22  14    1.48    0.68
   0 -22 -14   -0.41    1.12
   0 -22 -14    1.01    0.86
   0 -22  15    3.19    0.72
   0 -22 -15    5.00    1.05
   0 -22 -15    3.24    1.08
   0 -22  15    2.67    0.94
   0 -22 -16    2.41    0.85
   0 -22  16    1.21    0.81
   0 -22 -16    1.14    0.97
   0 -22 -17   34.93    2.32
   0 -22  17   37.52    2.19
   0 -22  18    0.76    0.61
   0 -22 -18   -0.57    0.78
   0 -22  19    1.67    0.50
   0 -22 -19    1.02    0.68
   0 -22 -20    6.35    0.76
   0 -23   0    4.36    1.24
   0 -23   0    4.63    0.96
   0 -23   1   12.56    1.59
   0 -23   1   11.88    1.30
   0 -23  -1   13.57    1.57
   0 -23  -1   12.80    1.36
   0 -23   2    1.62    0.91
   0 -23  -2    2.96    0.98
   0 -23   2    2.25    1.17
   0 -23  -2    0.73    1.12
   0 -23  -3   54.41    3.22
   0 -23  -3   48.71    3.36
   0 -23   3   60.43    3.25
   0 -23   3   56.07    3.40
   0 -23  -4   31.72    2.41
   0 -23  -4   33.62    2.23
   0 -23   4   29.89    2.34
   0 -23   4   32.68    2.19
   0 -23  -5    4.32    1.28
   0 -23   5    3.36    0.90
   0 -23  -5    5.49    1.06
   0 -23   5    4.52    1.19
   0 -23  -6    7.54    1.19
   0 -23   6   11.52    1.43
   0 -23  -6    8.18    1.37
   0 -23   6    8.34    1.14
   0 -23  -7    2.11    1.20
   0 -23  -7    1.64    0.96
   0 -23   7    0.78    0.95
   0 -23   7    1.53    0.80
   0 -23   8    1.50    0.79
   0 -23  -8    1.36    1.11
   0 -23   8    2.91    1.15
   0 -23  -8    2.10    0.93
   0 -23  -9    6.91    1.36
   0 -23  -9    6.65    1.14
   0 -23   9    7.95    1.27
   0 -23 -10    2.47    1.16
   0 -23 -10    1.98    0.98
   0 -23  10    1.14    0.99
   0 -23 -11    7.30    1.32
   0 -23 -11    7.67    1.18
   0 -23  11    5.40    1.18
   0 -23 -12   12.57    1.34
   0 -23  12   14.96    1.44
   0 -23 -12   13.59    1.52
   0 -23 -13    4.28    1.22
   0 -23  13    6.08    1.07
   0 -23 -13    4.38    1.01
   0 -23 -14   23.17    1.71
   0 -23  14   25.49    1.76
   0 -23 -14   20.95    1.82
   0 -23  15    7.94    1.05
   0 -23 -15    5.63    0.93
   0 -23 -15    7.35    1.18
   0 -23 -16    0.69    0.77
   0 -23 -16    0.31    0.66
   0 -23  16    1.24    0.70
   0 -23 -17    0.67    0.77
   0 -23  17    0.87    0.59
   0 -23  18   -0.10    0.46
   0 -23 -18    0.29    0.64
   0 -23 -19    4.80    0.69
   0 -24   0  184.01    9.18
   0 -24   0  185.45    9.02
   0 -24   1    1.58    0.85
   0 -24  -1    1.75    0.87
   0 -24   1    2.86    1.15
   0 -24  -1    0.09    1.10
   0 -24   2   22.04    1.80
   0 -24  -2   26.44    2.14
   0 -24  -2   24.78    1.84
   0 -24   2   26.01    2.09
   0 -24  -3   35.04    2.30
   0 -24   3   31.44    2.21
   0 -24   3   40.43    2.56
   0 -24  -3   34.31    2.50
   0 -24  -4   11.60    1.31
   0 -24  -4   10.72    1.53
   0 -24   4   12.22    1.45
   0 -24   4   10.78    1.20
   0 -24   5    4.23    1.17
   0 -24   5    4.55    0.91
   0 -24  -5    4.13    1.17
   0 -24  -5    3.33    0.97
   0 -24   6    2.71    1.04
   0 -24  -6    4.06    0.95
   0 -24   6    4.18    0.87
   0 -24  -6    3.30    1.13
   0 -24   7    0.17    1.00
   0 -24  -7    0.62    1.11
   0 -24   7    0.13    0.71
   0 -24  -7    1.69    0.86
   0 -24   8    6.18    0.93
   0 -24   8    7.85    1.24
   0 -24  -8    6.70    1.08
   0 -24  -8    7.98    1.38
   0 -24  -9    0.34    1.05
   0 -24   9    2.15    0.73
   0 -24   9    1.10    0.93
   0 -24  -9    1.50    0.91
   0 -24  10    4.53    0.81
   0 -24 -10    4.66    0.98
   0 -24 -10    3.14    1.12
   0 -24  10    5.71    1.11
   0 -24 -11   21.25    1.66
   0 -24  11   20.93    1.51
   0 -24 -11   23.78    1.92
   0 -24  11   21.76    1.75
   0 -24  12   13.79    1.16
   0 -24  12   17.11    1.48
   0 -24 -12   16.62    1.38
   0 -24 -12   16.01    1.57
   0 -24  13    7.59    1.06
   0 -24 -13    8.10    1.19
   0 -24 -13    7.37    0.99
   0 -24  14    0.45    0.71
   0 -24 -14    0.87    0.68
   0 -24 -14    0.13    0.87
   0 -24 -15    1.94    0.82
   0 -24 -15    1.98    0.65
   0 -24  15    2.26    0.71
   0 -24 -16   17.20    1.37
   0 -24  16   15.90    1.18
   0 -24  17    7.63    0.73
   0 -24 -17    8.95    0.91
   0 -24 -18    0.04    0.50
   0 -25   0   -0.69    1.17
   0 -25   0    0.07    0.74
   0 -25   1   19.07    1.54
   0 -25  -1   17.15    1.50
   0 -25  -1   18.73    1.80
   0 -25   1   20.36    1.76
   0 -25  -2    5.42    0.96
   0 -25  -2    4.16    1.19
   0 -25   2    5.45    1.24
   0 -25   2    5.76    0.96
   0 -25   3    1.37    0.78
   0 -25  -3    1.45    0.83
   0 -25   3    0.67    1.00
   0 -25  -3    1.90    1.05
   0 -25   4    0.91    1.05
   0 -25  -4    2.15    1.11
   0 -25  -4    1.45    0.80
   0 -25   4    0.77    0.74
   0 -25   5    1.61    0.73
   0 -25  -5    3.29    0.91
   0 -25  -5    1.96    1.05
   0 -25   5    1.47    1.01
   0 -25   6   30.04    2.10
   0 -25   6   28.15    1.86
   0 -25  -6   24.56    1.90
   0 -25  -6   32.06    2.22
   0 -25   7    0.70    0.96
   0 -25   7    0.98    0.64
   0 -25  -7    1.48    0.85
   0 -25  -7    0.66    1.06
   0 -25   8   11.15    1.08
   0 -25  -8   10.52    1.18
   0 -25   8   12.84    1.40
   0 -25  -8   11.30    1.41
   0 -25  -9    6.34    1.18
   0 -25   9    4.69    0.77
   0 -25   9    4.50    1.02
   0 -25  -9    6.83    1.00
   0 -25 -10   13.55    1.41
   0 -25  10   12.97    1.36
   0 -25 -10   10.65    1.15
   0 -25  11    0.82    0.83
   0 -25 -11    1.80    0.76
   0 -25 -11    2.22    0.98
   0 -25  12    3.14    0.86
   0 -25 -12    3.39    0.77
   0 -25 -12    2.30    0.93
   0 -25 -13    2.45    0.69
   0 -25 -13    2.20    0.88
   0 -25  13    1.84    0.72
   0 -25  14    7.60    0.85
   0 -25 -14    5.46    0.75
   0 -25 -14    6.25    0.98
   0 -25 -15   26.94    1.65
   0 -25  15   21.57    1.43
   0 -25 -16    2.56    0.67
   0 -25  16    1.45    0.43
   0 -25 -17    2.39    0.55
   0 -26   0    7.44    1.29
   0 -26   0    8.29    1.01
   0 -26   1   36.44    2.44
   0 -26  -1   34.53    2.21
   0 -26   1   35.30    2.19
   0 -26  -1   37.55    2.51
   0 -26   2    3.41    1.09
   0 -26  -2    4.05    1.13
   0 -26   2    2.90    0.77
   0 -26  -2    2.97    0.81
   0 -26   3    0.29    0.63
   0 -26  -3    1.53    1.03
   0 -26  -3    1.73    0.75
   0 -26   3    1.25    0.98
   0 -26   4    1.92    1.03
   0 -26   4    1.96    0.72
   0 -26  -4    1.35    0.74
   0 -26  -4    1.76    0.99
   0 -26   5    0.16    0.60
   0 -26  -5    0.24    1.04
   0 -26  -5    1.52    0.73
   0 -26   5    1.50    0.93
   0 -26   6    9.61    0.97
   0 -26  -6    9.49    1.29
   0 -26  -6    9.06    1.05
   0 -26   6   10.88    1.32
   0 -26   7    1.95    0.94
   0 -26  -7   -0.12    0.69
   0 -26  -7    1.66    0.94
   0 -26  -8    0.66    0.97
   0 -26   8    0.60    0.84
   0 -26  -8    1.08    0.69
   0 -26  -9    2.98    0.74
   0 -26   9    1.13    0.81
   0 -26  -9    1.33    0.90
   0 -26 -10    3.73    1.01
   0 -26  10    4.10    0.91
   0 -26 -10    3.42    0.72
   0 -26  11    2.90    0.79
   0 -26 -11    4.71    0.73
   0 -26 -11    3.20    0.98
   0 -26 -12    6.19    0.77
   0 -26  12    8.36    0.92
   0 -26 -12    7.10    1.00
   0 -26  13   18.19    1.27
   0 -26 -13   19.47    1.44
   0 -26 -13   17.67    1.19
   0 -26  14    0.42    0.44
   0 -26 -14    1.75    0.67
   0 -26 -15   10.69    0.94
   0 -26 -16    0.89    0.40
   0 -27   0    0.22    0.96
   0 -27   0   -0.36    0.62
   0 -27  -1    5.88    0.82
   0 -27   1    4.79    1.09
   0 -27   1    5.00    0.78
   0 -27  -1    5.36    1.13
   0 -27  -2    2.42    1.01
   0 -27   2    3.80    1.03
   0 -27  -2    2.06    0.69
   0 -27  -3    3.12    1.02
   0 -27   3    4.63    1.01
   0 -27  -3    2.16    0.68
   0 -27  -4    3.30    0.98
   0 -27  -4    2.40    0.68
   0 -27   4    3.15    0.95
   0 -27   5   12.07    1.26
   0 -27  -5   11.74    1.36
   0 -27  -5   10.52    1.03
   0 -27  -6    2.88    0.94
   0 -27  -6    1.70    0.64
   0 -27   6    0.57    0.83
   0 -27  -7    1.13    0.81
   0 -27   7    0.91    0.78
   0 -27  -7    1.44    0.63
   0 -27   8    0.57    0.73
   0 -27  -8    1.60    0.60
   0 -27  -8    1.08    0.90
   0 -27  -9    4.05    0.92
   0 -27   9    3.13    0.81
   0 -27  -9    2.98    0.63
   0 -27  10   29.69    1.87
   0 -27 -10   31.61    1.99
   0 -27 -11    0.89    0.69
   0 -27  11   -0.30    0.55
   0 -27 -12    8.94    0.92
   0 -27  12    8.49    0.81
   0 -27  13    0.85    0.38
   0 -27 -13    1.65    0.59
   0 -27 -14    0.72    0.48
   0 -28   0   35.57    2.27
   0 -28   1    3.66    0.92
   0 -28  -1    3.20    0.93
   0 -28  -2    5.99    1.03
   0 -28   2    5.47    1.01
   0 -28  -3    7.44    1.08
   0 -28   3    7.64    1.03
   0 -28  -4    5.58    1.00
   0 -28   4    4.93    0.91
   0 -28   5    3.60    0.86
   0 -28  -5    3.02    0.89
   0 -28   6    1.02    0.71
   0 -28  -6    1.52    0.82
   0 -28   7   15.84    1.29
   0 -28  -7   18.25    1.41
   0 -28   8    5.00    0.76
   0 -28  -8    4.53    0.85
   0 -28   9   28.17    1.75
   0 -28  -9   32.46    1.91
   0 -28 -10    3.41    0.73
   0 -28  10    3.28    0.58
   0 -28 -11    4.86    0.69
   0 -28  11    2.70    0.50
   0 -28 -12    0.98    0.49
   0 -29   0    1.11    0.71
   0 -29  -1    4.73    0.85
   0 -29   1    3.40    0.81
   0 -29   2    5.48    0.85
   0 -29  -2    3.86    0.84
   0 -29  -3    0.05    0.67
   0 -29   3    1.64    0.71
   0 -29  -4    0.77    0.71
   0 -29   4    1.62    0.67
   0 -29   5   13.78    1.15
   0 -29  -5   16.59    1.27
   0 -29  -6    6.93    0.86
   0 -29   6    6.13    0.78
   0 -29  -7    0.13    0.60
   0 -29   7    0.88    0.56
   0 -29  -8    2.76    0.67
   0 -29   8    2.94    0.54
   0 -29   9   12.98    0.91
   0 -29  -9   14.58    1.04
   0 -29 -10    1.19    0.46
   0 -30   0    0.45    0.52
   0 -30  -1   22.35    1.37
   0 -30   1   18.09    1.31
   0 -30   2   35.33    2.02
   0 -30  -2   37.08    2.06
   0 -30  -3    6.07    0.75
   0 -30   3    4.85    0.65
   0 -30  -4    3.16    0.64
   0 -30   4    3.05    0.58
   0 -30   5    5.54    0.61
   0 -30  -5    4.93    0.67
   0 -30  -6    6.46    0.69
   0 -30  -7    3.30    0.52
  -1   0  28    0.87    0.54
   1   0 -28    0.73    0.57
   1   0 -27    6.05    0.94
  -1   0  27    6.97    0.86
  -1   0  26    4.32    0.87
   1   0 -26    4.10    0.98
   1   0 -25    1.12    1.06
  -1   0  25    1.07    0.92
   1   0 -24    0.09    1.31
  -1   0  24    0.66    0.85
   1   0 -24   -0.57    1.03
  -1   0  23    4.08    1.07
   1   0 -23    4.97    1.25
   1   0 -23    6.43    1.57
   1   0 -22    0.63    1.17
   1   0 -22    1.09    1.36
  -1   0  22    0.80    0.94
   1   0 -21   49.80    3.14
   1   0 -21   39.90    3.08
  -1   0  21   49.09    2.91
  -1   0  20    1.02    0.91
   1   0 -20    1.91    1.36
   1   0 -20    1.03    1.02
   1   0 -19  232.34   11.09
   1   0 -19  217.28   10.98
   1   0 -18    2.70    1.02
   1   0 -18    3.05    1.24
   1   0 -17   60.76    3.47
   1   0 -17   55.55    3.39
   1   0 -16    3.59    0.89
   1   0 -16    4.59    1.00
   1   0 -15   54.44    3.05
   1   0 -15   49.54    2.98
   1   0 -14    3.84    0.80
   1   0 -14    4.45    0.88
  -1   0  14    3.46    0.69
   1   0 -13  114.04    5.67
  -1   0  13  113.11    5.73
   1   0 -13  108.18    5.84
   1   0 -13  116.33    5.62
   1   0 -12    5.95    0.81
   1   0 -12    5.70    0.77
  -1   0  12    6.14    0.76
   1   0 -12    4.81    0.80
   1   0 -12    4.86    0.79
  -1   0  11  289.47   14.06
   1   0 -11  300.14   14.21
   1   0 -11  315.96   14.18
   1   0 -10    3.18    0.63
   1   0 -10    3.39    0.31
   1   0 -10    3.52    0.75
   1   0  -9   33.15    1.97
   1   0  -8    7.85    0.79
   1   0  -7 4323.99  195.13
   1   0  -6    7.37    0.75
  -1   0   6    7.24    0.79
   1   0  -5 4667.61  209.28
  -1   0   5 4613.13  209.29
   1   0  -4    1.99    0.40
  -1   0   4    2.22    0.37
  -1   0   3  220.27    9.93
   1   0  -3  213.23    9.99
   1   0  -2    3.37    0.36
   1   0  -1  304.28   12.97
   1   0  -1  264.86   12.99
   1   0   0    1.29    0.16
   1   0   1   34.76    1.79
  -1   0  -1   40.61    1.81
  -1   0  -2    2.31    0.32
  -1   0  -3  301.83   13.73
  -1   0  -4    1.41    0.36
  -1   0  -5    7.00    0.56
  -1   0  -5    7.65    0.80
  -1   0  -6    2.80    0.41
  -1   0  -6    3.69    0.70
  -1   0  -7  316.39   14.68
  -1   0  -7  314.73   14.39
  -1   0  -8    3.17    0.68
  -1   0  -8    2.55    0.36
  -1   0  -9  457.86   20.89
  -1   0  -9  467.96   21.34
  -1   0 -10    0.84    0.18
  -1   0 -10    1.68    0.61
  -1   0 -11   21.31    1.43
  -1   0 -11   20.70    1.43
  -1   0 -11   21.71    1.62
  -1   0 -12    5.82    0.84
   1   0  12    5.68    0.90
  -1   0 -12    5.32    0.86
  -1   0 -12    6.97    0.86
  -1   0 -13  199.87    9.71
  -1   0 -13  211.41   10.08
   1   0  13  195.67   10.02
  -1   0 -13  207.42    9.71
  -1   0 -14    2.25    0.69
  -1   0 -14    1.95    0.78
   1   0  14    1.93    0.68
  -1   0 -14    2.17    0.80
  -1   0 -15   69.35    3.81
  -1   0 -16    6.36    1.14
  -1   0 -17    9.83    1.33
  -1   0 -18    1.82    1.04
   1   0  19   13.89    1.35
  -1   0 -19   13.96    1.57
  -1   0 -20    0.62    1.12
   1   0  20   -0.15    0.88
  -1   0 -21  239.23   11.50
   1   0  21  228.89   11.22
   1   0  22    0.07    0.85
  -1   0 -22    2.93    1.25
  -1   0 -23    4.49    1.13
   1   0  23    4.43    0.98
  -1   0 -24    0.52    0.90
   1   0  24    1.09    0.77
   1   0  25    3.23    0.78
  -1   0 -25    4.71    0.98
   1   0  26    0.59    0.58
  -1   0 -26   -0.19    0.72
   1   0  27    0.40    0.43
  -1   0 -27    0.76    0.53
   1   1 -28   20.42    1.34
  -1   1  28   20.21    1.31
   1  -1 -28   20.82    1.43
  -1  -1  28   21.30    1.30
  -1   1  27    7.77    0.93
   1   1 -27    9.02    1.02
   1  -1 -27    7.73    1.06
  -1  -1  27    9.20    0.94
   1  -1 -26    5.75    1.13
  -1  -1  26    9.19    1.04
  -1   1  26    8.07    1.01
   1   1 -26    6.23    1.06
  -1   1  25   25.97    1.89
  -1  -1  25   28.01    1.91
   1  -1 -25   26.12    2.05
   1   1 -25   24.49    1.96
   1   1 -24    0.46    0.91
   1  -1 -24   -1.57    1.23
  -1  -1  24    0.88    0.86
  -1   1  24   -1.27    0.88
   1  -1 -24   -0.19    1.03
  -1   1  23   15.87    1.59
   1   1 -23   17.38    1.80
   1  -1 -23   18.89    1.89
  -1  -1  23   16.61    1.58
   1  -1 -23   16.79    1.78
   1   1 -22   18.90    1.93
   1  -1 -22   22.55    2.10
   1  -1 -22   20.43    1.96
  -1   1  22   20.27    1.80
  -1  -1  22   23.79    1.84
  -1  -1  21   83.01    4.64
  -1   1  21   87.31    4.67
   1   1 -21   83.76    4.84
   1  -1 -21   83.18    4.90
   1  -1 -21   92.42    4.90
  -1  -1  20   44.56    2.93
   1  -1 -20   51.87    3.19
   1   1 -20   50.68    3.20
   1  -1 -20   49.63    3.23
   1  -1 -19    6.24    1.36
   1   1 -19    6.75    1.29
  -1  -1  19    5.28    1.07
   1  -1 -19    5.06    1.26
  -1  -1  18  102.24    5.29
   1  -1 -18   99.83    5.50
   1  -1 -18  103.59    5.46
   1   1 -18  105.81    5.50
   1   1 -17   68.83    3.99
   1  -1 -17   71.10    3.99
   1  -1 -17   73.34    4.05
   1   1 -16    7.03    1.12
   1  -1 -16    6.87    1.12
   1  -1 -16    9.95    1.17
   1   1 -15   68.66    3.66
   1  -1 -15   63.22    3.66
   1  -1 -15   66.18    3.61
  -1  -1  14   42.12    2.55
   1   1 -14   44.64    2.54
   1   1 -14   39.73    2.70
   1  -1 -14   42.49    2.57
  -1   1  14   38.99    2.53
   1  -1 -14   44.08    2.51
   1  -1 -13    5.55    0.80
  -1  -1  13    6.50    0.80
   1   1 -13    6.72    0.97
   1  -1 -13    7.81    0.97
  -1   1  13    6.27    0.84
   1   1 -13    6.59    0.90
   1  -1 -13    6.71    0.91
   1  -1 -12   26.24    1.69
  -1  -1  12   26.24    1.66
   1   1 -12   26.45    1.87
   1   1 -12   26.71    1.80
   1   1 -12   23.34    1.27
   1  -1 -12   24.12    1.59
   1   1 -12   25.59    1.63
   1  -1 -12   25.60    1.71
   1   1 -12   23.06    1.27
   1  -1 -11   92.66    4.49
   1   1 -11   85.70    4.58
  -1  -1  11   81.77    4.42
   1  -1 -11   89.97    4.52
   1   1 -10   74.07    3.72
  -1  -1  10   74.62    3.61
   1  -1 -10   64.02    3.60
   1  -1 -10   65.77    3.56
  -1  -1   9  198.62    9.75
   1  -1  -9  211.23    9.85
   1   1  -9  202.40    9.88
   1  -1  -9  220.81    9.81
   1  -1  -8  420.53   19.20
   1   1  -8  433.57   19.32
  -1  -1   8  425.77   19.20
   1  -1  -8  395.35   19.23
  -1  -1   7 1798.57   87.10
  -1  -1   7 1962.52   86.98
   1  -1  -7 1928.74   86.98
   1  -1  -7 1959.65   87.05
   1   1  -7 1949.11   87.09
  -1  -1   6   57.47    2.83
   1  -1  -6   56.23    2.66
   1  -1  -6   60.31    2.91
  -1  -1   6   57.20    2.95
   1  -1  -6   58.60    2.84
   1   1  -6   55.67    2.93
   1   1  -5 1010.32   45.20
   1  -1  -5  988.48   45.10
  -1  -1   5  989.84   45.20
   1  -1  -5 1002.07   45.01
   1  -1  -5 1014.55   45.17
  -1  -1   5  979.68   45.10
   1   1  -4  252.21   11.60
   1  -1  -4  251.65   11.45
  -1  -1   4  246.52   11.50
  -1  -1   4  254.18   11.60
   1  -1  -4  254.36   11.57
   1  -1  -4  257.79   11.49
  -1   1   4  250.76   11.49
  -1  -1   3  159.91    7.41
   1  -1  -3  166.74    7.42
  -1  -1   3  155.30    7.51
  -1   1   3  160.57    7.50
  -1   1   3  164.87    7.41
   1  -1  -3  164.17    7.49
  -1   1   2   19.17    0.97
   1  -1  -2   19.11    1.00
   1  -1  -2   17.93    0.96
  -1   1   2   20.71    1.02
   1  -1  -1   41.59    1.99
   1  -1   0   81.70    4.24
  -1  -1   0  102.53    4.24
   1   1   2   99.57    4.59
  -1  -1  -3    2.21    0.28
   1   1   3    1.91    0.28
  -1   1  -4    6.76    0.73
  -1  -1  -4    5.56    0.44
  -1   1  -5  711.82   34.88
  -1  -1  -5  781.14   34.60
  -1   1  -6  168.91    7.68
  -1  -1  -6  161.82    7.32
  -1  -1  -6  146.20    7.61
  -1   1  -7   54.64    2.88
  -1  -1  -7   49.98    2.78
  -1   1  -8   93.98    4.67
  -1  -1  -8   88.96    4.57
  -1   1  -8   89.51    4.36
  -1  -1  -9 1214.72   54.22
  -1   1  -9 1205.83   54.30
  -1   1  -9 1172.56   53.92
   1  -1  10   61.55    3.37
  -1   1 -10   58.92    2.98
  -1  -1 -10   62.69    3.35
  -1   1 -10   59.62    3.41
  -1  -1 -11  559.22   25.31
  -1  -1 -11  555.22   25.30
  -1   1 -11  545.79   25.29
  -1   1 -11  590.50   25.72
  -1   1 -11  525.91   25.09
  -1  -1 -11  543.52   25.30
  -1   1 -11  550.35   25.29
   1  -1  11  557.44   25.62
  -1   1 -11  551.75   25.30
  -1  -1 -11  591.08   25.62
  -1  -1 -11  566.25   25.32
  -1  -1 -12   36.77    2.06
  -1  -1 -12   32.94    2.02
  -1  -1 -12   33.43    2.02
  -1   1 -12   31.91    2.01
   1  -1  12   30.37    2.19
  -1  -1 -12   35.96    2.07
  -1   1 -12   31.96    2.00
  -1  -1 -12   32.74    2.04
  -1   1 -12   34.36    2.04
  -1   1 -12   34.13    2.31
  -1  -1 -12   36.23    2.27
   1  -1  13    1.17    0.64
  -1   1 -13    0.11    0.69
  -1   1 -13    0.42    0.59
  -1  -1 -13    0.52    0.68
  -1  -1 -13   -0.11    0.72
  -1  -1 -13    0.19    0.50
  -1  -1 -13    0.95    0.70
  -1   1 -13    0.39    0.68
  -1   1 -14   17.38    1.42
  -1   1 -14   15.32    1.55
  -1  -1 -14   17.92    1.46
  -1  -1 -14   18.02    1.45
  -1   1 -14   19.41    1.45
   1  -1  14   14.17    1.45
  -1  -1 -14   17.90    1.48
   1   1  14   15.63    1.53
  -1   1 -15   62.92    3.70
  -1  -1 -15   69.08    3.75
  -1  -1 -15   69.43    3.75
  -1  -1 -15   69.57    3.73
  -1   1 -15   67.28    3.75
  -1   1 -16   61.07    3.50
  -1   1 -16   60.68    3.47
  -1  -1 -16   58.87    3.45
  -1   1 -17    4.40    1.08
  -1  -1 -17    4.06    1.12
  -1   1 -17    3.52    1.18
  -1  -1 -17    3.77    1.09
  -1  -1 -18   91.55    5.15
  -1   1 -18   95.15    5.09
  -1  -1 -18   90.56    5.08
   1  -1  18   95.38    4.87
  -1  -1 -19   66.18    3.92
  -1   1 -19   67.55    3.84
  -1  -1 -19   60.99    3.77
   1  -1  19   61.57    3.56
   1   1  20    4.88    0.96
  -1  -1 -20    4.54    1.29
  -1   1 -20    3.31    1.15
  -1  -1 -20    5.98    1.35
   1  -1  20    4.69    0.98
   1   1  21   18.82    1.62
   1  -1  21   19.72    1.67
  -1   1 -21   19.29    1.92
  -1  -1 -21   21.18    1.97
  -1  -1 -21   22.52    2.02
  -1   1 -22   65.97    4.07
  -1  -1 -22   73.95    4.24
  -1  -1 -22   69.00    4.21
   1   1  22   71.53    3.92
   1  -1  22   72.80    3.90
  -1   1 -23   27.67    2.13
   1  -1  23   28.61    1.97
   1   1  23   25.87    1.91
  -1  -1 -23   27.03    2.18
  -1  -1 -23   27.95    2.27
  -1  -1 -24    0.63    0.93
  -1   1 -24    3.85    1.02
   1  -1  24    3.27    0.81
  -1  -1 -24    1.21    1.19
   1   1  24    2.79    0.86
  -1  -1 -25   19.53    1.64
   1  -1  25   19.65    1.43
  -1   1 -25   18.71    1.58
  -1  -1 -25   18.69    1.70
   1   1  25   16.90    1.40
  -1   1 -26    0.36    0.69
   1   1  26    0.79    0.59
  -1  -1 -26    1.37    0.80
   1  -1  26    0.75    0.54
   1  -1  27    9.12    0.75
   1   1  27    9.07    0.78
  -1   1 -27    8.67    0.84
  -1  -1 -27    9.44    0.96
   1  -2 -28    0.60    0.60
  -1   2  28    0.52    0.50
   1   2 -28    0.36    0.42
   1   2 -27    8.13    0.95
  -1  -2  27   11.07    0.96
   1  -2 -27    9.06    1.12
  -1   2  27    8.28    0.94
   1  -2 -26   25.38    1.90
   1   2 -26   22.76    1.74
  -1  -2  26   25.08    1.70
  -1   2  26   25.04    1.73
  -1  -2  25   11.19    1.22
   1  -2 -25   13.27    1.47
  -1   2  25   10.86    1.23
   1   2 -25   11.55    1.33
   1  -2 -24    3.16    1.19
   1   2 -24    0.53    0.92
  -1  -2  24    1.37    0.89
  -1   2  24    2.62    0.98
   1  -2 -24    1.64    1.17
   1  -2 -23   28.98    2.29
  -1  -2  23   24.31    1.93
   1   2 -23   26.69    2.26
  -1   2  23   25.56    2.00
   1  -2 -23   30.22    2.32
   1   2 -23   26.10    2.15
   1  -2 -22   18.83    1.87
  -1  -2  22   17.31    1.63
   1   2 -22   13.88    1.80
   1   2 -22   14.96    1.71
  -1   2  22   16.00    1.55
   1   2 -21    9.74    1.63
  -1   2  21    9.06    1.24
  -1  -2  21    9.26    1.29
   1  -2 -21    9.81    1.57
   1   2 -21    9.48    1.35
   1  -2 -21    9.86    1.55
  -1  -2  20   32.71    2.19
   1  -2 -20   32.15    2.41
   1  -2 -20   29.06    2.34
   1   2 -20   26.94    2.38
   1   2 -20   31.07    2.30
   1  -2 -19   29.31    2.31
   1   2 -19   27.64    2.27
  -1  -2  19   29.84    2.09
   1   2 -19   31.84    2.28
   1  -2 -19   28.60    2.30
   1   2 -18   80.13    4.44
   1  -2 -18   85.03    4.47
   1   2 -18   78.66    4.43
   1  -2 -18   79.07    4.53
  -1  -2  18   77.94    4.27
   1  -2 -17   38.94    2.47
   1   2 -17   35.34    2.38
   1   2 -17   30.70    2.35
  -1  -2  17   33.20    2.19
   1  -2 -17   38.63    2.43
   1  -2 -16   18.17    1.57
  -1  -2  16   15.87    1.30
   1  -2 -16   14.45    1.43
   1   2 -16   15.21    1.43
   1   2 -16   13.90    1.45
   1   2 -15   11.51    1.24
   1  -2 -15   13.80    1.37
   1   2 -15   11.59    1.24
   1  -2 -15   15.32    1.32
   1   2 -14    5.43    0.98
   1   2 -14    5.32    0.91
   1   2 -14    5.26    0.88
   1  -2 -14    5.40    0.94
   1  -2 -14    6.73    0.97
   1   2 -13    1.54    0.64
   1   2 -13    0.48    0.66
   1  -2 -13    1.84    0.75
   1  -2 -13    0.50    0.42
   1  -2 -13    0.68    0.62
  -1  -2  13    1.47    0.52
   1   2 -13    2.09    0.75
  -1  -2  12   38.59    2.25
   1   2 -12   38.93    2.20
   1  -2 -12   37.64    2.18
   1  -2 -12   32.53    2.15
   1  -2 -12   36.98    2.16
   1  -2 -12   36.96    2.20
   1   2 -12   41.68    2.22
   1  -2 -12   38.41    2.21
   1   2 -11  337.80   16.46
   1   2 -11  349.32   16.79
  -1  -2  11  365.02   16.61
   1  -2 -11  374.74   16.56
   1  -2 -11  357.22   16.57
   1  -2 -11  359.66   16.48
   1  -2 -11  356.88   16.48
   1   2 -10  527.22   24.06
   1  -2 -10  522.90   23.82
   1  -2 -10  495.95   23.84
  -1  -2  10  536.39   23.89
   1  -2  -9    6.90    0.69
   1  -2  -9    7.22    0.74
  -1  -2   9    6.55    0.74
   1   2  -9    7.00    0.85
   1   2  -8  615.60   28.53
  -1  -2   8  609.51   28.55
  -1  -2   8  619.90   28.39
   1  -2  -8  618.73   28.38
   1  -2  -8  638.76   28.34
  -1  -2   7  181.84    8.82
  -1  -2   7  186.61    8.66
   1  -2  -7  191.24    8.66
   1  -2  -7  187.04    8.60
   1   2  -7  175.77    8.78
  -1  -2   6  323.24   14.64
   1   2  -6  324.63   14.78
   1  -2  -6  314.95   14.64
  -1  -2   6  313.84   14.79
   1  -2  -6  319.74   14.57
   1  -2  -5  230.29   10.71
   1  -2  -5  239.47   10.63
   1   2  -5  224.43   10.83
  -1  -2   5  233.54   10.71
  -1  -2   5  228.97   10.84
   1  -2  -4 1203.13   53.67
  -1  -2   4 1196.65   53.79
  -1   2   4 1185.04   53.58
   1  -2  -4 1180.01   53.57
   1   2  -4 1187.59   53.78
  -1   2   3   62.80    2.86
  -1   2   3   62.23    2.81
   1   2  -3   58.96    2.83
  -1  -2   1 1070.43   48.55
  -1   2   1 1077.15   48.49
   1  -2   0  103.58    4.83
  -1  -2   0  104.74    4.87
  -1   2   0  104.70    4.83
   1   2   1  119.69    5.50
  -1  -2  -1  121.66    5.58
   1  -2   1  120.32    5.61
  -1   2  -2  491.54   22.37
   1  -2   3  230.64   10.31
  -1   2  -3  216.52   10.33
   1   2   3  221.69   10.14
   1   2   4   80.55    3.72
  -1   2  -4   79.75    4.01
   1  -2   4   80.41    3.96
  -1   2  -5   31.76    1.83
   1  -2   5   26.96    1.75
  -1   2  -6   36.77    2.18
   1  -2   6   38.13    2.13
  -1   2  -7    7.74    0.89
   1  -2   7    6.86    0.80
  -1  -2  -8   18.20    1.25
   1  -2   8   16.04    1.29
  -1   2  -8   17.32    1.38
  -1  -2  -9   92.84    5.04
   1  -2   9  105.00    5.17
  -1   2  -9  108.55    5.27
  -1   2 -10   27.63    1.64
  -1   2 -10   29.87    2.01
   1  -2  10   28.00    1.88
  -1  -2 -10   28.33    1.65
  -1  -2 -10   27.21    1.84
  -1  -2 -11  144.21    6.95
  -1   2 -11  144.97    6.66
  -1   2 -11  141.44    6.71
  -1   2 -11  154.80    7.20
  -1  -2 -11  131.17    6.69
   1  -2  11  143.73    7.04
  -1  -2 -11  130.39    6.67
  -1  -2 -11  134.37    6.71
  -1   2 -11  142.82    6.71
  -1  -2 -11  138.07    6.72
  -1  -2 -12  375.33   16.93
  -1  -2 -12  373.02   16.93
  -1  -2 -12  352.42   16.85
  -1   2 -12  365.56   16.90
  -1  -2 -12  363.29   16.90
   1  -2  12  368.56   17.25
  -1   2 -12  349.86   16.74
  -1   2 -12  372.12   17.37
  -1   2 -12  353.82   16.89
  -1  -2 -12  401.11   17.21
   1  -2  13    6.12    0.97
  -1  -2 -13    5.44    0.89
  -1   2 -13    7.73    0.92
  -1  -2 -13    7.57    0.97
  -1  -2 -13    6.26    0.88
  -1   2 -13    6.02    1.01
  -1   2 -13    7.48    0.94
  -1  -2 -13    6.59    0.92
  -1   2 -14   23.74    1.66
  -1   2 -14   21.54    1.62
  -1  -2 -14   22.20    1.62
  -1  -2 -14   23.43    1.68
  -1   2 -14   19.35    1.80
   1  -2  14   20.46    1.75
  -1   2 -15    2.55    0.86
  -1   2 -15    4.31    0.89
  -1  -2 -15    2.95    0.89
  -1  -2 -15    4.01    0.95
  -1  -2 -16   75.19    4.25
   1  -2  16   81.71    4.10
  -1   2 -16   81.10    4.29
  -1  -2 -16   77.41    4.27
  -1   2 -16   74.11    4.22
  -1  -2 -17   10.99    1.37
  -1  -2 -17   11.90    1.43
   1  -2  17   11.57    1.15
  -1   2 -17    8.52    1.33
  -1   2 -17   12.24    1.35
  -1   2 -18   13.43    1.62
  -1  -2 -18   14.86    1.64
   1  -2  18   15.89    1.35
  -1  -2 -18   11.95    1.61
  -1   2 -18   13.45    1.47
  -1  -2 -19  158.38    8.13
  -1   2 -19  159.23    8.07
  -1   2 -19  167.79    8.10
  -1  -2 -19  153.96    8.01
   1  -2  19  156.27    7.82
  -1  -2 -20    2.21    1.30
   1  -2  20    3.76    0.94
  -1   2 -20    2.89    1.28
  -1  -2 -20    1.40    1.13
  -1   2 -20    2.72    1.09
  -1   2 -21    4.69    1.34
  -1  -2 -21    3.02    1.26
  -1  -2 -21    2.24    1.29
   1   2  21    3.03    0.92
  -1   2 -21    5.63    1.20
   1  -2  21    2.81    0.91
  -1   2 -22    9.42    1.33
  -1   2 -22    6.38    1.48
  -1  -2 -22    5.80    1.36
  -1  -2 -22    6.84    1.50
   1   2  22    7.29    1.13
   1  -2  22    8.22    1.10
   1  -2  23   22.28    1.66
   1   2  23   20.70    1.72
  -1  -2 -23   18.35    1.93
  -1  -2 -23   22.17    1.96
  -1   2 -23   22.86    1.87
  -1   2 -23   20.33    1.99
  -1  -2 -24    9.67    1.47
   1  -2  24    9.34    1.06
   1   2  24   10.41    1.17
  -1   2 -24   10.66    1.27
  -1  -2 -24    9.60    1.46
  -1   2 -24   10.53    1.44
   1  -2  25   -0.16    0.65
   1   2  25    0.11    0.70
  -1  -2 -25    2.56    0.96
  -1  -2 -25   -0.08    1.02
  -1   2 -25    0.07    0.72
  -1   2 -26   12.42    1.09
  -1  -2 -26   11.15    1.20
   1   2  26    9.99    1.00
   1  -2  26   11.60    0.97
   1   2  27    1.91    0.50
  -1  -2 -27    2.68    0.72
  -1  -2 -28   16.31    1.09
  -1   3  28   13.46    1.03
   1  -3 -28   14.97    1.19
  -1   3  27    4.75    0.79
   1   3 -27    4.93    0.70
   1  -3 -27    4.11    0.95
   1  -3 -26    1.02    0.96
  -1   3  26    2.00    0.77
  -1  -3  26    1.86    0.74
   1   3 -26    0.75    0.70
   1   3 -25    0.53    0.83
  -1  -3  25    1.02    0.78
   1  -3 -25    1.81    1.13
  -1   3  25    1.08    0.78
   1   3 -24    0.68    0.94
   1  -3 -24    2.06    1.18
   1  -3 -24   -0.10    1.10
  -1   3  24    0.52    0.91
  -1  -3  24    1.41    0.86
  -1  -3  23    3.70    0.99
  -1   3  23    4.70    1.00
   1  -3 -23    2.55    1.27
   1  -3 -23    3.40    1.13
   1   3 -23    3.12    1.08
   1   3 -23    4.14    1.41
   1   3 -22   16.06    1.88
  -1   3  22   15.35    1.57
  -1  -3  22   16.42    1.53
   1  -3 -22   17.74    1.85
   1  -3 -22   18.92    1.91
   1   3 -22   17.30    1.70
   1   3 -21   16.69    1.84
   1  -3 -21   14.59    1.83
   1   3 -21   16.61    1.69
   1  -3 -21   12.19    1.63
  -1  -3  21   15.63    1.50
   1  -3 -20    6.78    1.42
   1   3 -20    3.52    1.14
   1   3 -20    6.30    1.33
   1  -3 -20    7.16    1.50
  -1  -3  20    5.23    1.08
  -1  -3  19    4.95    1.05
   1  -3 -19    5.84    1.41
   1  -3 -19    6.92    1.36
   1   3 -19    5.00    1.31
   1   3 -19    6.15    1.21
   1   3 -18    5.91    1.08
  -1  -3  18    4.53    0.98
   1  -3 -18    7.31    1.30
   1   3 -18    4.69    1.15
   1  -3 -18    5.48    1.17
   1   3 -17    4.22    0.98
   1  -3 -17    4.24    1.16
  -1  -3  17    4.61    0.90
   1  -3 -17    3.67    1.08
   1   3 -17    5.45    1.11
   1  -3 -16   18.61    1.60
   1  -3 -16   19.52    1.73
   1   3 -16   20.35    1.66
  -1  -3  16   21.81    1.54
   1   3 -16   19.97    1.59
   1  -3 -15    5.46    1.10
   1   3 -15    7.18    0.98
   1   3 -15    6.78    1.01
  -1  -3  15    6.14    0.83
   1  -3 -15    4.62    0.95
   1   3 -14   31.55    2.35
   1  -3 -14   28.42    1.92
   1   3 -14   33.69    2.00
   1   3 -14   29.00    1.95
  -1  -3  14   32.25    1.88
   1  -3 -14   26.80    1.93
   1   3 -13   19.28    1.37
   1  -3 -13   16.88    1.37
   1  -3 -13   16.48    1.32
   1  -3 -13   15.66    1.34
   1   3 -13   19.09    1.37
   1  -3 -12  287.82   13.80
   1   3 -12  299.07   13.80
   1  -3 -12  307.11   13.81
   1   3 -12  307.34   13.82
   1  -3 -12  300.73   13.78
  -1  -3  12  296.04   13.93
   1  -3 -12  280.19   13.75
   1  -3 -12  291.74   13.80
  -1  -3  11   18.30    1.35
   1   3 -11   18.12    1.28
   1   3 -11   15.12    1.45
   1  -3 -11   19.26    1.23
   1  -3 -11   18.20    1.28
   1  -3 -11   19.68    1.25
   1  -3 -11   18.75    1.31
   1   3 -10   18.20    1.50
  -1  -3  10   17.68    1.29
   1  -3 -10   19.62    1.21
   1  -3 -10   18.85    1.22
  -1  -3   9   47.47    2.80
   1  -3  -9   45.06    2.48
   1  -3  -9   47.26    2.46
  -1  -3   9   52.25    2.61
   1   3  -9   48.57    2.78
   1  -3  -8   91.13    4.47
   1  -3  -8   91.09    4.52
  -1  -3   8   98.63    4.86
  -1  -3   8   96.67    4.62
   1   3  -8   97.39    4.82
   1  -3  -7   46.18    2.17
  -1  -3   7   39.10    2.45
  -1  -3   7   41.36    2.28
   1  -3  -7   43.90    2.23
   1   3  -7   41.96    2.47
   1  -3  -6   68.32    3.34
   1   3  -6   77.57    3.69
  -1  -3   6   72.81    3.68
  -1   3   5  140.99    6.66
   1  -3  -5  143.65    6.66
  -1  -3   5  157.96    7.02
   1   3  -5  167.02    7.02
  -1   3   4  147.99    6.80
  -1   3   4  145.88    6.75
   1   3  -4  148.23    6.84
  -1  -3   4  144.63    6.97
  -1  -3   2   89.69    4.25
   1  -3  -2   90.04    4.12
  -1  -3   1  552.24   25.55
  -1   3   1  568.38   25.50
   1   3  -1  548.67   25.55
   1  -3  -1  577.02   25.50
   1  -3   0  223.73    9.76
  -1   3   0  224.59    9.76
   1   3   0  205.45    9.78
   1   3   0  196.13    9.75
   1  -3   1  955.11   42.23
  -1  -3  -1  946.38   42.20
   1   3   1  925.33   42.20
  -1   3  -1  903.44   42.22
  -1   3  -2  346.52   15.33
   1  -3   2  312.75   15.32
  -1  -3  -2  341.03   15.26
  -1   3  -3    3.91    0.62
   1  -3   3    3.77    0.64
   1  -3   4  293.26   13.14
  -1   3  -4  281.37   13.18
   1   3   4  280.74   12.90
   1  -3   5  532.51   22.67
   1   3   5  481.69   22.32
  -1   3  -5  518.42   22.73
  -1  -3  -6  316.74   14.55
   1  -3   6  332.62   14.93
  -1   3  -6  334.53   15.01
   1  -3   7   51.74    2.92
  -1   3  -7   57.90    3.08
  -1  -3  -7   53.96    2.58
  -1   3  -8  261.53   12.06
  -1  -3  -8  266.09   11.85
   1  -3   8  255.64   11.94
  -1  -3  -8  244.16   11.54
   1  -3   9    8.28    0.91
  -1  -3  -9    9.50    0.90
  -1  -3  -9    7.26    0.59
  -1   3  -9    6.32    0.93
   1  -3  10  165.72    8.09
  -1  -3 -10  161.36    7.63
  -1   3 -10  158.95    8.18
  -1  -3 -10  172.27    7.98
  -1  -3 -11  304.50   14.54
  -1  -3 -11  328.81   14.58
  -1  -3 -11  334.96   14.59
  -1  -3 -11  285.47   14.35
  -1   3 -11  319.67   15.02
  -1   3 -11  301.45   14.52
  -1   3 -11  311.27   14.53
  -1  -3 -11  336.11   14.77
  -1   3 -11  317.12   14.60
  -1  -3 -11  326.78   14.55
   1  -3  11  318.27   14.89
  -1   3 -12  165.11    8.25
  -1   3 -12  169.35    8.25
  -1   3 -12  178.54    8.79
  -1   3 -12  168.06    8.26
  -1  -3 -12  161.91    8.27
  -1  -3 -12  175.66    8.32
   1  -3  12  168.10    8.60
  -1  -3 -12  180.84    8.30
  -1  -3 -12  190.79    8.52
  -1  -3 -12  180.21    8.32
  -1   3 -13    4.22    0.86
  -1   3 -13    3.75    0.78
  -1   3 -13    3.79    0.86
  -1  -3 -13    4.46    0.85
  -1  -3 -13    4.36    0.80
   1  -3  13    3.82    0.83
  -1  -3 -13    4.22    0.86
  -1   3 -14   33.63    2.49
  -1   3 -14   32.28    2.09
  -1  -3 -14   35.96    2.19
   1  -3  14   31.76    1.95
  -1   3 -14   30.15    2.07
  -1  -3 -14   37.41    2.18
  -1  -3 -14   33.43    2.16
   1  -3  14   31.00    2.30
  -1  -3 -15   41.33    2.54
  -1   3 -15   38.68    2.47
   1  -3  15   40.01    2.33
  -1   3 -15   39.39    2.48
  -1  -3 -15   42.39    2.51
  -1  -3 -16   10.91    1.41
  -1   3 -16   11.33    1.34
   1  -3  16   12.77    1.16
  -1   3 -16   13.53    1.32
  -1  -3 -16   12.29    1.37
  -1  -3 -17    4.76    1.17
  -1   3 -17    5.16    1.14
  -1  -3 -17    3.53    1.08
   1  -3  17    3.76    0.82
  -1   3 -17    3.99    0.98
  -1  -3 -17    4.73    1.10
   1  -3  18   18.17    1.49
  -1  -3 -18   15.89    1.82
  -1  -3 -18   17.03    1.79
  -1   3 -18   18.42    1.77
  -1   3 -18   20.16    1.71
  -1   3 -19   46.72    3.02
  -1   3 -19   47.72    2.93
  -1  -3 -19   45.47    3.11
  -1  -3 -19   47.25    3.02
   1  -3  19   42.74    2.72
   1  -3  20   80.52    4.55
  -1  -3 -20   87.27    4.97
  -1  -3 -20   88.92    4.86
  -1   3 -20   88.13    4.79
  -1   3 -20   90.59    4.84
  -1   3 -21   23.95    2.01
   1  -3  21   24.40    1.88
  -1  -3 -21   28.48    2.34
  -1   3 -21   28.03    2.30
  -1  -3 -21   27.36    2.22
   1   3  22   25.42    1.90
  -1   3 -22   26.04    2.13
  -1   3 -22   27.94    2.07
   1  -3  22   23.01    1.82
  -1  -3 -22   27.02    2.28
  -1  -3 -22   26.28    2.17
  -1   3 -23    1.09    0.85
  -1  -3 -23    1.01    1.04
   1   3  23    0.07    0.81
   1  -3  23    0.80    0.75
  -1  -3 -23   -0.27    1.22
  -1   3 -23    0.64    1.11
  -1  -3 -24   21.63    1.87
   1   3  24   23.27    1.69
   1  -3  24   22.21    1.60
  -1  -3 -24   22.79    1.90
  -1   3 -24   20.20    1.68
  -1   3 -24   21.92    1.94
   1  -3  25    3.88    0.74
  -1  -3 -25    3.68    1.16
  -1   3 -25    4.21    0.80
  -1  -3 -25    3.56    1.06
   1   3  25    3.37    0.84
  -1  -3 -26    0.61    0.77
  -1   3 -26    0.10    0.54
   1   3  26    0.14    0.58
   1  -3  26   -0.04    0.50
   1   3  27   25.33    1.53
  -1  -3 -27   28.95    1.78
  -1  -3 -28    2.06    0.49
   1  -4 -28    0.45    0.61
  -1   4  28    0.51    0.49
   1  -4 -27   14.00    1.31
  -1   4  27   12.10    1.08
  -1  -4  26   23.62    1.65
  -1   4  26   26.40    1.73
   1  -4 -26   25.67    1.93
   1   4 -26   24.01    1.64
  -1  -4  25    4.64    0.89
  -1   4  25    6.20    1.03
   1  -4 -25    7.13    1.25
   1   4 -25    3.89    0.88
   1   4 -24    5.66    1.03
   1  -4 -24    6.02    1.23
  -1  -4  24    5.87    0.99
  -1   4  24    4.32    0.99
   1  -4 -24    3.79    1.28
   1   4 -23    5.32    1.26
  -1   4  23    5.42    1.13
  -1  -4  23    8.17    1.13
   1  -4 -23    6.48    1.40
   1  -4 -23    3.53    1.34
   1   4 -23    3.05    1.01
   1  -4 -22   16.73    1.93
   1   4 -22   15.80    1.75
   1  -4 -22   19.17    1.84
   1   4 -22   15.82    1.60
  -1  -4  22   16.21    1.47
   1   4 -21    2.92    1.36
   1   4 -21    3.81    1.15
   1  -4 -21    2.39    1.24
   1  -4 -21    5.03    1.35
  -1  -4  21    4.28    1.05
  -1  -4  20    2.37    0.90
   1  -4 -20    2.53    1.29
   1  -4 -20    3.26    1.18
   1   4 -20    3.04    1.06
   1   4 -20    1.90    1.17
  -1  -4  19   15.95    1.46
   1   4 -19   15.86    1.54
   1   4 -19   16.74    1.78
   1  -4 -19   15.45    1.67
   1  -4 -19   17.29    1.85
  -1  -4  18   38.68    2.40
   1  -4 -18   39.05    2.57
   1   4 -18   38.75    2.52
   1   4 -18   35.91    2.57
   1   4 -17   72.14    3.96
   1   4 -17   70.69    3.93
  -1  -4  17   69.68    3.81
   1  -4 -17   70.35    3.96
   1   4 -16    3.88    0.92
  -1  -4  16    4.84    0.81
   1  -4 -16    6.52    1.08
   1   4 -16    4.07    1.01
   1   4 -15    8.64    1.04
   1  -4 -15    8.74    1.08
   1   4 -15    8.15    1.12
  -1  -4  15    9.76    0.99
   1  -4 -14    6.48    0.96
   1  -4 -14    6.01    0.98
   1  -4 -14    6.91    1.00
   1   4 -14    7.97    1.01
  -1  -4  14    9.20    0.91
   1   4 -14    9.73    0.98
  -1  -4  13   81.77    4.10
   1  -4 -13   78.56    4.20
   1  -4 -13   81.02    4.17
   1   4 -13   85.30    4.21
   1   4 -13   78.54    4.18
   1  -4 -13   82.40    4.21
   1   4 -12   22.80    1.48
   1   4 -12   21.26    1.49
  -1  -4  12   24.29    1.43
   1  -4 -12   20.20    1.45
   1  -4 -12   24.43    1.55
   1  -4 -12   19.39    1.48
   1   4 -11   28.51    1.71
   1  -4 -11   28.60    1.75
   1  -4 -11   26.61    1.66
   1  -4 -11   25.94    1.71
   1  -4 -11   26.87    1.70
  -1  -4  11   30.68    1.65
   1  -4 -11   27.01    1.57
   1  -4 -10  226.85   10.57
  -1  -4  10  232.70   11.11
   1  -4  -9   49.55    2.48
  -1  -4   9   50.74    2.94
   1   4  -9   47.79    2.88
   1  -4  -8  133.11    6.30
  -1  -4   8  136.71    6.77
   1   4  -8  141.41    6.75
   1  -4  -7   14.40    0.83
  -1  -4   7   15.07    1.29
   1   4  -7   15.06    1.27
   1  -4  -6   99.38    4.72
  -1   4   6  102.08    4.72
   1  -4  -6  105.85    4.73
  -1  -4   6  107.37    5.18
  -1  -4   5   21.21    1.52
  -1   4   5   21.68    1.19
   1   4  -5   22.08    1.34
   1  -4  -5   22.50    1.09
   1  -4  -5   23.03    1.09
  -1   4   5   20.36    1.22
   1   4  -4    5.29    0.63
  -1   4   4    3.61    0.48
   1  -4  -3  181.68    8.30
  -1  -4   3  184.35    8.47
   1  -4  -2   91.69    4.15
  -1  -4   2   93.15    4.26
  -1  -4   1  835.54   37.77
   1  -4  -1  841.67   37.73
   1   4  -1  822.77   37.77
   1  -4   0  237.35   10.93
   1   4   0  245.42   10.98
  -1   4   0  235.18   10.79
   1   4   0  235.69   10.93
  -1   4   0  239.45   10.93
  -1   4  -1  254.96   11.81
   1  -4   1  251.30   11.81
   1   4   1  261.20   11.78
   1  -4   2    8.76    0.87
  -1  -4  -2   11.05    0.79
  -1   4  -2    9.00    0.86
  -1   4  -2    9.93    0.90
  -1   4  -3  309.62   13.86
  -1  -4  -3  292.90   13.73
  -1   4  -4  199.33    9.39
   1   4   5  111.69    5.16
   1  -4   5  108.77    5.44
  -1   4  -5  112.23    5.54
  -1   4  -6  139.00    6.89
   1  -4   6  141.32    6.81
   1  -4   7   21.00    1.52
  -1   4  -7   22.31    1.63
  -1   4  -8    3.24    0.81
   1  -4   8    5.09    0.81
  -1  -4  -9   82.21    4.04
  -1   4  -9   80.77    4.33
   1  -4   9   72.04    4.15
  -1  -4 -10   53.84    2.96
  -1  -4 -10   54.86    2.89
  -1  -4 -10   51.04    2.86
   1  -4  10   60.05    3.21
  -1   4 -10   54.92    3.29
  -1  -4 -11  110.66    5.54
  -1  -4 -11  112.98    5.68
   1  -4  11  116.55    5.90
  -1   4 -11  111.39    5.53
  -1  -4 -11  112.73    5.57
   1  -4  11  117.79    5.46
  -1   4 -11  112.25    6.03
  -1  -4 -11  111.48    5.57
  -1  -4 -12   67.65    3.58
  -1   4 -12   60.82    3.49
  -1   4 -12   66.37    4.03
  -1  -4 -12   73.16    3.59
  -1   4 -12   64.78    3.60
   1  -4  12   66.18    3.85
  -1  -4 -12   75.13    3.72
   1  -4  12   66.43    3.45
  -1  -4 -12   73.72    3.62
  -1   4 -12   66.27    3.54
  -1  -4 -13    5.47    0.94
  -1   4 -13    7.40    0.91
  -1  -4 -13    5.07    0.90
  -1   4 -13    4.28    0.94
  -1  -4 -13    4.80    0.89
   1  -4  13    6.70    0.78
  -1   4 -13    5.07    0.78
   1  -4  13    6.89    0.98
  -1  -4 -14   24.43    1.77
  -1  -4 -14   25.40    1.77
  -1   4 -14   21.00    1.67
   1  -4  14   24.28    1.56
  -1   4 -14   23.62    1.66
  -1  -4 -14   25.73    1.78
  -1   4 -15   25.70    1.88
  -1  -4 -15   22.65    1.88
  -1  -4 -15   26.65    1.88
   1  -4  15   28.71    1.74
  -1  -4 -15   23.19    1.87
  -1  -4 -15   24.57    1.89
  -1   4 -15   27.80    1.85
  -1  -4 -16   21.46    1.89
  -1  -4 -16   22.41    1.87
   1  -4  16   24.36    1.69
  -1   4 -16   29.34    1.96
  -1  -4 -16   21.47    1.84
  -1   4 -16   28.98    1.87
  -1   4 -17    1.93    0.79
  -1   4 -17    2.13    1.01
  -1  -4 -17    2.46    1.04
  -1  -4 -17    1.63    1.13
   1  -4  17    3.82    0.83
  -1  -4 -17    2.89    1.03
  -1  -4 -18   11.73    1.51
  -1  -4 -18   10.45    1.56
  -1  -4 -18   10.04    1.49
  -1   4 -18   11.38    1.28
  -1   4 -18   11.11    1.49
   1  -4  18   10.88    1.14
  -1   4 -19    4.23    1.01
   1  -4  19    2.47    0.90
  -1  -4 -19    2.18    1.15
  -1  -4 -19    4.23    1.23
  -1   4 -19    3.04    1.14
  -1   4 -20    8.27    1.33
   1  -4  20    8.20    1.13
  -1   4 -20    6.36    1.12
  -1  -4 -20    5.66    1.44
  -1  -4 -20    7.39    1.42
  -1   4 -21   90.19    5.04
  -1   4 -21   83.86    4.86
   1  -4  21   87.28    4.76
  -1  -4 -21   93.00    5.07
  -1  -4 -22    3.77    1.25
   1  -4  22    4.29    0.95
  -1   4 -22    2.88    0.93
  -1  -4 -22    3.47    1.25
   1   4  22    2.00    0.94
  -1   4 -22    4.24    1.20
  -1  -4 -23    8.12    1.51
   1   4  23    7.82    1.11
  -1   4 -23    6.40    1.08
   1  -4  23    9.48    1.07
  -1   4 -23    7.19    1.35
  -1  -4 -23    9.01    1.41
   1  -4  24   10.68    1.08
  -1  -4 -24    8.79    1.38
  -1   4 -24    9.54    1.33
  -1  -4 -24   12.22    1.51
   1   4  24    9.91    1.13
  -1   4 -24    7.94    1.04
   1   4  25    1.71    0.72
   1  -4  25    2.34    0.66
  -1  -4 -25    2.27    0.95
  -1   4 -25    1.35    0.65
  -1  -4 -25    2.04    0.98
  -1  -4 -26   20.79    1.70
   1   4  26   26.53    1.59
   1   4  27    2.75    0.51
  -1  -4 -27    3.44    0.75
  -1  -4 -28    7.54    0.73
  -1   5  28   21.33    1.33
   1  -5 -28   22.29    1.50
  -1   5  27    2.11    0.68
   1  -5 -27    1.92    0.84
   1  -5 -26    7.37    1.19
  -1   5  26    6.37    0.97
  -1   5  25   23.89    1.69
   1   5 -25   20.16    1.54
   1  -5 -25   20.41    1.86
  -1  -5  25   22.37    1.60
   1  -5 -24    0.17    1.02
   1   5 -24    1.18    0.78
  -1   5  24   -0.07    0.86
   1  -5 -24    0.99    1.19
  -1  -5  24    1.55    0.84
   1   5 -23   35.93    2.49
  -1  -5  23   39.20    2.50
  -1   5  23   38.93    2.61
   1  -5 -23   41.99    2.73
   1  -5 -23   44.63    2.97
  -1  -5  22   14.29    1.43
   1   5 -22   15.30    1.70
   1  -5 -22   16.11    1.96
   1   5 -22   13.52    1.45
   1  -5 -22   17.00    1.72
   1  -5 -21    2.91    1.16
   1   5 -21    1.45    1.30
  -1  -5  21    1.77    0.99
   1   5 -21    2.31    0.92
   1   5 -20    1.77    0.91
  -1  -5  20   -0.08    0.97
   1  -5 -20    0.55    1.13
   1   5 -20    1.51    1.15
  -1  -5  19    3.40    1.01
   1   5 -19    0.60    0.88
   1  -5 -19    3.54    1.08
   1   5 -19    2.27    1.17
  -1  -5  18   93.28    5.03
   1   5 -18  101.66    5.17
   1  -5 -18   95.06    5.16
   1   5 -18   98.14    5.20
  -1  -5  17  122.71    5.88
   1   5 -17  115.77    5.99
   1   5 -17  113.36    5.93
   1  -5 -17  111.84    5.97
   1  -5 -16    2.51    0.94
  -1  -5  16    2.75    0.79
   1   5 -16    3.88    0.99
   1   5 -16    3.86    0.86
   1  -5 -15   11.03    1.28
   1   5 -15   13.56    1.22
   1   5 -15   13.17    1.26
   1  -5 -15   11.50    1.20
  -1  -5  15   11.33    1.10
   1  -5 -15   13.43    1.41
  -1  -5  14   91.74    4.47
   1  -5 -14   87.44    4.56
   1   5 -14   85.86    4.50
   1  -5 -14   83.99    4.51
   1   5 -14   88.48    4.55
   1  -5 -14   90.18    4.60
  -1  -5  13    3.19    0.65
   1   5 -13    2.24    0.71
   1  -5 -13    2.75    0.77
   1  -5 -13    3.08    0.73
   1   5 -13    3.01    0.63
   1  -5 -13    3.18    0.80
   1  -5 -12    8.26    0.94
   1  -5 -12    5.45    0.85
   1  -5 -12    8.54    0.98
   1   5 -12    6.41    0.84
  -1  -5  12    6.99    0.76
   1  -5 -12    7.55    0.84
   1   5 -12    6.57    0.77
   1  -5 -11  446.42   21.04
  -1  -5  11  471.88   21.02
   1   5 -11  465.58   21.07
   1  -5 -11  452.62   21.07
   1  -5 -11  463.46   21.11
   1  -5 -11  449.59   21.08
   1  -5 -10   32.62    1.71
   1  -5 -10   33.54    1.73
  -1  -5   9    2.34    0.79
   1  -5  -9    2.70    0.33
   1  -5  -9    2.29    0.30
   1  -5  -8   25.90    1.32
   1  -5  -8   25.58    1.33
  -1  -5   8   29.01    1.93
  -1   5   7   35.50    1.85
  -1  -5   7   37.71    2.41
   1  -5  -7   42.01    1.89
   1  -5  -7   43.47    1.90
  -1   5   6   50.68    2.49
  -1  -5   6   50.03    2.90
   1  -5  -6   51.64    2.40
   1   5  -6   50.88    2.69
  -1   5   5  153.77    7.26
   1   5  -5  162.61    7.45
   1  -5  -4   69.10    3.26
  -1  -5   4   72.83    3.51
   1   5  -4   70.88    3.53
  -1  -5   3  315.47   13.97
   1  -5  -3  301.25   13.82
  -1   5   3  300.76   13.83
  -1  -5   2  166.48    8.12
   1  -5  -2  181.33    8.07
  -1  -5   2  174.22    8.27
   1  -5  -1   55.47    2.51
   1   5  -1   43.97    2.49
   1  -5   0 5686.54  256.42
   1   5   0 5685.56  256.41
  -1   5   0 5835.46  256.43
  -1   5   0 5551.21  256.26
   1   5   0 5876.04  256.47
   1  -5   1 2742.49  125.52
  -1   5  -1 2763.88  125.51
   1   5   1 2826.16  125.49
   1  -5   2    9.96    0.60
  -1  -5  -2    7.83    0.80
   1  -5   2    8.79    0.92
  -1   5  -2    9.52    0.95
  -1   5  -2    7.87    0.85
   1  -5   3  215.17   10.44
  -1   5  -3  220.83   10.42
   1   5   3  221.92   10.07
  -1  -5  -3  226.75   10.29
  -1   5  -4    9.67    0.99
  -1  -5  -4   12.41    0.90
  -1   5  -5  507.59   23.88
  -1  -5  -5  527.51   23.72
   1   5   6   89.47    4.20
  -1   5  -6   96.10    4.71
  -1  -5  -6   95.66    4.39
  -1   5  -7    5.18    0.87
  -1   5  -8  134.50    6.82
  -1   5  -9  156.14    7.65
  -1  -5  -9  147.47    7.23
  -1  -5 -10  175.29    8.60
  -1  -5 -10  180.36    8.65
  -1   5 -10  200.31    9.22
  -1  -5 -10  187.63    8.74
  -1  -5 -10  181.61    8.64
  -1   5 -11   75.86    4.14
  -1  -5 -11   64.41    3.57
  -1  -5 -11   62.60    3.52
   1  -5  11   77.21    3.51
  -1  -5 -11   66.08    3.59
  -1  -5 -11   62.28    3.59
  -1   5 -11   77.09    3.60
  -1  -5 -12   61.22    3.22
  -1  -5 -12   58.43    3.14
  -1  -5 -12   57.11    3.18
  -1   5 -12   58.68    3.14
  -1   5 -12   58.14    3.11
  -1   5 -12   65.95    3.76
   1  -5  12   55.97    3.03
  -1   5 -13    3.03    0.63
  -1  -5 -13    2.22    0.78
   1  -5  13    3.27    0.58
  -1  -5 -13    2.39    0.80
  -1   5 -13    2.22    0.74
  -1   5 -13    1.47    0.77
  -1  -5 -13    2.30    0.73
  -1  -5 -14   54.23    2.97
  -1  -5 -14   51.91    2.99
   1  -5  14   52.08    2.83
  -1  -5 -14   51.65    3.02
  -1   5 -14   51.80    2.89
  -1   5 -14   49.36    2.92
  -1   5 -15    8.94    1.02
   1  -5  15    8.33    0.97
  -1   5 -15   10.20    1.19
  -1  -5 -15   11.74    1.23
  -1  -5 -15   10.19    1.29
  -1  -5 -15   10.30    1.26
  -1  -5 -16  126.54    6.64
  -1   5 -16  133.12    6.57
  -1  -5 -16  130.52    6.61
   1  -5  16  132.19    6.46
  -1  -5 -16  124.04    6.66
  -1   5 -16  135.91    6.64
   1  -5  17    3.13    0.77
  -1   5 -17    3.43    1.08
  -1  -5 -17    4.02    1.08
  -1  -5 -17    2.86    1.07
  -1   5 -17    2.09    0.85
  -1  -5 -17    1.87    1.07
  -1  -5 -18   65.84    3.92
  -1  -5 -18   73.76    4.02
  -1   5 -18   65.07    3.77
  -1   5 -18   66.83    3.88
   1  -5  18   67.25    3.70
  -1  -5 -19   31.32    2.47
  -1   5 -19   31.47    2.19
  -1  -5 -19   32.23    2.40
   1  -5  19   31.26    2.10
  -1   5 -19   30.06    2.35
  -1  -5 -19   30.75    2.32
   1  -5  20  161.88    7.73
  -1  -5 -20  158.06    7.96
  -1  -5 -20  149.42    8.07
  -1   5 -20  152.75    7.81
  -1   5 -20  157.13    7.97
  -1   5 -21    8.31    1.40
  -1  -5 -21    9.95    1.35
  -1  -5 -21    8.26    1.53
  -1   5 -21    7.73    1.15
   1  -5  21    6.96    1.05
  -1  -5 -22    0.11    1.19
  -1   5 -22    1.10    0.78
  -1  -5 -22   -0.64    1.09
  -1   5 -22    0.28    1.18
   1  -5  22    1.82    0.84
   1  -5  23   12.82    1.21
  -1   5 -23   10.70    1.42
  -1   5 -23   10.70    1.17
  -1  -5 -23   12.57    1.52
  -1  -5 -23   11.15    1.58
   1   5  23   12.72    1.33
   1   5  24    0.78    0.80
  -1  -5 -24   -0.37    1.09
   1  -5  24    0.72    0.65
  -1  -5 -24   -0.40    1.02
  -1  -5 -25    6.00    1.11
  -1  -5 -25    5.88    1.17
   1   5  25    5.74    0.87
  -1  -5 -26    9.71    1.15
   1   5  27    0.20    0.42
  -1  -5 -27    0.69    0.64
  -1  -5 -28    6.20    0.68
  -1   6  28   29.97    1.68
   1  -6 -28   29.55    1.83
  -1   6  27    1.41    0.65
   1  -6 -27    1.31    0.77
   1  -6 -26   25.94    1.97
  -1   6  26   27.50    1.82
  -1   6  25   48.06    2.71
  -1  -6  25   44.51    2.58
   1  -6 -25   40.10    2.81
   1  -6 -24    6.86    1.26
  -1  -6  24    9.00    1.06
   1   6 -24    7.01    0.96
  -1   6  24    6.80    1.11
   1  -6 -23    2.96    1.17
  -1  -6  23    3.20    0.93
   1   6 -23    2.85    0.81
   1  -6 -22   28.95    2.21
  -1  -6  22   26.36    1.94
   1   6 -22   24.54    1.89
   1  -6 -21   84.62    4.41
   1   6 -21   82.10    4.40
  -1  -6  21   78.54    4.19
  -1  -6  20  222.97   10.70
   1   6 -20  220.26   10.76
   1  -6 -20  219.12   10.84
   1   6 -20  222.81   10.86
   1  -6 -19  114.14    5.82
   1   6 -19  112.47    5.83
   1   6 -19  104.38    5.67
  -1  -6  19  109.16    5.64
   1  -6 -18   82.95    4.40
  -1  -6  18   81.06    4.27
   1   6 -18   81.71    4.34
   1   6 -18   78.74    4.42
   1  -6 -18   71.84    4.52
  -1  -6  17   16.59    1.44
   1  -6 -17   15.17    1.64
   1   6 -17   17.68    1.46
   1   6 -17   13.90    1.48
   1  -6 -17   14.43    1.47
   1  -6 -16    6.38    1.18
   1   6 -16    4.20    0.97
   1  -6 -16    6.02    1.15
  -1  -6  16    5.34    0.89
   1  -6 -16    4.58    1.00
   1   6 -16    6.18    0.91
   1  -6 -15  125.64    6.30
   1  -6 -15  122.25    6.32
   1  -6 -15  130.01    6.44
   1   6 -15  119.07    6.26
   1  -6 -15  130.06    6.28
  -1  -6  15  127.69    6.19
   1   6 -15  121.57    6.21
  -1  -6  14   16.00    1.23
   1  -6 -14   15.74    1.38
   1  -6 -14   17.37    1.32
   1   6 -14   15.62    1.35
   1   6 -14   14.22    1.23
   1  -6 -14   16.70    1.40
   1  -6 -14   15.36    1.43
   1  -6 -13    2.43    0.76
   1  -6 -13    3.13    0.77
  -1  -6  13    1.79    0.56
   1  -6 -13    3.04    0.70
   1  -6 -13    2.23    0.82
   1   6 -13    2.53    0.59
   1   6 -13    3.10    0.74
   1   6 -12  208.44    9.85
   1  -6 -12  216.59    9.94
   1  -6 -12  201.09    9.89
  -1  -6  12  212.75    9.82
   1  -6 -12  205.43    9.85
   1   6 -12  207.83    9.88
   1  -6 -12  209.50    9.91
  -1  -6  11   22.26    1.78
  -1  -6  11   19.50    1.21
   1  -6 -11   15.14    1.25
   1   6 -11   18.43    1.27
   1  -6 -11   16.62    1.26
   1  -6 -11   15.16    1.25
   1  -6 -11   17.07    1.22
  -1  -6  10    8.43    0.79
   1  -6 -10   11.70    0.97
  -1  -6  10    8.56    1.17
   1  -6 -10    9.24    0.89
  -1  -6   9    9.21    1.17
   1  -6  -9    8.06    0.46
  -1  -6   8   72.41    3.40
   1  -6  -8   52.40    2.49
  -1   6   7    6.09    0.49
   1  -6  -7    6.02    0.37
  -1   6   6   83.68    4.02
   1   6  -6   79.45    4.24
   1  -6  -5  155.56    7.16
   1   6  -5  150.27    7.46
  -1   6   5  167.71    7.29
  -1  -6   5  147.03    7.40
  -1  -6   4  450.77   19.71
   1  -6  -4  420.59   19.50
   1  -6  -3  219.15    9.95
  -1  -6   3  212.58   10.06
  -1   6   3  221.96    9.95
  -1  -6   3  202.32   10.24
   1  -6  -2  551.87   25.82
  -1  -6   2  581.24   25.89
  -1  -6   2  580.10   26.05
   1   6  -1   13.84    0.99
   1  -6  -1   10.35    0.90
   1  -6   0 9999.00  428.84
   1   6   0 9477.75  428.80
  -1   6   0 9488.26  428.64
   1   6   0 9074.45  428.87
   1  -6   1 6506.93  288.56
   1   6   1 6532.44  288.50
  -1   6  -1 6147.97  288.53
   1  -6   2  659.36   29.38
   1   6   2  611.57   29.24
  -1   6  -2  668.52   29.37
   1  -6   3  262.46   12.22
  -1   6  -3  259.37   12.18
  -1   6  -3  253.09   12.19
   1  -6   3  261.36   11.89
   1  -6   4    1.96    0.73
  -1   6  -4    0.97    0.65
  -1  -6  -4    1.10    0.47
  -1  -6  -5   25.01    1.38
  -1   6  -5   19.05    1.52
  -1  -6  -6  167.19    7.51
  -1   6  -6  143.56    7.79
   1   6   7    8.53    0.55
  -1  -6  -7    8.66    0.77
  -1   6  -8  287.53   14.27
  -1  -6  -8  303.86   13.84
  -1   6  -9    4.05    0.89
  -1  -6  -9    4.10    0.55
  -1  -6  -9    3.36    0.66
  -1  -6  -9    2.88    0.67
  -1  -6 -10   56.01    2.96
  -1  -6 -10   55.77    2.89
  -1   6 -10   46.91    3.31
  -1  -6 -10   54.12    2.90
  -1  -6 -10   57.56    2.97
  -1  -6 -10   55.23    2.92
   1  -6  11   14.08    1.01
  -1  -6 -11   13.08    1.16
  -1  -6 -11   13.73    1.04
  -1  -6 -11   13.17    1.05
  -1   6 -11   12.71    1.07
  -1  -6 -11   14.44    1.21
  -1   6 -11   11.95    1.42
  -1  -6 -11   14.08    1.11
  -1   6 -12   12.19    1.10
  -1  -6 -12   12.82    1.11
  -1   6 -12   10.99    1.36
  -1  -6 -12   11.06    1.11
  -1  -6 -12   12.45    1.16
   1  -6  12   12.18    0.98
  -1   6 -13   23.83    1.61
  -1  -6 -13   25.64    1.72
  -1   6 -13   26.09    1.71
   1  -6  13   22.41    1.54
  -1  -6 -13   28.04    1.83
  -1  -6 -13   26.04    1.78
  -1   6 -14   13.44    1.15
  -1   6 -14   14.88    1.32
  -1  -6 -14   14.66    1.31
  -1  -6 -14   14.54    1.42
   1  -6  14   13.53    1.14
  -1  -6 -14   18.05    1.47
  -1   6 -15   27.33    1.89
  -1  -6 -15   22.00    1.89
  -1  -6 -15   24.40    1.85
  -1  -6 -15   25.77    1.94
   1  -6  15   27.60    1.74
  -1   6 -15   26.81    1.77
  -1  -6 -16    1.31    1.02
   1  -6  16    2.35    0.74
  -1   6 -16    4.01    1.02
  -1   6 -16    2.15    0.72
  -1  -6 -16    2.82    0.94
  -1  -6 -16    1.61    1.03
  -1   6 -17    0.82    0.99
  -1  -6 -17    0.17    1.11
  -1  -6 -17   -0.33    0.92
  -1  -6 -17    2.72    1.15
  -1   6 -17    0.07    0.72
   1  -6  17    0.13    0.65
  -1  -6 -18    0.17    1.06
   1  -6  18    0.67    0.71
  -1  -6 -18   -0.10    1.20
  -1   6 -18   -0.09    0.97
  -1   6 -18    0.31    0.74
  -1  -6 -19    3.37    1.27
  -1   6 -19    3.44    1.17
  -1   6 -19    2.70    0.83
   1  -6  19    1.67    0.80
  -1  -6 -19    1.62    1.03
  -1   6 -20    3.49    0.86
  -1  -6 -20    2.85    1.18
   1  -6  20    2.87    0.86
  -1   6 -20    3.24    1.21
  -1  -6 -21   52.73    3.15
  -1   6 -21   54.57    3.19
   1  -6  21   47.97    2.86
  -1  -6 -22   16.57    2.00
  -1   6 -22   17.45    1.69
  -1   6 -22   15.53    1.39
  -1  -6 -22   15.55    1.66
   1  -6  22   18.31    1.48
  -1   6 -23    0.08    1.00
   1  -6  23    1.99    0.76
   1   6  23    0.72    0.82
  -1  -6 -23    1.71    1.25
  -1  -6 -23    0.42    1.08
   1   6  24    0.52    0.74
  -1  -6 -24    0.23    0.99
  -1  -6 -24    0.91    1.07
  -1  -6 -25    0.40    1.01
   1   6  25    1.49    0.72
  -1  -6 -25    2.31    0.94
  -1  -6 -26    1.45    0.81
   1   6  26    1.43    0.64
   1   6  27    5.21    0.58
  -1  -6 -27    5.06    0.82
  -1  -6 -28    9.78    0.80
  -1   7  28    5.84    0.63
   1  -7 -28    7.02    0.81
  -1   7  27    0.22    0.57
  -1   7  26    4.13    0.84
  -1   7  25    9.77    1.17
  -1   7  24    4.96    1.09
  -1  -7  24    3.46    0.83
  -1  -7  23    6.90    1.07
   1  -7 -23    7.16    1.20
   1   7 -22    5.41    0.95
  -1  -7  22    7.54    1.05
   1  -7 -22    7.00    1.19
   1  -7 -21   66.37    3.96
   1  -7 -21   63.51    4.15
  -1  -7  21   70.60    3.87
   1   7 -21   73.13    3.86
   1   7 -20   14.45    1.38
  -1  -7  20   15.31    1.41
   1  -7 -20   13.82    1.81
   1   7 -20   17.01    1.67
   1  -7 -20   15.01    1.60
  -1  -7  19   34.80    2.28
   1   7 -19   31.94    2.22
   1  -7 -19   33.50    2.63
   1  -7 -19   35.68    2.41
   1   7 -19   31.94    2.41
   1   7 -18   18.01    1.72
  -1  -7  18   19.64    1.62
   1  -7 -18   20.33    1.95
   1   7 -18   20.69    1.60
   1  -7 -18   19.23    1.73
   1   7 -17  137.00    7.13
  -1  -7  17  146.31    7.14
   1   7 -17  129.96    7.21
   1  -7 -17  153.59    7.49
   1  -7 -17  159.25    7.29
   1  -7 -16   18.61    1.75
   1   7 -16   20.49    1.52
   1  -7 -16   17.14    1.65
   1  -7 -16   17.48    1.57
   1   7 -16   19.58    1.62
  -1  -7  16   22.20    1.55
   1   7 -15   11.35    1.05
  -1  -7  15   11.29    1.11
   1  -7 -15   11.84    1.31
   1  -7 -15   10.53    1.18
   1   7 -15   11.92    1.21
   1  -7 -15   10.00    1.23
   1  -7 -15    8.68    1.31
   1  -7 -15   11.05    1.26
   1  -7 -14   39.46    2.41
   1  -7 -14   35.20    2.38
   1   7 -14   36.90    2.23
   1  -7 -14   39.62    2.38
   1  -7 -14   38.32    2.30
  -1  -7  14   39.47    2.26
   1   7 -14   37.71    2.31
   1  -7 -13   12.53    1.25
   1   7 -13   14.26    1.22
   1   7 -13   15.99    1.15
   1  -7 -13   13.93    1.19
  -1  -7  13   15.02    1.16
   1  -7 -13   14.44    1.25
   1  -7 -13   14.86    1.33
  -1  -7  12   49.43    2.66
   1  -7 -12   48.10    2.73
   1  -7 -12   46.87    2.67
   1  -7 -12   50.41    2.78
   1   7 -12   49.74    2.73
   1  -7 -12   51.70    2.80
  -1  -7  11   13.16    1.48
  -1  -7  11   15.09    1.07
   1  -7 -11   14.31    1.08
   1  -7 -11   14.10    1.19
   1  -7 -11   12.71    1.15
   1  -7 -11   14.03    1.13
   1   7 -11   15.20    1.12
   1  -7 -10    0.76    0.55
   1  -7 -10    0.91    0.58
  -1  -7  10    1.22    0.48
  -1  -7  10    0.23    0.67
   1  -7 -10    1.67    0.62
  -1  -7   9   55.59    3.52
   1  -7  -9   60.84    3.09
  -1   7   8  271.39   12.67
  -1  -7   8  325.44   13.54
   1   7  -7    5.47    0.74
  -1   7   7    4.46    0.51
  -1   7   6  104.89    5.01
   1  -7  -6  104.56    4.92
  -1  -7   6  117.96    5.30
   1   7  -6  108.71    5.33
   1  -7  -5  455.51   20.71
  -1  -7   5  456.18   20.96
   1   7  -5  458.18   21.05
   1  -7  -4    8.50    0.62
  -1  -7   4    7.15    1.04
  -1  -7   4    7.47    0.77
  -1  -7   3   47.44    2.34
  -1  -7   3   52.64    2.60
   1  -7  -3   36.42    2.15
  -1   7   3   42.80    2.18
   1  -7  -2  464.85   20.96
  -1  -7   2  447.73   21.16
  -1  -7   1 1544.32   69.77
   1   7  -1 1555.10   69.62
   1  -7  -1 1515.79   69.64
   1   7   0 3904.16  184.07
   1   7   0 4272.58  184.18
  -1   7   0 4026.73  183.92
   1  -7   0 4215.75  184.14
   1   7   1  348.28   15.68
   1  -7   1  328.45   15.70
   1   7   2  731.74   34.61
  -1   7  -2  783.96   34.74
   1  -7   2  772.97   34.75
   1  -7   3  299.40   14.48
  -1   7  -3  310.03   14.48
  -1   7  -3  306.82   14.48
   1  -7   3  312.82   14.13
   1  -7   4   34.61    1.73
  -1   7  -4   36.53    2.08
   1   7   4   29.96    1.53
   1  -7   4   35.17    2.12
  -1   7  -4   37.25    2.13
  -1   7  -5   69.68    3.67
   1  -7   5   66.88    3.75
  -1  -7  -5   75.20    3.45
   1  -7   5   62.32    3.35
  -1   7  -6   35.27    2.13
  -1  -7  -6   31.54    1.83
  -1   7  -7   18.12    1.57
  -1  -7  -7   17.61    1.17
  -1   7  -8  151.70    7.27
  -1  -7  -8  136.04    6.70
  -1  -7  -9  275.72   12.90
  -1  -7  -9  272.54   12.86
  -1   7  -9  289.03   13.48
  -1  -7  -9  275.39   12.89
  -1  -7  -9  278.32   12.87
  -1  -7 -10    7.91    0.81
  -1   7 -10    8.12    0.81
  -1  -7 -10    5.92    0.86
  -1  -7 -10    7.87    0.72
  -1  -7 -10    6.83    0.72
   1  -7  10    9.56    0.77
  -1   7 -10    9.94    1.22
  -1  -7 -10    8.85    0.91
  -1  -7 -10    7.43    0.87
  -1  -7 -11  242.50   10.87
   1  -7  11  221.07   10.68
  -1  -7 -11  234.61   10.77
  -1  -7 -11  235.27   10.82
  -1   7 -11  222.67   11.44
  -1  -7 -11  227.84   10.83
  -1   7 -11  220.44   10.74
  -1  -7 -12  161.12    7.66
  -1  -7 -12  159.41    7.62
   1  -7  12  163.31    7.49
  -1   7 -12  155.82    7.54
  -1  -7 -12  154.87    7.55
  -1   7 -12  165.32    8.35
  -1  -7 -12  140.64    7.59
  -1   7 -13  208.07   10.37
  -1  -7 -13  225.22   10.41
  -1  -7 -13  230.35   10.52
   1  -7  13  209.45   10.28
  -1  -7 -13  226.96   10.48
  -1  -7 -14   99.13    5.16
  -1   7 -14  100.14    5.14
  -1  -7 -14   95.87    5.22
   1  -7  14  104.40    5.05
  -1  -7 -14  102.87    5.25
  -1  -7 -15   17.58    1.70
  -1   7 -15   23.71    1.70
  -1  -7 -15   23.90    1.72
  -1  -7 -15   18.69    1.74
   1  -7  15   22.30    1.53
  -1  -7 -16   73.81    4.18
  -1   7 -16   78.00    4.19
  -1  -7 -16   76.78    4.31
  -1  -7 -16   81.04    4.32
   1  -7  16   75.34    4.02
   1  -7  17   48.76    2.86
  -1  -7 -17   51.39    3.08
  -1  -7 -17   53.32    3.19
  -1   7 -17   46.09    2.87
  -1  -7 -17   52.34    3.19
  -1   7 -17   51.08    3.06
  -1  -7 -18   38.59    2.47
  -1  -7 -18   33.08    2.57
  -1   7 -18   34.39    2.39
  -1  -7 -18   30.64    2.49
   1  -7  18   33.09    2.19
  -1  -7 -19   12.97    1.59
  -1   7 -19   16.15    1.67
   1  -7  19   14.23    1.31
  -1  -7 -19   15.88    1.80
  -1  -7 -20   25.34    2.16
   1  -7  20   18.89    1.59
  -1   7 -20   21.77    1.94
  -1  -7 -20   23.59    1.93
  -1   7 -21   52.52    3.18
  -1  -7 -21   47.92    3.16
   1  -7  21   50.96    2.93
   1  -7  22    8.69    1.08
  -1   7 -22   10.16    1.43
  -1  -7 -22   13.02    1.48
  -1  -7 -23   -0.40    1.00
  -1  -7 -24    9.95    1.29
   1   7  24    8.91    1.08
   1   7  25    0.86    0.70
  -1  -7 -25    0.08    0.97
  -1  -7 -26   24.72    1.79
   1   7  26   24.98    1.57
  -1  -7 -27    3.80    0.71
   1   7  27    3.10    0.50
  -1   8  28   28.68    1.58
  -1   8  27   22.20    1.45
  -1   8  26   -0.05    0.67
  -1   8  25    1.18    0.81
   1  -8 -25    1.73    1.10
   1  -8 -24    0.56    1.07
   1  -8 -23    3.61    1.08
   1  -8 -23    5.52    1.39
   1  -8 -22  109.07    5.43
  -1  -8  22   95.36    5.21
   1  -8 -22  100.08    5.62
  -1  -8  21  118.62    6.00
   1  -8 -21  114.43    6.11
   1  -8 -21  118.26    6.38
  -1  -8  20    7.49    1.10
   1  -8 -20    9.43    1.58
   1  -8 -20    5.87    1.24
   1  -8 -19   69.42    4.37
  -1  -8  19   74.19    4.07
   1   8 -19   78.96    4.27
   1  -8 -19   75.02    4.20
   1   8 -18    1.95    1.06
   1   8 -18    0.93    0.71
   1  -8 -18    1.05    0.95
   1  -8 -18    2.13    1.19
  -1  -8  18    1.72    0.82
   1  -8 -17   72.14    4.12
   1   8 -17   72.62    4.02
   1  -8 -17   77.56    4.27
   1   8 -17   67.82    3.83
   1  -8 -17   70.15    3.96
  -1  -8  17   73.28    3.89
   1  -8 -16   62.28    3.50
   1  -8 -16   59.08    3.59
   1  -8 -16   61.06    3.53
   1   8 -16   55.54    3.34
   1  -8 -16   62.42    3.38
  -1  -8  16   56.19    3.26
   1   8 -15  189.74    9.27
   1  -8 -15  189.18    9.23
   1  -8 -15  191.42    9.38
   1  -8 -15  188.58    9.42
  -1  -8  15  197.73    9.20
   1  -8 -15  193.78    9.36
   1  -8 -15  188.19    9.30
  -1  -8  14   33.85    2.00
   1  -8 -14   30.22    2.12
   1   8 -14   34.27    2.08
   1  -8 -14   29.98    1.99
   1  -8 -14   29.40    2.09
   1  -8 -14   32.81    2.09
   1  -8 -13   33.22    2.05
  -1  -8  13   29.00    1.88
   1  -8 -13   34.19    2.07
   1   8 -13   29.67    1.94
   1  -8 -13   32.10    2.07
   1  -8 -13   29.93    1.92
   1  -8 -12   20.40    1.41
   1  -8 -12   21.65    1.52
   1  -8 -12   23.96    1.62
  -1  -8  12   19.53    1.41
   1   8 -12   18.10    1.40
   1  -8 -12   23.36    1.57
   1  -8 -11   28.98    1.83
   1   8 -11   28.45    1.79
   1  -8 -11   31.30    1.90
   1  -8 -11   32.46    1.80
  -1  -8  11   27.76    2.33
  -1  -8  11   29.15    1.77
   1  -8 -11   29.60    1.88
   1  -8 -10   13.53    1.04
   1  -8 -10   13.18    1.09
  -1  -8  10   11.90    1.40
   1  -8 -10   12.31    1.09
  -1  -8  10   11.86    0.95
  -1  -8   9    9.30    1.22
  -1  -8   9    8.28    0.78
   1  -8  -9    8.95    0.87
   1  -8  -9   10.20    0.93
  -1   8   8    4.82    0.49
   1   8  -8    5.33    0.79
  -1  -8   8    3.74    0.90
  -1  -8   8    4.49    0.76
  -1  -8   7   17.89    1.36
   1   8  -7   19.11    1.43
   1   8  -6   27.77    1.75
  -1  -8   6   27.89    1.61
   1  -8  -6   24.14    1.26
  -1   8   6   22.31    1.32
  -1  -8   5   17.25    1.48
  -1  -8   5   15.57    1.13
   1  -8  -5   14.45    0.92
   1   8  -5   17.30    1.29
  -1  -8   4   22.72    1.59
  -1  -8   4   25.75    1.36
  -1   8   4   17.47    1.10
   1  -8  -3    8.42    0.74
  -1   8   3    6.34    0.69
  -1  -8   3    9.24    1.06
   1  -8  -2  387.02   17.90
  -1  -8   2  393.62   18.14
   1  -8  -1  735.34   33.54
   1   8  -1  739.81   33.50
  -1  -8   1  731.20   33.67
  -1   8   1  733.91   33.41
   1   8   0   14.62    1.18
  -1   8   0   14.44    0.95
  -1  -8   0   13.68    1.22
   1  -8   0   12.99    1.14
   1   8   1   13.84    1.08
   1  -8   1   12.87    1.12
   1   8   1   10.67    1.07
   1   8   2  268.10   12.23
   1  -8   2  252.82   12.33
  -1   8  -3  297.96   14.27
  -1   8  -3  298.93   14.28
   1  -8   3  312.62   14.32
  -1   8  -4  306.78   14.26
   1  -8   4  305.91   14.30
  -1   8  -4  298.31   14.26
   1  -8   4  299.32   13.84
   1  -8   5   17.83    1.13
  -1   8  -5   19.53    1.50
  -1   8  -5   17.26    1.51
   1  -8   5   18.45    1.58
   1  -8   6    5.56    1.00
   1  -8   6    5.06    0.61
  -1   8  -6    4.50    0.81
  -1  -8  -8  164.60    7.41
  -1   8  -8  179.18    8.07
  -1  -8  -8  169.26    7.43
  -1  -8  -9   34.92    2.04
  -1  -8  -9   36.05    2.02
  -1  -8  -9   34.52    1.92
  -1  -8  -9   36.26    1.98
   1  -8   9   30.13    1.84
  -1   8  -9   33.69    2.47
  -1   8 -10   73.69    4.36
   1  -8  10   73.93    3.64
  -1  -8 -10   73.07    3.75
  -1   8 -10   74.97    3.69
  -1  -8 -10   73.48    3.78
  -1  -8 -10   70.84    3.66
  -1  -8 -10   67.81    3.68
  -1  -8 -10   73.79    3.81
  -1  -8 -10   73.07    3.69
  -1   8 -11   30.22    2.42
   1  -8  11   27.39    1.72
  -1  -8 -11   31.75    1.93
  -1  -8 -11   30.34    1.82
  -1  -8 -11   34.33    1.98
  -1   8 -11   26.30    1.77
  -1  -8 -11   31.36    1.89
  -1   8 -12  121.65    6.06
  -1  -8 -12  123.33    6.08
  -1  -8 -12  127.57    6.16
  -1  -8 -12  126.38    6.20
   1  -8  12  123.76    6.01
  -1  -8 -12  120.31    6.17
  -1  -8 -13   22.75    1.56
  -1  -8 -13   19.27    1.64
  -1  -8 -13   21.93    1.69
   1  -8  13   21.47    1.45
  -1  -8 -13   21.61    1.62
  -1   8 -13   21.63    1.53
  -1  -8 -14   49.59    2.94
  -1  -8 -14   49.06    2.89
  -1   8 -14   46.72    2.75
  -1  -8 -14   46.62    2.92
  -1  -8 -14   50.30    2.81
   1  -8  14   46.56    2.66
  -1  -8 -15   83.62    4.62
   1  -8  15   87.96    4.43
  -1   8 -15   83.36    4.52
  -1  -8 -15   81.95    4.63
  -1  -8 -15   87.14    4.69
  -1  -8 -15   91.22    4.59
  -1  -8 -16   31.67    2.15
  -1  -8 -16   32.52    2.28
  -1  -8 -16   30.99    2.27
   1  -8  16   28.39    1.95
  -1   8 -16   28.92    2.10
   1  -8  17    3.30    0.82
  -1  -8 -17    3.46    1.21
  -1  -8 -17    3.77    1.28
  -1   8 -17    2.82    1.02
  -1  -8 -17    4.35    1.10
   1  -8  18   39.53    2.48
  -1   8 -18   45.27    2.74
  -1  -8 -18   41.21    2.71
  -1  -8 -18   38.33    2.84
  -1  -8 -18   41.42    2.97
  -1   8 -19    1.83    1.09
   1  -8  19    1.91    0.82
  -1  -8 -19    1.47    1.29
  -1  -8 -19    0.60    1.34
  -1  -8 -19    0.17    0.95
  -1   8 -20   78.32    4.30
  -1  -8 -20   82.24    4.60
  -1  -8 -20   73.13    4.43
   1  -8  20   72.78    4.05
  -1  -8 -20   78.15    4.30
  -1  -8 -21   30.52    2.44
   1  -8  21   26.09    1.85
  -1  -8 -21   26.66    2.07
  -1   8 -21   24.22    2.03
  -1  -8 -22    1.47    0.99
  -1  -8 -23    1.73    0.98
   1   8  24    3.51    0.89
  -1  -8 -24    3.66    0.94
   1   8  25    4.16    0.77
   1   8  26   11.19    0.96
  -1  -8 -27    5.29    0.78
   1   8  27    5.84    0.56
   1  -9 -28    0.91    0.43
  -1   9  27    1.85    0.57
   1  -9 -27    2.99    0.74
   1  -9 -26    6.28    1.02
  -1   9  26    7.34    0.91
  -1   9  25   -0.60    0.81
   1  -9 -25    0.63    0.95
   1  -9 -24   11.77    1.51
   1  -9 -23    4.56    1.28
   1  -9 -23    6.49    1.09
   1  -9 -22   13.14    1.77
   1  -9 -22   14.46    1.48
  -1  -9  21   32.52    2.20
   1  -9 -21   31.40    2.28
   1  -9 -21   33.36    2.58
   1  -9 -20   42.87    2.65
  -1  -9  20   37.58    2.49
   1  -9 -20   40.57    2.89
  -1  -9  19   12.84    1.26
   1  -9 -19    9.82    1.46
   1  -9 -19   11.28    1.35
  -1  -9  18    6.85    1.06
   1  -9 -18    6.32    1.32
   1  -9 -18    4.74    1.03
   1  -9 -17    0.82    1.20
   1  -9 -17    0.67    0.87
   1  -9 -17   -0.28    1.17
   1   9 -17   -0.48    0.95
  -1  -9  17    0.49    0.83
   1  -9 -17    0.36    1.02
  -1  -9  16   12.43    1.23
   1  -9 -16   10.90    1.47
   1   9 -16   11.46    1.31
   1  -9 -16   13.43    1.27
   1  -9 -16   13.70    1.48
   1  -9 -16   11.83    1.51
   1  -9 -15    2.28    1.03
   1   9 -15    3.31    0.88
   1  -9 -15    3.75    0.81
  -1  -9  15    2.17    0.73
   1  -9 -15    4.17    1.03
   1  -9 -15    3.77    1.04
   1  -9 -14   11.63    1.11
   1  -9 -14   13.50    1.35
  -1  -9  14   11.85    1.14
   1  -9 -14   13.16    1.28
   1  -9 -14   11.16    1.33
   1   9 -14   13.16    1.22
   1  -9 -13    9.42    0.97
  -1  -9  13    7.95    0.94
   1  -9 -13    9.27    1.12
   1   9 -13   10.26    1.03
   1  -9 -13    9.43    1.12
   1  -9 -13    8.82    1.03
   1  -9 -12  404.53   18.86
  -1  -9  12  412.82   18.75
   1   9 -12  402.58   18.77
   1  -9 -12  396.17   18.73
   1  -9 -12  416.71   18.89
  -1  -9  12  398.11   19.16
   1  -9 -12  409.43   18.81
   1   9 -11   50.15    2.52
  -1  -9  11   48.69    2.49
   1  -9 -11   41.08    2.56
  -1  -9  11   49.25    2.82
   1  -9 -11   43.42    2.55
   1  -9 -11   40.49    2.41
   1  -9 -11   41.36    2.48
  -1  -9  11   50.62    3.28
  -1  -9  10   17.16    1.17
   1  -9 -10   14.61    1.17
   1   9 -10   16.91    1.17
  -1  -9  10   19.14    1.79
  -1  -9  10   16.68    1.44
   1  -9 -10   16.20    1.28
   1  -9 -10   17.02    1.26
  -1  -9   9   70.77    3.03
   1  -9  -9   66.63    3.08
   1  -9  -9   71.18    3.14
  -1  -9   9   67.24    3.76
  -1  -9   9   78.31    3.41
  -1  -9   8   13.43    1.19
   1  -9  -8   14.22    1.10
   1  -9  -8   15.86    1.09
   1   9  -8   13.86    1.28
  -1   9   8   12.68    0.95
  -1  -9   8   15.59    1.04
   1   9  -7    5.10    0.78
  -1  -9   7    4.78    0.72
   1   9  -6   24.51    1.79
   1  -9  -6   29.01    1.40
  -1   9   6   26.53    1.45
  -1  -9   6   23.88    1.64
  -1  -9   5    7.57    0.83
   1  -9  -5    6.70    0.60
   1   9  -5    6.87    0.96
  -1  -9   5    8.51    1.14
  -1  -9   4  157.59    8.21
  -1  -9   4  177.53    7.95
  -1   9   4  160.32    7.79
   1  -9  -4  167.69    7.80
  -1   9   3   27.91    1.64
  -1  -9   3   28.81    1.97
   1  -9  -3   27.27    1.64
  -1   9   2   20.76    1.35
  -1  -9   2   21.99    1.62
   1  -9  -2   18.53    1.31
  -1   9   1 2364.90  106.88
   1   9  -1 2370.96  106.98
   1   9  -1 2357.43  107.16
  -1  -9   1 2377.50  107.18
   1  -9  -1 2356.88  107.03
   1  -9   0  917.93   41.29
   1   9   0  921.36   41.33
  -1   9   0  893.60   41.02
  -1  -9   0  899.55   41.32
   1   9   0  902.31   41.19
   1   9   1 1643.02   75.42
   1   9   1 1684.19   75.49
  -1  -9  -1 1667.15   75.49
   1  -9   1 1663.81   75.54
   1  -9   2  364.80   17.18
   1   9   2  368.85   17.04
   1  -9   3  312.79   14.94
  -1   9  -3  319.05   14.95
  -1   9  -4    1.90    0.78
   1  -9   4    2.36    0.88
  -1   9  -5   19.01    1.60
   1  -9   5   19.27    1.21
   1  -9   5   22.34    1.73
   1  -9   6  281.97   12.91
   1  -9   6  269.32   13.45
  -1   9  -6  272.78   13.31
  -1   9  -6  285.33   13.46
  -1   9  -7    6.32    0.98
   1  -9   7    7.39    0.76
  -1  -9  -7    9.59    0.85
   1  -9   7    6.88    1.15
  -1  -9  -8   82.55    4.24
   1  -9   8   86.62    4.30
   1  -9   9  233.51   10.91
  -1  -9  -9  234.95   10.99
   1  -9   9  232.57   11.11
  -1  -9  -9  237.33   11.05
  -1   9 -10   59.70    3.16
  -1  -9 -10   63.61    3.33
  -1  -9 -10   60.29    3.18
  -1  -9 -10   61.67    3.27
   1  -9  10   63.23    3.17
  -1  -9 -11   85.56    4.58
  -1  -9 -11   94.07    4.60
  -1   9 -11   82.35    4.41
  -1  -9 -11   97.61    4.57
   1  -9  11   85.01    4.39
  -1  -9 -11   91.09    4.47
  -1  -9 -12   52.44    3.11
   1  -9  12   55.94    2.94
  -1   9 -12   55.56    2.99
  -1  -9 -12   56.45    3.16
  -1  -9 -12   57.73    3.09
  -1  -9 -12   52.77    2.96
  -1  -9 -13    4.61    0.87
  -1  -9 -13    3.37    0.96
  -1   9 -13    3.84    0.78
   1  -9  13    4.17    0.73
  -1  -9 -13    2.48    0.86
  -1  -9 -13    4.33    1.00
  -1  -9 -14   89.62    4.85
  -1   9 -14   91.57    4.72
   1  -9  14   93.65    4.64
  -1  -9 -14   94.82    4.89
  -1  -9 -14   87.84    4.72
  -1  -9 -14   89.30    4.80
  -1  -9 -15   66.58    3.67
  -1   9 -15   61.78    3.52
  -1  -9 -15   64.52    3.70
   1  -9  15   61.15    3.40
  -1  -9 -15   62.97    3.67
  -1  -9 -15   65.00    3.54
  -1  -9 -16   16.18    1.70
  -1  -9 -16   15.57    1.68
  -1   9 -16   17.03    1.51
   1  -9  16   14.39    1.31
  -1  -9 -16   16.69    1.64
  -1  -9 -16   15.61    1.52
   1  -9  17    8.71    1.07
  -1  -9 -17    6.71    1.43
  -1  -9 -17    8.92    1.48
  -1  -9 -17    8.17    1.20
  -1  -9 -17    8.18    1.35
  -1   9 -17    7.22    1.13
  -1  -9 -18  126.73    6.63
  -1  -9 -18  120.08    6.47
  -1  -9 -18  122.94    6.33
   1  -9  18  119.01    6.15
  -1   9 -18  124.86    6.34
  -1  -9 -18  126.10    6.52
  -1   9 -19   21.30    1.75
  -1  -9 -19   18.45    1.74
   1  -9  19   17.10    1.49
  -1  -9 -19   20.80    2.02
  -1  -9 -19   20.81    2.04
  -1  -9 -20    4.13    1.40
  -1  -9 -20    3.72    1.35
  -1   9 -20    3.06    1.11
  -1  -9 -20    4.03    1.07
  -1  -9 -21    2.44    1.19
  -1  -9 -21    1.73    1.29
  -1  -9 -21    2.28    1.08
  -1  -9 -22   11.14    1.33
  -1  -9 -22   10.11    1.48
  -1  -9 -23    0.09    1.15
  -1  -9 -23    0.77    0.88
  -1  -9 -24    5.64    0.99
   1   9  24    4.88    0.94
   1   9  25   12.81    1.10
  -1  -9 -25   11.59    1.34
   1   9  26   15.66    1.13
   1 -10 -27    2.05    0.70
  -1  10  27    1.78    0.52
   1 -10 -26    1.17    0.83
  -1  10  26    1.72    0.66
   1 -10 -25   68.20    3.61
  -1  10  25   58.64    3.36
   1 -10 -24    3.76    1.12
   1 -10 -23   12.95    1.58
   1 -10 -22    1.13    1.10
   1 -10 -22    1.38    0.83
   1 -10 -21    3.55    1.34
   1 -10 -21    3.61    0.99
   1 -10 -20    3.70    1.04
   1 -10 -20    3.74    1.32
   1 -10 -19   62.58    3.58
   1 -10 -19   54.87    3.79
  -1 -10  19   63.58    3.54
   1 -10 -19   69.45    3.94
   1 -10 -18   21.24    1.68
   1 -10 -18   18.22    1.86
   1 -10 -18   20.69    1.98
   1 -10 -18   17.39    1.93
  -1 -10  18   17.97    1.55
   1 -10 -17   21.95    1.95
  -1 -10  17   20.79    1.62
   1 -10 -17   21.89    1.94
   1 -10 -17   17.36    1.58
   1 -10 -17   22.31    1.96
   1 -10 -16   18.24    1.71
   1 -10 -16   18.17    1.53
   1 -10 -16   19.24    1.81
  -1 -10  16   16.39    1.49
   1 -10 -16   18.85    1.78
   1  10 -15  105.36    5.35
   1 -10 -15  103.32    5.54
  -1 -10  15  109.01    5.31
   1 -10 -15   96.83    5.47
   1 -10 -15  103.33    5.29
   1 -10 -15  105.06    5.48
   1 -10 -14   47.10    2.77
  -1 -10  14   52.71    2.76
   1 -10 -14   43.77    2.81
   1 -10 -14   46.74    2.68
   1  10 -14   47.78    2.76
   1 -10 -14   43.75    2.86
   1 -10 -13   56.19    3.19
   1 -10 -13   54.77    3.15
   1  10 -13   55.69    3.04
  -1 -10  13   58.36    3.04
   1 -10 -13   53.82    3.08
   1 -10 -13   52.03    2.96
  -1 -10  12   28.44    1.73
   1 -10 -12   27.93    1.84
   1 -10 -12   26.87    1.75
   1  10 -12   22.88    1.65
   1 -10 -12   26.83    1.86
   1  10 -11   24.48    1.53
   1 -10 -11   21.04    1.64
   1 -10 -11   22.22    1.56
  -1 -10  11   25.99    1.58
  -1 -10  11   24.88    1.81
   1 -10 -11   22.24    1.62
  -1 -10  10   69.80    4.50
   1 -10 -10   76.66    3.86
  -1 -10  10   71.16    4.03
   1 -10 -10   73.50    3.77
  -1 -10  10   70.25    3.75
   1 -10 -10   81.47    3.92
  -1 -10   9   19.42    1.94
  -1 -10   9   24.72    1.68
  -1  10   9   19.48    1.27
   1 -10  -9   27.49    1.57
   1 -10  -9   26.69    1.60
  -1  10   8   48.30    2.73
   1  10  -8   50.68    3.08
   1 -10  -8   53.04    2.78
   1 -10  -8   56.83    2.85
  -1 -10   8   51.95    2.96
  -1  10   7   17.58    1.00
   1 -10  -7   21.47    1.35
  -1 -10   7   24.09    1.90
   1  10  -7   25.69    1.69
  -1 -10   7   25.52    1.52
   1 -10  -7   24.06    1.33
  -1 -10   6    9.72    1.26
  -1  10   6   11.07    0.79
   1  10  -6   10.66    1.15
   1 -10  -6   10.38    0.72
  -1 -10   6    9.64    0.97
   1  10  -5  161.12    8.44
  -1 -10   5  168.57    8.61
   1 -10  -5  181.25    8.05
  -1 -10   5  165.08    8.21
   1 -10  -4   91.15    4.63
  -1  10   4   92.35    4.65
  -1  10   3    3.77    0.58
  -1 -10   3    4.36    0.88
   1 -10  -3    3.66    0.58
  -1 -10   2    9.96    1.15
  -1  10   2   11.68    0.99
   1 -10  -2    9.92    0.95
  -1  10   1  231.47   10.86
   1  10  -1  226.90   10.96
   1 -10  -1  238.25   11.06
   1  10  -1  240.44   11.19
  -1 -10   1  232.55   11.19
   1  10   0   53.10    3.19
  -1  10   0   64.13    2.95
   1  10   0   53.39    3.07
  -1 -10   0   53.53    3.21
   1 -10   0   62.21    3.24
   1  10   1 1887.25   84.57
  -1 -10  -1 1844.42   84.56
   1  10   1 1871.86   84.49
   1 -10   1 1848.89   84.61
   1  10   2   11.71    1.01
   1  10   2   10.89    1.08
  -1 -10  -2   10.62    1.03
  -1  10  -3    9.35    1.13
   1 -10   3    5.72    1.00
   1 -10   4   17.04    1.56
  -1  10  -4   19.40    1.60
  -1  10  -5   64.40    3.68
   1 -10   5   62.20    3.74
  -1 -10  -6   35.87    2.07
   1 -10   6   37.17    2.03
  -1  10  -6   36.40    2.44
   1 -10   6   37.59    2.60
  -1  10  -7    1.28    0.67
   1 -10   7    2.30    0.92
  -1 -10  -7    1.91    0.62
   1 -10   7    2.33    0.50
  -1 -10  -8   23.36    1.57
   1 -10   8   23.69    1.53
  -1 -10  -8   25.51    1.52
   1 -10   8   21.79    2.03
  -1 -10  -9  120.97    5.92
   1 -10   9  124.30    6.02
  -1 -10  -9  119.84    5.98
  -1 -10 -10  164.35    8.06
  -1 -10 -10  176.54    8.16
  -1 -10 -10  165.98    7.99
  -1 -10 -11   96.47    4.80
  -1  10 -11   94.16    4.68
  -1 -10 -11   95.76    4.85
  -1 -10 -11   91.68    4.69
   1 -10  11   93.12    4.67
  -1 -10 -12   57.50    3.18
  -1  10 -12   58.73    3.18
  -1 -10 -12   57.96    3.36
  -1 -10 -12   64.28    3.33
   1 -10  12   60.40    3.16
   1 -10  13    8.96    0.91
  -1 -10 -13    6.89    0.93
  -1  10 -13    7.79    0.93
  -1 -10 -13    7.24    1.09
  -1 -10 -13    7.06    1.14
  -1 -10 -13    7.88    1.22
   1 -10  14   16.15    1.25
  -1 -10 -14   12.01    1.48
  -1  10 -14   15.83    1.27
  -1 -10 -14   14.70    1.30
  -1 -10 -14   11.56    1.36
  -1 -10 -14   11.88    1.44
  -1 -10 -15    9.13    1.13
  -1 -10 -15   11.79    1.42
  -1  10 -15   13.34    1.28
  -1 -10 -15   11.52    1.48
  -1 -10 -15    9.86    1.41
   1 -10  15   14.27    1.17
  -1 -10 -16   84.86    4.46
  -1  10 -16   86.65    4.47
  -1 -10 -16   76.46    4.65
  -1 -10 -16   84.99    4.60
   1 -10  16   84.20    4.35
  -1 -10 -16   79.47    4.61
  -1 -10 -17   38.05    2.71
  -1  10 -17   35.83    2.40
  -1 -10 -17   34.41    2.59
  -1 -10 -17   34.86    2.53
  -1 -10 -17   37.14    2.41
   1 -10  17   35.35    2.25
  -1 -10 -17   37.41    2.63
  -1  10 -18   11.66    1.33
  -1 -10 -18   14.01    1.45
  -1 -10 -18   10.02    1.57
  -1 -10 -18    9.56    1.44
  -1 -10 -18   11.61    1.67
  -1 -10 -19    2.43    1.34
  -1 -10 -19    1.89    1.29
  -1 -10 -19    3.56    1.05
  -1 -10 -20    8.06    1.54
  -1 -10 -20    7.80    1.50
  -1 -10 -20    6.15    1.16
  -1 -10 -21   10.55    1.54
  -1 -10 -21   13.60    1.63
  -1 -10 -21   13.09    1.37
  -1 -10 -22   11.53    1.57
  -1 -10 -22   12.91    1.34
  -1 -10 -23    2.91    0.89
  -1 -10 -23    4.11    1.12
  -1 -10 -24    4.85    1.12
  -1 -10 -25   42.45    2.53
   1  10  25   39.35    2.30
   1  10  26   25.62    1.56
  -1 -10 -26   27.52    1.73
  -1 -10 -27    8.39    0.78
  -1  11  27    2.08    0.49
   1 -11 -27    2.51    0.58
  -1  11  26    1.43    0.60
   1 -11 -26    0.89    0.69
   1 -11 -25    6.64    1.05
  -1  11  25    5.72    0.91
   1 -11 -24    9.61    1.32
   1 -11 -23    0.09    1.03
   1 -11 -22   13.68    1.62
   1 -11 -21   51.68    3.06
   1 -11 -21   55.42    3.43
   1 -11 -20   22.38    2.15
   1 -11 -20   21.26    1.94
   1 -11 -20   18.41    1.61
   1 -11 -19    4.04    1.43
   1 -11 -19    2.74    0.92
   1 -11 -19    3.35    1.19
   1 -11 -18   44.31    2.74
   1 -11 -18   48.35    3.10
   1 -11 -18   45.27    3.08
   1 -11 -18   43.78    2.98
   1 -11 -17    6.56    1.27
   1 -11 -17    5.36    1.31
   1 -11 -17    4.44    1.24
   1 -11 -17    4.84    0.97
   1 -11 -16    5.21    1.23
   1 -11 -16    3.50    1.24
   1 -11 -16    3.70    1.15
   1 -11 -16    3.25    0.88
   1 -11 -15    5.21    1.16
   1 -11 -15    5.10    1.19
   1 -11 -15    5.33    0.88
   1 -11 -15    4.74    1.18
   1 -11 -14    9.59    1.30
   1 -11 -14   10.14    1.16
   1 -11 -14    8.37    1.27
   1 -11 -14   10.56    1.28
   1 -11 -13    3.03    0.91
   1 -11 -13    3.78    0.87
   1 -11 -13    3.55    1.02
   1 -11 -12  143.27    7.11
   1 -11 -12  143.42    7.08
   1 -11 -12  142.33    6.98
   1 -11 -11    5.02    0.90
   1 -11 -11    5.46    0.94
   1 -11 -11    4.93    0.77
   1 -11 -10   26.93    1.84
   1 -11 -10   28.21    1.82
   1 -11 -10   28.71    1.74
   1 -11  -9   50.64    2.75
  -1 -11   9   49.96    2.90
   1 -11  -9   51.00    2.80
   1  11  -9   45.82    3.02
   1 -11  -8   28.48    1.76
  -1 -11   8   25.24    1.78
  -1  11   8   24.13    1.65
   1 -11  -8   28.24    1.69
   1  11  -8   29.23    2.04
  -1  11   7   40.37    2.26
   1 -11  -7   55.97    2.63
  -1 -11   7   64.15    2.88
   1 -11  -7   55.49    2.68
   1  11  -7   62.68    3.15
   1 -11  -7   45.73    2.28
  -1 -11   7   60.26    3.39
  -1  11   6   17.77    1.20
   1  11  -6   23.50    1.76
   1 -11  -6   19.69    1.36
  -1 -11   6   21.45    1.85
   1 -11  -6   21.03    1.32
   1 -11  -6   20.14    1.18
  -1 -11   6   20.39    1.46
  -1 -11   5   95.89    5.15
   1 -11  -5   96.06    4.59
   1  11  -5  107.21    5.10
   1 -11  -4  269.73   12.57
  -1 -11   4  258.23   13.03
  -1  11   4  274.18   12.57
   1 -11  -3  336.44   15.50
  -1  11   3  324.23   15.48
  -1 -11   3  342.73   15.89
  -1 -11   2   40.73    2.66
  -1  11   2   41.91    2.35
  -1  11   2   46.35    2.50
   1 -11  -2   40.05    2.43
   1  11  -1    9.80    1.00
  -1 -11   1   10.29    1.17
   1  11  -1   11.70    1.20
  -1  11   1   11.44    0.91
   1 -11  -1    9.46    1.04
   1  11   0  242.07   11.04
  -1  11   0  221.85   10.64
  -1 -11   0  233.90   11.02
   1 -11   0  227.71   10.97
   1  11   0  225.70   10.83
   1  11   1  106.91    5.40
   1  11   1  111.53    5.52
   1  11   2  149.85    7.22
   1  11   2  141.27    7.19
  -1 -11  -2  140.71    7.20
   1 -11   2  155.71    7.42
  -1 -11  -3  312.47   14.88
  -1  11  -3  329.30   15.21
   1 -11   3  312.30   15.15
  -1  11  -4   68.98    3.92
  -1 -11  -4   68.06    3.43
   1 -11   4   66.25    3.91
  -1 -11  -4   66.15    3.58
  -1 -11  -4   66.60    3.46
  -1  11  -5  116.24    4.66
  -1 -11  -5  111.55    3.95
   1 -11   5  115.79    4.77
   1 -11   6    4.98    1.04
  -1 -11  -6    6.35    0.80
  -1  11  -6    6.39    1.01
  -1 -11  -7  356.52   16.53
   1 -11   7  348.52   17.24
  -1  11  -7  352.00   17.05
   1 -11   7  361.77   16.49
  -1 -11  -8   89.58    4.53
   1 -11   8   87.85    5.21
  -1 -11  -8   89.48    4.44
  -1 -11  -9   30.10    1.86
  -1 -11  -9   32.49    2.01
  -1 -11 -10   96.74    5.03
  -1 -11 -10  105.90    5.16
  -1 -11 -11   20.53    1.65
  -1 -11 -11   23.22    1.58
  -1 -11 -12    3.41    0.67
  -1 -11 -12    2.75    0.79
  -1 -11 -12    2.75    0.95
  -1 -11 -13    3.85    0.76
  -1  11 -13    4.72    0.77
  -1 -11 -13    4.99    1.06
  -1 -11 -13    4.17    0.95
  -1 -11 -14    5.42    1.17
  -1  11 -14    4.33    0.84
  -1 -11 -14    4.69    0.84
  -1  11 -15    1.22    0.77
  -1 -11 -15    1.29    0.77
  -1 -11 -15    0.80    1.06
  -1 -11 -15    0.54    1.06
  -1 -11 -15    1.04    0.94
  -1 -11 -16    8.27    1.10
  -1 -11 -16    9.51    1.55
  -1 -11 -16    7.78    1.30
  -1  11 -16   10.04    1.15
  -1 -11 -16    8.11    1.44
  -1  11 -17   17.31    1.45
  -1 -11 -17   14.01    1.75
  -1 -11 -17   12.98    1.63
  -1 -11 -17   14.84    1.75
  -1 -11 -17   12.81    1.40
  -1 -11 -18    3.07    1.34
  -1 -11 -18    1.31    1.23
  -1 -11 -18    1.45    0.88
  -1 -11 -18    1.38    1.26
  -1 -11 -19    6.03    1.28
  -1 -11 -19    4.93    1.37
  -1 -11 -19    5.66    1.04
  -1 -11 -20    2.85    1.32
  -1 -11 -20    3.74    1.33
  -1 -11 -20    2.54    0.94
  -1 -11 -21   14.07    1.35
  -1 -11 -21   14.11    1.64
  -1 -11 -21   13.83    1.70
  -1 -11 -22   40.67    2.70
  -1 -11 -22   38.31    2.39
  -1 -11 -23    9.84    1.05
  -1 -11 -23   11.48    1.43
  -1 -11 -24   16.07    1.53
  -1 -11 -25    3.26    0.86
   1  11  25    3.94    0.73
  -1 -11 -26   19.99    1.35
   1  11  26   18.75    1.19
   1 -12 -27    9.31    0.79
  -1  12  27    9.88    0.73
   1 -12 -26   15.40    1.22
  -1  12  26   15.92    1.14
   1 -12 -25   20.67    1.57
  -1  12  25   21.22    1.48
   1 -12 -24    7.09    1.07
   1 -12 -23    1.77    1.06
   1 -12 -22    2.22    1.22
   1 -12 -22    1.58    1.08
   1 -12 -21   37.92    2.78
   1 -12 -21   41.17    2.85
   1 -12 -20   91.58    4.78
   1 -12 -20   78.83    4.31
   1 -12 -20   78.99    4.71
   1 -12 -19    4.23    1.33
   1 -12 -19    5.87    0.96
   1 -12 -19    7.59    1.41
   1 -12 -18    5.04    1.32
   1 -12 -18    5.41    1.31
   1 -12 -18    5.24    0.94
   1 -12 -18    5.82    1.33
   1 -12 -17    5.09    1.36
   1 -12 -17    4.00    1.21
   1 -12 -17    3.83    1.20
   1 -12 -16   11.28    1.56
   1 -12 -16   12.89    1.56
   1 -12 -16   13.28    1.53
   1 -12 -15    5.19    1.26
   1 -12 -15    4.20    1.11
   1 -12 -15    5.71    1.18
   1 -12 -14   21.08    1.88
   1 -12 -14   23.82    1.86
   1 -12 -13   73.13    3.81
   1 -12 -13   70.03    3.95
   1 -12 -13   68.65    3.93
   1 -12 -13   70.93    3.93
   1 -12 -12   18.84    1.41
   1 -12 -12   17.68    1.52
   1 -12 -12   19.11    1.58
   1 -12 -11   70.79    3.78
   1 -12 -11   72.29    3.95
   1 -12 -11   76.40    3.93
   1 -12 -10    5.46    0.89
   1 -12 -10    5.47    0.88
   1 -12  -9    4.44    0.84
   1 -12  -9    3.02    0.72
   1  12  -8    3.90    0.85
  -1 -12   8    5.02    1.06
   1 -12  -8    3.82    0.82
  -1 -12   8    3.06    0.69
   1 -12  -8    4.43    0.73
   1 -12  -7    7.48    0.80
  -1 -12   7    5.92    1.13
   1 -12  -7    6.70    0.83
   1  12  -7    3.96    0.87
   1 -12  -6  151.91    7.35
   1  12  -6  157.09    7.86
   1 -12  -6  150.10    7.20
   1 -12  -6  156.88    7.31
  -1 -12   6  148.69    8.00
   1  12  -5    8.74    1.13
   1 -12  -5    7.01    0.84
   1 -12  -5    7.75    0.81
  -1 -12   5    8.62    1.21
   1 -12  -5    8.46    0.74
  -1 -12   4    2.46    0.82
   1 -12  -4    2.80    0.52
  -1 -12   4    2.57    0.59
   1 -12  -4    3.68    0.67
  -1  12   4    2.59    0.57
  -1  12   3    8.48    0.85
  -1  12   3    7.67    0.86
   1 -12  -3    5.83    0.76
   1 -12  -3    8.20    0.82
  -1 -12   3    8.15    1.13
  -1 -12   3    5.25    0.72
   1 -12  -2   57.31    2.86
  -1  12   2   57.36    2.93
   1 -12  -2   55.00    3.03
  -1 -12   2   48.30    2.77
   1  12  -2   51.83    3.22
  -1  12   2   58.36    3.07
  -1 -12   2   49.29    3.22
   1 -12  -1  203.92    9.85
   1  12  -1  203.88    9.74
   1  12  -1  208.11   10.00
  -1 -12   1  210.55   10.03
  -1 -12   1  204.67    9.58
  -1  12   1  208.17    9.85
  -1  12   1  199.40    9.59
  -1 -12   1  198.09    9.52
   1  12   0   87.79    4.62
   1  12   0   98.44    4.88
  -1 -12   0   85.29    4.78
  -1 -12   0   89.35    4.41
  -1 -12   0   87.86    4.45
   1 -12   0   95.92    4.83
  -1  12   0   87.97    4.41
   1  12   1  183.35    8.68
  -1 -12  -1  181.01    8.81
   1  12   1  176.19    8.79
  -1 -12  -1  169.61    8.41
   1 -12   1  179.71    8.87
  -1 -12  -1  186.41    8.48
  -1 -12  -2    8.76    0.84
   1  12   2    8.06    0.98
  -1 -12  -2    7.20    0.97
   1  12   2    7.54    0.93
  -1 -12  -2    9.83    0.90
  -1 -12  -3   99.20    4.92
  -1 -12  -3   93.86    4.66
   1  12   3   94.00    4.97
  -1  12  -3   92.19    5.19
  -1 -12  -3   92.73    4.68
   1 -12   3   92.71    5.14
  -1 -12  -4   35.97    2.06
  -1  12  -4   37.14    2.54
  -1 -12  -4   35.55    2.03
  -1 -12  -4   35.74    2.17
   1 -12   4   35.01    2.50
   1 -12   4   32.79    1.94
  -1 -12  -5   33.03    1.73
  -1 -12  -5   28.45    1.72
  -1 -12  -5   31.55    1.69
   1 -12   5   32.27    2.25
  -1  12  -5   29.81    2.15
   1 -12   6  184.53    9.21
  -1 -12  -6  176.78    8.52
  -1  12  -6  180.45    9.04
  -1 -12  -6  173.13    8.44
  -1  12  -7  141.29    7.33
   1 -12   7  133.97    7.47
  -1 -12  -7  139.66    6.76
  -1 -12  -8   13.93    1.11
  -1  12  -8   17.35    1.62
  -1 -12  -8   15.61    1.27
  -1 -12  -9    1.88    0.74
  -1 -12  -9    0.94    0.57
  -1 -12 -10   47.99    2.75
  -1 -12 -10   51.71    2.90
  -1 -12 -11  138.83    6.75
  -1 -12 -11  135.02    6.85
  -1 -12 -12    2.87    0.96
  -1 -12 -12    4.42    0.82
  -1 -12 -13   67.86    3.91
  -1 -12 -13   70.71    3.82
  -1 -12 -14   46.75    3.03
  -1 -12 -14   47.57    2.91
  -1 -12 -14   49.09    2.76
  -1 -12 -15   15.23    1.70
  -1 -12 -15   16.73    1.58
  -1 -12 -15   15.89    1.37
  -1 -12 -16    7.72    1.29
  -1 -12 -16    8.90    1.43
  -1 -12 -16    9.24    1.12
  -1 -12 -17   53.13    3.64
  -1 -12 -17   61.93    3.37
  -1 -12 -17   59.22    3.71
  -1 -12 -17   61.74    3.69
  -1 -12 -18   12.82    1.65
  -1 -12 -18    9.94    1.55
  -1 -12 -18    9.57    1.19
  -1 -12 -18   10.97    1.61
  -1 -12 -19    7.36    1.42
  -1 -12 -19    4.18    1.45
  -1 -12 -19    4.83    0.94
  -1 -12 -20    1.63    1.22
  -1 -12 -20    0.10    1.12
  -1 -12 -20    0.61    0.77
  -1 -12 -21   34.42    2.24
  -1 -12 -21   36.66    2.60
  -1 -12 -21   39.70    2.64
  -1 -12 -22   51.52    3.02
  -1 -12 -22   43.62    2.62
  -1 -12 -23    1.34    0.97
  -1 -12 -24    3.35    0.93
  -1 -12 -25   10.91    1.06
   1  12  25    8.76    0.86
  -1 -12 -26    1.42    0.52
   1  12  26    1.56    0.40
  -1  13  26    4.71    0.62
   1 -13 -26    4.49    0.66
   1 -13 -25    1.92    0.74
  -1  13  25    2.10    0.66
   1 -13 -24   18.75    1.57
   1 -13 -23    6.58    1.13
   1 -13 -22   30.64    2.36
   1 -13 -22   32.69    2.27
   1 -13 -21   19.84    1.81
   1 -13 -21   15.67    1.79
   1 -13 -20    1.39    1.03
   1 -13 -20    2.32    1.25
   1 -13 -19    3.28    1.35
   1 -13 -19    3.05    1.04
   1 -13 -18    2.04    1.14
   1 -13 -18    3.89    1.25
   1 -13 -18    3.30    1.36
   1 -13 -17  181.61    9.32
   1 -13 -17  193.33    9.44
   1 -13 -17  188.96    9.40
   1 -13 -16    2.55    1.11
   1 -13 -16    3.45    1.17
   1 -13 -16    3.22    1.18
   1 -13 -15    4.60    1.24
   1 -13 -15    4.27    1.20
   1 -13 -15    3.54    1.10
   1 -13 -14   11.17    1.46
   1 -13 -14   11.16    1.34
   1 -13 -14   11.00    1.39
   1 -13 -13   82.78    4.53
   1 -13 -13   84.93    4.37
   1 -13 -13   79.90    4.55
   1 -13 -13   86.88    4.55
   1 -13 -12   63.01    3.52
   1 -13 -12   63.12    3.35
   1 -13 -12   61.58    3.49
   1 -13 -12   60.23    3.53
   1 -13 -11    4.81    1.02
   1 -13 -11    4.95    0.98
   1 -13 -10   29.25    1.88
   1 -13 -10   25.09    1.88
   1 -13  -9   72.21    3.86
   1  13  -9   70.03    4.23
   1 -13  -9   72.40    3.81
   1 -13  -8  132.72    6.56
   1 -13  -8  135.62    6.51
   1  13  -8  127.95    7.00
   1 -13  -7    3.42    0.70
   1  13  -7    3.93    0.88
   1 -13  -7    2.57    0.76
  -1 -13   7    4.19    1.13
   1 -13  -6    9.46    0.93
  -1 -13   6   10.50    1.39
   1  13  -6   10.25    1.28
   1 -13  -6    9.26    0.99
   1  13  -5   72.06    4.52
  -1 -13   5   75.83    4.02
   1 -13  -5   83.75    4.05
   1 -13  -5   86.92    4.13
  -1 -13   5   74.25    4.64
   1 -13  -4   15.91    1.19
  -1  13   4   14.51    1.25
  -1 -13   4   13.25    1.52
  -1 -13   4   14.25    1.11
   1 -13  -4   14.51    1.13
   1 -13  -4   14.13    1.09
   1  13  -3   80.05    4.25
   1 -13  -3   69.38    3.78
   1 -13  -3   71.20    3.65
   1 -13  -3   67.99    3.58
  -1 -13   3   70.73    3.61
  -1  13   3   68.07    3.77
  -1  13   3   72.20    3.78
  -1 -13   3   73.88    4.22
   1 -13  -2  132.30    6.81
  -1  13   2  132.58    6.65
  -1  13   2  132.93    6.81
   1 -13  -2  131.84    6.58
   1 -13  -2  137.86    6.53
   1  13  -2  142.40    7.12
  -1 -13   2  144.20    6.63
  -1 -13   2  137.02    6.56
  -1 -13   2  138.96    7.13
   1 -13  -1   13.84    1.28
  -1  13   1   11.16    1.03
  -1  13   1   14.39    1.30
  -1 -13   1   16.64    1.21
   1 -13  -1   14.09    1.12
  -1 -13   1   13.30    1.37
  -1 -13   1   15.63    1.12
   1  13  -1   15.02    1.40
   1 -13   0 1434.58   66.00
  -1 -13   0 1437.61   66.05
   1  13   0 1461.37   65.82
   1 -13   0 1443.60   65.55
  -1 -13   0 1426.30   65.57
   1  13   0 1460.59   66.06
  -1 -13   0 1440.12   65.62
   1 -13   0 1472.99   65.61
   1 -13   1    9.99    0.93
   1  13   1    7.83    1.00
  -1 -13  -1    9.38    1.07
   1  13   1    8.71    1.05
   1 -13   1    8.25    1.11
  -1 -13  -1    8.60    0.97
   1 -13   1   10.95    0.89
   1  13   2   70.20    3.96
   1  13   2   69.49    4.00
  -1 -13  -2   66.15    3.68
  -1 -13  -2   70.29    4.00
   1 -13   2   74.35    4.20
  -1 -13  -2   68.67    3.74
   1 -13   2   78.96    3.70
   1 -13   2   82.25    3.77
  -1 -13  -3   13.11    1.24
  -1  13  -3   14.74    1.55
  -1 -13  -3   15.24    1.19
   1  13   3   13.56    1.33
   1 -13   3   16.07    1.54
  -1 -13  -3   13.99    1.13
   1 -13   3   14.82    1.08
   1  13   4  295.26   14.40
  -1 -13  -4  296.45   14.24
  -1 -13  -4  304.41   14.07
   1 -13   4  303.77   14.71
  -1  13  -4  301.98   14.70
   1 -13   4  303.43   13.96
  -1 -13  -4  300.38   14.03
  -1 -13  -5  108.11    5.63
  -1 -13  -5  110.91    5.55
  -1  13  -5  112.07    6.14
   1 -13   5  105.52    6.14
  -1 -13  -5  115.12    5.52
   1 -13   5  113.32    5.44
  -1  13  -6   -0.26    0.67
  -1 -13  -6    0.37    0.62
  -1 -13  -6    1.78    0.73
   1 -13   6    0.29    0.70
  -1 -13  -7  150.32    7.70
  -1 -13  -7  162.22    7.69
  -1  13  -7  168.43    8.37
  -1 -13  -8   77.62    4.08
  -1 -13  -9    5.95    0.76
  -1 -13  -9    6.63    0.98
  -1 -13 -10   28.41    1.99
  -1 -13 -10   29.46    1.85
  -1 -13 -11    7.89    0.99
  -1 -13 -11    8.27    1.13
  -1 -13 -12    8.74    1.25
  -1 -13 -12    9.79    1.07
  -1 -13 -13   38.42    2.62
  -1 -13 -13   40.79    2.49
  -1 -13 -14   20.93    1.70
  -1 -13 -14   20.78    1.85
  -1 -13 -15   16.27    1.56
  -1 -13 -15   13.79    1.68
  -1 -13 -16   13.76    1.69
  -1 -13 -16   15.48    1.51
  -1 -13 -17   41.62    2.89
  -1 -13 -17   41.62    2.83
  -1 -13 -18    2.44    1.31
  -1 -13 -18    2.10    1.17
  -1 -13 -19   -0.10    1.30
  -1 -13 -19    1.33    1.11
  -1 -13 -20   13.17    1.67
  -1 -13 -20   13.80    1.60
  -1 -13 -21   33.52    2.37
  -1 -13 -21   30.57    2.33
  -1 -13 -22    1.48    1.02
  -1 -13 -23   36.16    2.34
  -1 -13 -24   21.76    1.60
   1  13  25    2.75    0.54
  -1 -13 -25    1.42    0.64
  -1  14  26    0.33    0.39
  -1  14  25   23.75    1.49
   1 -14 -25   22.88    1.52
  -1 -14  24    6.90    0.72
   1 -14 -24    7.78    0.99
   1 -14 -23    7.37    1.09
   1 -14 -22   14.96    1.47
   1 -14 -22   14.72    1.59
   1 -14 -21    3.16    1.15
   1 -14 -21    1.31    0.89
   1 -14 -20   61.69    3.64
   1 -14 -20   59.23    3.68
   1 -14 -19    8.39    1.57
   1 -14 -19    9.19    1.40
   1 -14 -18    9.43    1.57
   1 -14 -18    8.75    1.38
   1 -14 -18    8.33    1.43
   1 -14 -17   93.30    5.03
   1 -14 -17   87.53    5.06
   1 -14 -17   90.51    5.00
   1 -14 -16    6.42    1.29
   1 -14 -16    6.12    1.39
   1 -14 -16    7.74    1.25
   1 -14 -15    0.85    1.20
   1 -14 -15    1.56    0.95
   1 -14 -15    2.04    1.04
   1 -14 -14   15.69    1.68
   1 -14 -14   14.49    1.53
   1 -14 -14   17.22    1.65
   1 -14 -13    3.35    1.11
   1 -14 -13    2.13    0.90
   1 -14 -13    4.59    1.03
   1 -14 -12   81.43    4.35
   1 -14 -12   79.36    4.26
   1 -14 -12   75.33    4.25
   1 -14 -11    3.98    0.92
   1 -14 -11    3.35    0.81
   1 -14 -11    2.54    0.97
   1 -14 -10   56.73    3.31
   1 -14 -10   58.94    3.26
   1 -14  -9   20.62    1.64
   1 -14  -9   21.48    1.57
   1 -14  -8   32.21    2.06
   1 -14  -8   29.56    1.95
   1  14  -7   21.94    2.03
   1 -14  -7   27.43    1.72
   1 -14  -7   26.40    1.78
  -1 -14   6   60.13    3.03
   1  14  -6   54.91    3.56
   1 -14  -6   50.73    3.04
   1 -14  -6   55.20    2.99
   1  14  -5   33.07    2.50
  -1 -14   5   35.63    2.04
   1 -14  -5   32.66    2.06
  -1  14   5   32.48    2.22
  -1 -14   5   30.44    2.55
   1 -14  -5   34.24    2.01
  -1 -14   4    9.25    0.92
  -1 -14   4    8.32    1.24
   1  14  -4    9.44    1.22
  -1  14   4    8.40    0.97
   1 -14  -4    7.58    0.93
   1 -14  -4    8.27    0.86
  -1 -14   3   14.24    1.61
   1  14  -3   16.36    1.63
   1 -14  -3   17.76    1.23
  -1  14   3   16.23    1.30
   1 -14  -3   14.20    1.26
  -1 -14   3   17.83    1.34
   1 -14  -3   16.82    1.29
  -1  14   3   17.18    1.37
  -1 -14   3   19.44    1.29
  -1 -14   2   33.54    1.81
   1 -14  -2   25.25    1.88
  -1  14   2   23.72    1.85
   1 -14  -2   25.64    1.75
   1  14  -2   36.11    2.33
   1 -14  -2   25.69    1.66
  -1  14   2   25.42    1.75
  -1 -14   2   30.71    2.23
  -1 -14   2   30.16    1.82
   1  14  -1  384.59   18.90
  -1  14   1  409.38   18.78
   1 -14  -1  396.69   18.76
   1 -14  -1  400.84   18.33
   1 -14  -1  405.59   18.41
  -1  14   1  381.83   18.40
  -1 -14   1  407.17   18.38
  -1 -14   1  376.47   18.89
  -1 -14   1  405.05   18.44
  -1 -14   0  261.88   12.18
   1 -14   0  261.26   12.15
   1  14   0  258.95   12.60
  -1 -14   0  254.94   12.60
   1 -14   0  248.76   12.54
   1  14   0  253.23   12.34
  -1  14   0  259.75   12.56
  -1 -14   0  265.08   12.13
  -1 -14  -1  193.22    9.60
   1 -14   1  202.53    9.15
   1 -14   1  191.40    9.67
  -1 -14  -1  187.74    9.16
  -1 -14  -1  193.42    9.22
   1  14   1  191.02    9.59
   1 -14   1  199.29    9.21
   1  14   1  182.65    9.40
  -1  14  -2   10.34    1.38
   1 -14   2   13.30    1.06
   1  14   2   13.28    1.27
   1 -14   2   12.46    1.12
   1 -14   2   12.73    1.41
  -1 -14  -2   13.82    1.29
  -1 -14  -2   15.18    1.15
   1  14   2   11.80    1.26
  -1 -14  -2   14.99    1.20
   1  14   3  513.43   24.42
  -1 -14  -3  533.12   24.43
   1 -14   3  515.91   24.03
  -1 -14  -3  527.67   24.10
   1 -14   3  535.01   24.11
  -1 -14  -3  524.52   24.13
   1 -14   3  513.73   24.75
  -1  14  -3  526.52   24.86
   1 -14   4   11.11    0.98
   1 -14   4   11.53    1.42
  -1 -14  -4   11.93    1.14
  -1  14  -4   15.56    1.59
  -1 -14  -4   10.58    1.07
   1  14   4   11.00    1.23
   1 -14   5   10.06    1.36
  -1 -14  -5    9.74    1.03
  -1 -14  -5   11.34    1.13
   1  14   5    8.55    1.17
  -1  14  -5   12.34    1.49
   1 -14   5   10.77    0.96
  -1 -14  -6   80.90    4.19
   1 -14   6   80.48    4.05
  -1 -14  -6   76.75    4.12
   1 -14   7    8.03    0.86
  -1 -14  -7    7.86    1.04
  -1 -14  -7    6.20    0.95
  -1 -14  -8    1.79    0.90
  -1 -14  -8    0.84    0.74
  -1 -14  -9    2.66    0.83
  -1 -14 -10    6.97    1.12
  -1 -14 -10    6.42    0.87
  -1 -14 -11    8.41    1.18
  -1 -14 -11    9.83    1.03
  -1 -14 -12   10.20    1.13
  -1 -14 -12    8.44    1.31
  -1 -14 -13    9.94    1.45
  -1 -14 -13   12.03    1.21
  -1 -14 -14   70.90    4.11
  -1 -14 -14   70.62    3.91
  -1 -14 -15   12.94    1.55
  -1 -14 -15   15.47    1.70
  -1 -14 -15   14.12    1.41
  -1 -14 -16   53.66    3.35
  -1 -14 -16   51.75    3.33
  -1 -14 -17   13.17    1.71
  -1 -14 -17   13.41    1.67
  -1 -14 -18    4.21    1.35
  -1 -14 -18    2.01    1.07
  -1 -14 -19    4.57    1.14
  -1 -14 -20   11.51    1.62
  -1 -14 -20   13.75    1.56
  -1 -14 -21    0.84    0.96
   1 -14  21    1.91    0.60
  -1 -14 -21    0.99    1.16
  -1 -14 -22   25.42    1.91
  -1 -14 -23   29.03    1.96
  -1 -14 -24    2.19    0.71
  -1 -14 -25    1.05    0.50
   1  14  25    0.98    0.45
  -1  15  25   15.92    1.03
   1 -15 -25   11.59    0.94
   1 -15 -24   13.27    1.13
  -1 -15  23    1.70    0.56
   1 -15 -23    1.03    0.76
  -1 -15  22   41.01    2.34
   1 -15 -22   40.05    2.51
   1 -15 -22   41.16    2.64
   1 -15 -21    0.75    1.03
   1 -15 -21    0.24    0.84
   1 -15 -20   33.81    2.41
   1 -15 -20   32.44    2.33
   1 -15 -19   11.86    1.68
   1 -15 -19   13.36    1.49
   1 -15 -18   11.61    1.45
   1 -15 -18   13.59    1.68
   1 -15 -18   14.54    1.64
   1 -15 -17    9.53    1.40
   1 -15 -17   10.08    1.49
   1 -15 -17   11.03    1.64
   1 -15 -16    6.64    1.17
   1 -15 -16    6.23    1.26
   1 -15 -16    6.16    1.42
   1 -15 -15   11.45    1.38
   1 -15 -15   11.39    1.54
   1 -15 -15    8.07    1.33
   1 -15 -14   10.92    1.42
   1 -15 -14   11.38    1.30
   1 -15 -14    9.44    1.42
   1 -15 -13   14.41    1.63
   1 -15 -13   14.37    1.38
   1 -15 -13   14.27    1.51
   1 -15 -12   51.77    3.17
   1 -15 -12   53.38    3.05
   1 -15 -12   49.72    3.09
   1 -15 -11   53.76    3.13
   1 -15 -11   55.82    3.23
   1 -15 -11   57.80    3.31
   1 -15 -10    3.16    0.97
   1 -15 -10    3.93    0.91
   1 -15  -9   34.47    2.21
   1 -15  -9   35.76    2.33
   1 -15  -8   25.47    1.77
   1 -15  -8   25.82    1.84
  -1 -15   8   25.35    1.76
  -1 -15   7    1.44    0.72
   1 -15  -7    1.67    0.81
   1 -15  -7    2.65    0.72
   1 -15  -6    4.72    0.92
   1 -15  -6    3.59    0.75
  -1 -15   6    4.13    0.79
   1 -15  -5   42.39    2.52
   1 -15  -5   46.24    2.64
  -1 -15   5   46.72    2.58
   1 -15  -4    9.37    0.96
  -1 -15   4   10.08    1.03
   1 -15  -4   10.13    1.04
  -1 -15   4    8.38    1.09
  -1 -15   3   25.20    1.70
  -1 -15   3   26.60    1.77
  -1 -15   3   26.39    2.21
   1 -15  -3   25.07    1.74
   1  15  -3   27.53    2.19
   1 -15  -3   26.16    1.67
  -1 -15   2  111.20    6.06
  -1  15   2  105.86    5.70
  -1 -15   2  110.56    5.44
   1  15  -2  108.32    6.01
   1 -15  -2  112.06    5.49
   1 -15  -2  109.83    5.39
  -1 -15   2  107.75    5.50
   1 -15  -1   35.16    2.38
  -1 -15   1   37.52    2.13
  -1 -15   1   34.90    2.52
   1  15  -1   36.31    2.54
   1 -15  -1   32.79    2.02
  -1  15   1   33.36    2.36
  -1 -15   1   36.78    2.19
   1 -15  -1   34.05    2.12
  -1  15   0  210.41   10.21
  -1 -15   0  209.29    9.80
   1 -15   0  192.17   10.16
  -1 -15   0  201.66   10.24
   1 -15   0  212.30    9.78
   1  15   0  196.04   10.20
   1 -15   1   46.36    3.11
  -1 -15  -1   49.17    2.77
  -1 -15  -1   50.11    2.72
  -1  15  -1   49.23    3.14
   1 -15   1   46.26    2.71
   1 -15   1   47.73    2.66
  -1 -15  -1   49.62    3.09
   1  15   1   50.34    3.11
   1  15   1   48.52    2.91
  -1 -15  -2   96.44    4.86
   1 -15   2   89.62    5.36
  -1 -15  -2   92.48    5.18
  -1 -15  -2  101.26    4.93
   1  15   2   88.45    5.08
   1 -15   2  102.14    4.83
   1 -15   2  100.76    4.91
   1  15   2   89.92    5.15
   1 -15   3  102.03    5.93
   1 -15   3  102.45    5.33
   1  15   3  101.34    5.61
  -1 -15  -3  114.52    5.36
  -1 -15  -3  109.50    5.39
   1 -15   3  105.26    5.26
   1 -15   4    4.42    0.83
  -1 -15  -4    5.83    0.89
  -1 -15  -4    6.19    0.93
   1  15   4    4.13    0.86
   1 -15   4    3.31    0.70
  -1 -15  -5  223.09   10.19
  -1 -15  -5  208.88   10.21
   1 -15   5  210.05   10.08
   1  15   5  209.99   10.59
  -1 -15  -6   27.14    1.91
   1 -15   6   32.19    1.86
  -1 -15  -6   27.19    1.96
   1 -15   7    0.70    0.60
  -1 -15  -7    1.62    0.82
  -1 -15  -7    0.26    0.72
   1 -15   8   21.52    1.57
  -1 -15  -8   21.50    1.69
  -1 -15  -8   26.22    1.83
  -1 -15  -9    3.40    0.95
  -1 -15  -9    3.32    1.02
   1 -15   9    4.12    0.75
  -1 -15 -10   52.06    3.11
  -1 -15 -11   23.05    1.90
  -1 -15 -11   25.57    1.71
  -1 -15 -12   36.00    2.52
  -1 -15 -12   37.92    2.30
  -1 -15 -13   98.93    5.22
  -1 -15 -13   94.38    4.98
  -1 -15 -14    5.78    1.02
  -1 -15 -14    7.40    1.20
  -1 -15 -15    5.86    1.37
  -1 -15 -15    8.61    1.31
  -1 -15 -16    2.20    1.19
  -1 -15 -16    2.91    1.13
  -1 -15 -17    1.81    1.27
  -1 -15 -17    0.97    1.11
  -1 -15 -18   11.82    1.64
  -1 -15 -18   11.17    1.46
  -1 -15 -19   36.62    2.51
   1 -15  19   36.69    2.20
   1 -15  20    1.76    0.65
  -1 -15 -20    1.35    0.98
  -1 -15 -21    6.13    1.23
  -1 -15 -21    9.19    1.22
  -1 -15 -22    3.44    0.89
  -1 -15 -23   51.22    2.85
  -1 -15 -24    2.45    0.61
  -1  16  25    2.15    0.47
   1 -16 -24    1.14    0.46
  -1 -16  23    1.83    0.50
   1 -16 -23    1.50    0.61
   1 -16 -22   10.76    1.10
  -1 -16  22    8.56    0.90
   1 -16 -22   11.69    1.28
   1 -16 -21    6.93    1.01
  -1 -16  21    5.82    0.85
   1 -16 -21    5.28    1.12
  -1 -16  20   76.50    4.16
   1 -16 -20   83.56    4.45
   1 -16 -20   81.32    4.34
   1 -16 -19    2.74    1.23
   1 -16 -19    2.47    0.93
   1 -16 -18   15.71    1.63
   1 -16 -18   16.03    1.56
   1 -16 -18   15.42    1.80
   1 -16 -17   48.24    3.02
   1 -16 -17   51.30    3.20
   1 -16 -17   48.27    3.22
   1 -16 -16    2.27    0.92
   1 -16 -16    3.27    1.14
   1 -16 -16    2.92    1.22
   1 -16 -15   16.33    1.76
   1 -16 -15   14.42    1.48
   1 -16 -15   15.83    1.67
   1 -16 -14   25.62    1.98
   1 -16 -14   22.56    2.09
   1 -16 -14   23.45    1.83
   1 -16 -13    4.92    0.94
   1 -16 -13    5.43    1.12
   1 -16 -13    4.85    1.24
   1 -16 -12   81.10    4.34
   1 -16 -12   79.86    4.52
   1 -16 -12   82.63    4.47
   1 -16 -11   12.80    1.47
   1 -16 -11   13.90    1.42
   1 -16 -10  102.49    5.60
   1 -16 -10  110.45    5.56
  -1 -16  10  109.09    5.49
  -1 -16   9    6.96    1.02
   1 -16  -9    5.29    1.07
   1 -16  -9    7.26    1.04
   1 -16  -8   13.66    1.27
   1 -16  -8   12.38    1.35
  -1 -16   8   11.53    1.22
   1 -16  -7    7.52    1.06
  -1 -16   7    4.95    0.90
   1 -16  -7    6.43    0.96
   1 -16  -6   19.70    1.58
  -1 -16   6   20.76    1.53
   1 -16  -6   18.99    1.45
   1 -16  -5   85.46    4.47
   1 -16  -5   80.31    4.34
  -1 -16   5   87.35    4.41
  -1 -16   5   86.26    4.48
  -1 -16   4   11.18    1.23
   1 -16  -4   13.09    1.24
  -1 -16   4   13.21    1.17
   1 -16  -4   12.00    1.10
  -1 -16   3    2.30    0.78
  -1 -16   3    2.33    0.81
   1 -16  -3    2.33    0.77
   1 -16  -3    2.38    0.68
  -1 -16   2   14.41    1.34
   1 -16  -2   17.59    1.36
  -1 -16   2   14.71    1.29
   1 -16  -2   16.02    1.23
  -1 -16   1   79.78    4.76
  -1 -16   1   83.06    4.31
   1  16  -1   80.61    4.75
   1 -16  -1   74.82    4.13
   1 -16  -1   81.76    4.26
  -1 -16   1   91.40    4.29
   1 -16   0  421.08   19.30
   1  16   0  397.27   19.87
   1 -16   0  429.63   19.39
  -1 -16   0  391.91   19.87
  -1 -16   0  418.44   19.41
  -1 -16   0  436.19   19.36
  -1  16   0  397.96   19.81
  -1  16  -1   21.54    1.97
  -1 -16  -1   28.41    1.77
  -1 -16  -1   29.21    1.87
   1 -16   1   23.52    1.74
   1 -16   1   25.39    2.09
   1 -16   2  174.43    8.29
  -1 -16  -2  169.55    8.31
   1 -16   2  168.51    8.89
  -1 -16  -2  165.23    8.23
   1 -16   2  175.18    8.22
  -1 -16  -3  248.78   12.03
   1 -16   3  258.68   11.99
  -1 -16  -3  247.06   12.08
   1 -16   3  263.66   12.07
   1 -16   4    0.19    0.72
   1 -16   4    1.48    0.66
  -1 -16  -4    0.80    0.75
  -1 -16  -4    2.58    0.84
   1 -16   5    6.55    0.99
  -1 -16  -5    5.70    0.94
   1 -16   5    6.89    0.85
  -1 -16  -5    6.44    1.05
  -1 -16  -6    3.73    0.85
   1 -16   6    3.40    0.78
  -1 -16  -6    2.76    0.91
  -1 -16  -7    2.36    0.91
   1 -16   7    1.86    0.69
  -1 -16  -7    1.81    0.89
  -1 -16  -8   52.68    2.99
  -1 -16  -8   49.64    3.02
   1 -16   8   49.17    2.83
   1 -16   9   46.59    2.84
  -1 -16  -9   51.98    3.04
  -1 -16  -9   55.56    3.13
  -1 -16 -10    0.64    0.97
   1 -16  10    1.70    0.76
  -1 -16 -10    1.28    1.09
   1 -16  11    8.39    1.05
  -1 -16 -11    7.54    1.33
   1 -16  12    4.09    0.89
  -1 -16 -12    2.18    1.11
  -1 -16 -13    4.17    1.22
   1 -16  13    5.42    0.92
  -1 -16 -13    4.38    0.91
  -1 -16 -13    5.78    1.06
  -1 -16 -14   18.61    1.90
  -1 -16 -14   20.25    1.75
   1 -16  14   20.01    1.59
  -1 -16 -15    2.02    0.99
   1 -16  15    2.00    0.77
  -1 -16 -15    2.73    1.18
  -1 -16 -16   97.49    5.05
   1 -16  16   83.83    4.61
  -1 -16 -16   91.62    4.92
  -1 -16 -17    0.65    1.18
  -1 -16 -17    0.91    0.97
   1 -16  17   -0.37    0.71
  -1 -16 -18   17.10    1.69
   1 -16  18   12.01    1.18
  -1 -16 -18   15.99    1.51
   1 -16  19    8.78    0.95
  -1 -16 -19    7.81    1.19
  -1 -16 -20   35.56    2.34
  -1 -16 -21   76.38    4.09
  -1 -16 -22   55.26    3.06
  -1 -16 -23    1.22    0.57
   1  16  24    0.68    0.45
  -1 -17  24    6.96    0.68
   1 -17 -23    5.50    0.64
  -1 -17  22    6.41    0.71
   1 -17 -22    6.68    0.80
   1 -17 -21   12.35    1.17
   1 -17 -21   13.23    1.41
  -1 -17  21   14.84    1.12
   1 -17 -20    2.55    1.14
   1 -17 -20    3.11    0.82
  -1 -17  20    3.64    0.78
   1 -17 -19   13.53    1.30
  -1 -17  19   10.66    1.18
   1 -17 -19   13.33    1.55
   1 -17 -18   13.10    1.50
   1 -17 -18   14.29    1.37
  -1 -17  18   15.04    1.38
   1 -17 -18   14.11    1.65
   1 -17 -17    6.29    1.27
   1 -17 -17    7.07    1.06
  -1 -17  17    5.90    1.12
   1 -17 -17    7.39    1.43
  -1 -17  16    3.65    1.04
   1 -17 -16    5.40    1.39
   1 -17 -16    5.78    1.00
   1 -17 -16    4.36    1.20
   1 -17 -15    0.32    0.74
   1 -17 -15    2.14    1.06
   1 -17 -15    1.74    1.16
  -1 -17  15    0.97    0.84
   1 -17 -14    4.01    1.32
   1 -17 -14    4.71    0.92
  -1 -17  14    3.75    0.98
   1 -17 -14    3.88    1.10
   1 -17 -13   10.11    1.52
  -1 -17  13   10.31    1.23
   1 -17 -13    7.66    1.33
   1 -17 -12    7.75    1.26
   1 -17 -12    6.56    1.28
  -1 -17  12    7.38    1.13
   1 -17 -11    7.32    1.34
  -1 -17  11    8.34    1.15
   1 -17 -11    6.65    1.17
  -1 -17  10    6.39    1.07
   1 -17 -10    5.88    1.13
   1 -17 -10    4.90    1.07
   1 -17  -9    2.55    1.00
  -1 -17   9    2.36    0.85
   1 -17  -9    1.17    0.87
  -1 -17   8    7.58    1.11
   1 -17  -8   10.62    1.30
   1 -17  -8   10.51    1.19
   1 -17  -7   -0.31    0.89
   1 -17  -7   -0.47    0.75
  -1 -17   7   -0.13    0.77
   1 -17  -6   44.14    2.62
  -1 -17   6   45.18    2.66
   1 -17  -6   42.53    2.72
  -1 -17   6   46.51    2.75
  -1 -17   5   13.35    1.25
   1 -17  -5   11.97    1.28
   1 -17  -5   13.41    1.22
  -1 -17   5   15.25    1.39
  -1 -17   4   12.81    1.22
  -1 -17   4   12.15    1.31
   1 -17  -4   11.24    1.13
   1 -17  -4   12.28    1.27
  -1 -17   3   96.51    4.93
   1 -17  -3   93.81    4.87
   1 -17  -3   90.23    4.77
  -1 -17   3   95.33    4.83
  -1 -17   2    2.58    0.89
   1 -17  -2    3.14    0.74
   1 -17  -2    3.36    0.90
  -1 -17   2    3.05    0.81
  -1 -17   1  179.10    8.51
   1 -17  -1  170.27    8.36
   1 -17  -1  174.03    8.46
  -1 -17   0    3.88    0.83
   1 -17   0    2.11    0.84
   1 -17   0    3.51    0.74
  -1 -17   0    3.80    0.95
  -1 -17  -1  466.79   21.54
   1 -17   1  455.13   21.56
  -1 -17  -1  474.29   21.62
   1 -17   2   73.18    3.91
   1 -17   2   71.70    3.83
  -1 -17  -2   73.29    3.88
  -1 -17  -2   71.04    3.93
   1 -17   3  296.70   13.77
  -1 -17  -3  291.97   13.72
   1 -17   3  290.58   13.68
  -1 -17  -3  285.31   13.78
   1 -17   4   79.27    4.11
  -1 -17  -4   75.45    4.06
  -1 -17  -4   72.66    4.10
   1 -17   4   75.74    3.98
   1 -17   5   48.06    2.94
  -1 -17  -5   55.82    3.08
   1 -17   5   49.05    2.85
  -1 -17  -5   51.02    2.97
   1 -17   6    6.75    0.94
  -1 -17  -6    7.45    1.08
   1 -17   6    6.15    1.02
  -1 -17  -6    5.52    1.11
  -1 -17  -7    8.51    1.24
   1 -17   7    8.73    1.03
  -1 -17  -7    5.15    1.09
   1 -17   8    3.09    0.84
  -1 -17  -8    2.66    1.02
  -1 -17  -8    4.52    1.03
  -1 -17  -9    2.95    1.05
   1 -17   9    2.32    0.82
  -1 -17  -9    3.44    1.15
  -1 -17 -10    9.63    1.39
   1 -17  10   11.93    1.21
   1 -17  11    3.86    0.90
  -1 -17 -11    3.21    1.20
  -1 -17 -11    4.75    1.14
  -1 -17 -12   35.67    2.68
  -1 -17 -12   33.37    2.34
   1 -17  12   40.02    2.35
  -1 -17 -12   39.40    2.65
   1 -17  13  160.07    7.92
  -1 -17 -13  161.18    8.05
  -1 -17 -13  164.83    8.17
   1 -17  14  161.34    7.85
  -1 -17 -14  164.79    8.15
  -1 -17 -14  155.47    8.00
  -1 -17 -15   17.90    1.79
   1 -17  15   15.68    1.35
  -1 -17 -15   13.19    1.46
  -1 -17 -16    8.66    1.21
  -1 -17 -16    8.83    1.40
   1 -17  16    8.30    1.04
  -1 -17 -17    1.52    1.14
   1 -17  17    1.75    0.72
  -1 -17 -17    1.73    0.91
  -1 -17 -18    4.92    1.19
  -1 -17 -18    4.63    1.00
   1 -17  18    5.53    0.83
  -1 -17 -19   21.95    1.71
  -1 -17 -20   35.34    2.23
  -1 -17 -21   16.93    1.34
  -1 -17 -22   34.40    2.06
   1 -17  22   38.10    2.05
  -1 -18  23    4.35    0.62
  -1 -18  22    0.56    0.65
  -1 -18  21    4.46    0.66
   1 -18 -21    5.57    1.06
   1 -18 -20    5.73    1.22
  -1 -18  20    7.02    0.87
   1 -18 -19    6.23    1.22
  -1 -18  19    5.74    0.91
   1 -18 -19    5.57    0.86
   1 -18 -18    1.34    0.95
  -1 -18  18    0.06    0.76
   1 -18 -18    3.30    1.16
   1 -18 -18    2.10    0.74
  -1 -18  17    7.80    1.11
   1 -18 -17    7.76    1.39
   1 -18 -17    5.98    1.17
  -1 -18  16    0.84    0.86
   1 -18 -16    1.63    1.05
   1 -18 -16    2.45    1.16
   1 -18 -15   52.33    3.27
   1 -18 -15   53.33    3.41
  -1 -18  15   53.26    3.13
  -1 -18  14   33.15    2.19
   1 -18 -14   29.88    2.28
   1 -18 -14   30.68    2.43
   1 -18 -13    9.93    1.35
   1 -18 -13    7.85    1.42
  -1 -18  13   10.45    1.31
   1 -18 -12   36.20    2.55
  -1 -18  12   37.28    2.48
   1 -18 -12   41.30    2.71
  -1 -18  11   24.85    1.86
   1 -18 -11   23.75    2.06
   1 -18 -11   21.34    1.85
   1 -18 -10   12.82    1.42
  -1 -18  10   11.65    1.35
   1 -18 -10   14.87    1.59
   1 -18  -9   38.84    2.60
   1 -18  -9   44.31    2.79
  -1 -18   9   42.88    2.63
  -1 -18   8   69.46    3.94
   1 -18  -8   73.37    3.98
   1 -18  -8   73.61    4.08
  -1 -18   7   10.21    1.34
   1 -18  -7   13.39    1.38
   1 -18  -7    9.68    1.17
  -1 -18   7   10.14    1.24
   1 -18  -6    2.92    1.02
  -1 -18   6    4.86    1.01
  -1 -18   6    4.85    1.07
   1 -18  -6    4.36    0.92
  -1 -18   5    8.91    1.11
  -1 -18   5    8.60    1.21
   1 -18  -5    7.45    1.19
   1 -18  -5    9.04    1.09
   1 -18  -4   42.99    2.62
  -1 -18   4   38.91    2.51
  -1 -18   4   44.35    2.68
   1 -18  -4   39.92    2.47
  -1 -18   3   15.67    1.53
  -1 -18   3   15.70    1.44
   1 -18  -3   15.74    1.50
   1 -18  -3   16.48    1.34
   1 -18  -2   41.08    2.44
   1 -18  -2   44.07    2.60
  -1 -18   2   37.58    2.56
   1 -18  -1    5.89    1.04
  -1 -18   1    6.28    1.09
  -1 -18   1    6.28    0.98
   1 -18  -1    3.69    0.81
   1 -18   0   56.74    3.17
   1 -18   0   51.90    2.99
  -1 -18   0   53.40    3.18
  -1 -18   0   55.30    3.09
   1 -18   1   24.25    1.71
  -1 -18  -1   27.81    1.87
  -1 -18  -1   22.71    1.89
   1 -18   1   28.44    1.92
  -1 -18  -2    5.55    1.12
  -1 -18  -2    5.36    0.97
   1 -18   2    5.61    1.02
  -1 -18  -3   25.58    1.86
   1 -18   3   24.96    1.79
   1 -18   3   24.91    1.88
  -1 -18  -3   27.78    1.98
  -1 -18  -4   24.82    1.91
   1 -18   4   29.83    2.03
  -1 -18  -4   27.15    2.02
   1 -18   4   27.07    1.85
   1 -18   5   27.41    1.89
  -1 -18  -5   28.58    2.11
   1 -18   5   29.45    2.03
  -1 -18  -5   27.39    2.00
  -1 -18  -6   46.46    3.03
   1 -18   6   47.95    2.83
   1 -18   6   48.99    2.95
  -1 -18  -6   51.53    2.98
  -1 -18  -7    1.27    0.99
  -1 -18  -7    2.63    0.99
   1 -18   7    0.70    0.86
   1 -18   7    3.47    0.87
  -1 -18  -8   17.81    1.83
  -1 -18  -8   22.12    1.82
   1 -18   8   22.53    1.68
   1 -18   8   24.82    1.85
  -1 -18  -9   21.96    1.91
  -1 -18  -9   21.94    1.88
   1 -18   9   22.19    1.68
  -1 -18 -10    1.71    1.05
   1 -18  10    1.83    0.87
  -1 -18 -10    3.03    1.20
   1 -18  11   11.14    1.19
  -1 -18 -11   11.10    1.58
  -1 -18 -11    9.70    1.45
  -1 -18 -12   23.17    2.03
  -1 -18 -12   26.31    2.13
   1 -18  12   23.15    1.75
   1 -18  13    3.08    0.88
  -1 -18 -13    2.12    1.39
  -1 -18 -13    2.47    1.18
  -1 -18 -14   26.91    2.23
  -1 -18 -14   31.03    2.06
   1 -18  14   28.34    1.93
  -1 -18 -15    2.54    1.12
  -1 -18 -15    1.01    0.76
   1 -18  15    1.94    0.72
  -1 -18 -16    2.66    1.19
  -1 -18 -16    2.20    0.85
   1 -18  16    0.35    0.65
  -1 -18 -17    2.20    1.15
  -1 -18 -17    3.78    0.91
   1 -18  17    2.48    0.71
  -1 -18 -18    8.96    1.30
  -1 -18 -18    6.83    1.00
  -1 -18 -19    1.83    0.74
  -1 -18 -20   14.77    1.21
  -1 -18 -21    1.16    0.53
   1 -18  21    2.26    0.63
   1 -18  22    0.98    0.39
  -1 -19  22    6.18    0.74
  -1 -19  21    5.53    0.85
   1 -19 -21    5.62    0.97
  -1 -19  20   18.27    1.44
   1 -19 -20   17.93    1.53
  -1 -19  20   15.63    1.18
   1 -19 -19    2.53    1.01
  -1 -19  19    2.24    0.69
   1 -19 -18    5.28    1.18
  -1 -19  18    6.16    0.93
   1 -19 -17    0.54    0.95
  -1 -19  17    0.81    0.74
   1 -19 -17    2.68    1.23
   1 -19 -16    2.12    1.04
  -1 -19  16    2.54    0.86
   1 -19 -16    2.26    1.20
   1 -19 -15   17.86    1.84
   1 -19 -15   18.55    1.70
  -1 -19  15   18.20    1.55
   1 -19 -14    0.60    0.94
   1 -19 -14    1.51    1.23
  -1 -19  14    0.29    0.93
   1 -19 -13    2.27    1.18
  -1 -19  13    4.19    1.02
   1 -19 -13    2.13    1.06
   1 -19 -12   10.52    1.47
  -1 -19  12   11.66    1.32
   1 -19 -12   10.29    1.38
   1 -19 -11   23.39    1.94
  -1 -19  11   21.42    1.84
   1 -19 -11   26.61    2.07
   1 -19 -10    6.83    1.33
   1 -19 -10    8.80    1.26
  -1 -19  10    6.67    1.17
   1 -19  -9    6.69    1.31
  -1 -19   9    6.15    1.25
   1 -19  -9    9.26    1.23
  -1 -19   9    8.07    1.22
  -1 -19   8   15.84    1.58
  -1 -19   8   17.25    1.74
   1 -19  -8   17.33    1.54
   1 -19  -8   18.67    1.77
  -1 -19   7   33.63    2.34
   1 -19  -7   37.84    2.54
   1 -19  -7   36.59    2.37
  -1 -19   7   35.39    2.48
   1 -19  -6   86.32    4.59
  -1 -19   6   83.83    4.61
   1 -19  -6   80.77    4.43
  -1 -19   6   84.40    4.49
  -1 -19   5   20.89    1.81
   1 -19  -5   21.05    1.77
  -1 -19   5   21.69    1.74
   1 -19  -5   22.25    1.67
   1 -19  -4   54.30    3.26
  -1 -19   4   65.04    3.49
  -1 -19   4   62.27    3.38
   1 -19  -4   53.14    3.35
   1 -19  -3   13.82    1.29
  -1 -19   3   14.27    1.54
   1 -19  -3   13.84    1.42
   1 -19  -2   20.10    1.73
   1 -19  -2   20.96    1.61
  -1 -19   2   22.26    1.78
  -1 -19   2   24.19    1.76
   1 -19  -1    5.62    1.04
   1 -19  -1    3.34    0.87
  -1 -19   1    6.00    1.13
  -1 -19   1    4.22    0.98
   1 -19   0   23.20    1.86
  -1 -19   0   23.17    1.77
  -1 -19   0   26.11    1.95
   1 -19   0   23.20    1.70
   1 -19   1  231.72   10.90
   1 -19   1  225.96   10.76
  -1 -19  -1  218.60   10.81
  -1 -19  -1  226.39   10.92
   1 -19   2   34.42    2.44
  -1 -19  -2   38.17    2.44
  -1 -19  -2   43.00    2.60
   1 -19   2   37.01    2.30
  -1 -19  -3  101.56    5.31
  -1 -19  -3   99.17    5.21
   1 -19   3   99.42    5.25
  -1 -19  -4    2.18    1.09
   1 -19   4    1.57    0.91
  -1 -19  -4    0.38    0.85
   1 -19   4    2.83    0.83
  -1 -19  -5    4.83    1.11
   1 -19   5    3.73    0.95
  -1 -19  -5    2.99    1.16
   1 -19   5    4.38    1.10
   1 -19   6  140.77    6.99
  -1 -19  -6  135.79    7.20
  -1 -19  -6  140.67    7.08
   1 -19   6  145.47    7.14
   1 -19   7   15.65    1.57
  -1 -19  -7   18.63    1.65
   1 -19   7   14.45    1.42
  -1 -19  -7   15.30    1.69
   1 -19   8  101.51    5.40
  -1 -19  -8  100.02    5.54
   1 -19   8  112.99    5.60
  -1 -19  -8  110.63    5.67
  -1 -19  -9   94.56    4.82
   1 -19   9   89.39    4.78
   1 -19   9   82.49    4.58
  -1 -19  -9   86.09    4.87
   1 -19  10   13.41    1.30
  -1 -19 -10   13.51    1.51
  -1 -19 -10   14.02    1.68
   1 -19  10   14.71    1.56
   1 -19  11   91.57    4.88
  -1 -19 -11   96.56    5.18
  -1 -19 -11   94.93    5.12
  -1 -19 -12   27.55    2.36
   1 -19  12   29.65    1.95
  -1 -19 -12   27.07    2.20
  -1 -19 -13    6.04    1.46
  -1 -19 -13    7.04    1.27
   1 -19  13    6.35    0.97
  -1 -19 -14    2.84    1.30
  -1 -19 -14    3.58    1.22
   1 -19  14    2.58    0.79
  -1 -19 -15    1.22    1.12
  -1 -19 -15    3.42    1.34
   1 -19  15    3.25    0.77
   1 -19  16    3.10    0.72
  -1 -19 -16    4.36    1.16
  -1 -19 -17    6.08    1.23
  -1 -19 -18   -0.15    0.93
   1 -19  18    1.10    0.78
   1 -19  19    8.35    0.99
   1 -19  20   15.02    1.15
   1 -19  21    1.14    0.46
  -1 -20  22   24.35    1.40
   1 -20 -21   15.65    1.23
  -1 -20  21   13.50    1.08
  -1 -20  20    9.58    1.00
   1 -20 -20    7.86    1.07
  -1 -20  19   11.97    1.20
   1 -20 -19   10.81    1.30
  -1 -20  19   11.23    0.96
   1 -20 -18    2.09    1.01
  -1 -20  18    1.39    0.91
  -1 -20  18    0.25    0.62
   1 -20 -17    1.84    0.89
  -1 -20  17    2.16    0.76
  -1 -20  17    1.16    0.87
   1 -20 -17    1.29    1.04
  -1 -20  16   27.37    1.96
   1 -20 -16   30.12    2.12
  -1 -20  16   33.75    2.20
   1 -20 -16   30.20    2.28
   1 -20 -15   25.42    2.07
  -1 -20  15   34.05    2.08
   1 -20 -15   28.83    2.32
  -1 -20  15   31.52    2.23
   1 -20 -14    4.22    1.25
  -1 -20  14    5.24    1.23
   1 -20 -14    4.57    1.14
  -1 -20  14    3.10    0.95
  -1 -20  13    3.07    0.91
   1 -20 -13    1.21    1.13
  -1 -20  13    1.59    1.18
   1 -20 -13    2.32    1.03
  -1 -20  12    2.15    1.15
   1 -20 -12    2.52    1.22
  -1 -20  12    3.37    0.99
   1 -20 -12    1.82    0.93
  -1 -20  11    2.67    1.01
  -1 -20  11    0.99    1.14
   1 -20 -11    1.40    0.92
   1 -20 -11    0.56    1.15
   1 -20 -10    4.72    1.33
  -1 -20  10    5.43    1.29
   1 -20 -10    4.30    1.05
  -1 -20  10    2.92    0.93
   1 -20  -9   56.16    3.29
  -1 -20   9   53.43    3.26
   1 -20  -9   53.69    3.38
  -1 -20   9   57.17    3.42
   1 -20  -8    5.67    1.28
  -1 -20   8    9.43    1.37
  -1 -20   8    9.49    1.30
   1 -20  -8    9.16    1.23
   1 -20  -7    0.18    1.06
  -1 -20   7    1.97    1.15
   1 -20  -7    0.23    0.86
  -1 -20   7    0.31    0.94
  -1 -20   6   12.57    1.44
   1 -20  -6   12.88    1.57
  -1 -20   6   15.92    1.64
   1 -20  -6   12.42    1.35
   1 -20  -5    1.71    1.00
   1 -20  -5    1.81    0.88
  -1 -20   5    2.21    1.00
  -1 -20   5    4.62    1.20
   1 -20  -4   93.68    4.83
  -1 -20   4   87.98    4.98
   1 -20  -4   93.77    4.97
  -1 -20   3   58.10    3.50
   1 -20  -3   64.12    3.51
   1 -20  -3   70.24    3.72
  -1 -20   3   59.46    3.63
   1 -20  -2    3.56    0.90
   1 -20  -2    4.44    1.20
  -1 -20   2    4.15    1.03
  -1 -20   2    3.40    1.11
   1 -20  -1    4.57    1.12
  -1 -20   1    5.94    1.25
  -1 -20   1    6.15    1.11
   1 -20  -1    6.02    0.98
   1 -20   0    1.54    0.79
  -1 -20   0    2.68    0.98
  -1 -20   0    0.08    0.99
   1 -20   0    1.71    0.90
   1 -20   1   17.99    1.44
  -1 -20  -1   16.39    1.57
  -1 -20  -1   15.03    1.67
   1 -20   1   18.15    1.62
  -1 -20  -2   17.34    1.61
   1 -20   2   22.42    1.60
  -1 -20  -2   18.15    1.78
   1 -20   2   19.64    1.75
   1 -20   3    1.96    1.02
  -1 -20  -3    2.87    1.13
  -1 -20  -3    2.08    0.96
   1 -20   3    3.20    0.81
   1 -20   4  100.54    5.35
  -1 -20  -4  101.41    5.45
  -1 -20  -4  101.30    5.32
  -1 -20  -5   42.19    2.83
  -1 -20  -5   43.54    2.74
   1 -20   5   40.50    2.75
  -1 -20  -6  131.52    6.86
  -1 -20  -6  131.70    6.74
   1 -20   6  138.76    6.81
   1 -20   6  129.04    6.62
  -1 -20  -7   21.82    2.06
   1 -20   7   25.60    1.81
   1 -20   7   24.95    2.00
  -1 -20  -7   20.90    1.88
  -1 -20  -8   20.45    1.88
   1 -20   8   15.12    1.46
   1 -20   8   17.16    1.67
  -1 -20  -8   19.22    1.74
  -1 -20  -9  190.35    9.55
   1 -20   9  196.72    9.54
  -1 -20  -9  198.82    9.66
   1 -20   9  189.89    9.37
   1 -20  10    0.76    0.93
  -1 -20 -10   -0.09    1.05
  -1 -20 -10    1.33    1.12
   1 -20  10    2.34    0.86
  -1 -20 -11   12.68    1.67
   1 -20  11   10.92    1.39
   1 -20  11   10.74    1.20
  -1 -20 -11   11.31    1.46
   1 -20  12   15.53    1.53
  -1 -20 -12   13.68    1.68
   1 -20  12   13.23    1.29
  -1 -20 -12   13.50    1.56
   1 -20  13   11.48    1.20
  -1 -20 -13   13.38    1.53
   1 -20  13   14.86    1.49
  -1 -20 -13   15.94    1.76
   1 -20  14   28.03    1.99
  -1 -20 -14   23.26    2.01
   1 -20  14   24.32    1.71
  -1 -20 -14   25.25    2.16
   1 -20  15    2.56    0.73
   1 -20  15    3.00    0.97
  -1 -20 -15    4.41    1.31
  -1 -20 -15    2.06    1.03
  -1 -20 -16    1.56    1.00
  -1 -20 -16    0.92    1.11
   1 -20  16    1.42    0.90
   1 -20  17    5.91    0.93
  -1 -20 -17    3.82    1.04
   1 -20  18    1.41    0.72
   1 -20  19    8.82    0.91
   1 -20  20    1.30    0.52
  -1 -21  21   39.58    2.10
   1 -21 -20    1.56    0.73
  -1 -21  20    1.14    0.60
  -1 -21  19    3.88    0.80
   1 -21 -19    2.66    0.85
  -1 -21  18   -0.39    0.53
   1 -21 -18   -0.33    0.90
  -1 -21  18    0.53    0.78
   1 -21 -17    5.07    0.95
   1 -21 -17    4.50    1.11
  -1 -21  17    3.96    1.02
  -1 -21  17    4.12    0.79
  -1 -21  16   19.78    1.64
   1 -21 -16   19.14    1.74
   1 -21 -16   19.57    1.62
  -1 -21  16   19.69    1.48
   1 -21 -15    1.17    0.91
   1 -21 -15    1.60    1.06
  -1 -21  15    1.98    0.82
  -1 -21  15    2.56    1.13
   1 -21 -14    2.14    0.94
   1 -21 -14    1.40    1.09
  -1 -21  14    2.62    1.08
  -1 -21  14    1.33    0.88
   1 -21 -13    0.79    0.88
  -1 -21  13    0.77    0.83
   1 -21 -13    1.62    1.07
  -1 -21  13    0.77    1.07
  -1 -21  12    1.75    0.99
  -1 -21  12    1.40    1.08
   1 -21 -12    0.24    0.90
   1 -21 -12   -0.46    1.04
   1 -21 -11  107.33    5.78
  -1 -21  11  119.77    5.88
  -1 -21  11  107.70    5.64
   1 -21 -11  103.44    5.66
   1 -21 -10    5.77    1.08
  -1 -21  10    4.67    1.11
   1 -21 -10    7.30    1.36
  -1 -21  10    6.09    1.34
  -1 -21   9    3.66    1.27
  -1 -21   9    2.71    1.05
   1 -21  -9    1.84    1.13
   1 -21  -9    3.01    0.99
  -1 -21   8    3.13    1.02
   1 -21  -8    4.68    0.98
   1 -21  -8    3.66    1.19
  -1 -21   8    2.75    1.26
  -1 -21   7   12.02    1.42
   1 -21  -7   14.02    1.38
   1 -21  -7   11.78    1.53
  -1 -21   7   15.60    1.64
   1 -21  -6    0.63    1.08
   1 -21  -6    0.15    0.84
  -1 -21   6   -0.09    1.09
  -1 -21   6   -0.39    0.97
  -1 -21   5  119.68    6.21
   1 -21  -5  114.03    6.16
   1 -21  -5  120.55    6.04
  -1 -21   4    3.05    1.21
   1 -21  -4    2.10    1.14
  -1 -21   4    2.00    0.99
   1 -21  -4    0.95    0.82
   1 -21  -3    5.29    1.19
  -1 -21   3    5.79    1.29
   1 -21  -3    6.16    1.02
  -1 -21   3    6.22    1.16
   1 -21  -2    3.82    0.92
  -1 -21   2    2.67    1.22
   1 -21  -2    5.06    1.18
  -1 -21   2    2.92    0.99
  -1 -21   1    1.51    1.09
  -1 -21   1    3.70    1.04
   1 -21  -1    4.26    1.13
   1 -21  -1    3.85    0.97
   1 -21   0   69.76    3.98
   1 -21   0   69.26    3.82
  -1 -21   0   71.77    4.06
  -1 -21   0   69.08    3.89
  -1 -21  -1  112.77    5.82
   1 -21   1  104.45    5.53
   1 -21   1  102.94    5.67
  -1 -21  -1  115.90    5.68
   1 -21   2   10.15    1.39
  -1 -21  -2   11.87    1.52
   1 -21   2    9.25    1.16
  -1 -21  -2   11.67    1.40
  -1 -21  -3   50.58    3.06
   1 -21   3   50.22    3.12
  -1 -21  -3   51.99    3.24
   1 -21   3   49.66    2.92
   1 -21   4   71.80    4.07
  -1 -21  -4   78.84    4.25
   1 -21   4   77.30    4.28
  -1 -21  -4   80.36    4.40
   1 -21   5    6.38    1.03
   1 -21   5    9.12    1.34
  -1 -21  -5    9.15    1.49
  -1 -21  -5    7.68    1.26
  -1 -21  -6    2.98    1.19
   1 -21   6    4.45    1.11
  -1 -21  -6    3.40    1.14
  -1 -21  -7    1.34    1.08
  -1 -21  -7    1.22    1.12
   1 -21   7    0.60    1.02
  -1 -21  -8   11.53    1.47
   1 -21   8    8.94    1.18
  -1 -21  -8   10.05    1.39
   1 -21   8   11.31    1.43
   1 -21   9    2.14    0.90
  -1 -21  -9    2.06    1.03
   1 -21   9    1.62    1.06
  -1 -21  -9    1.14    1.11
  -1 -21 -10    5.88    1.23
   1 -21  10    7.92    1.25
   1 -21  10    6.95    1.05
  -1 -21 -10    5.11    1.30
   1 -21  11   44.82    2.81
  -1 -21 -11   45.49    2.87
  -1 -21 -11   40.91    2.96
   1 -21  11   44.05    2.63
  -1 -21 -12   35.38    2.67
   1 -21  12   43.77    2.64
  -1 -21 -12   41.39    2.66
   1 -21  12   37.11    2.35
  -1 -21 -13   55.43    3.44
   1 -21  13   55.17    3.23
   1 -21  13   51.83    3.01
  -1 -21 -13   59.00    3.33
   1 -21  14   -0.80    0.86
  -1 -21 -14    0.52    1.13
   1 -21  14   -0.22    0.60
  -1 -21 -14    0.56    0.91
  -1 -21 -15   -0.08    0.92
   1 -21  15    1.08    0.84
  -1 -21 -15    0.50    1.11
  -1 -21 -16    1.70    1.00
   1 -21  16    1.23    0.79
  -1 -21 -16    1.63    0.92
  -1 -21 -17    8.34    1.12
  -1 -21 -17   10.04    1.28
   1 -21  17    7.62    0.96
  -1 -21 -18   10.15    1.30
   1 -21  18   12.38    1.05
   1 -21  19    5.68    0.69
  -1 -22  20    7.17    0.69
   1 -22 -20    7.05    0.80
   1 -22 -19    4.88    0.82
  -1 -22  19    3.81    0.69
  -1 -22  18   24.91    1.69
   1 -22 -18   26.58    1.80
  -1 -22  17    1.95    0.61
  -1 -22  17    1.12    0.81
   1 -22 -17    2.37    0.94
  -1 -22  16    1.11    0.87
   1 -22 -16    0.90    0.75
  -1 -22  16    1.34    0.63
   1 -22 -16    2.17    0.97
  -1 -22  15   13.15    1.39
  -1 -22  15   11.03    1.13
   1 -22 -15   12.33    1.41
   1 -22 -15   14.18    1.30
  -1 -22  14    1.59    0.82
  -1 -22  14    1.53    0.97
   1 -22 -14    1.11    0.86
   1 -22 -14    1.88    1.07
  -1 -22  13    0.65    1.06
   1 -22 -13   -0.22    0.86
  -1 -22  13    1.11    0.83
   1 -22 -13    1.45    1.14
   1 -22 -12   33.58    2.38
   1 -22 -12   30.46    2.17
  -1 -22  12   30.57    2.09
  -1 -22  12   31.58    2.29
   1 -22 -11    9.11    1.26
   1 -22 -11   11.46    1.51
  -1 -22  11   12.49    1.30
  -1 -22  11   11.97    1.52
   1 -22 -10    4.25    1.06
  -1 -22  10    5.14    1.01
  -1 -22  10    4.37    1.24
   1 -22 -10    4.71    1.26
  -1 -22   9    4.88    1.11
  -1 -22   9    4.15    1.27
   1 -22  -9    6.02    1.11
   1 -22  -9    5.47    1.24
  -1 -22   8    2.95    1.05
   1 -22  -8    3.19    1.22
  -1 -22   8    1.73    1.16
   1 -22  -8    2.84    0.93
   1 -22  -7    5.70    1.06
  -1 -22   7   10.98    1.49
   1 -22  -7    8.38    1.43
  -1 -22   6   12.92    1.53
   1 -22  -6    9.24    1.23
   1 -22  -6    9.06    1.38
   1 -22  -5    0.89    0.83
  -1 -22   5    1.19    1.11
  -1 -22   5    0.86    0.94
   1 -22  -5    1.80    1.15
  -1 -22   4    1.28    1.06
   1 -22  -4    0.27    1.08
  -1 -22   4    3.50    1.01
   1 -22  -4    1.68    0.84
  -1 -22   3    0.70    0.92
   1 -22  -3    0.29    0.75
   1 -22  -3    0.09    1.02
  -1 -22   3   -0.18    1.14
  -1 -22   2    9.33    1.43
  -1 -22   2    9.31    1.25
   1 -22  -2    7.81    1.09
   1 -22  -2    8.56    1.33
   1 -22  -1    6.14    1.22
  -1 -22   1    5.90    1.22
  -1 -22   1    8.33    1.38
   1 -22  -1    8.72    1.10
  -1 -22   0    2.93    1.06
   1 -22   0    1.90    0.78
   1 -22   0    4.10    1.08
  -1 -22   0    3.94    1.27
   1 -22   1    5.86    1.00
  -1 -22  -1    5.61    1.29
   1 -22   1    6.44    1.27
  -1 -22  -1    6.46    1.15
  -1 -22  -2   13.49    1.55
   1 -22   2   11.37    1.47
  -1 -22  -2   10.92    1.33
   1 -22   2    9.61    1.13
   1 -22   3    4.54    0.91
  -1 -22  -3    6.96    1.18
   1 -22   3    5.54    1.23
  -1 -22  -3    6.97    1.40
   1 -22   4  110.37    5.92
   1 -22   4  123.35    6.17
  -1 -22  -4  115.69    6.07
  -1 -22  -4  127.12    6.30
   1 -22   5   60.27    3.49
   1 -22   5   62.87    3.71
  -1 -22  -5   67.50    3.73
  -1 -22  -5   66.23    3.83
  -1 -22  -6    8.47    1.53
  -1 -22  -6    7.06    1.26
   1 -22   6    5.19    0.93
   1 -22   6    5.92    1.22
  -1 -22  -7   17.30    1.68
  -1 -22  -7   18.09    1.78
   1 -22   7   17.43    1.44
   1 -22   7   17.48    1.67
  -1 -22  -8    0.08    0.98
   1 -22   8    2.28    1.06
  -1 -22  -8    2.73    1.31
  -1 -22  -9    1.34    1.03
   1 -22   9    1.66    1.00
  -1 -22  -9    1.59    1.25
  -1 -22 -10    0.50    0.99
  -1 -22 -10    1.94    1.21
   1 -22  10    1.54    1.03
  -1 -22 -11   22.14    1.86
   1 -22  11   21.64    1.82
  -1 -22 -11   22.22    2.00
  -1 -22 -12   12.34    1.57
   1 -22  12   14.24    1.44
  -1 -22 -12   14.27    1.53
  -1 -22 -13    6.34    1.10
  -1 -22 -13    5.61    1.27
   1 -22  13    4.85    0.98
  -1 -22 -14   -0.40    1.08
   1 -22  14    0.46    0.79
  -1 -22 -14   -0.07    0.89
  -1 -22 -15    2.72    1.07
  -1 -22 -15    2.25    0.85
   1 -22  15    2.71    0.81
  -1 -22 -16   13.50    1.42
   1 -22  16   12.82    1.16
  -1 -22 -16   12.59    1.25
  -1 -22 -17    6.35    0.95
   1 -22  17    6.16    0.81
  -1 -22 -17    6.83    1.10
  -1 -22 -18    9.84    1.09
   1 -22  18    6.98    0.75
  -1 -22 -19    2.29    0.70
  -1 -22 -20    3.98    0.64
  -1 -23  19    4.94    0.62
   1 -23 -19    6.64    0.79
  -1 -23  18    0.66    0.56
   1 -23 -18   -0.10    0.61
   1 -23 -17   -0.11    0.79
  -1 -23  17   -0.40    0.70
   1 -23 -16    1.15    0.85
  -1 -23  16    1.65    0.83
  -1 -23  15    5.27    0.99
   1 -23 -15    5.45    1.08
   1 -23 -15    4.77    0.84
  -1 -23  14   18.87    1.56
   1 -23 -14   17.09    1.43
   1 -23 -14   19.16    1.65
   1 -23 -13   -0.46    0.76
  -1 -23  13    0.89    0.91
   1 -23 -13    1.82    1.00
  -1 -23  12   -0.71    1.01
   1 -23 -12    0.75    0.79
   1 -23 -12    0.99    1.02
   1 -23 -11   10.28    1.42
   1 -23 -11   11.62    1.26
  -1 -23  11   12.49    1.44
  -1 -23  10    3.99    1.15
   1 -23 -10    4.61    1.26
   1 -23 -10    4.28    0.99
   1 -23  -9    5.30    1.21
  -1 -23   9    5.75    1.33
   1 -23  -9    5.35    1.01
  -1 -23   8    1.77    1.10
   1 -23  -8    1.69    1.15
   1 -23  -8    1.10    0.85
   1 -23  -7    8.88    1.38
  -1 -23   7    7.64    1.36
   1 -23  -7    8.97    1.16
  -1 -23   7    8.22    1.17
   1 -23  -6    7.37    1.30
  -1 -23   6    9.71    1.45
  -1 -23   6    7.19    1.16
   1 -23  -6    6.87    1.03
  -1 -23   5    8.79    1.25
  -1 -23   5    7.85    1.38
   1 -23  -5    9.25    1.39
   1 -23  -5    9.80    1.18
  -1 -23   4    1.19    1.09
   1 -23  -4    0.72    1.14
   1 -23  -4    0.72    0.79
  -1 -23   4    0.15    0.93
  -1 -23   3   32.23    2.45
   1 -23  -3   31.90    2.36
   1 -23  -3   33.31    2.16
  -1 -23   3   32.81    2.26
  -1 -23   2   65.96    3.72
   1 -23  -2   63.39    3.81
  -1 -23   2   70.85    3.91
   1 -23  -2   62.66    3.59
  -1 -23   1   14.31    1.52
   1 -23  -1   16.36    1.68
   1 -23  -1   15.21    1.40
  -1 -23   1   17.03    1.74
   1 -23   0    8.61    1.11
  -1 -23   0   10.12    1.30
  -1 -23   0    9.09    1.45
   1 -23   0   11.61    1.41
   1 -23   1    6.04    1.19
   1 -23   1    5.99    0.96
  -1 -23  -1    5.95    1.32
  -1 -23  -1    5.33    1.13
   1 -23   2   50.04    3.00
  -1 -23  -2   52.55    3.16
  -1 -23  -2   51.54    3.33
   1 -23   2   56.92    3.28
  -1 -23  -3    4.90    1.14
   1 -23   3    2.96    0.80
   1 -23   3    2.25    1.10
  -1 -23  -3    3.36    1.31
   1 -23   4    4.66    0.91
  -1 -23  -4    5.49    1.15
  -1 -23  -4    4.30    1.36
   1 -23   4    4.99    1.19
  -1 -23  -5   39.20    2.66
   1 -23   5   39.50    2.48
  -1 -23  -5   45.04    2.93
   1 -23   5   46.10    2.81
   1 -23   6   15.67    1.55
   1 -23   6   13.48    1.27
  -1 -23  -6   16.21    1.73
  -1 -23  -6   12.84    1.49
   1 -23   7    1.24    0.95
  -1 -23  -7    1.57    1.14
  -1 -23  -7    0.65    0.92
   1 -23   7    0.06    0.65
   1 -23   8    9.19    1.27
  -1 -23  -8    9.44    1.43
  -1 -23  -8    7.35    1.20
   1 -23   8    8.28    1.01
  -1 -23  -9   10.82    1.54
   1 -23   9    9.42    1.26
   1 -23   9    7.69    0.98
  -1 -23  -9   10.42    1.33
   1 -23  10    1.15    0.95
   1 -23  10    1.47    0.70
  -1 -23 -10    0.62    1.14
  -1 -23 -10   -0.08    0.97
  -1 -23 -11   24.61    1.97
   1 -23  11   29.34    2.00
  -1 -23 -11   26.40    2.13
   1 -23  12   33.31    2.21
  -1 -23 -12   33.96    2.27
  -1 -23 -12   31.24    2.35
  -1 -23 -13   15.37    1.46
   1 -23  13   14.50    1.34
  -1 -23 -13   14.65    1.56
   1 -23  14    0.17    0.71
  -1 -23 -14    0.73    0.98
  -1 -23 -14    0.39    0.81
   1 -23  15    5.27    0.82
  -1 -23 -15    5.06    0.93
  -1 -23 -15    5.70    1.03
  -1 -23 -16    7.88    1.01
  -1 -23 -16    8.39    1.08
   1 -23  16    9.41    0.92
   1 -23  17    5.20    0.66
  -1 -23 -17    5.98    0.94
  -1 -23 -18    5.20    0.77
  -1 -23 -19    4.80    0.63
  -1 -24  18   11.21    0.86
   1 -24 -18   12.67    0.99
  -1 -24  17    0.68    0.53
   1 -24 -17    0.19    0.59
   1 -24 -16    2.30    0.81
  -1 -24  16    2.52    0.73
  -1 -24  15   21.83    1.61
   1 -24 -15   23.94    1.71
  -1 -24  15   21.63    1.42
   1 -24 -15   25.10    1.52
   1 -24 -14    7.40    1.11
   1 -24 -14    8.11    0.90
  -1 -24  14    5.42    0.98
  -1 -24  14    6.08    0.80
  -1 -24  13    2.48    0.68
   1 -24 -13    0.43    0.97
   1 -24 -13    2.08    0.75
  -1 -24  13    1.79    0.93
  -1 -24  12    0.14    0.92
   1 -24 -12    3.24    1.08
  -1 -24  12    1.61    0.70
   1 -24 -12    1.62    0.73
   1 -24 -11    6.71    0.98
  -1 -24  11    8.22    1.01
   1 -24 -11    7.79    1.31
  -1 -24  11    9.52    1.23
  -1 -24  10   10.20    1.33
   1 -24 -10    8.01    1.07
   1 -24 -10    9.45    1.32
  -1 -24  10   10.40    1.13
   1 -24  -9    4.93    1.14
  -1 -24   9    4.55    0.92
  -1 -24   9    4.92    1.15
   1 -24  -9    6.67    0.97
  -1 -24   8   27.52    2.06
   1 -24  -8   22.19    1.79
   1 -24  -8   29.86    2.12
  -1 -24   8   26.78    1.88
   1 -24  -7   24.15    2.01
  -1 -24   7   24.52    2.00
   1 -24  -7   24.11    1.77
  -1 -24   7   23.53    1.80
  -1 -24   6    9.05    1.14
   1 -24  -6    7.23    1.28
   1 -24  -6    7.39    1.05
  -1 -24   6   10.54    1.40
  -1 -24   5   43.37    2.71
   1 -24  -5   39.14    2.58
  -1 -24   5   51.01    3.01
   1 -24  -5   46.64    2.88
   1 -24  -4    4.40    0.89
  -1 -24   4    6.01    1.09
  -1 -24   4    2.16    1.17
   1 -24  -4    5.26    1.16
   1 -24  -3    7.72    1.04
  -1 -24   3    9.01    1.20
   1 -24  -3    7.72    1.35
  -1 -24   3    9.51    1.47
   1 -24  -2   70.10    3.72
   1 -24  -2   60.19    3.39
  -1 -24   2   59.66    3.67
  -1 -24   2   56.98    3.48
   1 -24  -1    4.10    1.19
  -1 -24   1    6.35    1.10
  -1 -24   1    5.86    1.38
   1 -24  -1    6.39    0.97
  -1 -24   0    5.00    1.02
  -1 -24   0    4.68    1.35
   1 -24   0    5.13    0.91
   1 -24   0    4.08    1.11
   1 -24   1   16.03    1.66
  -1 -24  -1   18.66    1.80
   1 -24   1   15.74    1.38
  -1 -24  -1   16.56    1.56
   1 -24   2    2.99    0.79
  -1 -24  -2    3.31    1.28
  -1 -24  -2    1.71    0.92
   1 -24   2    4.70    1.16
  -1 -24  -3   19.11    1.82
  -1 -24  -3   18.75    1.62
   1 -24   3   18.88    1.79
   1 -24   3   17.08    1.44
  -1 -24  -4    1.65    1.21
   1 -24   4    3.33    0.81
  -1 -24  -4    2.96    0.92
   1 -24   4    2.26    1.02
  -1 -24  -5   45.06    2.74
  -1 -24  -5   46.04    2.98
   1 -24   5   45.66    2.82
   1 -24   5   40.00    2.51
  -1 -24  -6    1.16    0.99
   1 -24   6    0.24    0.89
   1 -24   6    0.36    0.68
  -1 -24  -6   -1.08    1.10
  -1 -24  -7    6.99    1.21
  -1 -24  -7    9.52    1.52
   1 -24   7    8.75    1.20
   1 -24   8    1.98    1.02
  -1 -24  -8    1.14    0.92
  -1 -24  -8    1.66    1.14
   1 -24   9    4.48    1.05
  -1 -24  -9    3.05    1.03
  -1 -24  -9    2.13    1.13
   1 -24  10   12.59    1.32
  -1 -24 -10    9.74    1.23
  -1 -24 -10   10.64    1.37
  -1 -24 -11   -0.07    0.82
  -1 -24 -11    2.93    1.09
   1 -24  11    2.04    0.86
  -1 -24 -12    2.48    1.01
  -1 -24 -12    3.21    0.90
   1 -24  12    1.89    0.79
   1 -24  13   39.60    2.41
  -1 -24 -13   45.38    2.68
  -1 -24 -13   41.59    2.50
  -1 -24 -14   -0.28    0.73
   1 -24  14    0.29    0.61
  -1 -24 -14    0.33    0.81
  -1 -24 -15    2.24    0.82
   1 -24  15    0.50    0.53
  -1 -24 -15    0.30    0.65
  -1 -24 -16    4.85    0.84
   1 -24  16    3.24    0.52
  -1 -24 -17    0.58    0.62
  -1 -24 -18   10.28    0.86
   1 -25 -17    0.89    0.50
  -1 -25  16   14.07    1.07
   1 -25 -16   16.91    1.21
  -1 -25  15    2.69    0.70
   1 -25 -15    2.98    0.76
   1 -25 -14    1.83    0.79
  -1 -25  14    0.62    0.70
   1 -25 -13    4.25    0.95
  -1 -25  13    4.32    0.67
   1 -25 -13    3.39    0.70
  -1 -25  13    2.81    0.83
  -1 -25  12    0.64    0.59
  -1 -25  12    0.75    0.80
   1 -25 -12    1.45    0.64
   1 -25 -12    0.27    0.87
   1 -25 -11    8.09    1.18
  -1 -25  11    6.58    0.85
   1 -25 -11    5.97    0.86
  -1 -25  11    5.81    1.07
  -1 -25  10   23.30    1.79
   1 -25 -10   19.73    1.48
   1 -25 -10   18.26    1.68
  -1 -25  10   20.74    1.49
  -1 -25   9    3.91    1.06
  -1 -25   9    3.09    0.80
   1 -25  -9    3.16    1.03
   1 -25  -9    3.44    0.82
  -1 -25   8   16.00    1.38
   1 -25  -8   17.92    1.40
   1 -25  -8   15.34    1.62
  -1 -25   8   19.34    1.70
  -1 -25   7    0.40    0.98
   1 -25  -7   -0.08    1.03
   1 -25  -7    0.56    0.72
  -1 -25   7   -0.06    0.73
  -1 -25   6    2.11    0.78
   1 -25  -6    1.81    1.08
   1 -25  -6    1.51    0.77
  -1 -25   6    1.58    1.09
   1 -25  -5    1.99    1.06
  -1 -25   5    0.68    0.81
  -1 -25   5    1.10    0.98
   1 -25  -5    0.82    0.71
  -1 -25   4    4.30    1.01
   1 -25  -4    4.43    0.84
   1 -25  -4    1.92    1.07
  -1 -25   4    3.44    1.22
   1 -25  -3    5.80    0.90
  -1 -25   3    3.74    1.20
   1 -25  -3    6.38    1.22
  -1 -25   3    3.88    0.97
   1 -25  -2   10.34    1.10
  -1 -25   2    9.01    1.19
  -1 -25   2   13.50    1.60
   1 -25  -2   10.57    1.40
  -1 -25   1   18.12    1.57
   1 -25  -1   18.45    1.42
  -1 -25   1   17.73    1.80
   1 -25  -1   16.23    1.69
  -1 -25   0   43.10    2.75
   1 -25   0   38.19    2.63
   1 -25   0   38.27    2.36
  -1 -25   0   40.07    2.51
   1 -25   1    1.49    1.06
   1 -25   1    0.85    0.68
  -1 -25  -1    2.04    0.91
  -1 -25  -1    3.37    1.20
   1 -25   2   51.28    2.94
  -1 -25  -2   52.09    3.09
  -1 -25  -2   53.20    3.32
   1 -25   2   56.60    3.25
   1 -25   3    1.21    1.05
  -1 -25  -3    1.94    1.17
  -1 -25  -3    2.78    0.93
   1 -25   4   18.83    1.66
  -1 -25  -4   18.19    1.79
  -1 -25  -4   13.50    1.44
  -1 -25  -5   24.51    1.86
  -1 -25  -5   23.95    2.06
   1 -25   5   25.37    1.94
  -1 -25  -6    6.45    1.11
  -1 -25  -6   10.13    1.42
   1 -25   6    9.86    1.24
  -1 -25  -7    0.33    1.03
   1 -25   7    1.16    0.92
  -1 -25  -7    1.69    0.90
   1 -25   8    1.18    0.90
  -1 -25  -8    2.43    1.15
  -1 -25  -8    1.65    0.87
   1 -25   9    0.93    0.79
  -1 -25  -9   -0.55    1.06
  -1 -25  -9    0.47    0.84
  -1 -25 -10   29.87    2.17
   1 -25  10   29.95    2.04
  -1 -25 -10   34.05    2.10
  -1 -25 -11   26.45    1.91
  -1 -25 -11   30.84    2.07
   1 -25  11   29.16    1.89
   1 -25  12    1.19    0.68
  -1 -25 -12    3.70    0.80
  -1 -25 -12    2.80    1.00
  -1 -25 -13   21.84    1.63
   1 -25  13   19.77    1.37
  -1 -25 -13   19.22    1.43
  -1 -25 -14    6.45    0.80
  -1 -25 -14    5.87    0.93
   1 -25  14    4.74    0.66
  -1 -25 -15    2.13    0.72
  -1 -25 -16    1.35    0.57
  -1 -25 -17    0.65    0.42
   1 -26 -16    0.30    0.41
  -1 -26  15    1.70    0.49
   1 -26 -15    2.04    0.59
   1 -26 -14    1.70    0.65
  -1 -26  14    1.24    0.58
   1 -26 -13    3.48    0.80
  -1 -26  13    4.04    0.78
  -1 -26  12   53.40    2.91
   1 -26 -12   51.44    2.94
  -1 -26  11    6.84    0.97
   1 -26 -11    6.50    1.04
  -1 -26  10    5.48    0.99
  -1 -26  10    5.92    0.77
   1 -26 -10    5.11    1.03
   1 -26  -9    0.34    0.88
  -1 -26   9    0.59    0.61
  -1 -26   9    1.01    0.93
   1 -26  -8    1.64    0.93
  -1 -26   8    0.63    0.65
   1 -26  -8    1.34    0.62
  -1 -26   8    2.26    0.93
   1 -26  -7   10.36    1.27
  -1 -26   7   11.12    1.11
   1 -26  -7   10.22    1.05
  -1 -26   6    9.54    1.05
   1 -26  -6    9.69    1.29
  -1 -26   6    9.57    1.26
   1 -26  -6    8.72    0.96
  -1 -26   5    1.21    0.73
   1 -26  -5    0.33    0.62
   1 -26  -5    0.31    0.85
  -1 -26   5    0.23    0.88
   1 -26  -4    4.56    0.80
  -1 -26   4    5.42    1.17
  -1 -26   4    5.41    0.93
   1 -26  -4    7.57    1.16
  -1 -26   3    1.40    0.81
  -1 -26   3   -0.32    0.93
   1 -26  -3    2.10    1.00
  -1 -26   2    0.98    1.01
  -1 -26   2    1.30    0.80
   1 -26  -2    0.70    0.87
   1 -26  -1   33.96    2.34
  -1 -26   1   34.57    2.21
  -1 -26   1   35.22    2.45
  -1 -26   0   83.81    4.59
  -1 -26   0   93.68    4.85
   1 -26   0   89.39    4.75
  -1 -26  -1    1.33    0.82
  -1 -26  -1    1.08    1.04
   1 -26   1    1.99    0.98
  -1 -26  -2   59.35    3.52
  -1 -26  -2   57.67    3.32
   1 -26   2   61.24    3.43
  -1 -26  -3    5.75    1.14
   1 -26   3    5.64    1.12
  -1 -26  -3    5.04    0.95
   1 -26   4    2.54    0.96
  -1 -26  -4    3.16    0.86
  -1 -26  -4    5.52    1.17
   1 -26   5    1.76    0.92
  -1 -26  -5    1.82    0.82
  -1 -26  -5    2.63    1.10
  -1 -26  -6    1.09    1.00
  -1 -26  -6    1.21    0.78
   1 -26   6    2.30    0.88
  -1 -26  -7   17.95    1.43
   1 -26   7   15.22    1.42
  -1 -26  -7   16.08    1.56
   1 -26   8    7.84    1.04
  -1 -26  -8    8.35    1.26
  -1 -26  -8    8.84    1.05
  -1 -26  -9    2.24    0.94
  -1 -26  -9    1.78    0.76
   1 -26   9    3.55    0.82
   1 -26  10    0.95    0.68
  -1 -26 -10    1.79    0.90
  -1 -26 -10    1.51    0.71
   1 -26  11    2.23    0.69
  -1 -26 -11    2.60    0.71
  -1 -26 -11    1.93    0.88
  -1 -26 -12   16.05    1.21
  -1 -26 -12   18.71    1.43
   1 -26  12   15.61    1.18
   1 -26  13    0.31    0.48
  -1 -26 -13    2.55    0.74
  -1 -26 -13    1.62    0.55
  -1 -26 -14    1.18    0.43
  -1 -26 -14    2.98    0.72
  -1 -26 -15   11.41    0.94
  -1 -26 -16    0.19    0.38
   1 -27 -14    1.36    0.51
  -1 -27  14    1.77    0.44
   1 -27 -13   31.57    1.85
  -1 -27  13   31.57    1.78
   1 -27 -12    0.42    0.61
  -1 -27  12    2.26    0.63
   1 -27 -11    0.52    0.69
  -1 -27  11    0.34    0.66
   1 -27 -10    3.17    0.82
  -1 -27  10    3.23    0.82
   1 -27  -9    0.12    0.77
  -1 -27   9    0.92    0.76
  -1 -27   8    1.47    0.81
   1 -27  -8    1.61    0.83
  -1 -27   7   56.47    3.07
  -1 -27   7   50.76    2.81
   1 -27  -7   53.22    3.04
  -1 -27   6    3.90    1.02
   1 -27  -6    3.85    0.95
  -1 -27   6    4.83    0.75
   1 -27  -5   47.89    2.94
  -1 -27   5   53.88    3.05
  -1 -27   5   50.79    2.78
  -1 -27   4   12.92    1.19
   1 -27  -4   14.98    1.44
  -1 -27   3    4.39    1.06
   1 -27  -3    3.70    0.97
  -1 -27   3    3.39    0.76
  -1 -27   2    1.19    1.01
   1 -27  -2    0.63    0.91
  -1 -27   2    0.17    0.66
  -1 -27   1    3.41    0.81
   1 -27  -1    4.69    1.03
  -1 -27   1    5.03    1.15
  -1 -27   0    6.41    1.19
  -1 -27   0    6.21    0.90
   1 -27   0    4.80    1.04
  -1 -27  -1    0.29    0.69
   1 -27   1    0.69    0.82
  -1 -27  -1    0.15    0.96
   1 -27   2    2.57    0.91
  -1 -27  -2    1.65    1.00
  -1 -27  -2    1.74    0.72
  -1 -27  -3   15.44    1.29
   1 -27   3   16.70    1.47
  -1 -27  -3   14.47    1.53
  -1 -27  -4   13.87    1.23
  -1 -27  -4   14.02    1.49
   1 -27   4   13.62    1.32
  -1 -27  -5   18.18    1.45
  -1 -27  -5   22.13    1.72
   1 -27   5   20.68    1.57
   1 -27   6    8.69    1.06
  -1 -27  -6    9.44    1.25
  -1 -27  -6    9.01    1.02
  -1 -27  -7   15.58    1.27
  -1 -27  -7   16.40    1.51
   1 -27   7   16.82    1.33
   1 -27   8   18.10    1.38
  -1 -27  -8   19.11    1.37
  -1 -27  -8   19.45    1.54
   1 -27   9    4.28    0.74
  -1 -27  -9    3.81    0.90
  -1 -27  -9    2.50    0.65
  -1 -27 -10    1.08    0.80
   1 -27  10    2.14    0.60
  -1 -27 -10    2.46    0.58
  -1 -27 -11   -0.26    0.46
  -1 -27 -11    0.26    0.70
   1 -27  11    0.94    0.46
  -1 -27 -12    0.80    0.65
  -1 -27 -12    0.03    0.41
  -1 -27 -13    1.57    0.61
  -1 -27 -14    2.41    0.54
   1 -28 -12    1.06    0.49
  -1 -28  12    0.86    0.42
   1 -28 -11    7.21    0.78
  -1 -28  11    6.77    0.72
  -1 -28  10    1.09    0.62
   1 -28 -10    1.25    0.63
   1 -28  -9    3.82    0.78
  -1 -28   9    3.03    0.73
   1 -28  -8    1.13    0.72
  -1 -28   8    1.77    0.74
  -1 -28   7    1.03    0.74
   1 -28  -7    1.41    0.74
   1 -28  -6   -0.17    0.73
  -1 -28   6   -0.06    0.76
  -1 -28   5   -0.06    0.78
   1 -28  -5   -0.41    0.74
   1 -28  -4    3.55    0.85
  -1 -28   4    2.98    0.91
   1 -28  -3    0.12    0.76
  -1 -28   3    0.31    0.56
  -1 -28   3    0.13    0.84
  -1 -28   2    8.83    1.14
   1 -28  -2    9.44    1.12
  -1 -28   2    8.81    0.89
  -1 -28   1    2.96    0.94
  -1 -28   1    2.92    0.65
   1 -28  -1    3.14    0.87
   1 -28   0    4.02    0.88
  -1 -28   0    2.91    0.90
  -1 -28   0    3.91    0.71
  -1 -28  -1   41.81    2.44
  -1 -28  -1   35.30    2.14
   1 -28   1   36.83    2.29
  -1 -28  -2   21.33    1.51
   1 -28   2   24.75    1.68
  -1 -28  -2   25.05    1.81
  -1 -28  -3    0.26    0.86
  -1 -28  -3    0.09    0.58
   1 -28   3    1.12    0.76
  -1 -28  -4   51.24    2.75
  -1 -28  -4   42.39    2.47
   1 -28   4   44.47    2.58
  -1 -28  -5    1.25    0.60
   1 -28   5   -0.05    0.63
  -1 -28  -5    0.99    0.83
  -1 -28  -6    0.77    0.80
   1 -28   6    1.35    0.63
  -1 -28  -6    0.94    0.57
  -1 -28  -7    7.16    0.76
   1 -28   7    6.66    0.80
  -1 -28  -7    8.63    1.01
  -1 -28  -8    6.87    0.70
   1 -28   8    6.14    0.73
  -1 -28  -8    7.08    0.97
   1 -28   9   12.49    1.00
  -1 -28  -9   20.00    1.31
  -1 -28 -10    1.10    0.66
  -1 -28 -11    0.95    0.55
  -1 -28 -12   26.25    1.54
   1 -29 -10   10.95    0.85
  -1 -29  10   12.06    0.84
  -1 -29   9    1.42    0.49
   1 -29  -9   -0.69    0.48
  -1 -29   8    6.41    0.73
   1 -29  -8    5.48    0.70
  -1 -29   7    0.47    0.57
   1 -29  -7    0.72    0.57
   1 -29  -6    0.81    0.61
  -1 -29   6    0.65    0.63
   1 -29  -5   15.99    1.23
  -1 -29   5   16.65    1.28
  -1 -29   4   36.21    2.18
   1 -29  -4   36.26    2.13
  -1 -29   3   25.05    1.71
   1 -29  -2    5.48    0.84
  -1 -29   2    5.63    0.89
  -1 -29   1   16.28    1.34
   1 -29  -1   16.34    1.29
   1 -29   0    2.84    0.73
  -1 -29   0    2.88    0.85
  -1 -29  -1   43.13    2.55
   1 -29   1   44.88    2.47
  -1 -29  -2   12.51    1.20
   1 -29   2   11.51    1.04
   1 -29   3    1.56    0.62
  -1 -29  -3    2.10    0.83
   1 -29   4   15.70    1.18
  -1 -29  -4   16.72    1.32
  -1 -29  -5   12.39    1.10
   1 -29   5    9.03    0.88
   1 -29   6    6.90    0.74
  -1 -29  -6    8.47    0.96
  -1 -29  -7    0.18    0.64
   1 -29   7    1.37    0.41
  -1 -29  -8    6.44    0.78
  -1 -29  -9   15.88    1.14
  -1 -29 -10    6.47    0.67
  -1 -30   7    0.24    0.40
  -1 -30   6    4.97    0.60
   1 -30  -6    3.94    0.56
  -1 -30   5    0.18    0.47
   1 -30  -5    0.82    0.46
  -1 -30   4    1.87    0.59
   1 -30  -4    1.17    0.51
   1 -30  -3    1.50    0.52
  -1 -30   3    1.27    0.60
  -1 -30   2   29.27    1.74
   1 -30  -2   28.43    1.67
   1 -30  -1    0.96    0.52
  -1 -30   1    0.52    0.58
  -1 -30   0   22.18    1.44
   1 -30   0   20.62    1.32
  -1 -30  -1   50.73    2.62
   1 -30   1   45.83    2.50
   1 -30   2    3.91    0.58
  -1 -30  -2    4.40    0.74
   1 -30   3   11.38    0.87
  -1 -30  -3   13.24    1.06
  -1 -30  -4   39.89    1.95
   1 -30   4   29.14    1.73
  -1 -30  -5    4.39    0.67
  -1 -30  -6   12.98    0.98
  -1 -30  -7    5.04    0.61
  -1 -31   1    0.60    0.40
  -1 -31   0    7.63    0.68
  -1 -31  -1   12.13    0.87
  -1 -31  -2    6.58    0.63
  -2   0  28    8.43    0.85
   2   0 -28    7.72    0.91
  -2   0  27    1.16    0.71
   2   0 -27    1.25    0.81
  -2   0  26   10.90    1.18
   2   0 -26   10.50    1.32
  -2   0  25    0.28    0.80
   2   0 -25   -0.90    1.03
   2   0 -24   74.70    4.35
  -2   0  24   75.97    4.16
   2   0 -23    1.14    1.21
   2   0 -23    0.20    1.31
  -2   0  23    0.40    1.00
   2   0 -22    0.80    1.35
   2   0 -22    2.33    1.18
  -2   0  22    0.33    0.87
   2   0 -21    2.85    1.29
  -2   0  21    1.96    0.99
   2   0 -21    2.74    1.16
   2   0 -20  342.90   16.67
  -2   0  20  355.32   16.54
   2   0 -20  351.65   16.76
   2   0 -19    6.83    1.34
  -2   0  19    6.09    1.05
   2   0 -19    6.27    1.30
   2   0 -18    2.86    1.01
   2   0 -18    3.77    1.05
   2   0 -17    3.76    1.01
   2   0 -17    2.40    1.04
   2   0 -16  135.25    6.86
   2   0 -16  136.66    6.81
   2   0 -15    0.22    0.72
   2   0 -15    0.19    0.72
   2   0 -14   36.76    2.23
   2   0 -14   34.33    2.23
   2   0 -14   38.22    2.44
   2   0 -13    3.43    0.77
  -2   0  13    3.17    0.54
   2   0 -13    3.42    0.73
   2   0 -13    1.52    0.63
   2   0 -13    3.94    0.80
   2   0 -12  135.74    6.67
   2   0 -12  135.36    6.38
   2   0 -12  129.35    6.40
   2   0 -12  130.17    6.35
  -2   0  12  126.54    6.35
  -2   0  11   10.06    0.83
   2   0 -11    8.46    0.60
   2   0 -10   11.23    1.10
  -2   0  10    9.43    0.79
   2   0 -10   10.13    0.70
   2   0  -9   12.05    0.82
   2   0  -9   13.32    1.17
  -2   0   8 3477.77  159.75
   2   0  -8 3535.98  159.61
   2   0  -8 3623.11  159.89
   2   0  -7   23.66    1.57
  -2   0   7   24.11    1.43
   2   0  -6 6352.01  285.10
  -2   0   6 6298.46  284.97
   2   0  -5    8.10    0.84
  -2   0   5    7.78    0.70
   2   0  -4   67.21    3.46
  -2   0   4   71.47    3.35
  -2   0   3    0.51    0.44
   2   0  -3    0.75    0.45
   2   0  -3    0.81    0.37
   2   0  -3    0.59    0.29
   2   0  -2   69.09    3.22
  -2   0   2   68.76    3.23
   2   0  -2   66.39    3.28
  -2   0   1    2.68    0.33
  -2   0   0  381.94   18.58
   2   0   0  427.59   18.53
   2   0   1    2.02    0.39
  -2   0  -1    1.67    0.39
   2   0   2    5.18    0.58
  -2   0  -2    5.67    0.57
  -2   0  -3    1.15    0.47
  -2   0  -4 2035.51   91.93
  -2   0  -5    1.34    0.44
  -2   0  -6  215.29    9.98
  -2   0  -6  216.41   10.23
  -2   0  -7    5.96    0.59
  -2   0  -7    6.55    0.85
  -2   0  -8  199.09    9.73
  -2   0  -8  203.37    9.37
  -2   0  -9   22.94    1.31
  -2   0  -9   23.92    1.73
  -2   0 -10    4.78    0.80
  -2   0 -10    4.14    0.41
  -2   0 -11   11.38    1.02
  -2   0 -11   10.21    0.99
  -2   0 -11   12.03    1.01
  -2   0 -11   10.08    1.18
  -2   0 -12    4.44    0.78
  -2   0 -12    3.15    0.78
  -2   0 -12    4.07    0.73
   2   0  12    3.37    0.77
  -2   0 -13    2.35    0.73
   2   0  13    2.58    0.79
  -2   0 -13    4.11    0.85
  -2   0 -13    4.36    0.88
   2   0  14   18.73    1.71
  -2   0 -14   18.91    1.53
  -2   0 -15    1.00    0.85
  -2   0 -16   55.01    3.24
  -2   0 -17    0.28    0.97
  -2   0 -18   12.98    1.54
  -2   0 -19    2.43    1.14
   2   0  19    2.35    0.86
  -2   0 -20  103.71    5.64
   2   0  20  102.62    5.34
   2   0  21    4.19    0.95
  -2   0 -21    3.87    1.17
  -2   0 -22    6.17    1.28
   2   0  22    6.53    1.03
  -2   0 -23    2.73    1.02
   2   0  23    2.38    0.76
  -2   0 -24    2.84    1.02
   2   0  24    2.28    0.73
   2   0  25    0.62    0.58
  -2   0 -25   -0.21    0.76
   2   0  26   -0.14    0.44
  -2   0 -26   -0.39    0.64
  -2   0 -27    1.20    0.46
  -2   1  29    3.06    0.48
   2  -1 -29    1.81    0.48
  -2  -1  28   36.58    1.97
   2  -1 -28   31.15    2.02
   2   1 -28   30.52    1.96
  -2   1  28   36.30    1.98
  -2  -1  27    2.61    0.76
   2  -1 -27    1.63    0.82
   2   1 -27    3.09    0.84
  -2   1  27    3.09    0.78
  -2   1  26    1.64    0.86
  -2  -1  26    1.18    0.79
   2  -1 -26   -0.08    0.88
   2   1 -26    0.84    0.86
  -2   1  25    0.71    0.86
  -2  -1  25    0.14    0.87
   2  -1 -25    0.83    1.14
   2   1 -25    1.13    1.01
   2  -1 -24    3.40    1.22
  -2  -1  24    2.52    1.05
   2   1 -24    2.87    1.14
  -2   1  24    4.34    1.05
  -2   1  23    9.75    1.28
   2  -1 -23    8.43    1.54
   2   1 -23    8.80    1.46
  -2  -1  23    8.02    1.30
   2  -1 -23    9.07    1.45
   2  -1 -22   16.18    1.86
  -2  -1  22   18.40    1.68
   2  -1 -22   18.55    1.92
   2   1 -22   18.84    1.86
  -2   1  22   17.71    1.67
   2   1 -21    2.07    1.14
  -2  -1  21    3.57    1.04
   2  -1 -21    1.76    1.14
  -2   1  21    1.31    0.99
   2  -1 -21    1.07    1.18
   2  -1 -20    5.77    1.38
  -2  -1  20    6.84    1.14
   2   1 -20    6.54    1.32
   2  -1 -20    7.32    1.37
  -2  -1  19  138.09    6.63
   2  -1 -19  128.57    6.73
   2  -1 -19  124.60    6.79
   2   1 -19  129.81    6.81
   2  -1 -18    4.97    1.11
   2   1 -18    6.96    1.23
  -2  -1  18    5.06    0.95
   2  -1 -18    5.02    1.17
   2   1 -17   16.79    1.55
   2  -1 -17   16.43    1.58
   2  -1 -17   18.04    1.66
   2  -1 -16   11.20    1.26
   2   1 -16    8.57    1.21
   2  -1 -16   10.67    1.24
   2   1 -15    4.01    0.83
   2  -1 -15    4.84    0.97
   2  -1 -15    4.90    0.96
   2  -1 -15    4.67    0.93
   2   1 -14   14.18    1.49
   2  -1 -14   17.75    1.45
   2   1 -14   16.68    1.40
   2  -1 -14   17.75    1.39
   2  -1 -14   17.47    1.39
   2  -1 -14   20.82    1.54
  -2   1  13    7.62    0.81
   2  -1 -13    9.25    1.00
   2  -1 -13    6.80    0.94
   2  -1 -13    9.00    0.99
  -2  -1  13    8.93    0.83
   2   1 -13    9.74    1.00
   2  -1 -13    9.26    0.99
   2   1 -13    9.27    1.11
   2   1 -12   87.08    4.60
   2  -1 -12   90.94    4.27
   2  -1 -12   89.85    4.32
   2  -1 -12   83.42    4.22
   2   1 -12   85.29    4.27
   2  -1 -12   88.85    4.47
   2   1 -12   73.24    4.01
  -2  -1  12   87.14    4.24
   2  -1 -11  191.77    9.58
  -2  -1  11  203.55    9.38
   2   1 -11  200.32    9.75
  -2  -1  10  247.01   11.06
   2   1 -10  258.82   11.44
  -2  -1   9  213.39    9.30
   2  -1  -9  198.27    9.27
   2   1  -9  217.15    9.43
  -2  -1   9  206.57    9.05
   2  -1  -9  178.33    8.88
   2  -1  -8   10.88    0.98
   2   1  -8    8.96    1.04
  -2  -1   8   10.29    0.75
   2  -1  -8   11.37    0.69
  -2  -1   8    9.51    0.91
  -2  -1   7 1144.55   50.00
   2  -1  -7 1077.83   50.20
  -2   1   7 1078.98   50.05
   2  -1  -7 1090.61   49.98
  -2  -1   7 1122.28   50.19
   2   1  -7 1113.92   50.31
  -2   1   6 2961.29  131.12
   2  -1  -6 2954.64  131.10
  -2  -1   6 2807.56  131.05
   2  -1  -6 2994.90  131.28
  -2  -1   6 2869.59  131.24
   2   1  -6 2933.58  131.36
   2  -1  -5   94.36    4.66
   2  -1  -5   93.96    4.79
   2   1  -5  107.36    4.91
  -2  -1   5  101.43    4.57
  -2   1   5   95.75    4.63
  -2  -1   5  106.24    4.78
   2  -1  -4   61.43    2.89
   2  -1  -4   55.53    2.78
  -2  -1   4   56.24    2.83
  -2   1   4   57.51    2.88
   2  -1  -4   56.53    2.71
   2   1  -4   54.03    2.94
  -2   1   4   58.22    2.71
   2   1  -3  181.53    9.07
   2   1  -3  201.46    9.02
   2  -1  -3  200.23    8.90
   2  -1  -3  196.24    8.99
   2  -1  -3  193.00    9.04
  -2   1   3  190.72    9.04
  -2   1   3  194.24    8.98
   2   1  -2  692.03   30.47
   2  -1  -2  666.68   30.47
  -2   1   2  678.91   30.37
  -2  -1   2  646.82   30.46
  -2   1   2  669.46   30.47
   2  -1  -1    2.07    0.31
  -2   1   1    1.76    0.29
  -2  -1   1    1.32    0.41
   2   1  -1    2.37    0.37
   2  -1  -1    1.83    0.39
   2   1   0    3.20    0.38
   2  -1   0    2.52    0.38
   2  -1   0    2.73    0.28
  -2  -1   0    3.11    0.41
  -2   1  -1 1182.09   53.84
   2   1   1 1196.58   53.80
  -2  -1  -2    5.21    0.57
  -2   1  -2    5.72    0.58
   2   1   2    6.58    0.54
  -2  -1  -3  754.48   34.13
   2   1   3  745.14   34.14
  -2   1  -3  762.28   34.20
  -2   1  -4  143.66    6.93
  -2  -1  -4  150.37    6.86
  -2  -1  -5  173.32    8.29
  -2   1  -5  185.03    8.57
  -2   1  -5  185.67    8.41
  -2   1  -6   24.57    1.55
  -2   1  -6   23.77    1.33
  -2   1  -7   43.95    2.33
  -2  -1  -7   42.53    2.51
  -2   1  -7   45.14    2.57
  -2  -1  -8  167.02    8.43
  -2   1  -8  179.91    8.52
  -2   1  -8  175.32    8.19
  -2   1  -9   14.98    1.04
  -2   1  -9   13.26    1.30
  -2   1 -10  103.14    5.20
  -2   1 -10   96.56    4.75
  -2   1 -10   99.23    4.69
  -2  -1 -10   97.88    5.08
   2  -1  10   99.61    5.13
  -2  -1 -10   88.57    4.73
  -2  -1 -11   30.30    1.94
  -2   1 -11   38.98    2.39
  -2  -1 -11   31.50    1.93
  -2   1 -11   32.97    1.77
  -2  -1 -11   30.71    2.19
  -2   1 -11   34.28    1.96
   2  -1  11   29.98    2.20
  -2   1 -11   35.37    1.98
  -2  -1 -11   32.27    1.96
  -2   1 -11   33.05    1.95
  -2   1 -12   33.07    2.30
   2  -1  12   27.94    2.17
  -2   1 -12   30.95    1.95
  -2   1 -12   29.93    1.94
  -2  -1 -12   31.02    1.94
  -2  -1 -12   33.38    1.98
  -2  -1 -12   31.98    1.96
  -2  -1 -12   33.87    2.25
  -2  -1 -13   92.11    4.63
  -2  -1 -13   93.53    4.64
  -2  -1 -13   91.31    4.97
  -2   1 -13   92.09    5.08
  -2   1 -13   86.72    4.60
  -2   1 -13   86.00    4.59
   2  -1  13   89.57    5.01
  -2  -1 -14    1.32    0.74
  -2   1 -14   -0.06    0.77
  -2  -1 -14    1.19    0.84
   2  -1  14    1.34    0.72
   2   1  14    1.73    0.72
  -2   1 -14    0.63    0.61
  -2   1 -14    0.39    0.76
  -2   1 -15   10.56    1.27
  -2  -1 -15   10.13    1.23
  -2   1 -15   11.89    1.31
  -2  -1 -15   11.11    1.27
  -2   1 -16    6.78    1.19
  -2  -1 -16    6.88    1.17
  -2   1 -16    6.04    1.08
  -2   1 -17   40.40    2.71
  -2   1 -17   43.01    2.77
   2  -1  17   42.63    2.52
  -2   1 -18   17.84    1.73
  -2  -1 -18   18.81    1.83
  -2   1 -18   17.96    1.73
   2  -1  18   17.56    1.47
   2  -1  19    9.78    1.13
  -2   1 -19    9.93    1.42
  -2   1 -19    9.69    1.53
  -2  -1 -19   10.38    1.52
  -2   1 -20    1.70    1.04
  -2  -1 -20    1.48    1.11
   2  -1  20    1.65    0.84
  -2   1 -20    2.52    1.33
   2   1  20    1.18    0.84
  -2   1 -21   42.30    2.83
   2   1  21   39.94    2.55
  -2  -1 -21   39.68    2.82
  -2   1 -21   41.44    2.94
   2  -1  21   41.29    2.55
  -2  -1 -22    1.61    1.09
  -2   1 -22    2.00    1.33
  -2   1 -22    0.47    0.92
   2  -1  22   -0.07    0.79
   2   1  22    1.27    0.79
   2  -1  23   16.89    1.37
   2   1  23   15.75    1.38
  -2   1 -23   16.72    1.63
  -2  -1 -23   12.92    1.55
  -2   1 -23   18.51    1.92
   2  -1  24    0.67    0.64
   2   1  24    0.29    0.65
  -2  -1 -24    0.08    0.91
  -2   1 -24   -0.33    1.10
  -2   1 -24    0.70    0.83
  -2   1 -25   11.21    1.33
   2   1  25    7.66    0.88
  -2  -1 -25    8.92    1.14
  -2   1 -25    9.62    1.10
   2  -1  25    8.18    0.86
  -2   1 -26    2.51    0.65
  -2  -1 -26    3.78    0.82
   2   1  26    3.22    0.58
  -2  -1 -27    1.32    0.55
  -2   2  29    9.68    0.77
   2  -2 -29    9.94    0.83
   2   2 -28   18.79    1.36
   2  -2 -28   22.20    1.54
  -2  -2  28   21.27    1.39
   2  -2 -27    4.92    0.96
  -2   2  27    3.57    0.83
  -2  -2  27    4.86    0.82
   2   2 -27    6.32    0.88
  -2   2  26    7.83    1.06
   2  -2 -26    8.62    1.31
   2   2 -26    3.92    0.96
  -2  -2  26    4.32    0.93
   2  -2 -25    2.98    1.18
  -2  -2  25    2.14    0.87
  -2   2  25    1.86    0.92
   2   2 -25    1.34    0.89
   2  -2 -24   15.62    1.76
  -2  -2  24   16.07    1.55
   2   2 -24   15.81    1.59
  -2   2  24   17.08    1.59
   2  -2 -23    2.46    1.29
   2  -2 -23    3.10    1.31
  -2   2  23    1.79    1.03
   2   2 -23    2.75    1.10
  -2  -2  23    3.89    1.08
   2  -2 -22    1.87    1.25
  -2   2  22    0.50    1.10
  -2  -2  22    1.30    1.03
   2  -2 -22    2.19    1.29
   2   2 -22    3.63    1.16
   2  -2 -21    9.06    1.49
   2  -2 -21    7.01    1.42
  -2  -2  21    8.15    1.23
   2   2 -21    7.45    1.35
   2   2 -20    1.18    1.08
   2  -2 -20    0.21    1.07
   2  -2 -20    1.03    1.22
  -2  -2  20    0.47    0.83
   2  -2 -19    3.30    1.22
   2   2 -19    3.86    1.13
  -2  -2  19    4.19    0.96
   2  -2 -19    3.25    1.24
  -2  -2  18    4.56    0.92
   2   2 -18    6.29    1.12
   2  -2 -18    4.00    1.18
   2  -2 -18    3.16    1.05
  -2  -2  17   31.59    1.94
   2  -2 -17   25.17    2.04
   2   2 -17   30.23    2.05
   2  -2 -17   25.00    2.01
   2   2 -16    1.44    0.83
   2  -2 -16    1.83    0.82
   2  -2 -16    0.45    0.85
   2  -2 -16    0.16    0.85
  -2  -2  16    0.72    0.68
   2  -2 -15  109.07    5.64
   2   2 -15  110.72    5.66
   2  -2 -15  107.99    5.70
   2  -2 -15  115.76    5.65
   2   2 -14  130.29    6.75
   2  -2 -14  144.37    6.79
   2  -2 -14  136.84    6.74
   2   2 -14  134.66    7.19
   2  -2 -14  139.54    6.84
   2  -2 -13    5.28    0.89
   2  -2 -13    4.96    0.78
   2   2 -13    1.42    0.66
   2   2 -13    1.83    0.75
   2   2 -13    1.05    0.70
   2  -2 -13    1.55    0.57
   2  -2 -13    2.12    0.74
   2  -2 -12  425.49   20.04
   2  -2 -12  425.25   19.86
   2   2 -12  452.08   20.38
   2   2 -12  408.88   19.86
   2  -2 -12  438.16   19.91
   2   2 -12  439.74   19.91
  -2  -2  12  441.37   19.89
   2  -2 -11   16.97    1.34
  -2  -2  11   20.13    1.27
   2   2 -11   18.99    1.61
   2  -2 -10  184.37    8.89
  -2  -2  10  192.26    9.04
  -2  -2  10  184.02    8.74
  -2  -2   9   64.53    3.23
  -2  -2   9   60.55    2.94
   2  -2  -8  221.30   10.31
  -2  -2   8  211.02   10.35
  -2  -2   8  221.97   10.13
   2  -2  -7  238.45   11.23
  -2  -2   7  244.10   11.31
  -2  -2   6   27.86    1.81
   2  -2  -6   32.76    1.61
   2  -2  -6   31.88    1.79
  -2   2   5 1792.92   81.58
   2  -2  -5 1853.98   81.67
  -2   2   5 1792.29   81.79
  -2  -2   5 1803.94   81.83
   2  -2  -5 1801.69   81.78
   2  -2  -5 1810.58   81.57
   2   2  -4  500.91   23.18
  -2  -2   4  515.12   23.39
  -2   2   4  518.85   23.28
   2  -2  -4  525.24   23.27
  -2   2   4  513.53   23.36
  -2   2   3 2392.00  107.20
  -2   2   3 2357.94  107.05
  -2   2   3 2390.49  107.24
   2  -2  -3 2402.02  107.20
  -2   2   2  630.40   27.49
   2   2  -2  579.12   27.50
   2   2  -1  117.18    5.72
  -2   2   1  125.86    5.69
   2  -2   0  828.19   35.88
   2   2   0  839.23   35.86
  -2  -2   0  867.66   35.86
  -2  -2  -1 1445.92   65.29
   2   2   2    6.47    0.59
  -2  -2  -2    5.54    0.47
   2   2   3   11.07    0.80
   2   2   4   16.88    1.03
  -2   2  -4   19.30    1.32
   2  -2   4   16.75    1.29
  -2   2  -5   40.93    2.35
   2  -2   5   39.37    2.28
   2  -2   6  121.26    6.14
  -2   2  -6  126.32    6.21
  -2   2  -6  127.01    6.02
  -2   2  -7  123.36    6.19
   2  -2   7  122.64    6.13
  -2   2  -7  124.00    5.97
   2  -2   8   50.89    3.01
  -2  -2  -8   50.93    2.97
  -2   2  -8   56.53    2.85
  -2   2  -8   54.90    3.11
  -2  -2  -9    3.28    0.75
  -2   2  -9    5.02    0.90
  -2   2  -9    4.50    0.62
   2  -2   9    6.17    0.88
  -2  -2 -10  143.07    6.62
   2  -2  10  126.04    6.60
  -2  -2 -10  134.20    6.29
  -2   2 -10  130.41    6.70
  -2  -2 -10  133.87    6.28
  -2   2 -10  120.73    6.23
  -2   2 -10  127.12    6.28
  -2  -2 -11   93.36    4.81
  -2   2 -11   87.76    4.48
  -2   2 -11   86.20    4.43
   2  -2  11   90.54    4.87
  -2   2 -11   85.93    4.46
  -2  -2 -11   94.37    4.51
  -2  -2 -11   90.93    4.50
  -2  -2 -11   87.18    4.50
  -2  -2 -11   90.08    4.50
  -2   2 -11   93.10    4.97
  -2  -2 -12   13.66    1.24
   2  -2  12    9.25    1.17
  -2   2 -12    9.68    1.23
  -2  -2 -12    9.35    1.03
  -2  -2 -12   11.00    1.05
  -2  -2 -12   10.65    1.05
  -2  -2 -12    8.96    1.00
  -2   2 -12    9.46    1.00
  -2   2 -12    9.56    1.01
  -2  -2 -13  193.96    9.50
  -2   2 -13  195.12   10.02
  -2   2 -13  196.07    9.48
  -2  -2 -13  202.76    9.51
  -2   2 -13  200.46    9.48
   2  -2  13  191.90    9.91
  -2  -2 -13  197.58    9.51
  -2  -2 -13  198.50    9.50
  -2  -2 -13  207.37    9.87
  -2   2 -14    8.41    1.06
  -2  -2 -14   10.94    1.21
  -2  -2 -14   10.38    1.16
  -2   2 -14    7.91    1.08
   2  -2  14    7.78    1.12
  -2  -2 -14   11.06    1.15
  -2  -2 -15   37.74    2.53
  -2  -2 -15   41.70    2.54
  -2   2 -15   41.52    2.53
  -2  -2 -15   38.19    2.49
  -2  -2 -16    4.96    1.18
  -2  -2 -16    4.55    1.02
   2  -2  16    4.35    0.80
  -2   2 -16    3.73    1.02
  -2  -2 -16    4.47    1.08
  -2   2 -16    5.31    0.97
   2  -2  17    3.03    0.78
  -2   2 -17    2.62    0.95
  -2  -2 -17    3.27    1.19
  -2   2 -17    2.27    1.05
  -2  -2 -17    4.39    1.13
  -2  -2 -18   28.54    2.29
  -2   2 -18   29.37    2.27
  -2  -2 -18   25.98    2.21
   2  -2  18   30.45    1.98
  -2   2 -18   26.86    2.13
  -2  -2 -19   44.53    3.14
  -2   2 -19   54.79    3.20
   2  -2  19   48.74    2.88
  -2  -2 -19   47.52    3.23
  -2   2 -19   51.58    3.16
  -2   2 -20   47.90    3.09
  -2   2 -20   46.50    2.96
   2  -2  20   45.24    2.67
  -2  -2 -20   40.68    3.00
  -2  -2 -20   42.61    2.96
  -2  -2 -21   61.17    3.78
   2   2  21   55.33    3.36
  -2   2 -21   64.03    3.74
  -2  -2 -21   58.98    3.69
  -2   2 -21   64.04    3.64
   2  -2  21   59.79    3.37
   2   2  22   12.78    1.34
   2  -2  22   14.36    1.29
  -2  -2 -22   13.13    1.74
  -2   2 -22   13.22    1.47
  -2   2 -22   15.02    1.75
  -2  -2 -22   14.47    1.71
  -2  -2 -23    2.77    1.15
   2   2  23    2.65    0.81
  -2   2 -23    2.15    1.15
  -2   2 -23    1.91    0.91
   2  -2  23    2.89    0.79
  -2  -2 -23    4.20    1.26
   2   2  24    3.23    0.84
  -2   2 -24    2.05    0.87
  -2   2 -24    2.22    1.18
   2  -2  24    2.96    0.73
  -2  -2 -24    3.09    1.09
  -2  -2 -24    3.19    1.12
   2  -2  25    9.05    0.88
  -2  -2 -25   10.26    1.30
   2   2  25    9.09    0.95
  -2  -2 -25    9.37    1.24
  -2   2 -25   11.57    1.34
  -2   2 -25   10.08    1.06
   2   2  26    3.13    0.56
  -2   2 -26    3.24    0.64
  -2  -2 -26    4.57    0.85
  -2  -2 -27    2.37    0.59
   2  -3 -29    2.41    0.51
  -2   3  29    2.48    0.45
   2  -3 -28    3.60    0.80
  -2   3  28    3.68    0.70
  -2  -3  27    4.52    0.80
   2  -3 -27    2.23    0.95
   2   3 -27    5.19    0.78
  -2   3  27    2.97    0.79
  -2  -3  26    2.20    0.82
  -2   3  26    4.46    0.93
   2   3 -26    4.97    0.91
   2  -3 -26    2.81    1.05
   2  -3 -25   29.95    2.22
  -2   3  25   28.76    1.96
  -2  -3  25   28.40    1.93
  -2   3  24   16.37    1.56
   2   3 -24   17.45    1.70
   2  -3 -24   17.26    1.84
  -2  -3  24   17.31    1.55
   2   3 -23    0.47    0.97
  -2  -3  23    1.49    0.96
  -2   3  23    0.41    0.98
   2  -3 -23    2.05    1.18
   2  -3 -23    0.57    1.15
   2   3 -22   28.16    2.30
   2  -3 -22   23.83    2.22
   2   3 -22   25.30    2.08
  -2   3  22   26.23    2.05
   2  -3 -22   27.58    2.36
  -2  -3  22   24.79    1.97
  -2  -3  21   15.17    1.57
   2  -3 -21   15.70    1.91
   2   3 -21   16.23    1.83
   2  -3 -21   15.61    1.71
   2   3 -21   14.89    1.64
   2  -3 -20    2.06    1.19
  -2  -3  20    1.02    0.95
   2  -3 -20    2.48    1.24
   2   3 -20    2.38    1.25
   2   3 -20    2.11    1.09
   2   3 -19    1.72    1.09
   2   3 -19    1.10    0.98
  -2  -3  19    1.42    0.89
   2  -3 -19    2.22    1.10
   2  -3 -19    3.51    1.22
   2   3 -18   54.95    3.30
   2   3 -18   53.99    3.23
   2  -3 -18   50.90    3.30
  -2  -3  18   57.27    3.17
   2  -3 -18   50.86    3.20
   2   3 -17    7.51    1.11
   2  -3 -17    7.68    1.16
   2  -3 -17    5.44    1.21
   2  -3 -17    8.44    1.25
  -2  -3  17    6.08    1.00
   2   3 -17    6.27    1.15
   2   3 -16    0.07    0.85
  -2  -3  16    0.54    0.66
   2  -3 -16    1.48    0.92
   2   3 -16    1.71    0.82
   2  -3 -16    0.98    0.87
   2  -3 -15   28.42    1.89
   2  -3 -15   27.46    1.84
   2   3 -15   26.21    1.84
   2   3 -15   24.06    1.81
   2   3 -15   24.29    2.14
  -2  -3  15   26.79    1.74
   2  -3 -14   16.98    1.45
   2   3 -14   19.26    1.75
   2   3 -14   18.75    1.45
   2  -3 -14   16.70    1.38
   2   3 -14   20.14    1.44
  -2  -3  14   18.50    1.32
   2  -3 -13   12.50    1.08
   2  -3 -13   10.86    1.03
  -2  -3  13    8.58    0.86
   2   3 -13    6.21    1.08
   2   3 -13    8.93    0.96
   2   3 -13    9.24    1.00
   2  -3 -13    8.91    0.99
   2   3 -12   63.46    3.57
   2   3 -12   65.42    4.03
   2  -3 -12   74.62    3.65
   2   3 -12   67.21    3.60
   2  -3 -12   73.21    3.62
   2  -3 -12   72.81    3.60
   2  -3 -11  137.58    6.65
   2  -3 -11  132.18    6.58
   2  -3 -11  143.87    6.62
  -2  -3  11  133.04    6.92
   2   3 -11  136.71    6.58
   2  -3 -11  137.51    6.67
  -2  -3  10  490.07   23.09
   2  -3 -10  501.63   22.85
  -2  -3   9   85.07    4.70
   2  -3  -9   95.47    4.54
  -2  -3   8   82.04    4.28
  -2  -3   7    6.51    0.87
  -2  -3   6   15.91    1.26
  -2   3   5  147.67    7.19
  -2  -3   5  155.22    7.43
  -2   3   5  151.49    7.28
   2   3  -5  164.93    7.19
  -2   3   4  918.20   41.41
  -2  -3   4  872.90   41.48
  -2   3   4  934.24   41.35
  -2   3   3  141.33    6.80
  -2  -3   3  150.48    6.85
  -2   3   2   12.54    0.69
  -2   3   2   11.67    0.85
  -2  -3   2   12.28    0.89
  -2  -3   1   61.27    3.05
   2   3  -1   61.44    3.08
  -2   3   1   62.28    2.96
   2   3   0   17.90    1.07
  -2   3   0   16.53    1.05
  -2  -3   0   17.15    1.11
   2   3   1   25.75    1.44
  -2  -3  -1   30.28    1.58
  -2   3  -1   29.79    1.61
  -2  -3  -2   10.35    0.65
   2   3   3   41.10    2.08
  -2  -3  -3   40.09    1.93
   2  -3   4  135.52    6.90
   2   3   4  143.63    6.70
  -2  -3  -4  145.43    6.56
  -2   3  -5  464.06   21.35
   2  -3   5  459.70   21.31
   2   3   5  462.53   21.02
  -2   3  -6  116.72    5.87
   2  -3   6  117.45    5.81
   2  -3   7  284.40   13.09
  -2   3  -7  268.95   13.15
  -2   3  -8   55.98    3.26
   2  -3   8   55.37    3.16
  -2  -3  -9  188.14    9.06
  -2   3  -9  204.96    9.71
  -2  -3  -9  207.32    9.51
  -2   3  -9  203.90    9.40
   2  -3   9  200.87    9.60
  -2  -3 -10  482.50   21.27
  -2   3 -10  481.46   21.23
  -2  -3 -10  492.34   21.27
  -2  -3 -10  478.91   21.24
   2  -3  10  499.15   21.70
  -2   3 -10  512.37   21.82
  -2   3 -10  501.31   21.40
  -2  -3 -10  494.84   21.55
  -2  -3 -11  327.99   15.30
  -2  -3 -11  347.30   15.30
  -2   3 -11  363.67   15.40
  -2   3 -11  356.08   15.88
  -2  -3 -11  348.08   15.59
  -2  -3 -11  342.76   15.29
  -2   3 -11  355.94   15.28
  -2   3 -11  358.52   15.29
   2  -3  11  331.15   15.71
  -2  -3 -12    6.78    0.90
  -2   3 -12    5.16    0.82
  -2  -3 -12    8.00    0.93
  -2  -3 -12    6.95    0.93
  -2   3 -12    6.64    1.09
  -2  -3 -12    6.30    0.89
   2  -3  12    6.23    1.00
  -2   3 -12    6.14    0.84
  -2   3 -13   56.72    3.64
  -2  -3 -13   52.37    3.16
   2  -3  13   64.19    3.05
  -2  -3 -13   55.63    3.16
  -2  -3 -13   49.97    3.14
  -2   3 -13   59.53    3.15
   2  -3  13   58.69    3.56
  -2   3 -13   61.42    3.20
  -2   3 -14    6.75    0.96
  -2  -3 -14    4.48    0.94
   2  -3  14    5.71    0.75
  -2  -3 -14    3.80    0.91
  -2  -3 -14    4.93    0.92
   2  -3  14    5.49    0.97
  -2   3 -15    1.90    0.78
   2  -3  15    1.29    0.65
  -2  -3 -15    4.64    0.98
  -2   3 -15    1.78    0.85
  -2  -3 -15    2.09    0.93
  -2  -3 -16   96.07    4.95
  -2  -3 -16  101.35    4.99
   2  -3  16   91.43    4.71
  -2   3 -16   86.09    4.87
  -2   3 -16   89.26    4.88
   2  -3  17   39.95    2.43
  -2  -3 -17   42.09    2.70
  -2  -3 -17   41.26    2.66
  -2   3 -17   40.56    2.64
  -2   3 -17   41.04    2.73
  -2   3 -18   42.55    2.84
   2  -3  18   41.34    2.58
  -2  -3 -18   48.65    3.04
  -2  -3 -18   47.35    2.94
  -2   3 -18   40.49    2.77
  -2   3 -19   47.80    2.93
  -2  -3 -19   46.93    3.16
   2  -3  19   43.13    2.69
  -2   3 -19   48.93    3.02
  -2  -3 -19   41.68    2.95
  -2  -3 -20   30.67    2.41
   2  -3  20   28.81    1.96
  -2   3 -20   25.95    2.11
  -2  -3 -20   27.86    2.33
  -2   3 -20   28.54    2.26
  -2   3 -21    3.16    1.23
   2   3  21    3.53    0.96
  -2  -3 -21    2.59    1.36
  -2  -3 -21    2.49    1.19
   2  -3  21    2.67    0.83
  -2   3 -21    2.53    0.98
  -2   3 -22   25.95    2.13
   2   3  22   23.70    1.82
  -2   3 -22   21.70    1.88
  -2  -3 -22   24.56    2.16
   2  -3  22   25.85    1.76
  -2  -3 -22   25.40    2.12
   2   3  23    3.73    0.88
  -2   3 -23    4.24    1.27
  -2   3 -23    4.84    0.98
   2  -3  23    5.30    0.86
  -2  -3 -23    6.39    1.30
  -2  -3 -23    4.49    1.29
  -2   3 -24   11.38    1.15
  -2  -3 -24   11.66    1.35
   2  -3  24   11.24    1.04
  -2  -3 -24    9.33    1.34
   2   3  24   10.98    1.13
  -2   3 -24   11.68    1.39
   2   3  25    4.10    0.71
   2  -3  25    3.31    0.63
  -2  -3 -25    3.14    0.95
  -2  -3 -25    2.47    0.99
  -2   3 -25    2.41    0.72
   2   3  26    1.90    0.55
  -2  -3 -26    1.53    0.73
  -2  -3 -27   56.72    3.00
  -2   4  29   20.09    1.21
   2  -4 -29   21.02    1.32
  -2   4  28    5.09    0.72
   2  -4 -28    5.39    0.87
  -2   4  27   39.57    2.26
   2  -4 -27   41.74    2.42
  -2  -4  27   39.71    2.20
  -2  -4  26    2.20    0.78
   2   4 -26    2.06    0.73
   2  -4 -26    2.39    1.02
  -2   4  26    2.18    0.88
  -2   4  25   17.31    1.52
   2   4 -25   13.78    1.43
  -2  -4  25   13.91    1.36
   2  -4 -25   16.36    1.72
  -2   4  24   22.41    1.85
  -2  -4  24   25.74    1.84
   2   4 -24   23.33    1.88
   2  -4 -24   22.09    2.09
   2   4 -23   10.04    1.33
   2  -4 -23    9.76    1.60
   2  -4 -23    8.43    1.41
  -2   4  23    9.31    1.34
  -2  -4  23    7.51    1.25
   2   4 -22    3.45    1.36
   2  -4 -22    2.68    1.38
   2  -4 -22    4.97    1.24
   2   4 -22    2.82    1.06
  -2  -4  22    1.91    0.92
   2   4 -21   61.38    3.65
   2   4 -21   53.16    3.43
   2  -4 -21   55.49    3.71
   2  -4 -21   59.26    3.56
  -2  -4  21   58.34    3.39
   2   4 -20    4.47    1.28
  -2  -4  20    3.90    1.08
   2  -4 -20    4.16    1.22
   2   4 -20    3.17    1.02
   2   4 -19  171.60    8.41
   2  -4 -19  177.60    8.43
  -2  -4  19  158.57    8.19
   2   4 -19  160.97    8.31
  -2  -4  18   67.97    3.69
   2  -4 -18   69.44    3.83
   2  -4 -18   60.92    3.85
   2   4 -18   69.04    3.86
   2   4 -18   66.08    3.79
   2   4 -17    0.71    0.76
   2   4 -17    0.24    0.89
   2  -4 -17   -0.42    0.95
  -2  -4  17    0.13    0.67
   2  -4 -17    1.00    0.87
   2   4 -16   21.50    1.66
   2  -4 -16   20.72    1.67
   2   4 -16   22.04    1.71
  -2  -4  16   19.50    1.52
   2  -4 -16   23.64    1.80
   2   4 -15   31.41    2.13
   2   4 -15   33.57    2.61
   2  -4 -15   33.69    2.20
   2   4 -15   34.07    2.14
   2  -4 -15   34.70    2.15
  -2  -4  15   33.20    2.03
   2   4 -14    7.67    1.23
   2   4 -14    9.78    1.08
   2   4 -14   11.56    1.08
   2  -4 -14    8.35    1.04
  -2  -4  14    9.69    0.96
   2  -4 -14    9.20    1.09
   2  -4 -14    9.57    1.05
   2  -4 -14    8.99    1.15
   2  -4 -13   55.70    3.38
  -2  -4  13   68.27    3.29
   2  -4 -13   62.67    3.36
   2  -4 -13   56.40    3.28
   2   4 -13   63.53    3.35
   2  -4 -13   61.40    3.34
   2   4 -13   68.26    3.38
   2  -4 -12   11.40    1.03
   2   4 -12   12.25    1.08
   2  -4 -12   12.32    1.16
   2   4 -12   11.28    1.03
   2  -4 -12   11.10    1.06
  -2  -4  12   12.69    0.99
   2  -4 -12   11.64    1.02
   2  -4 -12   12.19    1.07
   2  -4 -11   20.17    1.36
  -2  -4  11   19.72    1.29
   2  -4 -11   18.39    1.35
   2  -4 -11   21.58    1.40
  -2  -4  11   21.55    1.67
   2   4 -11   19.96    1.36
  -2  -4  10  140.00    7.09
  -2  -4   9   15.85    1.34
  -2  -4   8  111.88    5.68
  -2  -4   7   52.77    2.97
  -2   4   6    6.54    0.66
   2   4  -6    7.66    0.69
  -2   4   6    8.87    0.64
  -2  -4   6    6.18    0.86
   2   4  -5   67.47    3.09
  -2  -4   5   69.58    3.35
  -2   4   5   58.24    3.06
  -2   4   5   57.64    3.10
  -2  -4   4   77.50    4.41
  -2   4   4   97.24    4.31
  -2  -4   3  810.11   36.80
  -2  -4   2   90.65    4.38
  -2   4   2   89.46    4.22
   2   4  -2   91.82    4.38
   2   4  -1  768.91   34.85
  -2   4   1  766.47   34.78
   2   4   0  235.70   10.40
   2   4   0  208.04   10.35
  -2   4   0  218.28   10.31
  -2  -4   0  235.86   10.41
  -2  -4  -1 4717.43  210.82
   2   4   1 4648.93  210.71
  -2   4  -1 4665.98  210.83
  -2   4  -2 1993.81   92.83
  -2  -4  -2 2135.24   92.77
   2   4   2 2036.97   92.59
  -2   4  -3   30.78    1.81
  -2  -4  -3   28.80    1.68
   2  -4   3   25.90    1.74
   2  -4   4    4.34    0.76
   2   4   4    3.20    0.51
  -2   4  -5  185.54    9.66
   2  -4   5  207.13    9.67
   2   4   5  208.68    9.37
  -2   4  -6    4.24    0.88
   2   4   6    6.43    0.51
   2  -4   6    6.01    0.83
   2  -4   7   16.56    1.34
  -2   4  -7   17.05    1.47
  -2   4  -8    7.90    1.06
   2  -4   8   10.04    1.10
   2  -4   9  170.58    8.64
  -2   4  -9  181.61    8.79
  -2   4 -10   65.80    3.55
  -2   4 -10   75.71    4.14
  -2  -4 -10   72.89    3.63
  -2  -4 -10   69.58    3.59
  -2  -4 -10   70.74    3.61
  -2   4 -10   69.03    3.76
  -2  -4 -10   71.50    3.82
   2  -4  10   68.68    3.94
  -2  -4 -10   72.27    3.63
  -2  -4 -11  302.56   14.49
  -2  -4 -11  307.89   14.46
   2  -4  11  314.64   14.93
  -2  -4 -11  296.30   14.47
  -2   4 -11  320.85   14.65
  -2   4 -11  321.94   14.47
  -2  -4 -11  305.77   14.48
   2  -4  11  316.41   14.35
  -2   4 -11  312.26   14.44
  -2  -4 -11  303.27   14.70
  -2   4 -11  325.87   15.11
  -2  -4 -12    4.19    0.79
  -2  -4 -12    5.34    0.84
  -2   4 -12    3.19    0.75
   2  -4  12    3.73    0.59
  -2  -4 -12    3.70    0.79
  -2  -4 -12    4.03    0.73
  -2   4 -12    3.96    0.78
   2  -4  12    4.33    0.87
  -2   4 -12    4.51    0.93
  -2  -4 -12    5.33    0.86
   2  -4  13  375.59   17.11
  -2   4 -13  384.46   17.97
  -2  -4 -13  369.53   17.24
  -2   4 -13  377.43   17.24
  -2  -4 -13  368.66   17.27
  -2  -4 -13  371.41   17.28
   2  -4  13  371.93   17.75
  -2  -4 -13  349.10   17.23
   2  -4  14   48.78    2.66
  -2   4 -14   47.50    2.79
  -2  -4 -14   51.83    2.88
  -2  -4 -14   50.89    2.90
  -2   4 -14   46.41    2.82
  -2  -4 -14   46.70    2.87
  -2  -4 -15    1.61    0.87
  -2   4 -15    2.12    0.75
  -2  -4 -15    0.77    0.86
  -2   4 -15    2.64    0.94
  -2  -4 -15    2.03    0.84
   2  -4  15    3.45    0.68
  -2  -4 -16   13.24    1.43
   2  -4  16   13.66    1.16
  -2  -4 -16    9.45    1.36
  -2   4 -16   11.66    1.35
  -2   4 -16   12.22    1.28
  -2   4 -17   17.89    1.68
  -2  -4 -17   16.55    1.63
   2  -4  17   15.96    1.33
  -2   4 -17   16.99    1.51
  -2  -4 -17   16.07    1.65
  -2  -4 -18   27.76    2.14
  -2  -4 -18   28.18    2.24
   2  -4  18   26.37    1.80
  -2  -4 -18   21.33    2.05
  -2   4 -18   25.72    1.95
  -2   4 -18   23.27    2.08
  -2  -4 -19    4.29    1.24
  -2  -4 -19    2.31    1.20
  -2   4 -19    1.48    1.11
   2  -4  19    4.67    0.92
  -2   4 -19    3.50    0.98
  -2   4 -20    0.35    0.83
   2  -4  20    1.16    0.75
  -2   4 -20    2.18    1.28
  -2  -4 -20    0.95    1.21
  -2  -4 -20    1.11    1.27
   2  -4  21    2.07    0.80
  -2   4 -21    1.13    1.05
  -2  -4 -21    4.71    1.41
  -2  -4 -21    1.71    1.18
  -2   4 -21    3.58    0.99
  -2  -4 -22   21.94    1.94
  -2  -4 -22   22.33    2.01
  -2   4 -22   17.61    1.59
  -2   4 -22   17.44    1.80
   2   4  22   21.54    1.63
   2  -4  22   17.96    1.48
   2   4  23    2.61    0.87
  -2  -4 -23    1.85    1.19
  -2  -4 -23    1.81    1.08
   2  -4  23    1.32    0.67
  -2   4 -23    1.73    1.09
  -2   4 -23    1.15    0.74
  -2   4 -24    2.56    0.71
  -2  -4 -24    3.14    1.15
   2  -4  24    2.42    0.66
  -2   4 -24    4.00    1.14
   2   4  24    3.25    0.82
  -2  -4 -24    2.90    1.05
  -2  -4 -25    2.63    0.96
  -2  -4 -25    2.67    1.03
   2   4  25    2.42    0.70
   2   4  26   23.00    1.44
  -2  -4 -26   25.14    1.71
  -2  -4 -27   18.27    1.31
   2  -5 -29   18.36    1.20
  -2   5  29   17.95    1.09
   2  -5 -28   13.54    1.19
  -2   5  28   12.68    1.02
  -2   5  27   12.46    1.14
   2  -5 -27   12.55    1.34
   2  -5 -26    3.82    1.07
   2   5 -26    2.10    0.65
  -2   5  26    4.04    0.88
  -2  -5  26    3.74    0.83
   2   5 -25    2.52    0.78
  -2  -5  25    4.32    0.90
  -2   5  25    5.10    1.00
   2  -5 -25    6.76    1.32
  -2   5  24   -0.77    1.01
   2   5 -24    0.23    0.80
   2  -5 -24    0.61    1.28
  -2  -5  24    0.43    0.81
  -2   5  23    0.65    0.93
   2   5 -23    1.20    0.87
   2  -5 -23    2.64    1.14
  -2  -5  23    1.67    0.98
  -2  -5  22   39.48    2.50
   2   5 -22   36.41    2.52
   2  -5 -22   34.42    2.57
   2   5 -21    2.64    1.01
   2   5 -21    2.92    1.32
  -2  -5  21    2.46    1.03
   2  -5 -21    1.97    1.14
  -2  -5  20    0.70    0.91
   2   5 -20    0.95    1.19
   2   5 -20    1.53    0.92
   2  -5 -20    1.56    1.08
  -2  -5  19  114.68    6.25
   2  -5 -19  128.41    6.43
   2  -5 -19  128.95    6.51
   2   5 -19  123.17    6.37
   2   5 -19  124.96    6.42
   2   5 -18   37.02    2.64
   2   5 -18   37.70    2.55
   2  -5 -18   42.20    2.65
  -2  -5  18   36.61    2.45
   2  -5 -17    2.45    1.05
   2   5 -17    2.71    0.87
   2  -5 -17    3.51    1.05
   2   5 -17    3.64    1.08
  -2  -5  17    3.00    0.87
   2  -5 -17    2.20    1.01
   2  -5 -16   67.88    3.70
   2   5 -16   67.08    3.73
   2  -5 -16   64.26    3.76
  -2  -5  16   65.27    3.59
   2  -5 -16   66.03    3.83
   2   5 -16   70.49    3.72
   2   5 -15    6.71    0.95
  -2  -5  15    5.47    0.82
   2  -5 -15    5.50    1.02
   2  -5 -15    6.01    0.97
   2  -5 -15    3.79    0.92
   2  -5 -15    5.69    1.01
   2   5 -15    5.66    0.96
  -2  -5  14    1.62    0.67
   2  -5 -14    0.97    0.78
   2  -5 -14    1.46    0.78
   2  -5 -14    1.15    0.70
   2   5 -14    0.66    0.69
   2   5 -14    0.84    0.62
   2  -5 -14    0.81    0.73
   2   5 -14    1.33    0.78
  -2  -5  13   68.65    3.59
   2  -5 -13   74.33    3.71
   2   5 -13   63.14    3.63
   2  -5 -13   75.11    3.68
   2  -5 -13   70.86    3.79
   2   5 -13   66.43    3.64
   2  -5 -13   71.41    3.72
  -2  -5  12   25.34    1.61
  -2  -5  12   24.70    2.03
   2  -5 -12   27.81    1.72
   2  -5 -12   25.94    1.66
   2  -5 -12   24.68    1.70
   2   5 -12   27.45    1.70
   2  -5 -12   29.71    1.77
   2   5 -12   26.85    1.66
   2  -5 -11  185.56    9.09
   2   5 -11  192.85    9.10
   2  -5 -11  189.75    9.09
   2  -5 -11  190.56    9.12
  -2  -5  11  201.40    9.06
  -2  -5  11  196.41    9.62
  -2  -5  10  174.30    8.70
  -2  -5   9    4.46    0.89
  -2  -5   8   56.65    3.26
   2   5  -7  191.34    8.80
  -2   5   7  180.64    8.65
  -2  -5   7  202.99    9.15
  -2   5   6   10.10    0.81
  -2  -5   6   13.69    1.20
  -2   5   6   10.92    0.85
   2   5  -6   14.21    0.92
  -2   5   5   12.83    0.95
   2   5  -5   14.30    0.99
  -2   5   5   15.12    1.00
  -2  -5   5   12.23    1.21
  -2  -5   4  764.31   34.80
  -2  -5   3  512.76   23.45
  -2  -5   2   88.40    4.22
   2   5  -2   86.57    4.22
  -2   5   2   83.69    4.06
   2  -5  -1  106.06    5.04
   2   5  -1  109.86    5.12
   2   5  -1  104.05    5.20
  -2   5   1  103.81    5.02
   2   5   0 2269.28  101.84
  -2   5   0 2331.14  101.82
   2  -5   0 2297.93  101.82
   2   5   0 2101.23  101.86
   2   5   1 6127.36  284.07
  -2   5  -1 6363.32  284.19
   2  -5   1 6357.31  284.20
  -2  -5  -1 6422.14  284.19
   2   5   1 6324.74  284.19
   2   5   2   68.82    3.07
  -2   5  -2   64.19    3.31
  -2  -5  -2   63.58    3.27
  -2   5  -3  206.36    9.65
  -2   5  -3  197.35    9.65
  -2  -5  -3  205.47    9.53
  -2   5  -4 1146.46   51.97
  -2  -5  -4 1139.24   51.84
   2   5   5   64.34    3.14
   2  -5   5   63.26    3.43
  -2  -5  -5   62.16    3.26
  -2   5  -6   65.66    3.71
   2  -5   6   69.06    3.65
   2   5   6   67.33    3.27
  -2   5  -7  123.65    5.90
   2  -5   7  121.50    5.79
   2   5   7  109.31    5.22
   2  -5   8    3.16    0.79
  -2   5  -8    2.54    0.82
  -2   5  -9  246.37   11.40
  -2  -5  -9  225.05   10.82
   2  -5   9  239.74   11.24
  -2  -5  -9  227.61   10.82
  -2  -5 -10   45.56    2.49
  -2  -5 -10   45.55    2.49
  -2   5 -10   39.37    2.38
  -2  -5 -10   48.18    2.47
  -2  -5 -10   45.71    2.64
   2  -5  10   44.22    2.81
  -2  -5 -10   46.09    2.49
  -2   5 -10   42.20    2.90
  -2  -5 -11  103.90    5.53
  -2   5 -11  110.88    5.62
  -2  -5 -11  104.23    5.38
  -2  -5 -11  102.16    5.34
  -2   5 -11  116.76    5.37
   2  -5  11  111.09    5.24
   2  -5  11  113.75    5.83
  -2   5 -11  114.58    6.00
  -2  -5 -11  104.99    5.37
  -2  -5 -11  106.43    5.39
  -2   5 -12  106.27    5.46
  -2  -5 -12  113.63    5.55
  -2  -5 -12  112.60    5.55
   2  -5  12  104.94    5.35
   2  -5  12  105.45    5.91
  -2   5 -12  113.23    6.14
  -2   5 -12  110.48    5.45
  -2  -5 -12  114.44    5.57
  -2  -5 -12  115.89    5.52
  -2  -5 -13   25.37    1.88
   2  -5  13   29.69    1.71
  -2   5 -13   29.45    1.81
  -2   5 -13   30.24    1.87
  -2  -5 -13   27.03    1.86
  -2  -5 -13   26.72    1.88
  -2  -5 -13   25.50    1.89
  -2  -5 -14    7.75    1.13
   2  -5  14    5.84    0.80
  -2  -5 -14    9.41    1.06
  -2   5 -14    4.75    0.92
  -2   5 -14    7.37    0.90
  -2  -5 -14    9.05    1.14
  -2  -5 -14    7.84    1.07
  -2  -5 -15    3.45    1.02
  -2  -5 -15    3.72    1.00
  -2   5 -15    5.58    0.86
  -2  -5 -15    5.20    1.07
   2  -5  15    5.92    0.81
  -2   5 -15    4.79    0.94
  -2  -5 -15    3.62    1.04
  -2  -5 -16   42.50    2.81
  -2  -5 -16   46.97    2.85
  -2  -5 -16   44.17    2.87
  -2  -5 -16   45.32    2.86
  -2   5 -16   44.51    2.69
   2  -5  16   46.45    2.59
  -2   5 -16   43.22    2.76
  -2  -5 -17   55.77    3.32
  -2   5 -17   51.64    3.24
  -2  -5 -17   53.83    3.24
  -2   5 -17   53.25    3.15
   2  -5  17   56.26    3.03
  -2  -5 -17   50.62    3.32
  -2  -5 -18    6.43    1.32
  -2  -5 -18    4.78    1.40
  -2   5 -18    4.85    1.24
  -2  -5 -18    5.62    1.24
   2  -5  18    4.95    0.93
  -2   5 -18    6.73    1.03
   2  -5  19    4.88    0.86
  -2  -5 -19    7.03    1.35
  -2   5 -19    3.64    0.92
  -2   5 -19    4.49    1.28
  -2  -5 -19    5.57    1.44
   2  -5  20    8.84    1.08
  -2   5 -20    9.14    1.15
  -2  -5 -20    9.30    1.65
  -2  -5 -20    5.92    1.38
  -2   5 -20   10.28    1.41
  -2  -5 -21   12.85    1.56
  -2   5 -21   11.05    1.55
   2  -5  21    9.77    1.13
  -2  -5 -21   12.22    1.75
  -2   5 -21   10.37    1.22
   2  -5  22   38.34    2.22
  -2   5 -22   31.18    2.21
  -2  -5 -22   37.03    2.59
  -2  -5 -22   35.41    2.66
  -2   5 -22   34.50    2.53
   2   5  23    5.27    1.01
  -2   5 -23    3.94    1.14
   2  -5  23    4.46    0.77
  -2  -5 -23    3.40    1.23
  -2  -5 -23    2.85    1.16
  -2  -5 -24   25.51    1.92
   2   5  24   22.42    1.65
  -2  -5 -24   23.47    1.94
  -2  -5 -25   29.22    1.96
   2   5  25   27.58    1.74
  -2  -5 -25   25.51    1.99
  -2  -5 -26    2.37    0.85
   2   5  26    3.65    0.61
  -2  -5 -27    0.74    0.57
   2  -6 -29    0.40    0.43
  -2   6  28    6.24    0.70
   2  -6 -28    3.44    0.77
   2  -6 -27    2.19    0.86
  -2   6  27    2.82    0.73
  -2   6  26   36.73    2.25
  -2  -6  25    5.91    1.00
   2   6 -25    5.44    0.85
  -2   6  25    8.23    1.11
   2   6 -24    1.21    0.73
  -2   6  24    2.65    1.05
  -2  -6  24    1.53    0.85
  -2  -6  23    2.24    0.92
   2  -6 -23    3.08    1.15
   2   6 -23    3.02    0.88
  -2  -6  22   49.17    2.96
   2   6 -22   48.12    2.98
   2  -6 -22   47.93    3.08
   2   6 -21   90.11    5.17
  -2  -6  21   98.46    5.15
   2  -6 -21  107.12    5.35
   2  -6 -20   16.36    1.70
   2   6 -20   17.89    1.81
   2  -6 -20   16.79    1.93
   2   6 -20   19.28    1.62
  -2  -6  20   15.48    1.53
   2   6 -19    0.72    1.13
  -2  -6  19    1.81    0.85
   2   6 -19    2.02    0.90
   2  -6 -19    1.83    1.31
   2  -6 -19    1.64    1.16
   2  -6 -19    2.51    1.12
  -2  -6  18   67.18    3.62
   2  -6 -18   64.47    3.81
   2   6 -18   63.64    3.65
   2  -6 -18   66.29    3.73
   2   6 -18   58.72    3.71
   2  -6 -18   67.62    3.96
   2   6 -17    3.70    0.82
   2  -6 -17    2.78    1.09
   2  -6 -17    3.65    1.01
   2   6 -17    2.55    0.97
   2  -6 -17    3.36    1.07
  -2  -6  17    4.39    0.90
   2  -6 -16   11.24    1.35
   2  -6 -16    8.61    1.26
   2   6 -16    9.76    1.12
   2  -6 -16   10.43    1.20
   2   6 -16   10.44    1.26
  -2  -6  16   11.40    1.12
  -2  -6  15    1.40    0.62
   2  -6 -15    2.61    0.88
   2  -6 -15    1.10    0.82
   2   6 -15    1.75    0.86
   2  -6 -15    1.64    0.85
   2   6 -15    2.39    0.76
   2  -6 -15    1.98    0.81
  -2  -6  14   31.88    1.95
   2  -6 -14   29.85    2.14
   2  -6 -14   30.54    1.99
   2   6 -14   31.41    2.04
   2  -6 -14   32.53    2.10
   2   6 -14   32.77    1.99
   2  -6 -14   32.93    2.08
   2  -6 -13    4.36    0.80
   2  -6 -13    4.78    0.76
   2  -6 -13    5.59    0.91
   2   6 -13    4.61    0.82
   2  -6 -13    3.92    0.84
   2   6 -13    4.06    0.73
  -2  -6  13    5.34    0.75
  -2  -6  12   55.81    3.51
   2  -6 -12   54.90    2.99
   2  -6 -12   55.83    3.02
  -2  -6  12   57.66    2.93
   2   6 -12   53.17    2.94
   2   6 -12   53.79    2.97
   2  -6 -12   54.56    2.98
   2  -6 -12   56.24    2.95
  -2  -6  11  117.03    5.53
   2  -6 -11  111.36    5.59
   2   6 -11  116.09    5.57
  -2  -6  11  118.00    6.15
   2  -6 -11  110.49    5.56
   2  -6 -11  113.35    5.58
   2  -6 -10    5.63    0.73
  -2  -6  10    4.26    0.92
  -2  -6  10    4.82    0.64
  -2  -6   9   32.88    2.28
  -2   6   8   22.80    1.27
  -2  -6   8   28.15    1.88
  -2   6   7    2.05    0.44
   2   6  -7    1.73    0.47
  -2   6   7    1.62    0.40
  -2  -6   7    2.03    0.74
   2   6  -6  169.32    7.89
  -2  -6   6  165.61    8.14
  -2   6   6  157.29    7.78
  -2  -6   6  172.29    7.98
  -2   6   6  168.34    7.81
  -2  -6   5   26.07    1.72
  -2   6   5   30.19    1.67
  -2   6   4  346.34   16.06
  -2  -6   4  386.41   16.39
  -2  -6   3  129.67    6.33
   2  -6  -3  128.12    5.96
  -2  -6   3  127.08    6.16
  -2  -6   2   83.78    4.17
   2  -6  -2   86.81    4.03
   2   6  -2   80.86    4.26
   2   6  -2   80.69    4.14
  -2   6   1  117.35    5.48
   2   6  -1  111.79    5.54
   2   6  -1  110.07    5.62
   2  -6  -1  118.07    5.50
   2  -6   0  304.67   13.78
  -2   6   0  294.51   13.48
  -2   6   0  305.20   13.77
   2   6   0  305.62   13.85
   2   6   0  292.04   13.78
   2   6   1 1874.77   84.27
  -2   6  -1 1854.60   84.27
   2  -6   1 1855.00   84.28
  -2   6  -2    7.69    0.91
   2  -6   2    7.27    0.91
   2   6   2    9.80    0.69
  -2  -6  -2    8.19    0.87
  -2   6  -2    6.12    0.91
  -2   6  -3    8.16    0.94
   2  -6   3    8.06    0.92
  -2   6  -3    7.78    0.92
   2  -6   3    7.08    0.51
   2   6   3    7.73    0.52
  -2  -6  -3    8.57    0.84
  -2   6  -4  184.55    9.18
  -2  -6  -4  206.10    9.06
  -2   6  -4  178.96    9.20
  -2   6  -5   54.05    3.06
  -2  -6  -5   54.47    2.87
  -2  -6  -6   20.19    1.34
   2   6   6   20.11    1.22
   2   6   7  110.72    5.40
  -2  -6  -7  119.67    5.69
  -2  -6  -8    7.16    0.76
  -2   6  -8    5.65    0.95
  -2  -6  -9  132.51    6.32
  -2  -6  -9  121.34    6.28
  -2  -6  -9  137.04    6.43
  -2  -6  -9  130.18    6.30
  -2   6  -9  137.74    6.88
  -2  -6 -10  118.66    5.93
  -2   6 -10  127.19    6.46
  -2  -6 -10  112.89    5.83
  -2  -6 -10  116.19    5.82
  -2  -6 -10  122.78    5.99
  -2  -6 -10  119.51    5.85
  -2   6 -10  121.22    5.78
  -2  -6 -10  119.55    5.80
  -2  -6 -11  261.50   12.08
  -2   6 -11  266.80   12.80
  -2  -6 -11  260.60   12.12
  -2  -6 -11  269.72   12.15
  -2   6 -11  255.65   12.05
  -2  -6 -11  255.66   12.13
   2  -6  11  242.87   11.94
  -2  -6 -11  253.40   12.19
  -2  -6 -11  266.81   12.28
  -2  -6 -12    4.78    0.85
  -2   6 -12    3.09    0.72
   2  -6  12    3.93    0.58
  -2  -6 -12    4.42    0.90
  -2  -6 -12    4.38    0.83
  -2  -6 -12    3.64    0.85
  -2  -6 -13   66.99    3.52
  -2  -6 -13   62.38    3.49
  -2  -6 -13   63.55    3.48
  -2  -6 -13   61.65    3.41
   2  -6  13   59.68    3.25
  -2   6 -13   64.58    3.42
  -2   6 -14   18.28    1.51
  -2  -6 -14   18.58    1.59
  -2   6 -14   18.58    1.39
   2  -6  14   18.06    1.32
  -2  -6 -14   21.02    1.57
  -2  -6 -14   20.09    1.61
  -2  -6 -14   17.68    1.59
  -2  -6 -15    3.94    1.04
  -2  -6 -15    4.20    1.08
  -2   6 -15    5.13    0.82
   2  -6  15    4.38    0.74
  -2  -6 -15    5.12    1.07
  -2  -6 -15    5.80    1.14
  -2   6 -15    4.50    0.95
  -2  -6 -16   62.81    3.49
  -2  -6 -16   58.98    3.44
  -2   6 -16   52.96    3.20
  -2   6 -16   58.71    3.38
  -2  -6 -16   60.10    3.39
   2  -6  16   55.63    3.13
  -2  -6 -16   57.27    3.42
  -2   6 -17   20.36    1.76
   2  -6  17   21.54    1.52
  -2  -6 -17   17.81    1.85
  -2  -6 -17   22.07    1.84
  -2   6 -17   19.80    1.57
  -2  -6 -17   18.27    1.79
  -2   6 -18   33.34    2.35
  -2  -6 -18   39.50    2.76
  -2   6 -18   39.73    2.64
  -2  -6 -18   38.79    2.67
  -2  -6 -18   44.14    2.79
   2  -6  18   37.48    2.33
  -2  -6 -19   92.51    5.47
  -2   6 -19   96.96    5.25
   2  -6  19  109.18    5.23
  -2   6 -19  108.34    5.51
  -2  -6 -19   97.98    5.45
  -2  -6 -20    1.29    1.16
  -2  -6 -20    2.71    1.37
   2  -6  20    3.08    0.78
  -2   6 -20    3.12    1.18
  -2   6 -20    1.75    0.78
  -2  -6 -21  110.18    5.94
  -2   6 -21  105.44    5.72
   2  -6  21  108.05    5.47
  -2  -6 -21  108.93    5.74
  -2  -6 -22   70.05    3.97
  -2  -6 -22   65.37    4.07
   2  -6  22   68.24    3.61
  -2   6 -22   65.37    3.89
  -2  -6 -23    5.48    1.24
  -2  -6 -23    6.55    1.39
   2   6  23    4.11    0.96
  -2   6 -23    4.11    1.16
  -2  -6 -24   11.60    1.37
  -2  -6 -24   11.14    1.48
   2   6  24   12.05    1.16
   2   6  25    4.70    0.76
  -2  -6 -25    4.08    0.96
  -2  -6 -25    3.74    1.03
  -2  -6 -26   11.97    1.16
   2   6  26   10.94    0.89
  -2  -6 -27    1.70    0.60
  -2   7  28    3.16    0.58
  -2   7  27    2.81    0.71
  -2   7  26    2.61    0.81
  -2   7  25   13.46    1.36
  -2  -7  24    5.65    0.98
  -2   7  24    6.04    1.06
   2  -7 -23    5.94    1.52
  -2  -7  23    4.59    0.97
   2  -7 -23    4.61    1.16
   2   7 -23    4.41    0.88
   2  -7 -22   31.48    2.25
   2  -7 -22   36.21    2.54
  -2  -7  22   28.67    2.09
   2   7 -22   24.44    1.95
   2  -7 -21   46.69    3.00
   2  -7 -21   38.47    2.67
  -2  -7  21   36.70    2.53
   2   7 -21   39.32    2.54
   2  -7 -20  323.21   15.27
   2   7 -20  291.90   14.87
   2  -7 -20  332.44   15.17
  -2  -7  20  317.43   14.90
   2  -7 -20  316.36   15.00
   2  -7 -19   43.61    2.70
   2  -7 -19   41.24    2.83
  -2  -7  19   40.10    2.53
   2   7 -19   34.87    2.48
   2   7 -19   40.58    2.72
   2  -7 -19   41.54    2.89
   2  -7 -18   47.67    3.02
  -2  -7  18   46.28    2.80
   2   7 -18   48.80    2.82
   2  -7 -18   49.62    2.91
   2  -7 -18   41.97    3.04
   2   7 -18   41.55    2.88
   2  -7 -17   55.85    3.45
  -2  -7  17   61.54    3.22
   2   7 -17   57.68    3.22
   2   7 -17   49.65    3.26
   2  -7 -17   56.05    3.25
   2  -7 -17   53.80    3.38
   2  -7 -16    7.21    1.18
  -2  -7  16   10.79    1.07
   2  -7 -16    8.92    1.12
   2  -7 -16    8.00    1.24
   2   7 -16    7.57    1.11
   2   7 -16    7.94    1.00
   2  -7 -16    8.10    1.29
  -2  -7  15    5.19    0.89
   2  -7 -15    8.23    1.15
   2  -7 -15    8.57    1.13
   2   7 -15    8.10    0.96
   2  -7 -15    7.23    1.18
   2   7 -15    5.59    1.07
   2  -7 -15    7.07    0.97
   2  -7 -14    8.64    1.09
  -2  -7  14   12.90    1.08
   2   7 -14   10.25    1.09
   2  -7 -14    8.69    1.18
   2   7 -14   12.75    1.06
   2  -7 -14    7.74    0.99
   2  -7 -14   10.92    1.19
   2   7 -13   55.19    2.96
   2  -7 -13   52.75    2.89
   2  -7 -13   52.74    2.99
   2  -7 -13   51.47    3.03
   2  -7 -13   50.81    2.94
  -2  -7  13   54.05    2.88
   2   7 -13   52.71    2.88
   2  -7 -13   54.37    2.96
   2  -7 -12  137.46    6.68
   2   7 -12  139.95    6.64
   2   7 -12  131.93    6.57
   2  -7 -12  135.78    6.65
  -2  -7  12  134.99    7.28
   2  -7 -12  135.21    6.58
   2  -7 -12  137.36    6.63
  -2  -7  12  137.19    6.58
  -2  -7  11  112.81    5.47
   2  -7 -11  115.00    5.56
  -2  -7  11  113.79    6.15
   2   7 -11  110.01    5.50
   2  -7 -11  116.51    5.54
   2  -7 -11  108.03    5.50
  -2  -7  10   18.70    1.25
   2  -7 -10   21.53    1.36
  -2  -7  10   17.54    1.72
   2  -7 -10   18.44    1.29
  -2  -7   9   28.61    2.14
  -2  -7   8    2.91    0.79
   2   7  -8    2.44    0.56
  -2   7   8    1.73    0.37
  -2   7   7   98.16    4.84
  -2  -7   7  107.94    5.37
   2   7  -7  106.74    5.03
  -2   7   7   95.59    4.85
  -2  -7   7   99.98    5.08
  -2  -7   6   39.77    2.10
  -2   7   6   32.12    1.85
  -2   7   6   28.84    1.85
   2   7  -6   35.73    2.00
  -2  -7   5   56.27    3.02
  -2  -7   4   61.81    3.54
  -2   7   4   63.41    3.09
  -2  -7   4   72.07    3.41
   2  -7  -3   34.85    1.81
  -2  -7   3   33.55    2.15
  -2  -7   3   35.43    2.03
   2   7  -2   23.39    1.64
   2   7  -2   20.62    1.50
   2   7  -1  152.89    7.59
   2   7  -1  165.75    7.52
   2  -7  -1  153.23    7.44
   2  -7   0 1667.30   75.15
   2   7   0 1705.78   75.22
   2   7   0 1650.58   75.14
  -2   7   0 1642.82   74.83
  -2   7   0 1681.26   75.14
  -2   7  -1  314.33   14.17
   2   7   1  305.77   14.16
   2   7   1  289.90   14.12
   2  -7   1  306.35   14.17
  -2   7  -2    9.25    0.95
  -2   7  -2    9.21    1.02
   2   7   2    7.20    0.67
   2  -7   2    7.65    0.90
  -2   7  -3  669.38   30.03
   2  -7   3  663.90   30.05
  -2  -7  -3  661.82   29.88
   2   7   3  635.71   29.61
  -2   7  -3  675.25   30.05
   2  -7   4   81.84    4.49
  -2  -7  -4   95.88    4.34
  -2   7  -4   80.54    4.46
   2  -7   4   85.39    4.01
  -2   7  -4   78.17    4.42
  -2  -7  -5    3.09    0.63
  -2   7  -5    4.31    0.82
  -2   7  -5    2.57    0.76
  -2  -7  -6    8.90    0.85
  -2  -7  -7  542.61   23.69
   2   7   7  499.80   23.45
  -2  -7  -8   27.40    1.59
  -2  -7  -8   29.77    1.57
  -2  -7  -9  141.65    7.10
  -2  -7  -9  150.91    7.15
  -2   7  -9  160.27    7.79
  -2  -7  -9  151.25    7.22
  -2  -7  -9  146.38    7.07
  -2  -7 -10   18.62    1.40
  -2   7 -10   18.20    1.75
  -2  -7 -10   17.63    1.32
   2  -7  10   20.90    1.25
  -2  -7 -10   19.91    1.40
  -2   7 -10   21.95    1.34
  -2  -7 -10   16.93    1.32
  -2   7 -11    3.00    0.98
  -2  -7 -11    5.89    0.91
  -2   7 -11    4.22    0.71
  -2  -7 -11    4.07    0.74
  -2  -7 -11    5.82    0.91
   2  -7  11    3.65    0.60
  -2  -7 -12   17.96    1.45
   2  -7  12   17.73    1.23
  -2  -7 -12   16.63    1.46
  -2  -7 -12   19.56    1.41
  -2   7 -12   19.49    1.36
  -2  -7 -13    2.36    0.90
   2  -7  13    2.37    0.60
  -2  -7 -13    2.73    0.87
  -2  -7 -13    3.03    0.84
  -2   7 -13    3.27    0.80
  -2  -7 -14  132.00    6.75
  -2  -7 -14  129.52    6.73
  -2  -7 -14  140.08    6.70
  -2   7 -14  137.54    6.67
   2  -7  14  130.98    6.50
   2  -7  15   34.16    2.08
  -2  -7 -15   33.94    2.35
  -2   7 -15   35.87    2.28
  -2  -7 -15   35.37    2.32
  -2  -7 -15   33.36    2.34
  -2  -7 -16   11.41    1.43
  -2   7 -16    9.47    1.29
  -2  -7 -16   10.81    1.36
   2  -7  16   10.14    1.06
  -2  -7 -16   10.86    1.46
  -2  -7 -17   58.71    3.49
  -2   7 -17   57.11    3.37
  -2  -7 -17   54.55    3.39
  -2  -7 -17   61.01    3.55
   2  -7  17   57.54    3.15
  -2  -7 -17   51.42    3.49
   2  -7  18   35.57    2.24
  -2  -7 -18   36.89    2.55
  -2  -7 -18   38.40    2.64
  -2   7 -18   36.58    2.52
  -2  -7 -18   33.66    2.61
   2  -7  19  130.54    6.62
  -2  -7 -19  135.33    6.99
  -2   7 -19  133.64    6.88
  -2  -7 -19  136.91    6.91
   2  -7  20    7.37    0.98
  -2  -7 -20    7.30    1.30
  -2   7 -20    8.57    1.35
   2  -7  21    1.59    0.79
  -2   7 -21    3.06    1.07
  -2  -7 -21    3.00    1.13
  -2   7 -22   11.33    1.43
  -2  -7 -22   12.20    1.43
  -2  -7 -23    3.79    1.33
  -2  -7 -23    3.53    1.03
   2   7  23    3.79    0.90
  -2  -7 -24    2.58    0.96
   2   7  24    3.29    0.79
  -2  -7 -24    3.94    1.12
  -2  -7 -25   10.67    1.27
   2   7  25    9.68    0.95
  -2  -7 -25   10.26    1.14
  -2  -7 -26    1.15    0.75
   2   7  26    1.32    0.49
  -2  -7 -27    0.13    0.51
  -2   8  28    0.68    0.47
   2  -8 -27    3.62    0.91
  -2   8  27    4.44    0.73
  -2   8  26    2.39    0.79
   2  -8 -26    3.60    1.01
  -2   8  25   14.04    1.33
   2  -8 -25   10.26    1.44
   2  -8 -24    3.06    1.17
  -2  -8  23    9.35    1.20
   2  -8 -23   13.39    1.62
   2  -8 -22   58.40    3.62
  -2  -8  22   53.50    3.20
   2  -8 -22   55.85    3.34
   2   8 -21   55.96    3.33
   2  -8 -21   58.52    3.78
  -2  -8  21   61.66    3.45
   2  -8 -21   62.15    3.53
   2  -8 -20   15.25    1.82
   2  -8 -20   13.82    1.79
  -2  -8  20   12.83    1.41
   2   8 -20   14.61    1.33
   2  -8 -20   15.17    1.54
   2  -8 -19    1.74    1.05
   2   8 -19    2.14    0.80
  -2  -8  19    1.44    0.94
   2  -8 -19    0.65    1.15
   2  -8 -19    1.18    1.25
   2   8 -18    7.94    1.05
   2  -8 -18    6.49    1.40
   2  -8 -18    5.87    1.28
   2  -8 -18    6.58    1.20
  -2  -8  18    9.59    1.19
   2  -8 -17  131.37    6.87
   2   8 -17  132.92    6.78
   2   8 -17  129.90    6.64
   2  -8 -17  134.04    6.71
  -2  -8  17  137.00    6.69
   2  -8 -17  134.36    6.94
   2   8 -16    5.97    1.08
   2  -8 -16    4.96    1.06
   2  -8 -16    5.02    1.14
   2   8 -16    5.25    0.85
   2  -8 -16    3.52    1.07
   2  -8 -16    4.83    0.94
  -2  -8  16    4.40    0.87
   2   8 -15    4.99    0.80
   2  -8 -15    5.26    1.06
   2   8 -15    5.99    1.01
   2  -8 -15    4.12    0.85
  -2  -8  15    3.99    0.80
   2  -8 -15    4.29    0.95
   2  -8 -15    2.00    0.96
   2  -8 -14    1.97    0.83
  -2  -8  14    2.73    0.74
   2  -8 -14    2.41    0.88
   2  -8 -14    2.92    0.96
   2   8 -14    1.42    0.57
   2   8 -14    1.58    0.77
   2  -8 -14    2.30    0.68
   2  -8 -13   23.03    1.77
   2   8 -13   21.86    1.59
   2  -8 -13   26.95    1.76
   2  -8 -13   25.22    1.69
  -2  -8  13   22.53    1.56
   2  -8 -13   22.37    1.56
   2  -8 -12   13.43    1.07
   2  -8 -12   13.35    1.24
  -2  -8  12   13.15    1.06
   2  -8 -12   12.80    1.16
  -2  -8  12   12.30    1.52
   2  -8 -12   14.93    1.17
   2   8 -12   12.04    1.10
   2  -8 -11   12.95    1.10
  -2  -8  11   11.17    0.98
   2  -8 -11   12.56    1.12
  -2  -8  11    9.50    1.33
   2  -8 -11   13.42    1.00
   2   8 -11   10.74    1.01
   2  -8 -11   13.24    1.05
   2  -8 -10    4.89    0.70
  -2  -8  10    4.48    0.99
   2   8 -10    4.72    0.67
  -2  -8  10    5.35    0.68
   2  -8 -10    4.10    0.73
  -2  -8   9   33.10    1.64
   2  -8  -9   27.41    1.65
  -2  -8   9   34.66    2.01
  -2  -8   9   31.92    2.21
  -2   8   8    3.40    0.50
  -2  -8   8    5.12    0.81
  -2  -8   8    4.65    0.99
   2   8  -8    6.31    0.78
  -2   8   7   74.38    3.83
  -2   8   7   70.59    3.89
  -2  -8   7   78.82    4.37
   2   8  -7   86.24    4.12
  -2  -8   7   85.63    4.13
   2   8  -6   22.09    1.48
  -2  -8   6   20.25    1.42
  -2  -8   5    3.85    0.69
  -2  -8   4   68.71    3.64
   2  -8  -4   71.72    3.40
  -2   8   4   69.31    3.39
  -2  -8   4   72.01    3.88
   2  -8  -3   41.41    2.29
  -2  -8   3   52.40    2.75
  -2  -8   2   39.27    2.45
   2   8  -2   36.72    2.40
   2   8  -2   37.53    2.29
   2   8  -1   10.58    1.11
   2  -8  -1   13.94    1.04
  -2   8   1   13.60    0.83
   2   8  -1   11.00    1.03
   2  -8   0 1058.26   49.23
   2   8   0 1119.97   49.33
   2   8   0 1116.53   49.24
  -2   8   0 1070.50   48.90
   2   8   1  845.45   36.99
   2  -8   1  791.85   36.97
   2   8   1  796.40   36.94
  -2   8  -1  803.94   36.96
   2  -8   2   25.55    1.72
  -2   8  -2   22.51    1.70
  -2   8  -2   23.59    1.67
  -2   8  -3  340.93   15.99
  -2   8  -3  356.59   16.04
   2   8   3  336.68   15.57
   2  -8   3  334.31   15.99
  -2   8  -4  305.48   14.53
  -2   8  -4  309.09   14.55
   2  -8   4  307.86   14.00
   2  -8   4  302.54   14.56
   2  -8   5  175.10    8.16
  -2  -8  -5  167.24    8.40
  -2   8  -5  179.30    8.68
  -2   8  -5  190.58    8.76
  -2  -8  -6  287.72   13.33
  -2   8  -6  293.16   13.63
   2  -8   6  288.75   13.13
  -2   8  -6  261.08   13.62
   2   8   7  732.15   34.37
  -2  -8  -7  761.92   34.44
  -2  -8  -7  783.26   34.56
  -2  -8  -8   60.61    2.90
  -2  -8  -8   57.62    2.83
  -2  -8  -8   56.89    2.92
   2   8   8   49.44    2.59
  -2  -8  -9    1.23    0.44
  -2  -8  -9    2.30    0.59
  -2  -8  -9    1.89    0.67
  -2   8  -9    1.34    0.75
  -2  -8  -9    1.65    0.63
  -2   8 -10   46.39    3.26
  -2   8 -10   45.08    2.62
  -2  -8 -10   52.34    2.80
  -2  -8 -10   51.57    2.68
   2  -8  10   46.50    2.57
  -2  -8 -10   54.91    2.77
  -2  -8 -11    6.35    0.93
  -2  -8 -11    5.97    0.79
   2  -8  11    4.78    0.65
  -2  -8 -11    4.58    0.83
  -2   8 -11    5.30    0.75
  -2  -8 -12   35.09    2.16
  -2  -8 -12   34.18    2.02
   2  -8  12   29.69    1.83
  -2  -8 -12   36.31    2.14
  -2   8 -12   29.24    1.92
   2  -8  13  141.93    6.84
  -2   8 -13  146.20    6.96
  -2  -8 -13  141.47    7.06
  -2  -8 -13  135.35    7.06
  -2  -8 -13  143.48    7.00
  -2  -8 -14   50.67    2.91
  -2  -8 -14   46.08    2.96
   2  -8  14   49.18    2.71
  -2  -8 -14   48.30    2.95
  -2   8 -14   51.99    2.88
  -2   8 -15   32.93    2.26
  -2  -8 -15   38.25    2.39
  -2  -8 -15   37.33    2.47
  -2  -8 -15   40.98    2.50
   2  -8  15   33.99    2.13
  -2  -8 -16   20.01    1.78
   2  -8  16   14.90    1.31
  -2  -8 -16   18.15    1.58
  -2   8 -16   17.61    1.55
  -2  -8 -16   17.02    1.70
  -2   8 -17   10.69    1.38
   2  -8  17    8.92    1.07
  -2  -8 -17   12.47    1.58
  -2  -8 -17   11.21    1.56
  -2  -8 -17   10.69    1.37
  -2  -8 -18    9.05    1.31
  -2  -8 -18    8.07    1.47
  -2   8 -18    9.55    1.30
   2  -8  18    7.44    0.99
  -2  -8 -18    7.94    1.50
  -2  -8 -19   48.13    2.93
  -2   8 -19   43.09    2.86
  -2  -8 -19   50.15    3.13
   2  -8  19   43.57    2.60
  -2  -8 -19   38.60    3.05
   2  -8  20   33.25    2.12
  -2   8 -20   33.90    2.39
  -2  -8 -20   35.41    2.59
  -2  -8 -20   32.42    2.39
  -2  -8 -21   11.00    1.37
  -2   8 -21    7.62    1.25
  -2  -8 -22    3.90    1.04
  -2  -8 -23    0.29    0.91
   2   8  24    2.70    0.75
  -2  -8 -24    2.77    0.93
   2   8  25    3.67    0.71
   2   8  26    6.32    0.67
  -2  -8 -26    7.63    0.94
  -2  -8 -27   -0.04    0.48
  -2   9  28    2.82    0.51
   2  -9 -28    2.91    0.58
   2  -9 -27    2.86    0.80
  -2   9  27    2.09    0.63
  -2   9  26    1.80    0.72
   2  -9 -26    3.19    0.95
  -2   9  25   11.20    1.22
   2  -9 -25   10.44    1.35
   2  -9 -24   10.78    1.45
   2  -9 -23    1.61    1.09
   2  -9 -22    3.42    1.32
   2  -9 -22    2.59    0.99
   2  -9 -21   22.02    2.04
  -2  -9  21   21.72    1.74
   2  -9 -21   22.46    2.15
   2  -9 -21   20.83    1.80
   2  -9 -20   37.32    2.79
   2  -9 -20   34.55    2.69
   2  -9 -20   41.22    2.52
  -2  -9  20   35.48    2.44
   2  -9 -19  132.92    6.88
   2  -9 -19  128.96    6.59
   2  -9 -19  122.67    6.78
  -2  -9  19  132.83    6.57
   2  -9 -18    7.05    1.39
  -2  -9  18    4.73    1.09
   2  -9 -18    6.06    1.35
   2  -9 -18    6.64    1.11
   2  -9 -17   18.23    1.78
   2  -9 -17   16.39    1.74
   2  -9 -17   18.21    1.78
   2  -9 -17   20.51    1.59
  -2  -9  17   18.01    1.52
   2  -9 -16    4.91    1.08
   2  -9 -16    5.23    1.16
   2  -9 -16    4.14    1.18
   2  -9 -16    4.08    0.89
  -2  -9  16    5.31    0.97
   2  -9 -15   20.75    1.77
   2  -9 -15   23.02    1.64
   2  -9 -15   24.25    1.87
   2  -9 -15   26.08    1.90
  -2  -9  15   22.34    1.66
  -2  -9  14   40.54    2.43
   2  -9 -14   39.40    2.60
   2  -9 -14   45.65    2.61
   2  -9 -14   40.16    2.57
   2  -9 -14   41.81    2.42
   2   9 -14   41.97    2.49
   2  -9 -13    3.52    0.86
   2   9 -13    3.62    0.80
   2  -9 -13    3.85    0.85
   2  -9 -13    3.32    0.85
  -2  -9  13    3.78    0.73
  -2  -9  13    2.39    0.79
   2  -9 -13    4.28    0.72
  -2  -9  12   10.77    0.96
   2   9 -12   10.14    0.98
   2  -9 -12    8.86    1.04
   2  -9 -12    7.73    1.02
   2  -9 -12    8.13    0.98
   2  -9 -12    7.86    0.93
  -2  -9  12   11.46    1.24
   2  -9 -12    7.57    0.82
   2  -9 -11   20.20    1.56
   2  -9 -11   21.48    1.55
  -2  -9  11   24.37    2.13
   2  -9 -11   22.45    1.52
  -2  -9  11   26.12    1.86
  -2  -9  11   25.85    1.55
  -2  -9  10   72.26    3.81
   2  -9 -10   77.44    3.92
  -2  -9  10   75.96    4.19
   2  -9 -10   76.96    3.88
  -2  -9  10   76.33    4.54
   2  -9 -10   76.87    3.83
   2  -9  -9  108.83    5.17
  -2  -9   9  120.17    5.51
   2   9  -9  102.92    5.36
   2  -9  -9  106.92    5.12
  -2  -9   9  107.41    5.80
  -2  -9   9  112.66    5.11
  -2  -9   8   22.05    1.37
  -2   9   8   21.84    1.29
   2  -9  -8   23.60    1.45
  -2  -9   8   21.68    1.88
  -2   9   8   20.69    1.39
   2   9  -8   21.50    1.59
  -2  -9   8   23.96    1.67
  -2  -9   7   55.64    2.86
  -2   9   7   45.21    2.51
  -2   9   7   42.46    2.61
   2   9  -7   56.68    2.88
  -2  -9   6   15.65    1.23
   2   9  -6   15.58    1.28
  -2   9   6   13.33    1.05
  -2  -9   5  291.44   14.09
  -2  -9   5  296.26   13.81
  -2  -9   4  402.53   18.66
   2  -9  -4  382.31   18.11
  -2  -9   4  419.90   18.39
  -2   9   4  395.57   18.11
   2  -9  -3   15.93    1.07
  -2  -9   3   14.97    1.41
  -2   9   3   14.15    1.05
   2   9  -2   20.24    1.69
   2   9  -2   24.55    1.60
  -2  -9   2   21.43    1.72
   2   9  -1   96.10    4.84
   2  -9  -1   87.63    4.63
  -2   9   1   91.08    4.41
   2   9  -1   99.49    4.71
   2   9   0   39.34    2.26
   2   9   0   37.19    2.17
   2  -9   0   32.24    2.12
   2  -9   1 2011.79   91.05
   2   9   1 2018.00   91.03
   2   9   1 1993.41   90.99
   2  -9   2    5.39    0.90
  -2   9  -2    3.72    0.84
  -2   9  -2    4.29    0.79
  -2   9  -3   58.69    3.41
   2  -9   3   66.24    3.48
  -2   9  -3   69.04    3.47
   2   9   3   54.81    2.96
   2   9   4  207.91    9.82
   2  -9   4  230.29   10.56
  -2   9  -4  236.90   10.54
  -2   9  -4  227.48   10.52
  -2   9  -5    1.41    0.71
   2  -9   5    1.35    0.36
  -2   9  -5    2.22    0.80
  -2  -9  -6   23.42    1.41
  -2   9  -6   23.78    1.83
  -2  -9  -6   20.19    1.36
   2  -9   6   19.71    1.23
  -2   9  -6   18.84    1.66
  -2  -9  -7   11.54    1.00
  -2   9  -7   10.05    1.31
   2  -9   7   10.56    0.83
  -2  -9  -7    9.84    0.93
  -2  -9  -8    8.70    0.92
   2  -9   8    7.91    0.77
   2   9   8    6.85    0.64
  -2  -9  -8    9.58    0.94
  -2  -9  -8    8.55    0.85
  -2  -9  -9   12.89    1.01
   2  -9   9   12.46    0.94
  -2   9  -9   12.59    1.51
  -2  -9  -9   12.15    1.03
  -2  -9  -9   13.04    1.14
  -2  -9  -9   13.81    1.11
  -2  -9 -10   30.85    1.85
  -2  -9 -10   31.15    1.91
  -2  -9 -10   29.12    1.74
  -2   9 -10   24.87    1.67
   2  -9  10   27.71    1.65
  -2  -9 -11   59.66    3.32
   2  -9  11   58.32    3.07
  -2  -9 -11   63.67    3.20
  -2   9 -11   59.19    3.14
  -2  -9 -11   56.69    3.24
  -2  -9 -12   94.87    4.59
   2  -9  12   81.86    4.33
  -2  -9 -12   88.87    4.48
  -2  -9 -12   92.37    4.63
  -2   9 -12   82.86    4.41
  -2   9 -13  214.89   10.27
  -2  -9 -13  217.42   10.44
   2  -9  13  212.06   10.18
  -2  -9 -13  221.37   10.32
  -2  -9 -13  214.35   10.38
  -2  -9 -14  119.96    5.75
  -2   9 -14  112.38    5.59
  -2  -9 -14  111.62    5.76
   2  -9  14   99.83    5.42
  -2  -9 -14  113.77    5.63
   2  -9  15   90.68    4.50
  -2  -9 -15   86.76    4.77
  -2  -9 -15   87.04    4.74
  -2   9 -15   90.31    4.64
  -2  -9 -15   82.12    4.62
   2  -9  16   32.82    2.04
  -2  -9 -16   33.02    2.40
  -2   9 -16   33.19    2.21
  -2  -9 -16   30.37    2.36
  -2  -9 -16   31.29    2.24
   2  -9  17   64.68    3.65
  -2  -9 -17   69.72    4.05
  -2  -9 -17   72.84    4.11
  -2   9 -17   70.65    3.88
  -2  -9 -17   68.54    3.92
  -2  -9 -18   57.31    3.63
  -2  -9 -18   57.46    3.41
  -2   9 -18   57.62    3.36
   2  -9  18   55.08    3.14
  -2  -9 -18   55.00    3.48
  -2  -9 -18   57.77    3.58
  -2  -9 -19  102.02    5.52
  -2   9 -19   94.22    5.19
  -2  -9 -19   99.82    5.27
  -2  -9 -19   97.49    5.40
  -2  -9 -20    2.77    1.24
  -2  -9 -20    3.83    1.27
  -2   9 -20    2.47    1.04
  -2  -9 -20    3.02    1.06
  -2  -9 -21   55.89    3.49
  -2  -9 -21   50.72    3.17
  -2  -9 -22    0.39    1.15
  -2  -9 -22    1.72    0.98
  -2  -9 -23    3.67    0.97
  -2  -9 -23    2.94    1.21
  -2  -9 -24   10.12    1.10
   2   9  24    8.24    0.98
   2   9  25   61.19    3.17
   2   9  26   11.03    0.82
   2 -10 -28    2.83    0.51
  -2  10  28    3.35    0.47
  -2  10  27    5.01    0.69
   2 -10 -27    3.83    0.76
  -2  10  26   14.56    1.19
   2 -10 -26   15.79    1.39
   2 -10 -25   21.64    1.70
  -2  10  25   19.11    1.51
   2 -10 -24    0.09    1.01
   2 -10 -23    3.58    1.23
   2 -10 -22   53.23    3.42
   2 -10 -21   40.32    2.83
   2 -10 -21   41.75    2.56
   2 -10 -21   34.36    2.78
   2 -10 -20   17.53    1.92
   2 -10 -20   18.02    1.93
   2 -10 -20   18.36    1.61
  -2 -10  19   10.20    1.22
   2 -10 -19    9.37    1.19
   2 -10 -19    9.09    1.49
   2 -10 -18    7.68    1.12
   2 -10 -18    8.09    1.39
  -2 -10  18    6.04    1.07
   2 -10 -18    7.38    1.25
   2 -10 -17    1.40    1.18
  -2 -10  17    0.29    0.86
   2 -10 -17    0.61    1.03
   2 -10 -17    0.07    0.76
   2 -10 -17    0.18    1.04
   2 -10 -16  102.52    5.49
   2 -10 -16  104.95    5.48
   2 -10 -16  103.98    5.25
  -2 -10  16  102.84    5.27
   2 -10 -16   97.72    5.39
   2 -10 -15   35.76    2.42
   2 -10 -15   37.36    2.43
   2 -10 -15   33.52    2.31
  -2 -10  15   36.04    2.22
   2 -10 -15   31.83    2.12
   2 -10 -14   66.08    3.62
   2 -10 -14   69.80    3.85
   2 -10 -14   72.55    3.89
  -2 -10  14   67.67    3.68
   2 -10 -14   69.30    3.79
   2 -10 -13   41.91    2.65
  -2 -10  13   46.66    2.61
   2 -10 -13   45.09    2.72
   2 -10 -13   46.97    2.78
   2 -10 -12   88.87    4.56
  -2 -10  12   86.66    4.40
   2 -10 -12   81.69    4.44
   2 -10 -12   91.76    4.53
  -2 -10  12   88.16    4.82
   2 -10 -12   82.71    4.38
   2 -10 -11    6.63    0.88
   2 -10 -11    5.56    0.91
  -2 -10  11    5.23    0.91
  -2 -10  11    6.57    0.80
   2 -10 -11    5.91    0.77
  -2 -10  10   49.86    2.70
  -2 -10  10   48.01    3.00
  -2 -10  10   45.27    3.33
   2 -10 -10   49.77    2.74
   2 -10 -10   53.80    2.82
   2 -10 -10   49.97    2.66
   2 -10  -9   53.54    2.77
   2 -10  -9   51.57    2.80
  -2 -10   9   55.55    3.47
  -2 -10   9   60.80    3.14
   2  10  -9   59.58    3.11
  -2  10   8   27.21    1.55
   2 -10  -8   30.94    1.72
   2  10  -8   24.68    1.87
   2 -10  -8   31.50    1.77
  -2 -10   8   27.99    1.93
  -2  10   8   27.23    1.73
   2 -10  -7   32.05    1.89
  -2  10   7   29.73    1.97
  -2 -10   7   33.93    2.12
  -2  10   7   32.62    1.83
   2  10  -7   34.51    2.17
  -2 -10   6   34.63    2.47
   2  10  -6   33.80    2.25
  -2 -10   6   36.08    2.19
  -2 -10   5   79.21    4.50
  -2 -10   5   81.15    4.21
   2 -10  -4  175.16    8.37
  -2 -10   4  187.87    8.94
  -2  10   4  178.27    8.37
  -2  10   3  117.73    5.67
   2 -10  -3  120.17    5.67
  -2 -10   3  112.56    6.03
   2  10  -3  111.23    5.99
   2 -10  -2   65.55    3.28
  -2 -10   2   51.91    3.43
   2  10  -2   54.07    3.47
  -2  10   2   67.57    3.14
   2 -10  -1   13.42    1.10
   2  10  -1   13.11    1.17
   2  10  -1   12.40    1.24
  -2 -10   1   13.69    1.26
  -2  10   1   11.52    0.83
   2  10   0  724.94   32.09
   2 -10   0  712.15   32.01
   2  10   0  660.57   31.93
   2  10   1  138.06    6.63
   2 -10   1  122.59    6.57
   2  10   1  135.08    6.56
   2 -10   2   41.81    2.46
   2  10   2   36.38    2.34
  -2  10  -2   35.10    2.43
   2  10   3  948.51   44.35
  -2  10  -3 1033.87   44.91
   2 -10   3  994.61   44.85
   2  10   4   89.21    4.24
  -2  10  -4   87.80    4.86
   2 -10   4   88.85    4.91
  -2  10  -4   95.21    4.93
  -2  10  -5  224.86   10.72
  -2 -10  -5  210.52   10.16
  -2 -10  -5  215.97   10.16
   2 -10   5  214.64   10.71
  -2  10  -5  226.82   10.69
  -2 -10  -6   42.95    2.41
   2 -10   6   43.85    2.23
  -2  10  -6   43.04    2.81
  -2 -10  -6   43.19    2.40
  -2  10  -6   44.81    2.90
  -2 -10  -7   43.68    2.29
  -2 -10  -7   41.63    2.25
  -2 -10  -7   40.96    2.18
   2 -10   7   33.74    2.04
  -2  10  -7   38.41    2.71
  -2 -10  -8   40.32    2.38
  -2 -10  -8   43.57    2.41
  -2 -10  -8   40.63    2.31
  -2 -10  -9   11.59    1.13
  -2 -10  -9   10.71    1.01
  -2 -10  -9   11.19    1.12
  -2 -10  -9   12.05    0.98
  -2 -10 -10  590.40   27.41
  -2 -10 -10  605.46   27.43
  -2 -10 -10  601.19   27.36
  -2 -10 -10  587.91   27.28
  -2 -10 -11    5.70    0.78
  -2 -10 -11    6.15    0.99
  -2 -10 -11    4.87    0.96
  -2 -10 -11    5.70    0.92
  -2  10 -11    4.47    0.70
  -2 -10 -12   14.50    1.15
  -2 -10 -12   11.07    1.22
  -2 -10 -12    9.40    1.29
  -2  10 -12   10.68    1.03
  -2 -10 -12   14.37    1.36
   2 -10  13   39.72    2.16
  -2 -10 -13   34.58    2.34
  -2  10 -13   36.08    2.20
  -2 -10 -13   33.48    2.39
  -2 -10 -13   37.09    2.27
  -2 -10 -14   79.84    4.03
   2 -10  14   73.75    3.85
  -2 -10 -14   69.69    4.13
  -2 -10 -14   71.94    4.09
  -2  10 -14   74.67    3.94
  -2 -10 -15   42.84    2.51
  -2 -10 -15   37.09    2.60
  -2  10 -15   39.53    2.42
  -2 -10 -15   37.03    2.64
  -2 -10 -16   79.12    4.38
  -2 -10 -16   73.55    4.12
  -2  10 -16   80.85    4.16
  -2 -10 -16   69.56    4.24
  -2  10 -17   24.33    1.92
[truncated: 2,073,347 more chars]
