# Supplementary material for: Highly efficient pure-blue organic light-emitting diodes based on rationally designed heterocyclic phenophosphazinine-containing emitters
Source: Nat Commun. 2024 Jul 22;15:6175. doi: 10.1038/s41467-024-50370-5 (PMC11263564; doi:10.1038/s41467-024-50370-5)
Supplement: Supplementary file 3 — Source Data [file 41467_2024_50370_MOESM3_ESM.zip › Source Data/BNCz-NPS-β_CCDC2247937.cif]

data_xlj
_audit_creation_date               2024-06-12
_audit_creation_method
;
Olex2 1.5-beta
(compiled 2022.04.07 svn.rca3783a0 for OlexSys, GUI svn.r6439)
;
_shelx_SHELXL_version_number       '2018/3'
_audit_contact_author_address      ?
_audit_contact_author_email        ?
_audit_contact_author_name         ''
_audit_contact_author_phone        ?
_publ_contact_author_id_orcid      ?
_publ_section_references
;
Dolomanov, O.V., Bourhis, L.J., Gildea, R.J, Howard, J.A.K. & Puschmann, H.
 (2009), J. Appl. Cryst. 42, 339-341.

Sheldrick, G.M. (2008). Acta Cryst. A64, 112-122.

Sheldrick, G.M. (2015). Acta Cryst. C71, 3-8.
;
_chemical_name_common              ?
_chemical_name_systematic          ?
_chemical_formula_moiety           'C64 H61 B N3 P S'
_chemical_formula_sum              'C64 H61 B N3 P S'
_chemical_formula_weight           945.99
_chemical_absolute_configuration   unk
_chemical_melting_point            ?
loop_
  _atom_type_symbol
  _atom_type_description
  _atom_type_scat_dispersion_real
  _atom_type_scat_dispersion_imag
  _atom_type_scat_source
 'C' 'C' 0.0181 0.0091 'International Tables Vol C Tables 4.2.6.8 and 6.1.1.4'
 'H' 'H' 0.0000 0.0000 'International Tables Vol C Tables 4.2.6.8 and 6.1.1.4'
 'B' 'B' 0.0090 0.0039 'International Tables Vol C Tables 4.2.6.8 and 6.1.1.4'
 'N' 'N' 0.0311 0.0180 'International Tables Vol C Tables 4.2.6.8 and 6.1.1.4'
 'P' 'P' 0.2955 0.4335 'International Tables Vol C Tables 4.2.6.8 and 6.1.1.4'
 'S' 'S' 0.3331 0.5567 'International Tables Vol C Tables 4.2.6.8 and 6.1.1.4'

_shelx_space_group_comment
;
The symmetry employed for this shelxl refinement is uniquely defined
by the following loop, which should always be used as a source of
symmetry information in preference to the above space-group names.
They are only intended as comments.
;
_space_group_crystal_system        'monoclinic'
_space_group_IT_number             9
_space_group_name_H-M_alt          'C 1 c 1'
_space_group_name_Hall             'C -2yc'
loop_
  _space_group_symop_operation_xyz
 'x, y, z'
 'x, -y, z+1/2'
 'x+1/2, y+1/2, z'
 'x+1/2, -y+1/2, z+1/2'

_cell_length_a                     17.4998(9)
_cell_length_b                     21.3090(11)
_cell_length_c                     17.6514(10)
_cell_angle_alpha                  90
_cell_angle_beta                   97.258(5)
_cell_angle_gamma                  90
_cell_volume                       6529.5(6)
_cell_formula_units_Z              4
_cell_measurement_reflns_used      6330
_cell_measurement_temperature      170.00(10)
_cell_measurement_theta_max        73.4230
_cell_measurement_theta_min        2.4660
_shelx_estimated_absorpt_T_max     0.904
_shelx_estimated_absorpt_T_min     0.873
_exptl_absorpt_coefficient_mu      0.931
_exptl_absorpt_correction_T_max    1.00000
_exptl_absorpt_correction_T_min    0.86815
_exptl_absorpt_correction_type     multi-scan
_exptl_absorpt_process_details
;
CrysAlisPro 1.171.38.43f (Rigaku Oxford Diffraction, 2015)
Empirical absorption correction using spherical harmonics,
 implemented in SCALE3 ABSPACK scaling algorithm.
;
_exptl_absorpt_special_details     ?
_exptl_crystal_colour              'light yellow'
_exptl_crystal_density_diffrn      0.962
_exptl_crystal_density_meas        ?
_exptl_crystal_density_method      ?
_exptl_crystal_description         block
_exptl_crystal_F_000               2008
_exptl_crystal_size_max            0.15
_exptl_crystal_size_mid            0.13
_exptl_crystal_size_min            0.11
_exptl_transmission_factor_max     ?
_exptl_transmission_factor_min     ?
_diffrn_reflns_av_R_equivalents    0.0600
_diffrn_reflns_av_unetI/netI       0.0576
_diffrn_reflns_Laue_measured_fraction_full  0.999
_diffrn_reflns_Laue_measured_fraction_max  0.999
_diffrn_reflns_limit_h_max         20
_diffrn_reflns_limit_h_min         -18
_diffrn_reflns_limit_k_max         25
_diffrn_reflns_limit_k_min         -24
_diffrn_reflns_limit_l_max         21
_diffrn_reflns_limit_l_min         -17
_diffrn_reflns_number              20416
_diffrn_reflns_point_group_measured_fraction_full  0.678
_diffrn_reflns_point_group_measured_fraction_max  0.678
_diffrn_reflns_theta_full          66.594
_diffrn_reflns_theta_max           66.594
_diffrn_reflns_theta_min           3.942
_diffrn_ambient_environment        N~2~
_diffrn_ambient_temperature        170.00(10)
_diffrn_detector                   'CCD plate'
_diffrn_detector_area_resol_mean   5.2684
_diffrn_detector_type              AtlasS2
_diffrn_measured_fraction_theta_full  0.999
_diffrn_measured_fraction_theta_max  0.999
_diffrn_measurement_details
;
List of Runs (angles in degrees, time in seconds):

  # Type    Start    End  Width  t~exp~   \w     \q     \k     \f   Frames
--------------------------------------------------------------------------
  1  \w    -87.00 -10.00   1.00    1.00    --  -40.92 125.00   0.00   77
  2  \w   -120.00  -3.00   1.00    1.00    --  -40.92 -19.00 -90.00  117
  3  \w   -115.00 -31.00   1.00    1.00    --  -40.92 -37.00-150.00   84
  4  \w     30.00  59.00   1.00    1.00    --   40.92-125.00-180.00   29
  5  \w      2.00  45.00   1.00    1.00    --   40.92 -99.00-180.00   43
  6  \w     41.00  94.00   1.00    1.00    --   40.92-125.00 -60.00   53
  7  \w     30.00  59.00   1.00    2.00    --  107.58 -94.00 -90.00   29
  8  \w     74.00 105.00   1.00    2.00    --  107.58 -94.00 -60.00   31
  9  \w     59.00 136.00   1.00    2.00    --  107.58 -30.00 -90.00   77
 10  \w     83.00 175.00   1.00    2.00    --  107.58  30.00 -30.00   92
 11  \w    145.00 170.00   1.00    2.00    --  107.58  45.00-150.00   25
 12  \w    137.00 164.00   1.00    2.00    --  107.58 125.00-180.00   27
 13  \w    102.00 128.00   1.00    2.00    --  107.58  45.00-150.00   26
 14  \w     79.00 173.00   1.00    2.00    --  107.58  30.00 -90.00   94
 15  \w     95.00 122.00   1.00    2.00    --  107.58-125.00 120.00   27
 16  \w     46.00 111.00   1.00    2.00    --  107.58 -77.00   0.00   65
 17  \w     45.00 113.00   1.00    2.00    --  107.58 -61.00-120.00   68
 18  \w     53.00 108.00   1.00    2.00    --  107.58 -94.00-150.00   55
 19  \w     35.00 126.00   1.00    2.00    --  107.58 -45.00  90.00   91
 20  \w     34.00  68.00   1.00    2.00    --  107.58-125.00 120.00   34
 21  \w     29.00 104.00   1.00    2.00    --  107.58 -94.00 120.00   75
;
_diffrn_measurement_device         'four-circle diffractometer'
_diffrn_measurement_device_type    'SuperNova, Dual, Cu at zero, AtlasS2'
_diffrn_measurement_method         '\w scans'
_diffrn_orient_matrix_type        
 'CrysAlisPro convention (1999,Acta A55,543-557)'
_diffrn_orient_matrix_UB_11        0.0648430000
_diffrn_orient_matrix_UB_12        -0.0410223000
_diffrn_orient_matrix_UB_13        -0.0250615000
_diffrn_orient_matrix_UB_21        0.0569869000
_diffrn_orient_matrix_UB_22        0.0548217000
_diffrn_orient_matrix_UB_23        0.0163252000
_diffrn_orient_matrix_UB_31        0.0203604000
_diffrn_orient_matrix_UB_32        -0.0230951000
_diffrn_orient_matrix_UB_33        0.0828524000
_diffrn_radiation_monochromator    mirror
_diffrn_radiation_probe            x-ray
_diffrn_radiation_type             'Cu K\a'
_diffrn_radiation_wavelength       1.54184
_diffrn_source                     'micro-focus sealed X-ray tube'
_diffrn_source_type                'SuperNova (Cu) X-ray Source'
_reflns_Friedel_coverage           0.354
_reflns_Friedel_fraction_full      0.355
_reflns_Friedel_fraction_max       0.355
_reflns_number_gt                  5976
_reflns_number_total               7819
_reflns_special_details
;
 Reflections were merged by SHELXL according to the crystal
 class for the calculation of statistics and refinement.
 
 Structure factors included contributions from the .fab file.
 
 _reflns_Friedel_fraction is defined as the number of unique
 Friedel pairs measured divided by the number that would be
 possible theoretically, ignoring centric projections and
 systematic absences.
;
_reflns_threshold_expression       'I > 2\s(I)'
_computing_cell_refinement         'CrysAlisPro 1.171.38.43f (Rigaku OD, 2015)'
_computing_data_collection         'CrysAlisPro 1.171.38.43f (Rigaku OD, 2015)'
_computing_data_reduction          'CrysAlisPro 1.171.38.43f (Rigaku OD, 2015)'
_computing_molecular_graphics      'Olex2 1.5-beta (Dolomanov et al., 2009)'
_computing_publication_material    'Olex2 1.5-beta (Dolomanov et al., 2009)'
_computing_structure_refinement    'SHELXL 2018/3 (Sheldrick, 2015)'
_computing_structure_solution      'SHELXS  (Sheldrick, 2008)'
_refine_diff_density_max           0.998
_refine_diff_density_min           -0.795
_refine_diff_density_rms           0.089
_refine_ls_abs_structure_details
;
 Flack x determined using 1259 quotients [(I+)-(I-)]/[(I+)+(I-)]
 (Parsons, Flack and Wagner, Acta Cryst. B69 (2013) 249-259).
;
_refine_ls_abs_structure_Flack     0.46(2)
_refine_ls_extinction_coef         0.00010(3)
_refine_ls_extinction_expression  
 'Fc^*^=kFc[1+0.001xFc^2^\l^3^/sin(2\q)]^-1/4^'
_refine_ls_extinction_method       'SHELXL-2018/3 (Sheldrick 2018)'
_refine_ls_goodness_of_fit_ref     1.091
_refine_ls_hydrogen_treatment      constr
_refine_ls_matrix_type             full
_refine_ls_number_parameters       602
_refine_ls_number_reflns           7819
_refine_ls_number_restraints       854
_refine_ls_R_factor_all            0.1275
_refine_ls_R_factor_gt             0.1062
_refine_ls_restrained_S_all        10.925
_refine_ls_shift/su_max            0.008
_refine_ls_shift/su_mean           0.006
_refine_ls_structure_factor_coef   Fsqd
_refine_ls_weighting_details      
 'w=1/[\s^2^(Fo^2^)+(0.1629P)^2^+19.2642P] where P=(Fo^2^+2Fc^2^)/3'
_refine_ls_weighting_scheme        calc
_refine_ls_wR_factor_gt            0.2797
_refine_ls_wR_factor_ref           0.3026
_refine_special_details            ?
_olex2_refinement_description
;
1. Fixed Uiso
 At 1.2 times of:
  All C(H) groups, All C(H,H) groups
 At 1.5 times of:
  All C(H,H,H) groups
2. Restrained distances
 N1-C42
 2.6 with sigma of 0.01
3. Rigid bond restraints
 C64, C65
 with sigma for 1-2 distances of 0.01 and sigma for 1-3 distances of 0.01
 N2, C23
 with sigma for 1-2 distances of 0.01 and sigma for 1-3 distances of 0.01
 P1, C54
 with sigma for 1-2 distances of 0.01 and sigma for 1-3 distances of 0.01
 P1, S2
 with sigma for 1-2 distances of 0.01 and sigma for 1-3 distances of 0.01
 P1, C53
 with sigma for 1-2 distances of 0.0005 and sigma for 1-3 distances of 0.0005
 C4, C7
 with sigma for 1-2 distances of 0.01 and sigma for 1-3 distances of 0.01
 C48, C53
 with sigma for 1-2 distances of 0.01 and sigma for 1-3 distances of 0.01
 C7, C12
 with sigma for 1-2 distances of 0.0004 and sigma for 1-3 distances of 0.0004
4. Uiso/Uaniso restraints and constraints
P1 \\sim C54: within 2A with sigma of 0.002 and sigma for terminal atoms of
0.004 within 2A
C64 \\sim C65: within 2A with sigma of 0.003 and sigma for terminal atoms of
0.006 within 2A
N2 \\sim C23: within 2A with sigma of 0.002 and sigma for terminal atoms of
0.004 within 2A
P1 \\sim S2: within 2A with sigma of 0.002 and sigma for terminal atoms of
0.004 within 2A
P1 \\sim C53: within 2A with sigma of 0.000007 and sigma for terminal atoms of
0.000014 within 2A
C4 \\sim C7: within 2A with sigma of 0.002 and sigma for terminal atoms of
0.004 within 2A
C53 \\sim C48: within 2A with sigma of 0.002 and sigma for terminal atoms of
0.004 within 2A
C12 \\sim C7: within 2A with sigma of 0.0004 and sigma for terminal atoms of
0.0008 within 2A
Uanis(C64) \\sim Ueq, Uanis(C65) \\sim Ueq: with sigma of 0.0005 and sigma for
terminal atoms of 0.001
Uanis(C23) \\sim Ueq, Uanis(C56) \\sim Ueq, Uanis(C6) \\sim Ueq, Uanis(C2)
\\sim Ueq: with sigma of 0.0005 and sigma for terminal atoms of 0.001
Uanis(C46) \\sim Ueq: with sigma of 0.0004 and sigma for terminal atoms of
0.0008
Uanis(C6A) \\sim Ueq: with sigma of 0.0008 and sigma for terminal atoms of
0.0016
Uanis(C28A) \\sim Ueq: with sigma of 0.0004 and sigma for terminal atoms of
0.0008
Uanis(C7A) \\sim Ueq: with sigma of 0.00006 and sigma for terminal atoms of
0.00012
Uanis(C36) \\sim Ueq: with sigma of 0.00008 and sigma for terminal atoms of
0.00016
Uanis(P2) \\sim Ueq: with sigma of 0.000008 and sigma for terminal atoms of
0.000016
Uanis(C64) = Uanis(C65) = Uanis(C60) = Uanis(C63) = Uanis(C62) = Uanis(C61)
Uanis(S2) = Uanis(P1)
Uanis(P1) = Uanis(C60)
Uanis(C4) = Uanis(C53) = Uanis(P1)
Uanis(C53) = Uanis(C48)
Uanis(C7) = Uanis(C4)
5. Rigid body (RIGU) restrains
 C62, C63, C64, C65, C60, C61, P1
 with sigma for 1-2 distances of 0.001 and sigma for 1-3 distances of 0.003
 C63, C62, C61, C60, C65, C64
 with sigma for 1-2 distances of 0.001 and sigma for 1-3 distances of 0.002
 C62, P1, S2, C53, C54, C60, C48, C52, C55, C59, C61, C65, N3, C49, C51, C56,
 C58, C64, C41, C50, C57, C63, C42, C40, C43, C39, N1, C38, N2, C12, C5, B1,
 C29, C23, C11, C7, C6, C4, C18, C24, C28, C22, C10, C8, C1, C3, C19, C25, C27,
 C21, C9, C2, C20, C26, C13, C44, C34, C31, C17, C15, C14, C46, C45, C47, C36,
 C37, C35, C32, C30, C33
 with sigma for 1-2 distances of 0.001 and sigma for 1-3 distances of 0.003
 C64, C65, C60, C61, C62, C63
 with sigma for 1-2 distances of 0.001 and sigma for 1-3 distances of 0.002
 C52, C53, C48, C49, C50, C51
 with sigma for 1-2 distances of 0.001 and sigma for 1-3 distances of 0.003
 C32, P1, S2, C53, C54, C60, C48, C52, C55, C59, C61, C65, N3, C49, H52, C51,
 C56, C58, H59, C62, C64, C41, H49, C50, H51, H56, C57, H58, H62, C63, H64, C42,
  C40, H50, H57, H63, H42, C43, H40, C39, N1, C38, N2, C12, C5, B1, C29, C23,
 C11, C7, C7A, C6, C6A, C4, C18, C24, C28, C28A, C22, C10, C8, H6, C1, H6A, C3,
 C19, C25, H28, C27, H28A, C21, H10, C9, H8A, H8B, C2, H1A, H1B, H3, H19, C20,
 C26, H25, H27A, H27, H21, C13, C44, C34, C31, C17, C15, C14, C46, C45, C47,
 C36, C37, C35, C30, C33, H17A, H17B, H17C, H15A, H15B, H15C, H14A, H14B, H14C,
 H46A, H46B, H46C, H45A, H45B, H45C, H47A, H47B, H47C, H36A, H36B, H36C, H37A,
 H37B, H37C, H35A, H35B, H35C, H32A, H32B, H32C, H30A, H30B, H30C, H33A, H33B,
 H33C
 with sigma for 1-2 distances of 0.001 and sigma for 1-3 distances of 0.006
 S1, P1, S2, C53, C54, C60, C48, C52, P2, C55, C59, C61, C65, N3, C49, H52,
 C51, C56, C58, H59, C62, H61, H65, C64, C41, H49, C50, H51, H56, C57, H58, H62,
  C63, H64, C42, C40, H50, H57, H63, H42, C43, H40, C39, N1, C38, N2, C12, C5,
 B1, C29, C23, C11, C7, C7A, C4, C6, C6A, C18, C24, C28, C28A, C22, C10, C8, C3,
  H6, C1, H6A, C19, C25, H28, C27, H28A, C21, C9, H10, H8A, H8B, H3, C2, H1A,
 H1B, H19, C20, C26, H25, H27A, H27, H21, C13, C44, C34, C31, C17, C15, C14,
 C46, C45, C47, C36, C37, C35, C32, C30, C33, H17A, H17B, H17C, H15A, H15B,
 H15C, H14A, H14B, H14C, H46A, H46B, H46C, H45A, H45B, H45C, H47A, H47B, H47C,
 H36A, H36B, H36C, H37A, H37B, H37C, H35A, H35B, H35C, H32A, H32B, H32C, H30A,
 H30B, H30C, H33A, H33B, H33C
 with sigma for 1-2 distances of 0.001 and sigma for 1-3 distances of 0.006
6. Others
 Sof(H1B)=Sof(C6A)=Sof(H6A)=Sof(P2)=Sof(S1)=1-FVAR(1)
 Sof(P1)=Sof(S2)=Sof(C6)=Sof(H6)=Sof(H1A)=FVAR(1)
 Sof(H27A)=Sof(C28A)=Sof(H28A)=1-FVAR(2)
 Sof(C28)=Sof(H28)=Sof(H27)=FVAR(2)
 Sof(H8B)=Sof(C7A)=1-FVAR(3)
 Sof(H8A)=Sof(C7)=FVAR(3)
7.a Aromatic/amide H refined with riding coordinates:
 C52(H52), C19(H19), C42(H42), C40(H40), C21(H21), C3(H3), C58(H58), C28(H28),
 C59(H59), C8(H8A), C8(H8B), C25(H25), C10(H10), C56(H56), C49(H49), C27(H27A),
 C27(H27), C57(H57), C6(H6), C1(H1A), C1(H1B), C50(H50), C51(H51), C62(H62),
 C61(H61), C65(H65), C64(H64), C63(H63), C6A(H6A), C28A(H28A)
7.b Fitted hexagon refined as free rotating group:
 C42(C41,C40,C39,C38,C43), C62(C61,C60,C65,C64,C63)
7.c Idealised Me refined as rotating group:
 C46(H46A,H46B,H46C), C32(H32A,H32B,H32C), C17(H17A,H17B,H17C), C36(H36A,H36B,
 H36C), C45(H45A,H45B,H45C), C30(H30A,H30B,H30C), C33(H33A,H33B,H33C), C37(H37A,
 H37B,H37C), C47(H47A,H47B,H47C), C15(H15A,H15B,H15C), C14(H14A,H14B,H14C),
 C35(H35A,H35B,H35C)
;
_atom_sites_solution_hydrogens     geom
_atom_sites_solution_primary       direct
_atom_sites_solution_secondary     ?
loop_
  _atom_site_label
  _atom_site_type_symbol
  _atom_site_fract_x
  _atom_site_fract_y
  _atom_site_fract_z
  _atom_site_U_iso_or_equiv
  _atom_site_adp_type
  _atom_site_occupancy
  _atom_site_site_symmetry_order
  _atom_site_calc_flag
  _atom_site_refinement_flags_posn
  _atom_site_refinement_flags_adp
  _atom_site_refinement_flags_occupancy
  _atom_site_disorder_assembly
  _atom_site_disorder_group
 P1 P 0.47933(10) 0.92848(8) 0.56916(11) 0.05852(4) Uani 0.8753(16) 1 d . U P A
 1
 S2 S 0.39047(10) 0.96852(8) 0.60919(10) 0.05852(4) Uani 0.8753(16) 1 d . U P A
 1
 N1 N 0.6170(2) 0.58188(17) 0.4952(2) 0.0428(7) Uani 1 1 d D . . . .
 N3 N 0.5005(3) 0.78184(15) 0.5594(3) 0.0475(7) Uani 1 1 d . . . . .
 N2 N 0.38327(19) 0.58677(15) 0.6207(2) 0.0327(5) Uani 1 1 d . U . . .
 C22 C 0.3106(2) 0.49737(19) 0.6457(2) 0.0303(7) Uani 1 1 d . . . . .
 C48 C 0.4625(3) 0.8127(3) 0.4936(4) 0.05852(4) Uani 1 1 d . U . . .
 C4 C 0.7243(3) 0.5577(3) 0.4465(4) 0.05852(4) Uani 1 1 d . U . . .
 C52 C 0.4195(2) 0.9060(2) 0.4198(3) 0.0468(9) Uani 1 1 d . . . . .
 H52 H 0.415385 0.950416 0.418340 0.056 Uiso 1 1 calc R U . . .
 C53 C 0.4604(3) 0.8771(3) 0.4867(4) 0.05852(4) Uani 1 1 d . U . . .
 C19 C 0.4104(2) 0.4148(2) 0.5844(3) 0.0379(9) Uani 1 1 d . . . . .
 H19 H 0.445188 0.385572 0.566821 0.045 Uiso 1 1 calc R U . . .
 C12 C 0.6225(3) 0.5206(3) 0.4994(3) 0.05773(15) Uani 1 1 d . U . . .
 C18 C 0.4275(2) 0.4809(2) 0.5823(3) 0.0368(7) Uani 1 1 d . . . . .
 C42 C 0.55615(13) 0.68310(7) 0.52907(15) 0.0430(9) Uani 1 1 d DG . . . .
 H42 H 0.596211 0.705432 0.509239 0.052 Uiso 1 1 calc R U . . .
 C41 C 0.49780(15) 0.71565(8) 0.55869(18) 0.0368(7) Uani 1 1 d G . . . .
 C40 C 0.43919(16) 0.68297(12) 0.5877(2) 0.0416(9) Uani 1 1 d G . . . .
 H40 H 0.399305 0.705220 0.607950 0.050 Uiso 1 1 calc R U . . .
 C39 C 0.43893(18) 0.61774(12) 0.5871(2) 0.0307(7) Uani 1 1 d G . . . .
 C38 C 0.49728(18) 0.58519(8) 0.5575(2) 0.0368(7) Uani 1 1 d G . . . .
 C43 C 0.55589(15) 0.61787(7) 0.52848(18) 0.0436(8) Uani 1 1 d G . . . .
 C21 C 0.2957(2) 0.43646(19) 0.6442(3) 0.0373(9) Uani 1 1 d . . . . .
 H21 H 0.251933 0.421011 0.665080 0.045 Uiso 1 1 calc R U . . .
 C9 C 0.6614(2) 0.3927(2) 0.4991(3) 0.0416(9) Uani 1 1 d . . . . .
 C29 C 0.3207(2) 0.6063(2) 0.6575(3) 0.0358(7) Uani 1 1 d . . . . .
 C23 C 0.3772(2) 0.51845(18) 0.6145(2) 0.0306(3) Uani 1 1 d . U . . .
 C55 C 0.5350(2) 0.81210(19) 0.6248(2) 0.0323(6) Uani 1 1 d . . . . .
 C20 C 0.3461(2) 0.39326(19) 0.6108(3) 0.0366(8) Uani 1 1 d . . . . .
 C5 C 0.6781(3) 0.6076(2) 0.4597(3) 0.0472(8) Uani 1 1 d . . . . .
 C3 C 0.7921(3) 0.5639(2) 0.4071(3) 0.0514(9) Uani 1 1 d . . . . .
 H3 H 0.820165 0.527741 0.395569 0.062 Uiso 1 1 calc R U . . .
 C2 C 0.8156(3) 0.6238(2) 0.3864(3) 0.0399(3) Uani 1 1 d . U . . .
 C24 C 0.2744(2) 0.55453(18) 0.6727(2) 0.0302(7) Uani 1 1 d . . . . .
 C26 C 0.1905(3) 0.6204(2) 0.7303(3) 0.0458(8) Uani 1 1 d . . . . .
 C54 C 0.5408(3) 0.8782(2) 0.6313(3) 0.0511(6) Uani 1 1 d . U . . .
 C58 C 0.6093(4) 0.8647(3) 0.7584(3) 0.0610(12) Uani 1 1 d . . . . .
 H58 H 0.634749 0.882476 0.804163 0.073 Uiso 1 1 calc R U . . .
 C28 C 0.3028(3) 0.6657(2) 0.6834(3) 0.0427(9) Uani 0.936(11) 1 d . . P B 1
 H28 H 0.334917 0.701045 0.678702 0.051 Uiso 0.936(11) 1 calc R U P B 1
 C59 C 0.5742(3) 0.9046(2) 0.6995(3) 0.0490(10) Uani 1 1 d . . . . .
 H59 H 0.573510 0.948743 0.706702 0.059 Uiso 1 1 calc R U . . .
 C8 C 0.7080(3) 0.4369(2) 0.4734(3) 0.0477(11) Uani 1 1 d . . . . .
 H8A H 0.754474 0.424539 0.455064 0.057 Uiso 0.52(3) 1 calc R U P C 1
 H8B H 0.755539 0.424086 0.457673 0.057 Uiso 0.48(3) 1 calc R U P C 2
 C13 C 0.6814(3) 0.3224(2) 0.5029(4) 0.0513(7) Uani 1 1 d . . . . .
 C25 C 0.2116(2) 0.5615(2) 0.7058(3) 0.0389(8) Uani 1 1 d . . . . .
 H25 H 0.180495 0.526031 0.713114 0.047 Uiso 1 1 calc R U . . .
 C10 C 0.5944(2) 0.4165(2) 0.5301(3) 0.0459(10) Uani 1 1 d . . . . .
 H10 H 0.565527 0.386959 0.555158 0.055 Uiso 1 1 calc R U . . .
 C44 C 0.8825(3) 0.6366(3) 0.3473(3) 0.0568(8) Uani 1 1 d . . . . .
 C56 C 0.5703(3) 0.7766(2) 0.6851(3) 0.0462(3) Uani 1 1 d . U . . .
 H56 H 0.569360 0.732090 0.681539 0.055 Uiso 1 1 calc R U . . .
 C11 C 0.5681(2) 0.4775(2) 0.5271(3) 0.0397(9) Uani 1 1 d . . . . .
 C49 C 0.4305(3) 0.7765(2) 0.4310(3) 0.0532(10) Uani 1 1 d . . . . .
 H49 H 0.434427 0.732031 0.433439 0.064 Uiso 1 1 calc R U . . .
 C7 C 0.6877(7) 0.5015(5) 0.4738(7) 0.05852(4) Uani 0.52(3) 1 d . U P C 1
 C27 C 0.2346(3) 0.6698(2) 0.7166(3) 0.0520(8) Uani 1 1 d . . . . .
 H27A H 0.231330 0.707598 0.744503 0.062 Uiso 0.064(11) 1 calc R U P B 2
 H27 H 0.218245 0.710232 0.730463 0.062 Uiso 0.936(11) 1 calc R U P B 1
 C31 C 0.1147(3) 0.6316(2) 0.7703(3) 0.0603(8) Uani 1 1 d . . . . .
 C46 C 0.9325(3) 0.5752(3) 0.3388(3) 0.0550(5) Uani 1 1 d . U . . .
 H46A H 0.898347 0.538659 0.331079 0.083 Uiso 1 1 calc R U . . .
 H46B H 0.968778 0.569255 0.385262 0.083 Uiso 1 1 calc R U . . .
 H46C H 0.961090 0.579820 0.294857 0.083 Uiso 1 1 calc R U . . .
 C34 C 0.3227(3) 0.3224(2) 0.6083(4) 0.0525(7) Uani 1 1 d . . . . .
 C57 C 0.6069(5) 0.8047(3) 0.7502(4) 0.0872(16) Uani 1 1 d . . . . .
 H57 H 0.631046 0.778944 0.790171 0.105 Uiso 1 1 calc R U . . .
 C6 C 0.7023(3) 0.6674(2) 0.4370(3) 0.0395(3) Uani 0.8753(16) 1 d . U P A 1
 H6 H 0.674179 0.703513 0.448624 0.047 Uiso 0.8753(16) 1 calc R U P A 1
 C1 C 0.7624(3) 0.6745(2) 0.4003(3) 0.0550(9) Uani 1 1 d . . . . .
 H1A H 0.772174 0.715144 0.381546 0.066 Uiso 0.8753(16) 1 calc R U P A 1
 H1B H 0.780049 0.716697 0.400507 0.066 Uiso 0.1247(16) 1 calc R U P A 2
 C50 C 0.3938(3) 0.8041(2) 0.3671(3) 0.0477(9) Uani 1 1 d . . . . .
 H50 H 0.371721 0.778737 0.325793 0.057 Uiso 1 1 calc R U . . .
 C51 C 0.3877(3) 0.8739(2) 0.3609(3) 0.0512(9) Uani 1 1 d . . . . .
 H51 H 0.362196 0.893821 0.316675 0.061 Uiso 1 1 calc R U . . .
 B1 B 0.4970(3) 0.51116(19) 0.5524(3) 0.0289(7) Uani 1 1 d . . . . .
 C32 C 0.0592(3) 0.6758(3) 0.7223(4) 0.0761(14) Uani 1 1 d . . . . .
 H32A H 0.024227 0.695082 0.754804 0.114 Uiso 1 1 calc R U . . .
 H32B H 0.029181 0.651985 0.681335 0.114 Uiso 1 1 calc R U . . .
 H32C H 0.088594 0.708643 0.700061 0.114 Uiso 1 1 calc R U . . .
 C17 C 0.6852(4) 0.2989(3) 0.4312(4) 0.0788(16) Uani 1 1 d . . . . .
 H17A H 0.703160 0.331838 0.398891 0.118 Uiso 1 1 calc R U . . .
 H17B H 0.634025 0.284659 0.409020 0.118 Uiso 1 1 calc R U . . .
 H17C H 0.721264 0.263539 0.434392 0.118 Uiso 1 1 calc R U . . .
 C36 C 0.3781(3) 0.2827(2) 0.5794(5) 0.09339(10) Uani 1 1 d . U . . .
 H36A H 0.389652 0.298856 0.530105 0.140 Uiso 1 1 calc R U . . .
 H36B H 0.357261 0.240060 0.572599 0.140 Uiso 1 1 calc R U . . .
 H36C H 0.425427 0.281807 0.615570 0.140 Uiso 1 1 calc R U . . .
 C45 C 0.8616(4) 0.6611(3) 0.2660(4) 0.0771(16) Uani 1 1 d . . . . .
 H45A H 0.907731 0.661652 0.239842 0.116 Uiso 1 1 calc R U . . .
 H45B H 0.840958 0.703788 0.267810 0.116 Uiso 1 1 calc R U . . .
 H45C H 0.822669 0.633709 0.238333 0.116 Uiso 1 1 calc R U . . .
 C30 C 0.1394(3) 0.6629(3) 0.8461(4) 0.0864(15) Uani 1 1 d . . . . .
 H30A H 0.160285 0.704554 0.837378 0.130 Uiso 1 1 calc R U . . .
 H30B H 0.179081 0.637354 0.875745 0.130 Uiso 1 1 calc R U . . .
 H30C H 0.094907 0.667038 0.874294 0.130 Uiso 1 1 calc R U . . .
 C33 C 0.0733(3) 0.5710(2) 0.7801(4) 0.0800(15) Uani 1 1 d . . . . .
 H33A H 0.023470 0.579762 0.797677 0.120 Uiso 1 1 calc R U . . .
 H33B H 0.104425 0.544828 0.817945 0.120 Uiso 1 1 calc R U . . .
 H33C H 0.065086 0.548769 0.731162 0.120 Uiso 1 1 calc R U . . .
 C37 C 0.2426(3) 0.3116(2) 0.5731(5) 0.0737(17) Uani 1 1 d . . . . .
 H37A H 0.207164 0.334296 0.602101 0.111 Uiso 1 1 calc R U . . .
 H37B H 0.231088 0.266638 0.573553 0.111 Uiso 1 1 calc R U . . .
 H37C H 0.236433 0.326835 0.520268 0.111 Uiso 1 1 calc R U . . .
 C47 C 0.9341(3) 0.6850(3) 0.3945(4) 0.0893(15) Uani 1 1 d . . . . .
 H47A H 0.946889 0.669529 0.446901 0.134 Uiso 1 1 calc R U . . .
 H47B H 0.906549 0.724988 0.395334 0.134 Uiso 1 1 calc R U . . .
 H47C H 0.981571 0.691177 0.371411 0.134 Uiso 1 1 calc R U . . .
 C15 C 0.7602(4) 0.3173(3) 0.5544(5) 0.0924(17) Uani 1 1 d . . . . .
 H15A H 0.783173 0.276160 0.547114 0.139 Uiso 1 1 calc R U . . .
 H15B H 0.752267 0.322292 0.608008 0.139 Uiso 1 1 calc R U . . .
 H15C H 0.794794 0.350352 0.540376 0.139 Uiso 1 1 calc R U . . .
 C14 C 0.6216(4) 0.2813(3) 0.5412(5) 0.0940(15) Uani 1 1 d . . . . .
 H14A H 0.572004 0.281160 0.508455 0.141 Uiso 1 1 calc R U . . .
 H14B H 0.614772 0.299028 0.591178 0.141 Uiso 1 1 calc R U . . .
 H14C H 0.640819 0.238186 0.547868 0.141 Uiso 1 1 calc R U . . .
 C35 C 0.3158(5) 0.3025(3) 0.6994(4) 0.101(2) Uani 1 1 d . . . . .
 H35A H 0.366365 0.306843 0.729905 0.152 Uiso 1 1 calc R U . . .
 H35B H 0.298318 0.258960 0.701385 0.152 Uiso 1 1 calc R U . . .
 H35C H 0.278781 0.330264 0.719943 0.152 Uiso 1 1 calc R U . . .
 C62 C 0.58264(14) 1.09269(12) 0.52900(16) 0.05852(4) Uani 1 1 d G . . . .
 H62 H 0.573103 1.136223 0.534657 0.070 Uiso 1 1 calc R U . . .
 C61 C 0.53067(17) 1.04873(14) 0.5503(2) 0.05852(4) Uani 1 1 d G . . . .
 H61 H 0.485610 1.062218 0.570480 0.070 Uiso 1 1 calc R U . . .
 C60 C 0.5446(2) 0.98504(13) 0.5420(3) 0.05852(4) Uani 1 1 d G . . . .
 C65 C 0.6105(2) 0.96530(12) 0.5125(3) 0.05852(4) Uani 1 1 d G U . . .
 H65 H 0.620087 0.921773 0.506798 0.070 Uiso 1 1 calc R U . . .
 C64 C 0.6625(2) 1.00926(15) 0.4912(3) 0.05852(4) Uani 1 1 d G U . . .
 H64 H 0.707581 0.995776 0.470974 0.070 Uiso 1 1 calc R U . . .
 C63 C 0.64857(17) 1.07296(14) 0.4994(2) 0.05852(4) Uani 1 1 d G . . . .
 H63 H 0.684090 1.103001 0.484903 0.070 Uiso 1 1 calc R U . . .
 C6A C 0.678(2) 0.6613(18) 0.415(2) 0.0424(4) Uani 0.1247(16) 1 d . U P A 2
 H6A H 0.634149 0.685572 0.396132 0.051 Uiso 0.1247(16) 1 calc R U P A 2
 C28A C 0.300(5) 0.665(4) 0.646(6) 0.0586(2) Uani 0.064(11) 1 d . U P B 2
 H28A H 0.314024 0.694852 0.610808 0.070 Uiso 0.064(11) 1 calc R U P B 2
 C7A C 0.6876(5) 0.5034(4) 0.4691(5) 0.02623(6) Uani 0.48(3) 1 d . U P C 2
 P2 P 0.5233(4) 0.9296(3) 0.5464(4) 0.01599(6) Uani 0.1247(16) 1 d . U P A 2
 S1 S 0.4509(6) 0.9894(4) 0.5775(7) 0.054(2) Uani 0.1247(16) 1 d . . P A 2

loop_
  _atom_site_aniso_label
  _atom_site_aniso_U_11
  _atom_site_aniso_U_22
  _atom_site_aniso_U_33
  _atom_site_aniso_U_23
  _atom_site_aniso_U_13
  _atom_site_aniso_U_12
 P1 0.05577(7) 0.05270(7) 0.06738(7) -0.00018(7) 0.00894(6) 0.00123(6)
 S2 0.05577(7) 0.05270(7) 0.06738(7) -0.00018(7) 0.00894(6) 0.00123(6)
 N1 0.0318(11) 0.0447(10) 0.0527(18) -0.0038(12) 0.0081(9) -0.0036(9)
 N3 0.0504(17) 0.0329(9) 0.0598(12) -0.0037(10) 0.0088(11) -0.0085(12)
 N2 0.0345(8) 0.0289(8) 0.0357(10) 0.0006(8) 0.0086(7) -0.0059(7)
 C22 0.0315(11) 0.0303(9) 0.0302(17) -0.0033(10) 0.0077(10) 0.0007(8)
 C48 0.05577(7) 0.05270(7) 0.06738(7) -0.00018(7) 0.00894(6) 0.00123(6)
 C4 0.05577(7) 0.05270(7) 0.06738(7) -0.00018(7) 0.00894(6) 0.00123(6)
 C52 0.0281(18) 0.0373(17) 0.0768(14) 0.0075(11) 0.0135(12) -0.0089(13)
 C53 0.05577(7) 0.05270(7) 0.06738(7) -0.00018(7) 0.00894(6) 0.00123(6)
 C19 0.0318(12) 0.0302(11) 0.052(2) -0.0035(14) 0.0062(11) 0.0065(10)
 C12 0.0549(2) 0.0516(3) 0.0671(3) -0.0001(3) 0.0095(2) 0.0010(2)
 C18 0.0362(11) 0.0335(10) 0.0416(19) -0.0022(12) 0.0080(10) 0.0018(8)
 C42 0.0374(14) 0.0354(10) 0.059(2) 0.0009(14) 0.0173(12) -0.0050(10)
 C41 0.0388(11) 0.0316(9) 0.0409(18) 0.0008(12) 0.0086(9) -0.0036(9)
 C40 0.0439(14) 0.0246(10) 0.059(2) -0.0040(13) 0.0165(13) -0.0055(10)
 C39 0.0285(10) 0.0249(9) 0.0391(17) -0.0018(11) 0.0060(9) -0.0059(8)
 C38 0.0342(11) 0.0296(10) 0.0466(18) -0.0057(13) 0.0049(9) -0.0005(9)
 C43 0.0374(12) 0.0374(10) 0.057(2) -0.0038(12) 0.0094(10) -0.0020(9)
 C21 0.0315(15) 0.0311(9) 0.051(2) -0.0063(12) 0.0131(12) 0.0009(9)
 C9 0.0241(11) 0.0316(10) 0.070(2) 0.0019(13) 0.0102(11) 0.0027(9)
 C29 0.0333(11) 0.0388(8) 0.0360(17) -0.0103(10) 0.0071(9) -0.0140(7)
 C23 0.0307(4) 0.0303(4) 0.0310(4) 0.0002(3) 0.0043(3) -0.0005(3)
 C55 0.0191(14) 0.0379(10) 0.0439(12) 0.0009(9) 0.0199(10) 0.0010(10)
 C20 0.0363(11) 0.0273(10) 0.047(2) -0.0070(12) 0.0079(10) 0.0043(9)
 C5 0.0357(12) 0.0457(9) 0.0605(19) 0.0067(9) 0.0069(10) -0.0048(8)
 C3 0.0486(14) 0.0383(13) 0.066(2) 0.0021(15) 0.0035(11) -0.0010(12)
 C2 0.0400(4) 0.0398(4) 0.0399(4) -0.0002(3) 0.0049(3) 0.0003(3)
 C24 0.0272(10) 0.0256(10) 0.0379(17) -0.0074(11) 0.0043(9) -0.0050(8)
 C26 0.0444(13) 0.0376(10) 0.059(2) -0.0130(12) 0.0197(11) -0.0034(9)
 C54 0.0500(12) 0.0420(9) 0.0617(10) -0.0026(9) 0.0089(10) -0.0006(10)
 C58 0.070(3) 0.0636(12) 0.047(2) 0.0016(13) -0.0042(18) -0.0149(16)
 C28 0.0428(13) 0.0326(12) 0.053(2) -0.0046(13) 0.0084(11) -0.0059(13)
 C59 0.046(2) 0.0519(19) 0.0516(14) 0.0047(11) 0.0152(13) -0.0134(15)
 C8 0.0286(15) 0.0391(8) 0.076(3) 0.0029(13) 0.0105(15) -0.0028(9)
 C13 0.0341(14) 0.0301(11) 0.0907(14) 0.0006(12) 0.0116(12) 0.0027(11)
 C25 0.0347(12) 0.0331(12) 0.0512(19) -0.0099(13) 0.0144(9) -0.0063(11)
 C10 0.0251(13) 0.0328(11) 0.082(3) -0.0066(16) 0.0137(12) 0.0010(10)
 C44 0.0591(13) 0.0486(15) 0.0675(14) 0.0047(13) 0.0264(10) -0.0011(10)
 C56 0.0462(4) 0.0461(4) 0.0463(4) 0.0003(3) 0.0059(3) 0.0001(3)
 C11 0.0340(12) 0.0327(10) 0.051(2) -0.0126(12) -0.0003(11) 0.0029(8)
 C49 0.050(2) 0.0444(19) 0.0665(14) 0.0007(11) 0.0118(13) 0.0007(16)
 C7 0.05577(7) 0.05270(7) 0.06738(7) -0.00018(7) 0.00894(6) 0.00123(6)
 C27 0.0490(11) 0.0381(14) 0.0714(18) -0.0059(16) 0.0174(9) -0.0049(10)
 C31 0.0504(13) 0.0445(14) 0.0936(16) -0.0217(12) 0.0391(11) -0.0183(11)
 C46 0.0549(7) 0.0549(7) 0.0555(7) 0.0000(5) 0.0075(5) 0.0007(5)
 C34 0.0448(13) 0.0249(11) 0.0874(16) 0.0001(15) 0.0070(12) 0.0019(10)
 C57 0.126(4) 0.0638(12) 0.0619(19) 0.0010(14) -0.0273(19) -0.0134(19)
 C6 0.0396(4) 0.0394(4) 0.0396(4) -0.0001(3) 0.0052(3) 0.0001(3)
 C1 0.0526(9) 0.0404(16) 0.077(2) 0.0036(16) 0.0272(9) 0.0033(10)
 C50 0.036(2) 0.0424(12) 0.0668(17) -0.0002(13) 0.0130(14) -0.0028(14)
 C51 0.030(2) 0.0422(12) 0.0811(18) 0.0038(12) 0.0062(15) -0.0006(14)
 B1 0.0325(11) 0.0279(10) 0.0248(19) -0.0011(14) -0.0025(10) 0.0022(10)
 C32 0.068(2) 0.044(2) 0.125(3) -0.0125(19) 0.0461(19) -0.0024(16)
 C17 0.090(4) 0.052(3) 0.0971(15) -0.0086(16) 0.025(2) -0.001(3)
 C36 0.04876(14) 0.03056(14) 0.20842(14) -0.02870(11) 0.04576(11) -0.01557(11)
 C45 0.098(4) 0.066(3) 0.0755(16) 0.0232(18) 0.045(2) 0.019(3)
 C30 0.079(3) 0.097(3) 0.0951(18) -0.0388(17) 0.0568(19) -0.046(3)
 C33 0.067(2) 0.0487(16) 0.141(4) -0.023(2) 0.0782(19) -0.0220(13)
 C37 0.0447(15) 0.038(2) 0.135(4) -0.013(3) -0.0003(19) 0.0065(18)
 C47 0.040(2) 0.086(2) 0.151(4) -0.049(2) 0.0464(19) -0.0111(17)
 C15 0.0609(19) 0.036(3) 0.169(4) 0.012(3) -0.0313(18) 0.011(2)
 C14 0.095(2) 0.044(2) 0.157(4) -0.009(2) 0.0665(18) -0.0206(17)
 C35 0.173(6) 0.037(3) 0.0933(17) 0.005(2) 0.011(3) -0.049(3)
 C62 0.05577(7) 0.05270(7) 0.06738(7) -0.00018(7) 0.00894(6) 0.00123(6)
 C61 0.05577(7) 0.05270(7) 0.06738(7) -0.00018(7) 0.00894(6) 0.00123(6)
 C60 0.05577(7) 0.05270(7) 0.06738(7) -0.00018(7) 0.00894(6) 0.00123(6)
 C65 0.05577(7) 0.05270(7) 0.06738(7) -0.00018(7) 0.00894(6) 0.00123(6)
 C64 0.05577(7) 0.05270(7) 0.06738(7) -0.00018(7) 0.00894(6) 0.00123(6)
 C63 0.05577(7) 0.05270(7) 0.06738(7) -0.00018(7) 0.00894(6) 0.00123(6)
 C6A 0.0426(6) 0.0424(7) 0.0424(7) -0.0002(5) 0.0055(5) -0.0002(5)
 C28A 0.0586(4) 0.0583(3) 0.0590(4) 0.0001(3) 0.0077(3) 0.0003(3)
 C7A 0.02040(9) 0.02618(9) 0.03210(9) -0.00004(7) 0.00333(7) -0.00289(7)
 P2 0.01595(9) 0.00727(9) 0.02587(9) -0.00365(7) 0.00696(7) -0.00523(7)
 S1 0.041(3) 0.044(3) 0.076(5) -0.017(3) 0.008(2) 0.0133(17)

_geom_special_details
;
 All esds (except the esd in the dihedral angle between two l.s. planes)
 are estimated using the full covariance matrix.  The cell esds are taken
 into account individually in the estimation of esds in distances, angles
 and torsion angles; correlations between esds in cell parameters are only
 used when they are defined by crystal symmetry.  An approximate (isotropic)
 treatment of cell esds is used for estimating esds involving l.s. planes.
;
loop_
  _geom_bond_atom_site_label_1
  _geom_bond_atom_site_label_2
  _geom_bond_distance
  _geom_bond_site_symmetry_2
  _geom_bond_publ_flag
 P1 S2 1.981(2) . ?
 P1 C53 1.818(6) . ?
 P1 C54 1.791(6) . ?
 P1 C60 1.768(3) . ?
 N1 C12 1.311(6) . ?
 N1 C43 1.496(4) . ?
 N1 C5 1.415(6) . ?
 N3 C48 1.424(7) . ?
 N3 C41 1.411(4) . ?
 N3 C55 1.392(6) . ?
 N2 C39 1.372(4) . ?
 N2 C29 1.404(6) . ?
 N2 C23 1.463(5) . ?
 C22 C21 1.324(6) . ?
 C22 C23 1.422(6) . ?
 C22 C24 1.479(6) . ?
 C48 C53 1.377(8) . ?
 C48 C49 1.404(8) . ?
 C4 C5 1.374(8) . ?
 C4 C3 1.454(8) . ?
 C4 C7 1.468(13) . ?
 C4 C7A 1.405(10) . ?
 C52 H52 0.9500 . ?
 C52 C53 1.440(8) . ?
 C52 C51 1.308(7) . ?
 C53 P2 1.812(9) . ?
 C19 H19 0.9500 . ?
 C19 C18 1.442(6) . ?
 C19 C20 1.351(6) . ?
 C12 C11 1.451(7) . ?
 C12 C7 1.343(13) . ?
 C12 C7A 1.368(10) . ?
 C18 C23 1.365(6) . ?
 C18 B1 1.529(7) . ?
 C42 H42 0.9500 . ?
 C42 C41 1.3900 . ?
 C42 C43 1.3900 . ?
 C41 C40 1.3900 . ?
 C40 H40 0.9500 . ?
 C40 C39 1.3900 . ?
 C39 C38 1.3900 . ?
 C38 C43 1.3900 . ?
 C38 B1 1.580(4) . ?
 C21 H21 0.9500 . ?
 C21 C20 1.450(6) . ?
 C9 C8 1.361(7) . ?
 C9 C13 1.540(6) . ?
 C9 C10 1.447(6) . ?
 C29 C24 1.415(6) . ?
 C29 C28 1.393(7) . ?
 C29 C28A 1.30(9) . ?
 C55 C54 1.416(6) . ?
 C55 C56 1.386(6) . ?
 C20 C34 1.564(6) . ?
 C5 C6 1.417(7) . ?
 C5 C6A 1.39(4) . ?
 C3 H3 0.9500 . ?
 C3 C2 1.404(7) . ?
 C2 C44 1.457(7) . ?
 C2 C1 1.467(7) . ?
 C24 C25 1.316(6) . ?
 C26 C25 1.393(6) . ?
 C26 C27 1.343(7) . ?
 C26 C31 1.599(7) . ?
 C54 C59 1.390(7) . ?
 C54 P2 1.849(9) . ?
 C58 H58 0.9500 . ?
 C58 C59 1.421(8) . ?
 C58 C57 1.288(9) . ?
 C28 H28 0.9500 . ?
 C28 C27 1.398(8) . ?
 C59 H59 0.9500 . ?
 C8 H8A 0.9500 . ?
 C8 H8B 0.9500 . ?
 C8 C7 1.421(12) . ?
 C8 C7A 1.460(9) . ?
 C13 C17 1.370(9) . ?
 C13 C15 1.556(8) . ?
 C13 C14 1.582(8) . ?
 C25 H25 0.9500 . ?
 C10 H10 0.9500 . ?
 C10 C11 1.378(6) . ?
 C44 C46 1.592(8) . ?
 C44 C45 1.527(8) . ?
 C44 C47 1.545(8) . ?
 C56 H56 0.9500 . ?
 C56 C57 1.379(8) . ?
 C11 B1 1.551(7) . ?
 C49 H49 0.9500 . ?
 C49 C50 1.360(7) . ?
 C27 H27A 0.9500 . ?
 C27 H27 0.9500 . ?
 C27 C28A 1.80(10) . ?
 C31 C32 1.530(8) . ?
 C31 C30 1.507(8) . ?
 C31 C33 1.501(7) . ?
 C46 H46A 0.9800 . ?
 C46 H46B 0.9800 . ?
 C46 H46C 0.9800 . ?
 C34 C36 1.429(8) . ?
 C34 C37 1.478(8) . ?
 C34 C35 1.682(10) . ?
 C57 H57 0.9500 . ?
 C6 H6 0.9500 . ?
 C6 C1 1.311(8) . ?
 C1 H1A 0.9500 . ?
 C1 H1B 0.9500 . ?
 C1 C6A 1.56(4) . ?
 C50 H50 0.9500 . ?
 C50 C51 1.492(7) . ?
 C51 H51 0.9500 . ?
 C32 H32A 0.9800 . ?
 C32 H32B 0.9800 . ?
 C32 H32C 0.9800 . ?
 C17 H17A 0.9800 . ?
 C17 H17B 0.9800 . ?
 C17 H17C 0.9800 . ?
 C36 H36A 0.9800 . ?
 C36 H36B 0.9800 . ?
 C36 H36C 0.9800 . ?
 C45 H45A 0.9800 . ?
 C45 H45B 0.9800 . ?
 C45 H45C 0.9800 . ?
 C30 H30A 0.9800 . ?
 C30 H30B 0.9800 . ?
 C30 H30C 0.9800 . ?
 C33 H33A 0.9800 . ?
 C33 H33B 0.9800 . ?
 C33 H33C 0.9800 . ?
 C37 H37A 0.9800 . ?
 C37 H37B 0.9800 . ?
 C37 H37C 0.9800 . ?
 C47 H47A 0.9800 . ?
 C47 H47B 0.9800 . ?
 C47 H47C 0.9800 . ?
 C15 H15A 0.9800 . ?
 C15 H15B 0.9800 . ?
 C15 H15C 0.9800 . ?
 C14 H14A 0.9800 . ?
 C14 H14B 0.9800 . ?
 C14 H14C 0.9800 . ?
 C35 H35A 0.9800 . ?
 C35 H35B 0.9800 . ?
 C35 H35C 0.9800 . ?
 C62 H62 0.9500 . ?
 C62 C61 1.3900 . ?
 C62 C63 1.3900 . ?
 C61 H61 0.9500 . ?
 C61 C60 1.3900 . ?
 C60 C65 1.3900 . ?
 C60 P2 1.244(7) . ?
 C65 H65 0.9500 . ?
 C65 C64 1.3900 . ?
 C64 H64 0.9500 . ?
 C64 C63 1.3900 . ?
 C63 H63 0.9500 . ?
 C6A H6A 0.9500 . ?
 C28A H28A 0.9500 . ?
 P2 S1 1.925(12) . ?

loop_
  _geom_angle_atom_site_label_1
  _geom_angle_atom_site_label_2
  _geom_angle_atom_site_label_3
  _geom_angle
  _geom_angle_site_symmetry_1
  _geom_angle_site_symmetry_3
  _geom_angle_publ_flag
 C53 P1 S2 118.2(2) . . ?
 C54 P1 S2 118.5(2) . . ?
 C54 P1 C53 99.4(3) . . ?
 C60 P1 S2 111.50(15) . . ?
 C60 P1 C53 104.6(3) . . ?
 C60 P1 C54 102.4(2) . . ?
 C12 N1 C43 122.6(4) . . ?
 C12 N1 C5 111.0(4) . . ?
 C5 N1 C43 126.3(3) . . ?
 C41 N3 C48 116.3(4) . . ?
 C55 N3 C48 124.9(4) . . ?
 C55 N3 C41 118.7(4) . . ?
 C39 N2 C29 134.0(3) . . ?
 C39 N2 C23 119.7(3) . . ?
 C29 N2 C23 106.0(3) . . ?
 C21 C22 C23 118.1(4) . . ?
 C21 C22 C24 136.2(4) . . ?
 C23 C22 C24 105.7(3) . . ?
 C53 C48 N3 122.4(5) . . ?
 C53 C48 C49 118.4(5) . . ?
 C49 C48 N3 119.1(5) . . ?
 C5 C4 C3 122.9(5) . . ?
 C5 C4 C7 106.6(6) . . ?
 C5 C4 C7A 106.8(6) . . ?
 C3 C4 C7 130.3(7) . . ?
 C7A C4 C3 129.8(6) . . ?
 C53 C52 H52 118.5 . . ?
 C51 C52 H52 118.5 . . ?
 C51 C52 C53 123.0(5) . . ?
 C48 C53 P1 122.0(5) . . ?
 C48 C53 C52 120.2(5) . . ?
 C48 C53 P2 123.9(5) . . ?
 C52 C53 P1 114.8(4) . . ?
 C52 C53 P2 114.5(4) . . ?
 C18 C19 H19 119.2 . . ?
 C20 C19 H19 119.2 . . ?
 C20 C19 C18 121.7(4) . . ?
 N1 C12 C11 127.1(5) . . ?
 N1 C12 C7 110.0(7) . . ?
 N1 C12 C7A 107.6(6) . . ?
 C7 C12 C11 122.9(7) . . ?
 C7A C12 C11 125.2(6) . . ?
 C19 C18 B1 126.7(4) . . ?
 C23 C18 C19 114.5(4) . . ?
 C23 C18 B1 118.6(4) . . ?
 C41 C42 H42 120.0 . . ?
 C41 C42 C43 120.0 . . ?
 C43 C42 H42 120.0 . . ?
 C42 C41 N3 118.4(2) . . ?
 C42 C41 C40 120.0 . . ?
 C40 C41 N3 121.5(2) . . ?
 C41 C40 H40 120.0 . . ?
 C41 C40 C39 120.0 . . ?
 C39 C40 H40 120.0 . . ?
 N2 C39 C40 118.7(2) . . ?
 N2 C39 C38 121.2(2) . . ?
 C40 C39 C38 120.0 . . ?
 C39 C38 B1 121.5(3) . . ?
 C43 C38 C39 120.0 . . ?
 C43 C38 B1 118.5(3) . . ?
 C42 C43 N1 120.92(19) . . ?
 C38 C43 N1 119.07(19) . . ?
 C38 C43 C42 120.0 . . ?
 C22 C21 H21 119.9 . . ?
 C22 C21 C20 120.1(4) . . ?
 C20 C21 H21 119.9 . . ?
 C8 C9 C13 123.1(4) . . ?
 C8 C9 C10 115.6(4) . . ?
 C10 C9 C13 121.0(4) . . ?
 N2 C29 C24 110.8(4) . . ?
 C28 C29 N2 129.9(4) . . ?
 C28 C29 C24 119.2(4) . . ?
 C28A C29 N2 116(4) . . ?
 C28A C29 C24 128(4) . . ?
 C22 C23 N2 109.9(3) . . ?
 C18 C23 N2 124.7(4) . . ?
 C18 C23 C22 125.3(4) . . ?
 N3 C55 C54 123.1(4) . . ?
 C56 C55 N3 119.3(4) . . ?
 C56 C55 C54 117.5(4) . . ?
 C19 C20 C21 120.0(4) . . ?
 C19 C20 C34 122.9(4) . . ?
 C21 C20 C34 117.0(4) . . ?
 N1 C5 C6 138.1(5) . . ?
 C4 C5 N1 105.5(4) . . ?
 C4 C5 C6 116.4(5) . . ?
 C4 C5 C6A 119.8(18) . . ?
 C6A C5 N1 128.7(17) . . ?
 C4 C3 H3 120.3 . . ?
 C2 C3 C4 119.4(5) . . ?
 C2 C3 H3 120.3 . . ?
 C3 C2 C44 125.0(5) . . ?
 C3 C2 C1 114.4(4) . . ?
 C44 C2 C1 120.4(4) . . ?
 C29 C24 C22 107.6(4) . . ?
 C25 C24 C22 130.7(4) . . ?
 C25 C24 C29 121.8(4) . . ?
 C25 C26 C31 122.6(4) . . ?
 C27 C26 C25 118.0(5) . . ?
 C27 C26 C31 119.4(4) . . ?
 C55 C54 P1 121.0(4) . . ?
 C55 C54 P2 121.4(4) . . ?
 C59 C54 P1 116.3(4) . . ?
 C59 C54 C55 119.3(5) . . ?
 C59 C54 P2 118.1(4) . . ?
 C59 C58 H58 119.8 . . ?
 C57 C58 H58 119.8 . . ?
 C57 C58 C59 120.4(6) . . ?
 C29 C28 H28 122.2 . . ?
 C29 C28 C27 115.7(4) . . ?
 C27 C28 H28 122.1 . . ?
 C54 C59 C58 119.2(5) . . ?
 C54 C59 H59 120.4 . . ?
 C58 C59 H59 120.4 . . ?
 C9 C8 H8A 119.7 . . ?
 C9 C8 H8B 118.8 . . ?
 C9 C8 C7 120.5(6) . . ?
 C9 C8 C7A 122.4(5) . . ?
 C7 C8 H8A 119.7 . . ?
 C7A C8 H8B 118.8 . . ?
 C9 C13 C15 105.8(4) . . ?
 C9 C13 C14 113.5(4) . . ?
 C17 C13 C9 110.6(5) . . ?
 C17 C13 C15 111.8(6) . . ?
 C17 C13 C14 107.8(5) . . ?
 C15 C13 C14 107.3(5) . . ?
 C24 C25 C26 120.5(4) . . ?
 C24 C25 H25 119.7 . . ?
 C26 C25 H25 119.7 . . ?
 C9 C10 H10 116.7 . . ?
 C11 C10 C9 126.7(4) . . ?
 C11 C10 H10 116.6 . . ?
 C2 C44 C46 112.0(4) . . ?
 C2 C44 C45 113.5(5) . . ?
 C2 C44 C47 108.5(5) . . ?
 C45 C44 C46 105.2(5) . . ?
 C45 C44 C47 109.4(5) . . ?
 C47 C44 C46 108.0(4) . . ?
 C55 C56 H56 119.4 . . ?
 C57 C56 C55 121.2(5) . . ?
 C57 C56 H56 119.4 . . ?
 C12 C11 B1 112.9(4) . . ?
 C10 C11 C12 112.4(4) . . ?
 C10 C11 B1 134.5(4) . . ?
 C48 C49 H49 119.5 . . ?
 C50 C49 C48 120.9(5) . . ?
 C50 C49 H49 119.6 . . ?
 C12 C7 C4 106.7(8) . . ?
 C12 C7 C8 121.2(9) . . ?
 C8 C7 C4 132.0(9) . . ?
 C26 C27 C28 124.5(5) . . ?
 C26 C27 H27A 119.8 . . ?
 C26 C27 H27 117.8 . . ?
 C26 C27 C28A 120(3) . . ?
 C28 C27 H27 117.8 . . ?
 C28A C27 H27A 119.8 . . ?
 C32 C31 C26 110.5(5) . . ?
 C30 C31 C26 107.2(4) . . ?
 C30 C31 C32 108.0(5) . . ?
 C33 C31 C26 111.3(4) . . ?
 C33 C31 C32 108.2(4) . . ?
 C33 C31 C30 111.5(5) . . ?
 C44 C46 H46A 109.5 . . ?
 C44 C46 H46B 109.5 . . ?
 C44 C46 H46C 109.5 . . ?
 H46A C46 H46B 109.5 . . ?
 H46A C46 H46C 109.5 . . ?
 H46B C46 H46C 109.5 . . ?
 C20 C34 C35 105.4(4) . . ?
 C36 C34 C20 113.3(4) . . ?
 C36 C34 C37 114.1(5) . . ?
 C36 C34 C35 109.1(5) . . ?
 C37 C34 C20 113.1(4) . . ?
 C37 C34 C35 100.6(5) . . ?
 C58 C57 C56 122.1(6) . . ?
 C58 C57 H57 119.0 . . ?
 C56 C57 H57 119.0 . . ?
 C5 C6 H6 119.0 . . ?
 C1 C6 C5 122.1(5) . . ?
 C1 C6 H6 119.0 . . ?
 C2 C1 H1A 117.9 . . ?
 C2 C1 H1B 119.0 . . ?
 C2 C1 C6A 122.0(15) . . ?
 C6 C1 C2 124.3(5) . . ?
 C6 C1 H1A 117.9 . . ?
 C6A C1 H1B 119.0 . . ?
 C49 C50 H50 119.5 . . ?
 C49 C50 C51 120.9(5) . . ?
 C51 C50 H50 119.5 . . ?
 C52 C51 C50 116.3(5) . . ?
 C52 C51 H51 121.8 . . ?
 C50 C51 H51 121.8 . . ?
 C18 B1 C38 113.5(4) . . ?
 C18 B1 C11 127.4(3) . . ?
 C11 B1 C38 118.8(4) . . ?
 C31 C32 H32A 109.5 . . ?
 C31 C32 H32B 109.5 . . ?
 C31 C32 H32C 109.5 . . ?
 H32A C32 H32B 109.5 . . ?
 H32A C32 H32C 109.5 . . ?
 H32B C32 H32C 109.5 . . ?
 C13 C17 H17A 109.5 . . ?
 C13 C17 H17B 109.5 . . ?
 C13 C17 H17C 109.5 . . ?
 H17A C17 H17B 109.5 . . ?
 H17A C17 H17C 109.5 . . ?
 H17B C17 H17C 109.5 . . ?
 C34 C36 H36A 109.5 . . ?
 C34 C36 H36B 109.5 . . ?
 C34 C36 H36C 109.5 . . ?
 H36A C36 H36B 109.5 . . ?
 H36A C36 H36C 109.5 . . ?
 H36B C36 H36C 109.5 . . ?
 C44 C45 H45A 109.5 . . ?
 C44 C45 H45B 109.5 . . ?
 C44 C45 H45C 109.5 . . ?
 H45A C45 H45B 109.5 . . ?
 H45A C45 H45C 109.5 . . ?
 H45B C45 H45C 109.5 . . ?
 C31 C30 H30A 109.5 . . ?
 C31 C30 H30B 109.5 . . ?
 C31 C30 H30C 109.5 . . ?
 H30A C30 H30B 109.5 . . ?
 H30A C30 H30C 109.5 . . ?
 H30B C30 H30C 109.5 . . ?
 C31 C33 H33A 109.5 . . ?
 C31 C33 H33B 109.5 . . ?
 C31 C33 H33C 109.5 . . ?
 H33A C33 H33B 109.5 . . ?
 H33A C33 H33C 109.5 . . ?
 H33B C33 H33C 109.5 . . ?
 C34 C37 H37A 109.5 . . ?
 C34 C37 H37B 109.5 . . ?
 C34 C37 H37C 109.5 . . ?
 H37A C37 H37B 109.5 . . ?
 H37A C37 H37C 109.5 . . ?
 H37B C37 H37C 109.5 . . ?
 C44 C47 H47A 109.5 . . ?
 C44 C47 H47B 109.5 . . ?
 C44 C47 H47C 109.5 . . ?
 H47A C47 H47B 109.5 . . ?
 H47A C47 H47C 109.5 . . ?
 H47B C47 H47C 109.5 . . ?
 C13 C15 H15A 109.5 . . ?
 C13 C15 H15B 109.5 . . ?
 C13 C15 H15C 109.5 . . ?
 H15A C15 H15B 109.5 . . ?
 H15A C15 H15C 109.5 . . ?
 H15B C15 H15C 109.5 . . ?
 C13 C14 H14A 109.5 . . ?
 C13 C14 H14B 109.5 . . ?
 C13 C14 H14C 109.5 . . ?
 H14A C14 H14B 109.5 . . ?
 H14A C14 H14C 109.5 . . ?
 H14B C14 H14C 109.5 . . ?
 C34 C35 H35A 109.5 . . ?
 C34 C35 H35B 109.5 . . ?
 C34 C35 H35C 109.5 . . ?
 H35A C35 H35B 109.5 . . ?
 H35A C35 H35C 109.5 . . ?
 H35B C35 H35C 109.5 . . ?
 C61 C62 H62 120.0 . . ?
 C61 C62 C63 120.0 . . ?
 C63 C62 H62 120.0 . . ?
 C62 C61 H61 120.0 . . ?
 C60 C61 C62 120.0 . . ?
 C60 C61 H61 120.0 . . ?
 C61 C60 P1 120.59(19) . . ?
 C61 C60 C65 120.0 . . ?
 C65 C60 P1 119.41(19) . . ?
 P2 C60 C61 149.6(4) . . ?
 P2 C60 C65 90.3(4) . . ?
 C60 C65 H65 120.0 . . ?
 C64 C65 C60 120.0 . . ?
 C64 C65 H65 120.0 . . ?
 C65 C64 H64 120.0 . . ?
 C65 C64 C63 120.0 . . ?
 C63 C64 H64 120.0 . . ?
 C62 C63 H63 120.0 . . ?
 C64 C63 C62 120.0 . . ?
 C64 C63 H63 120.0 . . ?
 C5 C6A C1 108(2) . . ?
 C5 C6A H6A 126.0 . . ?
 C1 C6A H6A 126.0 . . ?
 C29 C28A C27 98(6) . . ?
 C29 C28A H28A 131.0 . . ?
 C27 C28A H28A 130.8 . . ?
 C4 C7A C8 134.1(7) . . ?
 C12 C7A C4 108.9(7) . . ?
 C12 C7A C8 116.7(7) . . ?
 C53 P2 C54 97.5(4) . . ?
 C53 P2 S1 101.6(5) . . ?
 C54 P2 S1 102.0(5) . . ?
 C60 P2 C53 135.7(6) . . ?
 C60 P2 C54 126.4(5) . . ?
 C60 P2 S1 66.6(4) . . ?

loop_
  _geom_torsion_atom_site_label_1
  _geom_torsion_atom_site_label_2
  _geom_torsion_atom_site_label_3
  _geom_torsion_atom_site_label_4
  _geom_torsion
  _geom_torsion_site_symmetry_1
  _geom_torsion_site_symmetry_2
  _geom_torsion_site_symmetry_3
  _geom_torsion_site_symmetry_4
  _geom_torsion_publ_flag
 P1 C54 C59 C58 166.3(4) . . . . ?
 P1 C60 C65 C64 -179.7(3) . . . . ?
 S2 P1 C53 C48 -102.4(5) . . . . ?
 S2 P1 C53 C52 58.1(5) . . . . ?
 S2 P1 C54 C55 102.3(4) . . . . ?
 S2 P1 C54 C59 -56.8(5) . . . . ?
 S2 P1 C60 C61 0.4(3) . . . . ?
 S2 P1 C60 C65 -179.91(19) . . . . ?
 N1 C12 C11 C10 -174.7(5) . . . . ?
 N1 C12 C11 B1 0.7(8) . . . . ?
 N1 C12 C7 C4 -3.6(10) . . . . ?
 N1 C12 C7 C8 179.0(8) . . . . ?
 N1 C12 C7A C4 1.1(8) . . . . ?
 N1 C12 C7A C8 175.5(6) . . . . ?
 N1 C5 C6 C1 -176.3(6) . . . . ?
 N1 C5 C6A C1 171.4(9) . . . . ?
 N3 C48 C53 P1 -18.9(8) . . . . ?
 N3 C48 C53 C52 -178.4(5) . . . . ?
 N3 C48 C53 P2 15.9(9) . . . . ?
 N3 C48 C49 C50 -179.9(5) . . . . ?
 N3 C41 C40 C39 -179.1(3) . . . . ?
 N3 C55 C54 P1 19.7(7) . . . . ?
 N3 C55 C54 C59 178.2(5) . . . . ?
 N3 C55 C54 P2 -14.3(7) . . . . ?
 N3 C55 C56 C57 178.3(6) . . . . ?
 N2 C39 C38 C43 -175.6(3) . . . . ?
 N2 C39 C38 B1 7.2(3) . . . . ?
 N2 C29 C24 C22 1.7(5) . . . . ?
 N2 C29 C24 C25 -178.9(4) . . . . ?
 N2 C29 C28 C27 178.6(5) . . . . ?
 N2 C29 C28A C27 -169.5(17) . . . . ?
 C22 C21 C20 C19 3.2(7) . . . . ?
 C22 C21 C20 C34 -177.6(4) . . . . ?
 C22 C24 C25 C26 176.5(4) . . . . ?
 C48 N3 C41 C42 90.2(5) . . . . ?
 C48 N3 C41 C40 -90.7(5) . . . . ?
 C48 N3 C55 C54 -4.5(8) . . . . ?
 C48 N3 C55 C56 -179.9(5) . . . . ?
 C48 C53 P2 C54 -27.0(7) . . . . ?
 C48 C53 P2 C60 160.8(7) . . . . ?
 C48 C53 P2 S1 -131.0(7) . . . . ?
 C48 C49 C50 C51 1.1(8) . . . . ?
 C4 C5 C6 C1 4.7(8) . . . . ?
 C4 C5 C6A C1 -40(3) . . . . ?
 C4 C3 C2 C44 179.7(5) . . . . ?
 C4 C3 C2 C1 -6.3(7) . . . . ?
 C52 C53 P2 C54 166.6(4) . . . . ?
 C52 C53 P2 C60 -5.7(10) . . . . ?
 C52 C53 P2 S1 62.6(6) . . . . ?
 C53 P1 C54 C55 -27.2(5) . . . . ?
 C53 P1 C54 C59 173.7(4) . . . . ?
 C53 P1 C60 C61 129.3(2) . . . . ?
 C53 P1 C60 C65 -51.0(3) . . . . ?
 C53 C48 C49 C50 -4.2(9) . . . . ?
 C53 C52 C51 C50 1.8(7) . . . . ?
 C19 C18 C23 N2 178.7(4) . . . . ?
 C19 C18 C23 C22 -2.5(6) . . . . ?
 C19 C18 B1 C38 179.2(4) . . . . ?
 C19 C18 B1 C11 -7.8(8) . . . . ?
 C19 C20 C34 C36 3.2(8) . . . . ?
 C19 C20 C34 C37 -128.6(6) . . . . ?
 C19 C20 C34 C35 122.4(6) . . . . ?
 C12 N1 C43 C42 174.0(4) . . . . ?
 C12 N1 C43 C38 -7.5(5) . . . . ?
 C12 N1 C5 C4 -3.5(6) . . . . ?
 C12 N1 C5 C6 177.5(6) . . . . ?
 C12 N1 C5 C6A 149(2) . . . . ?
 C12 C11 B1 C18 178.2(5) . . . . ?
 C12 C11 B1 C38 -9.0(6) . . . . ?
 C18 C19 C20 C21 -5.5(7) . . . . ?
 C18 C19 C20 C34 175.3(4) . . . . ?
 C42 C41 C40 C39 0.0 . . . . ?
 C41 N3 C48 C53 179.8(5) . . . . ?
 C41 N3 C48 C49 -4.7(7) . . . . ?
 C41 N3 C55 C54 179.9(4) . . . . ?
 C41 N3 C55 C56 4.5(6) . . . . ?
 C41 C42 C43 N1 178.5(3) . . . . ?
 C41 C42 C43 C38 0.0 . . . . ?
 C41 C40 C39 N2 175.7(3) . . . . ?
 C41 C40 C39 C38 0.0 . . . . ?
 C40 C39 C38 C43 0.0 . . . . ?
 C40 C39 C38 B1 -177.2(3) . . . . ?
 C39 N2 C29 C24 171.7(4) . . . . ?
 C39 N2 C29 C28 -12.5(8) . . . . ?
 C39 N2 C29 C28A 16(5) . . . . ?
 C39 N2 C23 C22 -173.4(4) . . . . ?
 C39 N2 C23 C18 5.6(6) . . . . ?
 C39 C38 C43 N1 -178.5(3) . . . . ?
 C39 C38 C43 C42 0.0 . . . . ?
 C39 C38 B1 C18 0.3(5) . . . . ?
 C39 C38 B1 C11 -173.4(3) . . . . ?
 C43 N1 C12 C11 7.9(8) . . . . ?
 C43 N1 C12 C7 -172.2(6) . . . . ?
 C43 N1 C12 C7A -175.2(5) . . . . ?
 C43 N1 C5 C4 173.0(4) . . . . ?
 C43 N1 C5 C6 -6.0(9) . . . . ?
 C43 N1 C5 C6A -35(2) . . . . ?
 C43 C42 C41 N3 179.1(3) . . . . ?
 C43 C42 C41 C40 0.0 . . . . ?
 C43 C38 B1 C18 -176.9(3) . . . . ?
 C43 C38 B1 C11 9.4(5) . . . . ?
 C21 C22 C23 N2 179.4(4) . . . . ?
 C21 C22 C23 C18 0.4(7) . . . . ?
 C21 C22 C24 C29 179.5(5) . . . . ?
 C21 C22 C24 C25 0.2(9) . . . . ?
 C21 C20 C34 C36 -175.9(5) . . . . ?
 C21 C20 C34 C37 52.2(7) . . . . ?
 C21 C20 C34 C35 -56.7(6) . . . . ?
 C9 C8 C7 C4 -176.5(9) . . . . ?
 C9 C8 C7 C12 0.1(14) . . . . ?
 C9 C8 C7A C4 179.0(8) . . . . ?
 C9 C8 C7A C12 6.4(10) . . . . ?
 C9 C10 C11 C12 -9.6(7) . . . . ?
 C9 C10 C11 B1 176.3(5) . . . . ?
 C29 N2 C39 C40 1.3(6) . . . . ?
 C29 N2 C39 C38 176.9(4) . . . . ?
 C29 N2 C23 C22 1.3(4) . . . . ?
 C29 N2 C23 C18 -179.7(4) . . . . ?
 C29 C24 C25 C26 -2.8(7) . . . . ?
 C29 C28 C27 C26 5.7(8) . . . . ?
 C23 N2 C39 C40 174.2(3) . . . . ?
 C23 N2 C39 C38 -10.2(4) . . . . ?
 C23 N2 C29 C24 -1.9(5) . . . . ?
 C23 N2 C29 C28 173.9(5) . . . . ?
 C23 N2 C29 C28A -157(5) . . . . ?
 C23 C22 C21 C20 -0.6(6) . . . . ?
 C23 C22 C24 C29 -0.8(4) . . . . ?
 C23 C22 C24 C25 179.9(5) . . . . ?
 C23 C18 B1 C38 -4.6(6) . . . . ?
 C23 C18 B1 C11 168.4(4) . . . . ?
 C55 N3 C48 C53 4.1(9) . . . . ?
 C55 N3 C48 C49 179.6(5) . . . . ?
 C55 N3 C41 C42 -93.9(4) . . . . ?
 C55 N3 C41 C40 85.2(4) . . . . ?
 C55 C54 C59 C58 6.8(8) . . . . ?
 C55 C54 P2 C53 25.8(6) . . . . ?
 C55 C54 P2 C60 -160.9(6) . . . . ?
 C55 C54 P2 S1 129.4(5) . . . . ?
 C55 C56 C57 C58 0.7(11) . . . . ?
 C20 C19 C18 C23 5.1(7) . . . . ?
 C20 C19 C18 B1 -178.6(4) . . . . ?
 C5 N1 C12 C11 -175.4(5) . . . . ?
 C5 N1 C12 C7 4.5(8) . . . . ?
 C5 N1 C12 C7A 1.5(7) . . . . ?
 C5 N1 C43 C42 -2.1(5) . . . . ?
 C5 N1 C43 C38 176.4(4) . . . . ?
 C5 C4 C3 C2 5.0(8) . . . . ?
 C5 C4 C7 C12 1.4(10) . . . . ?
 C5 C4 C7 C8 178.3(10) . . . . ?
 C5 C4 C7A C12 -3.2(8) . . . . ?
 C5 C4 C7A C8 -176.3(8) . . . . ?
 C5 C6 C1 C2 -7.1(9) . . . . ?
 C3 C4 C5 N1 177.0(5) . . . . ?
 C3 C4 C5 C6 -3.7(8) . . . . ?
 C3 C4 C5 C6A 22(2) . . . . ?
 C3 C4 C7 C12 -174.0(6) . . . . ?
 C3 C4 C7 C8 2.9(17) . . . . ?
 C3 C4 C7A C12 -175.7(6) . . . . ?
 C3 C4 C7A C8 11.3(14) . . . . ?
 C3 C2 C44 C46 -6.7(7) . . . . ?
 C3 C2 C44 C45 112.2(6) . . . . ?
 C3 C2 C44 C47 -125.9(6) . . . . ?
 C3 C2 C1 C6 7.7(8) . . . . ?
 C3 C2 C1 C6A -16.2(19) . . . . ?
 C2 C1 C6A C5 39(3) . . . . ?
 C24 C22 C21 C20 179.1(4) . . . . ?
 C24 C22 C23 N2 -0.3(4) . . . . ?
 C24 C22 C23 C18 -179.3(4) . . . . ?
 C24 C29 C28 C27 -5.9(7) . . . . ?
 C24 C29 C28A C27 40(6) . . . . ?
 C26 C27 C28A C29 -37(6) . . . . ?
 C54 P1 C53 C48 27.3(6) . . . . ?
 C54 P1 C53 C52 -172.2(4) . . . . ?
 C54 P1 C60 C61 -127.4(2) . . . . ?
 C54 P1 C60 C65 52.4(3) . . . . ?
 C54 C55 C56 C57 2.7(8) . . . . ?
 C28 C29 C24 C22 -174.6(4) . . . . ?
 C28 C29 C24 C25 4.8(7) . . . . ?
 C59 C54 P2 C53 -166.5(5) . . . . ?
 C59 C54 P2 C60 6.8(9) . . . . ?
 C59 C54 P2 S1 -62.9(6) . . . . ?
 C59 C58 C57 C56 -0.4(12) . . . . ?
 C8 C9 C13 C17 -63.6(7) . . . . ?
 C8 C9 C13 C15 57.7(7) . . . . ?
 C8 C9 C13 C14 175.1(5) . . . . ?
 C8 C9 C10 C11 9.1(8) . . . . ?
 C13 C9 C8 C7 -177.7(7) . . . . ?
 C13 C9 C8 C7A 179.1(6) . . . . ?
 C13 C9 C10 C11 -176.6(5) . . . . ?
 C25 C26 C27 C28 -3.9(8) . . . . ?
 C25 C26 C27 C28A 18(3) . . . . ?
 C25 C26 C31 C32 -117.9(5) . . . . ?
 C25 C26 C31 C30 124.5(5) . . . . ?
 C25 C26 C31 C33 2.3(7) . . . . ?
 C10 C9 C8 C7 -3.6(9) . . . . ?
 C10 C9 C8 C7A -6.7(8) . . . . ?
 C10 C9 C13 C17 122.6(6) . . . . ?
 C10 C9 C13 C15 -116.2(6) . . . . ?
 C10 C9 C13 C14 1.3(7) . . . . ?
 C10 C11 B1 C18 -7.7(9) . . . . ?
 C10 C11 B1 C38 165.0(5) . . . . ?
 C44 C2 C1 C6 -178.0(5) . . . . ?
 C44 C2 C1 C6A 158.1(18) . . . . ?
 C56 C55 C54 P1 -164.8(4) . . . . ?
 C56 C55 C54 C59 -6.4(7) . . . . ?
 C56 C55 C54 P2 161.2(4) . . . . ?
 C11 C12 C7 C4 176.3(6) . . . . ?
 C11 C12 C7 C8 -1.0(14) . . . . ?
 C11 C12 C7A C4 178.0(6) . . . . ?
 C11 C12 C7A C8 -7.5(10) . . . . ?
 C49 C48 C53 P1 165.6(4) . . . . ?
 C49 C48 C53 C52 6.1(9) . . . . ?
 C49 C48 C53 P2 -159.6(5) . . . . ?
 C49 C50 C51 C52 0.1(7) . . . . ?
 C7 C4 C5 N1 1.2(7) . . . . ?
 C7 C4 C5 C6 -179.5(6) . . . . ?
 C7 C4 C3 C2 179.7(8) . . . . ?
 C7 C12 C11 C10 5.4(9) . . . . ?
 C7 C12 C11 B1 -179.2(8) . . . . ?
 C27 C26 C25 C24 2.2(7) . . . . ?
 C27 C26 C31 C32 59.4(6) . . . . ?
 C27 C26 C31 C30 -58.1(7) . . . . ?
 C27 C26 C31 C33 179.7(5) . . . . ?
 C31 C26 C25 C24 179.6(5) . . . . ?
 C31 C26 C27 C28 178.7(5) . . . . ?
 C31 C26 C27 C28A -159(3) . . . . ?
 C57 C58 C59 C54 -3.4(9) . . . . ?
 C1 C2 C44 C46 179.6(4) . . . . ?
 C1 C2 C44 C45 -61.4(7) . . . . ?
 C1 C2 C44 C47 60.5(6) . . . . ?
 C51 C52 C53 P1 -166.0(4) . . . . ?
 C51 C52 C53 C48 -5.1(9) . . . . ?
 C51 C52 C53 P2 161.9(5) . . . . ?
 B1 C18 C23 N2 2.0(6) . . . . ?
 B1 C18 C23 C22 -179.2(4) . . . . ?
 B1 C38 C43 N1 -1.2(3) . . . . ?
 B1 C38 C43 C42 177.3(3) . . . . ?
 C62 C61 C60 P1 179.7(3) . . . . ?
 C62 C61 C60 C65 0.0 . . . . ?
 C62 C61 C60 P2 -175.7(9) . . . . ?
 C61 C62 C63 C64 0.0 . . . . ?
 C61 C60 C65 C64 0.0 . . . . ?
 C61 C60 P2 C53 81.2(11) . . . . ?
 C61 C60 P2 C54 -89.3(9) . . . . ?
 C61 C60 P2 S1 -1.4(9) . . . . ?
 C60 P1 C53 C48 132.9(5) . . . . ?
 C60 P1 C53 C52 -66.6(4) . . . . ?
 C60 P1 C54 C55 -134.6(4) . . . . ?
 C60 P1 C54 C59 66.3(5) . . . . ?
 C60 C65 C64 C63 0.0 . . . . ?
 C65 C60 P2 C53 -95.2(7) . . . . ?
 C65 C60 P2 C54 94.4(6) . . . . ?
 C65 C60 P2 S1 -177.7(4) . . . . ?
 C65 C64 C63 C62 0.0 . . . . ?
 C63 C62 C61 C60 0.0 . . . . ?
 C28A C29 C24 C22 153(5) . . . . ?
 C28A C29 C24 C25 -27(5) . . . . ?
 C7A C4 C5 N1 3.9(7) . . . . ?
 C7A C4 C5 C6A -151.1(19) . . . . ?
 C7A C4 C3 C2 176.3(7) . . . . ?
 C7A C12 C11 C10 8.9(8) . . . . ?
 C7A C12 C11 B1 -175.7(6) . . . . ?
 P2 C54 C59 C58 -161.1(5) . . . . ?
 P2 C60 C65 C64 177.8(4) . . . . ?

_smtbx_masks_special_details       ?
loop_
  _smtbx_masks_void_nr
  _smtbx_masks_void_average_x
  _smtbx_masks_void_average_y
  _smtbx_masks_void_average_z
  _smtbx_masks_void_volume
  _smtbx_masks_void_count_electrons
  _smtbx_masks_void_content
 1 0.041 -0.014 0.287 501.1 122.6 ?
 2 0.041 0.014 0.787 501.1 122.5 ?
 3 0.541 0.514 0.787 501.1 122.5 ?
 4 0.541 0.486 0.287 501.1 122.6 ?

_smtbx_masks_void_probe_radius     1.2
_smtbx_masks_void_truncation_radius  1.2
_shelx_res_file
;
TITL xlj_a.res in Cc
    xlj.res
    created by SHELXL-2018/3 at 15:30:23 on 12-Jun-2024
REM Old TITL xlj_c.res in C2/c
REM SHELXT solution in Cc: R1 0.234, Rweak 0.050, Alpha 0.050
REM <I/s> 4.074 for 178 systematic absences, Orientation as input
REM Flack x = 0.472 ( 0.019 ) from 1430 Parsons' quotients
REM Formula found by SHELXT: C66 B2 N9 P S2
CELL 1.54184 17.4998 21.309 17.6514 90 97.258 90
ZERR 4 0.0009 0.0011 0.001 0 0.005 0
LATT -7
SYMM +X,-Y,0.5+Z
SFAC C H B N P S
UNIT 256 244 4 12 4 4
RIGU 0.001 0.003 C62 C63 C64 C65 C60 C61 P1
ISOR 0.0005 0.001 C64 C65
ISOR 0.0005 0.001 C23 C56 C6 C2
DELU C64 C65
ISOR 0.0004 0.0008 C46
RIGU 0.001 0.002 C63 C62 C61 C60 C65 C64
DANG 2.6 0.01 N1 C42
RIGU 0.001 0.003 C62 P1 S2 C53 C54 C60 C48 C52 C55 C59 C61 C65 N3 C49 C51 =
 C56 C58 C64 C41 C50 C57 C63 C42 C40 C43 C39 N1 C38 N2 C12 C5 B1 C29 C23 C11 =
 C7 C6 C4 C18 C24 C28 C22 C10 C8 C1 C3 C19 C25 C27 C21 C9 C2 C20 C26 C13 C44 =
 C34 C31 C17 C15 C14 C46 C45 C47 C36 C37 C35 C32 C30 C33
SIMU 0.002 0.004 2 P1 C54
RIGU 0.001 0.002 C64 C65 C60 C61 C62 C63
DELU N2 C23
SIMU 0.003 0.006 2 C64 C65
DELU P1 C54
DELU P1 S2
SIMU 0.002 0.004 2 N2 C23
SIMU 0.002 0.004 2 P1 S2
EADP C64 C65 C60 C63 C62 C61
EADP S2 P1
EADP P1 C60
ISOR 0.0008 0.0016 C6A
ISOR 0.0004 0.0008 C28A
DELU 0.0005 0.0005 P1 C53
SIMU 0.000007 0.000014 2 P1 C53
EADP C4 C53 P1
RIGU 0.001 0.003 C52 C53 C48 C49 C50 C51
DELU C4 C7
DELU C48 C53
SIMU 0.002 0.004 2 C4 C7
SIMU 0.002 0.004 2 C53 C48
EADP C53 C48
EADP C7 C4
DELU 0.0004 0.0004 C7 C12
SIMU 0.0004 0.0008 2 C12 C7
ISOR 0.00006 0.00012 C7A
RIGU 0.001 0.006 C32 P1 S2 C53 C54 C60 C48 C52 C55 C59 C61 C65 N3 C49 H52 =
 C51 C56 C58 H59 C62 C64 C41 H49 C50 H51 H56 C57 H58 H62 C63 H64 C42 C40 H50 =
 H57 H63 H42 C43 H40 C39 N1 C38 N2 C12 C5 B1 C29 C23 C11 C7 C7A C6 C6A C4 =
 C18 C24 C28 C28A C22 C10 C8 H6 C1 H6A C3 C19 C25 H28 C27 H28A C21 H10 C9 =
 H8A H8B C2 H1A H1B H3 H19 C20 C26 H25 H27A H27 H21 C13 C44 C34 C31 C17 C15 =
 C14 C46 C45 C47 C36 C37 C35 C30 C33 H17A H17B H17C H15A H15B H15C H14A H14B =
 H14C H46A H46B H46C H45A H45B H45C H47A H47B H47C H36A H36B H36C H37A H37B =
 H37C H35A H35B H35C H32A H32B H32C H30A H30B H30C H33A H33B H33C
RIGU 0.001 0.006 S1 P1 S2 C53 C54 C60 C48 C52 P2 C55 C59 C61 C65 N3 C49 H52 =
 C51 C56 C58 H59 C62 H61 H65 C64 C41 H49 C50 H51 H56 C57 H58 H62 C63 H64 C42 =
 C40 H50 H57 H63 H42 C43 H40 C39 N1 C38 N2 C12 C5 B1 C29 C23 C11 C7 C7A C4 =
 C6 C6A C18 C24 C28 C28A C22 C10 C8 C3 H6 C1 H6A C19 C25 H28 C27 H28A C21 C9 =
 H10 H8A H8B H3 C2 H1A H1B H19 C20 C26 H25 H27A H27 H21 C13 C44 C34 C31 C17 =
 C15 C14 C46 C45 C47 C36 C37 C35 C32 C30 C33 H17A H17B H17C H15A H15B H15C =
 H14A H14B H14C H46A H46B H46C H45A H45B H45C H47A H47B H47C H36A H36B H36C =
 H37A H37B H37C H35A H35B H35C H32A H32B H32C H30A H30B H30C H33A H33B H33C
ISOR 0.00008 0.00016 C36
ISOR 0.000008 0.000016 P2

L.S. 2
PLAN  31
SIZE 0.11 0.13 0.15
TEMP -103
CONF
FREE S1 C60
FREE S1 C61
FREE S1 H61
BIND P2 C60
FREE P2 C65
FREE P2 H65
BOND
list 4
MORE -1
ABIN
BOND $H
fmap 2
acta
SHEL 999 0.84
OMIT 1 1 0
REM <olex2.extras>
REM <HklSrc "%.\\xlj.hkl">
REM </olex2.extras>

WGHT    0.162900   19.264200
EXTI    0.000100
FVAR       0.09920   0.87529   0.93582   0.52165
PART 1
P1    5    0.479329    0.928483    0.569162    21.00000    0.05577    0.05270 =
         0.06738   -0.00018    0.00894    0.00123
S2    6    0.390469    0.968519    0.609187    21.00000    0.05577    0.05270 =
         0.06738   -0.00018    0.00894    0.00123
PART 0
N1    4    0.617044    0.581879    0.495167    11.00000    0.03177    0.04469 =
         0.05270   -0.00379    0.00805   -0.00361
N3    4    0.500507    0.781839    0.559351    11.00000    0.05038    0.03288 =
         0.05976   -0.00367    0.00876   -0.00853
N2    4    0.383266    0.586771    0.620732    11.00000    0.03451    0.02894 =
         0.03567    0.00064    0.00856   -0.00591
C22   1    0.310636    0.497374    0.645710    11.00000    0.03153    0.03027 =
         0.03023   -0.00330    0.00775    0.00073
C48   1    0.462501    0.812682    0.493564    11.00000    0.05577    0.05270 =
         0.06738   -0.00018    0.00894    0.00123
C4    1    0.724282    0.557689    0.446471    11.00000    0.05577    0.05270 =
         0.06738   -0.00018    0.00894    0.00123
C52   1    0.419495    0.905967    0.419799    11.00000    0.02813    0.03727 =
         0.07682    0.00754    0.01349   -0.00889
AFIX  43
H52   2    0.415385    0.950416    0.418340    11.00000   -1.20000
AFIX   0
C53   1    0.460412    0.877057    0.486717    11.00000    0.05577    0.05270 =
         0.06738   -0.00018    0.00894    0.00123
C19   1    0.410361    0.414752    0.584425    11.00000    0.03179    0.03018 =
         0.05193   -0.00348    0.00615    0.00648
AFIX  43
H19   2    0.445188    0.385572    0.566821    11.00000   -1.20000
AFIX   0
C12   1    0.622508    0.520597    0.499427    11.00000    0.05490    0.05160 =
         0.06715   -0.00009    0.00950    0.00104
C18   1    0.427462    0.480897    0.582319    11.00000    0.03621    0.03349 =
         0.04159   -0.00219    0.00797    0.00184
AFIX  66
C42   1    0.556153    0.683098    0.529074    11.00000    0.03742    0.03540 =
         0.05899    0.00090    0.01731   -0.00500
AFIX  43
H42   2    0.596211    0.705432    0.509239    11.00000   -1.20000
AFIX  65
C41   1    0.497799    0.715650    0.558688    11.00000    0.03879    0.03164 =
         0.04090    0.00082    0.00861   -0.00364
C40   1    0.439187    0.682973    0.587710    11.00000    0.04392    0.02464 =
         0.05874   -0.00402    0.01647   -0.00550
AFIX  43
H40   2    0.399305    0.705220    0.607950    11.00000   -1.20000
AFIX  65
C39   1    0.438929    0.617744    0.587117    11.00000    0.02852    0.02493 =
         0.03911   -0.00185    0.00596   -0.00592
C38   1    0.497282    0.585192    0.557502    11.00000    0.03420    0.02957 =
         0.04664   -0.00571    0.00492   -0.00053
C43   1    0.555895    0.617868    0.528481    11.00000    0.03741    0.03742 =
         0.05684   -0.00381    0.00939   -0.00199
AFIX   0
C21   1    0.295719    0.436465    0.644217    11.00000    0.03147    0.03107 =
         0.05141   -0.00629    0.01314    0.00089
AFIX  43
H21   2    0.251933    0.421011    0.665080    11.00000   -1.20000
AFIX   0
C9    1    0.661402    0.392739    0.499106    11.00000    0.02409    0.03158 =
         0.07031    0.00190    0.01016    0.00274
C29   1    0.320745    0.606313    0.657540    11.00000    0.03327    0.03884 =
         0.03604   -0.01026    0.00714   -0.01404
C23   1    0.377185    0.518446    0.614524    11.00000    0.03065    0.03025 =
         0.03104    0.00024    0.00429   -0.00050
C55   1    0.534987    0.812098    0.624808    11.00000    0.01909    0.03795 =
         0.04392    0.00095    0.01992    0.00098
C20   1    0.346082    0.393256    0.610795    11.00000    0.03627    0.02727 =
         0.04685   -0.00703    0.00786    0.00431
C5    1    0.678082    0.607645    0.459711    11.00000    0.03566    0.04569 =
         0.06051    0.00675    0.00686   -0.00478
C3    1    0.792072    0.563900    0.407141    11.00000    0.04857    0.03828 =
         0.06644    0.00205    0.00354   -0.00097
AFIX  43
H3    2    0.820165    0.527741    0.395569    11.00000   -1.20000
AFIX   0
C2    1    0.815643    0.623809    0.386418    11.00000    0.03999    0.03976 =
         0.03991   -0.00017    0.00494    0.00028
C24   1    0.274376    0.554531    0.672651    11.00000    0.02718    0.02556 =
         0.03792   -0.00741    0.00432   -0.00503
C26   1    0.190546    0.620438    0.730258    11.00000    0.04442    0.03762 =
         0.05881   -0.01304    0.01965   -0.00343
C54   1    0.540763    0.878204    0.631250    11.00000    0.05001    0.04204 =
         0.06170   -0.00256    0.00892   -0.00060
C58   1    0.609312    0.864719    0.758418    11.00000    0.06967    0.06364 =
         0.04676    0.00162   -0.00424   -0.01486
AFIX  43
H58   2    0.634749    0.882476    0.804163    11.00000   -1.20000
AFIX   0
PART 1
C28   1    0.302827    0.665656    0.683369    31.00000    0.04280    0.03256 =
         0.05321   -0.00464    0.00845   -0.00590
AFIX  43
H28   2    0.334917    0.701045    0.678702    31.00000   -1.20000
AFIX   0
PART 0
C59   1    0.574165    0.904574    0.699506    11.00000    0.04575    0.05185 =
         0.05164    0.00466    0.01517   -0.01342
AFIX  43
H59   2    0.573510    0.948743    0.706702    11.00000   -1.20000
AFIX   0
C8    1    0.708002    0.436937    0.473404    11.00000    0.02863    0.03911 =
         0.07648    0.00291    0.01047   -0.00284
PART 1
AFIX  43
H8A   2    0.754474    0.424539    0.455064    41.00000   -1.20000
AFIX  43
PART 2
H8B   2    0.755539    0.424086    0.457673   -41.00000   -1.20000
AFIX   0
PART 0
C13   1    0.681431    0.322364    0.502908    11.00000    0.03409    0.03010 =
         0.09067    0.00063    0.01160    0.00272
C25   1    0.211644    0.561491    0.705802    11.00000    0.03469    0.03308 =
         0.05119   -0.00989    0.01444   -0.00632
AFIX  43
H25   2    0.180495    0.526031    0.713114    11.00000   -1.20000
AFIX   0
C10   1    0.594383    0.416478    0.530115    11.00000    0.02513    0.03278 =
         0.08155   -0.00664    0.01371    0.00098
AFIX  43
H10   2    0.565527    0.386959    0.555158    11.00000   -1.20000
AFIX   0
C44   1    0.882475    0.636589    0.347269    11.00000    0.05911    0.04860 =
         0.06753    0.00469    0.02641   -0.00106
C56   1    0.570339    0.776574    0.685110    11.00000    0.04619    0.04613 =
         0.04628    0.00030    0.00586    0.00010
AFIX  43
H56   2    0.569360    0.732090    0.681539    11.00000   -1.20000
AFIX   0
C11   1    0.568096    0.477493    0.527067    11.00000    0.03401    0.03270 =
         0.05088   -0.01258   -0.00029    0.00294
C49   1    0.430451    0.776468    0.431048    11.00000    0.04969    0.04440 =
         0.06654    0.00074    0.01175    0.00067
AFIX  43
H49   2    0.434427    0.732031    0.433439    11.00000   -1.20000
AFIX   0
PART 1
C7    1    0.687704    0.501493    0.473779    41.00000    0.05577    0.05270 =
         0.06738   -0.00018    0.00894    0.00123
PART 0
C27   1    0.234583    0.669775    0.716599    11.00000    0.04898    0.03815 =
         0.07137   -0.00594    0.01741   -0.00493
PART 2
AFIX  43
H27A  2    0.231330    0.707598    0.744503   -31.00000   -1.20000
AFIX  43
PART 1
H27   2    0.218245    0.710232    0.730463    31.00000   -1.20000
AFIX   0
PART 0
C31   1    0.114657    0.631570    0.770347    11.00000    0.05037    0.04452 =
         0.09357   -0.02169    0.03907   -0.01834
C46   1    0.932476    0.575181    0.338803    11.00000    0.05487    0.05488 =
         0.05545    0.00000    0.00749    0.00067
AFIX 137
H46A  2    0.898347    0.538659    0.331079    11.00000   -1.50000
H46B  2    0.968778    0.569255    0.385262    11.00000   -1.50000
H46C  2    0.961090    0.579820    0.294857    11.00000   -1.50000
AFIX   0
C34   1    0.322730    0.322387    0.608286    11.00000    0.04478    0.02490 =
         0.08745    0.00008    0.00703    0.00186
C57   1    0.606890    0.804680    0.750172    11.00000    0.12584    0.06377 =
         0.06188    0.00097   -0.02730   -0.01335
AFIX  43
H57   2    0.631046    0.778944    0.790171    11.00000   -1.20000
AFIX   0
PART 1
C6    1    0.702348    0.667422    0.436959    21.00000    0.03960    0.03941 =
         0.03963   -0.00013    0.00515    0.00010
AFIX  43
H6    2    0.674179    0.703513    0.448624    21.00000   -1.20000
AFIX   0
PART 0
C1    1    0.762445    0.674517    0.400318    11.00000    0.05260    0.04040 =
         0.07694    0.00361    0.02722    0.00329
PART 1
AFIX  43
H1A   2    0.772174    0.715144    0.381546    21.00000   -1.20000
AFIX  43
PART 2
H1B   2    0.780049    0.716697    0.400507   -21.00000   -1.20000
AFIX   0
PART 0
C50   1    0.393779    0.804144    0.367096    11.00000    0.03561    0.04245 =
         0.06678   -0.00019    0.01304   -0.00278
AFIX  43
H50   2    0.371721    0.778737    0.325793    11.00000   -1.20000
AFIX   0
C51   1    0.387723    0.873857    0.360927    11.00000    0.03013    0.04220 =
         0.08114    0.00379    0.00621   -0.00057
AFIX  43
H51   2    0.362196    0.893821    0.316675    11.00000   -1.20000
AFIX   0
B1    3    0.496969    0.511163    0.552406    11.00000    0.03255    0.02791 =
         0.02480   -0.00107   -0.00255    0.00217
C32   1    0.059178    0.675795    0.722320    11.00000    0.06803    0.04405 =
         0.12502   -0.01255    0.04605   -0.00239
AFIX 137
H32A  2    0.024227    0.695082    0.754804    11.00000   -1.50000
H32B  2    0.029181    0.651985    0.681335    11.00000   -1.50000
H32C  2    0.088594    0.708643    0.700061    11.00000   -1.50000
AFIX   0
C17   1    0.685241    0.298932    0.431198    11.00000    0.09042    0.05228 =
         0.09705   -0.00865    0.02506   -0.00116
AFIX 137
H17A  2    0.703160    0.331838    0.398891    11.00000   -1.50000
H17B  2    0.634025    0.284659    0.409020    11.00000   -1.50000
H17C  2    0.721264    0.263539    0.434392    11.00000   -1.50000
AFIX   0
C36   1    0.378117    0.282657    0.579369    11.00000    0.04876    0.03056 =
         0.20842   -0.02870    0.04576   -0.01557
AFIX 137
H36A  2    0.389652    0.298856    0.530105    11.00000   -1.50000
H36B  2    0.357261    0.240060    0.572599    11.00000   -1.50000
H36C  2    0.425427    0.281807    0.615570    11.00000   -1.50000
AFIX   0
C45   1    0.861589    0.661131    0.266043    11.00000    0.09812    0.06646 =
         0.07550    0.02320    0.04521    0.01877
AFIX 137
H45A  2    0.907731    0.661652    0.239842    11.00000   -1.50000
H45B  2    0.840958    0.703788    0.267810    11.00000   -1.50000
H45C  2    0.822669    0.633709    0.238333    11.00000   -1.50000
AFIX   0
C30   1    0.139397    0.662866    0.846064    11.00000    0.07931    0.09650 =
         0.09507   -0.03879    0.05678   -0.04649
AFIX 137
H30A  2    0.160285    0.704554    0.837378    11.00000   -1.50000
H30B  2    0.179081    0.637354    0.875745    11.00000   -1.50000
H30C  2    0.094907    0.667038    0.874294    11.00000   -1.50000
AFIX   0
C33   1    0.073325    0.570977    0.780131    11.00000    0.06708    0.04875 =
         0.14076   -0.02269    0.07816   -0.02205
AFIX 137
H33A  2    0.023470    0.579762    0.797677    11.00000   -1.50000
H33B  2    0.104425    0.544828    0.817945    11.00000   -1.50000
H33C  2    0.065086    0.548769    0.731162    11.00000   -1.50000
AFIX   0
C37   1    0.242604    0.311633    0.573087    11.00000    0.04467    0.03816 =
         0.13529   -0.01339   -0.00031    0.00649
AFIX 137
H37A  2    0.207164    0.334296    0.602101    11.00000   -1.50000
H37B  2    0.231088    0.266638    0.573553    11.00000   -1.50000
H37C  2    0.236433    0.326835    0.520268    11.00000   -1.50000
AFIX   0
C47   1    0.934087    0.684994    0.394549    11.00000    0.03958    0.08643 =
         0.15070   -0.04876    0.04644   -0.01113
AFIX 137
H47A  2    0.946889    0.669529    0.446901    11.00000   -1.50000
H47B  2    0.906549    0.724988    0.395334    11.00000   -1.50000
H47C  2    0.981571    0.691177    0.371411    11.00000   -1.50000
AFIX   0
C15   1    0.760204    0.317326    0.554362    11.00000    0.06090    0.03562 =
         0.16884    0.01186   -0.03132    0.01068
AFIX 137
H15A  2    0.783173    0.276160    0.547114    11.00000   -1.50000
H15B  2    0.752267    0.322292    0.608008    11.00000   -1.50000
H15C  2    0.794794    0.350352    0.540376    11.00000   -1.50000
AFIX   0
C14   1    0.621564    0.281278    0.541248    11.00000    0.09471    0.04376 =
         0.15664   -0.00948    0.06649   -0.02056
AFIX 137
H14A  2    0.572004    0.281160    0.508455    11.00000   -1.50000
H14B  2    0.614772    0.299028    0.591178    11.00000   -1.50000
H14C  2    0.640819    0.238186    0.547868    11.00000   -1.50000
AFIX   0
C35   1    0.315829    0.302544    0.699382    11.00000    0.17311    0.03655 =
         0.09331    0.00521    0.01101   -0.04882
AFIX 137
H35A  2    0.366365    0.306843    0.729905    11.00000   -1.50000
H35B  2    0.298318    0.258960    0.701385    11.00000   -1.50000
H35C  2    0.278781    0.330264    0.719943    11.00000   -1.50000
AFIX  66
C62   1    0.582640    1.092691    0.529001    11.00000    0.05577    0.05270 =
         0.06738   -0.00018    0.00894    0.00123
AFIX  43
H62   2    0.573103    1.136223    0.534657    11.00000   -1.20000
AFIX  65
C61   1    0.530668    1.048731    0.550281    11.00000    0.05577    0.05270 =
         0.06738   -0.00018    0.00894    0.00123
AFIX  43
H61   2    0.485610    1.062218    0.570480    11.00000   -1.20000
AFIX  65
C60   1    0.544623    0.985038    0.542007    11.00000    0.05577    0.05270 =
         0.06738   -0.00018    0.00894    0.00123
C65   1    0.610550    0.965304    0.512453    11.00000    0.05577    0.05270 =
         0.06738   -0.00018    0.00894    0.00123
AFIX  43
H65   2    0.620087    0.921773    0.506798    11.00000   -1.20000
AFIX  65
C64   1    0.662523    1.009264    0.491173    11.00000    0.05577    0.05270 =
         0.06738   -0.00018    0.00894    0.00123
AFIX  43
H64   2    0.707581    0.995776    0.470974    11.00000   -1.20000
AFIX  65
C63   1    0.648569    1.072957    0.499447    11.00000    0.05577    0.05270 =
         0.06738   -0.00018    0.00894    0.00123
AFIX  43
H63   2    0.684090    1.103001    0.484903    11.00000   -1.20000
AFIX   0
PART 2
C6A   1    0.678046    0.661274    0.414761   -21.00000    0.04256    0.04240 =
         0.04239   -0.00016    0.00552   -0.00015
AFIX  43
H6A   2    0.634149    0.685572    0.396132   -21.00000   -1.20000
AFIX   0
C28A  1    0.299560    0.664580    0.645858   -31.00000    0.05863    0.05833 =
         0.05900    0.00007    0.00774    0.00027
AFIX  43
H28A  2    0.314024    0.694852    0.610808   -31.00000   -1.20000
AFIX   0
C7A   1    0.687606    0.503398    0.469121   -41.00000    0.02040    0.02618 =
         0.03210   -0.00004    0.00333   -0.00289
P2    5    0.523310    0.929595    0.546412   -21.00000    0.01595    0.00727 =
         0.02587   -0.00365    0.00696   -0.00523
S1    6    0.450910    0.989367    0.577497   -21.00000    0.04137    0.04406 =
         0.07631   -0.01685    0.00837    0.01327
HKLF 4


REM  xlj_a.res in Cc
REM wR2 = 0.3026, GooF = S = 1.091, Restrained GooF = 10.925 for all data
REM R1 = 0.1062 for 5976 Fo > 4sig(Fo) and 0.1275 for all 7819 data
REM 602 parameters refined using 854 restraints

END

WGHT      0.1640     17.6370

REM Highest difference peak  0.998,  deepest hole -0.795,  1-sigma level  0.089
Q1    1   0.3828  0.9718  0.5737  11.00000  0.05    0.64
Q2    1   0.4439  1.0409  0.5747  11.00000  0.05    0.58
Q3    1   0.3975  0.9659  0.6522  11.00000  0.05    0.56
Q4    1   0.3371  0.9753  0.6442  11.00000  0.05    0.53
Q5    1   0.6982  1.1214  0.4689  11.00000  0.05    0.53
Q6    1   0.3970  1.0385  0.6000  11.00000  0.05    0.44
Q7    1   0.5005  0.5655  0.5547  11.00000  0.05    0.43
Q8    1   0.6166  1.1773  0.5020  11.00000  0.05    0.35
Q9    1   0.7192  0.9556  0.4659  11.00000  0.05    0.35
Q10   1   0.6433  0.8787  0.4675  11.00000  0.05    0.33
Q11   1   0.5590  1.0395  0.5366  11.00000  0.05    0.33
Q12   1   0.5906  0.9314  0.7695  11.00000  0.05    0.32
Q13   1   0.6644  0.9761  0.4686  11.00000  0.05    0.32
Q14   1   0.8426  0.3887  0.6295  11.00000  0.05    0.31
Q15   1   0.4311  0.9063  0.3645  11.00000  0.05    0.31
Q16   1  -0.0272  0.5427  0.8241  11.00000  0.05    0.30
Q17   1   0.2643  0.1215  0.6514  11.00000  0.05    0.30
Q18   1   0.5433  1.1102  0.5347  11.00000  0.05    0.30
Q19   1  -0.0414  0.6784  0.6027  11.00000  0.05    0.30
Q20   1   0.5020  0.3761  0.5560  11.00000  0.05    0.30
Q21   1   0.3566  0.5887  0.6010  11.00000  0.05    0.30
Q22   1   0.2383  0.5091  0.6825  11.00000  0.05    0.29
Q23   1   0.6796  0.9782  0.4970  11.00000  0.05    0.29
Q24   1   0.5859  0.9121  0.5161  11.00000  0.05    0.28
Q25   1   0.0609  0.4983  0.7906  11.00000  0.05    0.27
Q26   1   0.6234  1.0310  0.5125  11.00000  0.05    0.27
Q27   1   0.5284  1.1944  0.5464  11.00000  0.05    0.26
Q28   1   0.9035  0.6952  0.3329  11.00000  0.05    0.26
Q29   1   0.4006  0.5814  0.6484  11.00000  0.05    0.26
Q30   1   0.7569  0.3409  0.4155  11.00000  0.05    0.26
Q31   1   0.4925  0.8719  0.5560  11.00000  0.05    0.26
;
_shelx_res_checksum                6670
_shelx_hkl_file
;
   0   0   1    1.12    0.13
   0   0   2  731.20    6.88
   0   0  -2  709.61    5.85
   0   0   3    2.03    0.33
   0   0   3    1.96    0.33
   0   0   3    2.21    0.29
   0   0  -3    1.99    0.16
   0   0   4  134.17    2.65
   0   0   4  128.44    2.39
   0   0   4  131.32    2.79
   0   0   5    0.59    0.30
   0   0   5    0.94    0.41
   0   0  -5    0.68    0.13
   0   0   5    0.80    0.36
   0   0   5    0.94    0.39
   0   0   6  216.45    4.09
   0   0   6  220.45    3.76
   0   0   6  208.75    4.36
   0   0   6  213.56    4.22
   0   0   7    1.32    0.51
   0   0   7    0.45    0.47
   0   0   7    1.12    0.40
   0   0   7    1.51    0.54
   0   0   8   39.00    1.89
   0   0   8   38.86    2.09
   0   0   8   39.90    2.26
   0   0   8   34.77    2.05
   0   0   9    0.63    0.58
   0   0   9    0.99    0.55
   0   0   9    0.82    0.71
   0   0   9    1.89    0.73
   0   0  10    1.58    0.60
   0   0  10    0.68    0.58
   0   0  11    0.48    0.53
   0   0  11    0.02    0.62
   0   0  12    4.68    1.00
   0   0  13    0.24    0.51
   0   0  14   13.96    1.36
   0   0  15    0.28    0.57
   0   0  16    4.61    0.90
   0   0  17   -0.25    0.54
   0   0  18   -1.25    0.50
   0   0  18    0.06    1.05
   0   0  19    2.20    0.51
   0   0  20    5.91    0.59
   0   0  21    3.14    0.71
   0   0  21    9.04    0.56
   0   2   0  648.52    5.95
   0   2   1   11.28    0.49
   0   2  -1   10.37    0.44
   0  -2   1   11.92    0.54
   0   2  -2   81.84    1.28
   0  -2   2   80.53    1.86
   0   2   2   84.82    1.50
   0   2   3  232.06    3.05
   0   2  -3  230.09    2.48
   0  -2   3  236.57    3.96
   0   2   4   22.76    0.94
   0   2   4   22.27    0.76
   0   2   4   25.56    1.08
   0   2   4   26.19    1.18
   0   2   5   73.07    2.16
   0  -2   5   67.32    2.45
   0  -2   5   65.21    1.99
   0   2   5   68.16    1.42
   0   2   5   69.53    1.86
   0   2   5   71.63    2.21
   0  -2   6  118.26    3.48
   0   2   6   91.21    2.71
   0   2   6   91.88    2.39
   0   2   6   79.19    1.60
   0   2   6   92.60    2.78
   0   2   6   93.20    2.85
   0  -2   6  101.50    2.67
   0   2  -6  104.38    1.95
   0  -2   7   84.89    3.22
   0   2  -7   75.29    1.70
   0   2   7   73.81    2.78
   0   2   7   76.12    2.72
   0   2   7   77.07    2.75
   0   2   7   75.24    2.35
   0  -2   7   80.37    2.60
   0   2   8   48.76    2.37
   0   2   8   43.84    2.27
   0   2   8   47.37    2.02
   0   2   8   49.20    2.47
   0  -2   9    0.77    0.60
   0   2   9    2.27    0.78
   0   2   9    1.44    0.63
   0  -2   9    1.21    0.53
   0   2   9    1.81    0.66
   0  -2  10    0.47    0.45
   0  -2  10    0.18    0.55
   0   2  10   -0.06    0.65
   0   2  10    0.50    0.54
   0   2  10    0.59    0.56
   0  -2  11   -0.07    0.77
   0   2  11   -0.26    0.59
   0   2  11    0.12    0.60
   0  -2  11   -0.08    0.45
   0   2  12    1.23    0.73
   0  -2  12    0.60    0.61
   0   2  12    0.65    0.76
   0  -2  13    0.02    0.52
   0   2  13    0.54    0.44
   0  -2  13    0.96    0.77
   0   2  13    0.90    0.64
   0  -2  13   -0.94    0.66
   0  -2  14   -0.33    0.56
   0   2  14    0.34    0.52
   0   2  14   -0.03    0.57
   0  -2  15   29.17    1.50
   0  -2  15   28.81    1.85
   0   2  15   33.42    1.93
   0   2  15   30.04    1.92
   0   2  16    2.84    0.68
   0  -2  16    1.89    0.70
   0   2  16    1.98    0.75
   0   2  17    0.00    0.58
   0  -2  18    0.45    0.46
   0   2  18    0.09    0.49
   0   2  19    1.47    0.47
   0  -2  19    6.17    0.71
   0  -2  20    9.16    0.72
   0   2  20    5.30    0.54
   0  -2  21   14.71    0.71
   0  -2  21   11.14    0.87
   0   4   0  398.64    4.89
   0   4  -1  108.70    2.13
   0   4   1  106.67    2.19
   0   4   2  308.62    2.83
   0  -4   2  303.70    4.46
   0   4  -2  317.55    4.04
   0   4   2  315.39    4.27
   0   4   3   36.09    1.31
   0  -4   3   36.71    1.39
   0   4   3   40.02    0.95
   0   4  -3   35.94    1.14
   0  -4   4   12.40    0.88
   0   4   4   12.70    0.78
   0   4  -4   11.14    0.61
   0   4  -5    3.40    0.33
   0   4   5    3.56    0.44
   0  -4   5    3.50    0.67
   0   4   5    3.95    0.48
   0  -4   5    3.21    0.52
   0   4   6    2.80    0.64
   0  -4   6    2.88    0.58
   0   4   6    3.68    0.47
   0   4   6    4.40    0.57
   0  -4   6    1.67    0.58
   0   4  -6    1.68    0.22
   0   4   7   65.57    2.65
   0   4   7   62.77    1.84
   0  -4   7   68.92    2.52
   0   4   8   30.21    1.94
   0   4   8   27.45    1.94
   0   4  -8   28.32    1.31
   0  -4   8   27.85    1.76
   0   4   8   30.35    1.74
   0  -4   8   28.85    2.16
   0  -4   9    1.80    0.61
   0  -4   9    2.15    0.80
   0   4   9    1.81    0.67
   0   4   9    1.92    0.77
   0   4   9    2.20    0.70
   0  -4  10    0.55    0.69
   0   4  10    0.57    0.66
   0  -4  10    0.17    0.53
   0   4  10    0.52    0.55
   0  -4  11   -0.08    0.59
   0   4  11    0.28    0.58
   0   4  11    0.30    0.62
   0   4  12    1.47    0.61
   0   4  12    0.46    0.58
   0   4  12    0.47    0.69
   0  -4  12    0.62    0.57
   0   4  13    0.92    0.65
   0   4  13    0.82    0.53
   0   4  13    1.74    1.04
   0   4  13    0.04    0.49
   0  -4  13    0.52    0.65
   0   4  13    0.92    0.91
   0  -4  13    0.04    0.50
   0  -4  13   -0.36    0.57
   0   4  14    0.75    0.57
   0  -4  14    0.48    0.59
   0  -4  14    0.75    0.78
   0   4  14    1.12    0.59
   0   4  14    0.36    0.61
   0  -4  14    2.50    0.70
   0  -4  15   13.57    1.21
   0   4  15   14.18    1.33
   0   4  15   17.32    1.51
   0   4  15   15.74    1.40
   0  -4  16   -1.52    0.74
   0   4  16    3.56    0.85
   0  -4  17    2.74    0.72
   0   4  17    0.03    0.55
   0   4  18   -0.15    0.50
   0  -4  18    3.40    0.67
   0   4  19    3.69    0.71
   0  -4  19   -2.33    1.06
   0  -4  20    7.14    0.96
   0  -4  20   11.76    0.78
   0   6   0    9.13    0.78
   0   6  -1  219.28    3.91
   0   6   1  224.68    4.06
   0   6  -2   42.12    1.58
   0   6   2   44.56    1.72
   0   6   3  101.40    2.66
   0   6  -3   95.50    2.42
   0  -6   3   95.84    2.80
   0   6   4    5.47    0.65
   0  -6   4    5.88    0.68
   0   6  -4    5.87    0.60
   0  -6   4    5.43    0.79
   0  -6   5    5.97    0.75
   0   6  -5    6.03    0.58
   0   6   5    5.55    0.45
   0  -6   5    6.10    0.89
   0   6   5    6.28    0.70
   0  -6   6    2.85    0.77
   0   6  -6    2.90    0.43
   0   6   6    4.03    0.65
   0   6   6    4.03    0.48
   0  -6   7    2.83    0.67
   0  -6   7    3.83    0.92
   0   6   7    2.93    0.55
   0  -6   8   69.01    2.85
   0   6   8   69.33    3.10
   0   6   8   71.80    2.40
   0  -6   8   77.23    3.72
   0  -6   9    3.98    0.81
   0   6   9    4.81    0.99
   0   6  10    3.63    0.95
   0   6  10    4.35    1.06
   0  -6  10    4.08    0.89
   0  -6  11    0.18    0.56
   0   6  11   -0.24    0.71
   0   6  11    0.03    0.64
   0  -6  12    3.67    0.71
   0   6  12    2.13    1.01
   0   6  12    2.90    0.75
   0  -6  12    1.62    0.75
   0   6  12    2.67    0.70
   0  -6  12    0.52    0.82
   0   6  12    2.03    0.93
   0  -6  13    3.17    0.99
   0   6  13    2.25    0.73
   0   6  13    4.16    0.85
   0   6  13    2.96    1.16
   0   6  13    4.17    1.25
   0   6  13    3.83    0.89
   0   6  14    2.05    0.68
   0   6  14    2.60    0.75
   0   6  14    2.90    1.17
   0   6  14    2.36    1.00
   0  -6  14    0.01    0.61
   0  -6  14    1.96    0.68
   0   6  14    2.45    0.72
   0  -6  14    1.94    1.01
   0   6  15    3.43    0.79
   0   6  15    4.78    0.93
   0  -6  16    0.50    0.54
   0   6  16    0.35    0.57
   0   6  16    0.18    0.48
   0   6  17    0.44    0.55
   0   6  17    0.88    0.52
   0   6  18    0.49    0.53
   0  -6  18    2.44    1.07
   0  -6  19   14.68    0.96
   0  -6  19    9.70    1.11
   0  -6  20   16.09    0.84
   0   8   0  167.64    3.95
   0   8   1   18.98    1.32
   0   8  -1   18.70    1.30
   0   8  -2   37.74    1.78
   0   8   2   37.82    1.85
   0   8   3   78.72    2.71
   0   8  -3   78.88    2.56
   0  -8   3   75.58    2.38
   0  -8   4    1.99    0.50
   0   8   4    3.41    0.65
   0   8  -4    1.92    0.47
   0   8   5    3.18    0.65
   0  -8   5    2.82    0.61
   0   8  -5    2.66    0.51
   0  -8   6   28.51    1.77
   0   8  -6   31.43    1.53
   0   8   6   30.81    1.77
   0   8   7  122.44    3.61
   0  -8   7  113.82    3.71
   0   8   8   41.39    2.12
   0  -8   8   38.07    2.26
   0   8   8   37.29    2.38
   0  -8   9   10.90    1.33
   0   8   9    8.80    1.31
   0  -8  10    3.56    0.87
   0   8  10    4.19    1.04
   0  -8  11    0.35    0.60
   0   8  11    0.60    0.54
   0   8  11    1.00    0.80
   0   8  11    0.77    0.82
   0   8  11    1.09    0.52
   0   8  12    0.49    0.80
   0   8  12    0.24    0.86
   0   8  12    0.64    0.53
   0   8  12    0.69    0.58
   0  -8  12    0.66    0.65
   0   8  13    1.49    0.90
   0   8  13    1.62    0.97
   0   8  13    2.33    0.74
   0  -8  13    1.91    0.88
   0  -8  13    0.32    1.03
   0  -8  13   -0.50    0.60
   0  -8  14    2.87    1.05
   0   8  14    4.74    0.92
   0   8  14    3.92    0.89
   0  -8  14    2.47    0.66
   0   8  15    5.57    0.97
   0  -8  15    4.55    0.86
   0  -8  15    5.34    0.81
   0   8  15    4.49    0.91
   0  -8  15    5.30    1.25
   0  -8  16   13.24    1.38
   0   8  16    1.14    0.62
   0  -8  16    7.98    0.90
   0   8  16    1.43    0.64
   0  -8  16    8.40    1.32
   0  -8  16    0.26    0.56
   0  -8  17    5.59    1.07
   0   8  17    0.71    0.52
   0  -8  17   11.37    1.32
   0  -8  17   13.20    1.03
   0   8  17    0.73    0.57
   0  -8  18    0.27    0.80
   0   8  18    0.95    0.46
   0   8  18    0.80    0.50
   0   8  19    0.55    0.40
   0  -8  19   18.59    0.96
   0  10   0  261.53    5.70
   0  10  -1   13.02    1.24
   0  10   1   13.71    1.32
   0  10  -2  179.51    4.58
   0  10   2  181.91    4.74
   0  10   3    5.12    0.90
   0  10  -3    5.54    0.83
   0 -10   3    5.81    0.76
   0  10  -4   12.71    1.24
   0  10   4   12.20    1.27
   0 -10   4   15.73    1.30
   0  10   5    5.07    0.89
   0  10  -5    7.18    0.92
   0 -10   5    5.14    0.83
   0 -10   6    1.02    0.51
   0  10  -6    1.02    0.48
   0  10   6    1.23    0.54
   0  10   7    4.11    0.82
   0 -10   7    3.59    0.78
   0 -10   8    7.09    1.09
   0  10   8    9.28    1.21
   0 -10   9    4.18    0.94
   0  10   9    3.73    1.01
   0 -10  10   -0.21    0.49
   0 -10  10    0.62    0.52
   0  10  10    0.56    0.53
   0  10  10    0.45    0.51
   0  10  10    0.81    0.77
   0 -10  10    0.25    0.56
   0 -10  10    1.05    0.51
   0 -10  11   14.39    1.06
   0 -10  11   23.90    1.66
   0  10  11   24.71    1.64
   0 -10  11   19.66    2.07
   0  10  11   16.18    2.14
   0  10  11   17.31    2.13
   0  10  11   21.70    1.58
   0 -10  12    1.49    0.60
   0  10  12    1.51    0.95
   0 -10  12    2.55    0.96
   0  10  12    2.90    0.76
   0  10  12    2.44    0.70
   0  10  12    1.59    1.02
   0  10  13    1.67    0.66
   0 -10  13    3.09    0.68
   0 -10  14    7.79    1.27
   0  10  14    1.17    0.63
   0  10  14    0.50    0.58
   0 -10  14   12.72    1.45
   0 -10  14    6.91    0.86
   0 -10  15   -0.19    0.64
   0  10  15    0.97    0.58
   0  10  15    0.71    0.54
   0 -10  15    7.80    1.30
   0 -10  15   10.65    1.00
   0 -10  15   11.04    1.31
   0  10  16    0.57    0.56
   0  10  16    1.60    0.61
   0 -10  16   -0.38    0.60
   0 -10  16    1.73    1.07
   0 -10  17   -1.00    0.94
   0 -10  17   -0.24    0.52
   0  10  17    0.05    0.43
   0  10  17    0.21    0.46
   0  10  18    0.88    0.43
   0  10  18    0.39    0.41
   0  10  19   -0.12    0.35
   0  10  19    0.14    0.34
   0  12   0    1.23    0.58
   0  12  -1    4.25    0.89
   0  12   1    4.55    0.93
   0 -12   1    4.53    0.65
   0  12  -2    5.39    0.97
   0 -12   2    5.36    0.75
   0  12   2    5.22    0.98
   0  12  -3    2.55    0.73
   0 -12   3    2.78    0.63
   0  12   3    2.20    0.75
   0  12   4    1.75    0.72
   0  12  -4    1.53    0.63
   0 -12   4    0.98    0.48
   0 -12   5    0.87    0.53
   0  12  -5    0.88    0.55
   0  12   5    0.87    0.63
   0 -12   6    1.04    0.54
   0  12  -6    1.20    0.60
   0  12   6    1.21    0.61
   0  12   7    2.01    0.75
   0 -12   7    2.54    0.74
   0 -12   8    2.04    0.61
   0 -12   8    3.62    0.80
   0 -12   8    2.95    0.86
   0  12   8    2.25    0.80
   0  12   8    3.03    0.70
   0  12   9    8.37    1.48
   0  12   9    9.00    1.07
   0 -12   9    8.73    1.11
   0 -12   9    6.39    1.20
   0 -12   9    8.49    1.11
   0 -12   9    7.47    0.74
   0  12  10   -0.19    0.81
   0  12  10    0.69    0.58
   0 -12  10    0.67    0.67
   0  12  10    0.12    0.55
   0 -12  10    0.40    0.63
   0  12  11   25.89    1.78
   0 -12  11   25.21    1.80
   0  12  11   24.52    1.65
   0  12  11   23.92    2.49
   0 -12  11   19.59    2.14
   0 -12  11   27.03    1.36
   0 -12  12   10.73    0.94
   0 -12  12    7.74    1.32
   0  12  12    2.24    0.71
   0  12  12    2.40    0.71
   0 -12  12    1.57    0.67
   0 -12  13    0.65    0.55
   0  12  13    0.32    0.54
   0  12  14    2.95    0.78
   0  12  14    4.54    0.80
   0 -12  14    4.76    1.26
   0  12  15    1.11    0.58
   0 -12  15   -0.26    1.06
   0  12  15    1.03    0.57
   0  12  16    0.25    0.51
   0  12  16    0.68    0.47
   0 -12  16   -0.98    0.60
   0  12  17    0.37    0.40
   0 -12  17    0.14    0.44
   0  12  17    0.21    0.42
   0  12  18    0.03    0.33
   0  12  18   -0.05    0.34
   0 -12  18   -0.68    0.71
   0  14   0    0.48    0.57
   0  14  -1    0.89    0.69
   0  14   1    0.45    0.63
   0  14  -2    2.82    0.88
   0  14   2    2.79    0.85
   0  14  -3    1.57    0.74
   0  14   3    2.37    0.79
   0 -14   4    7.87    1.07
   0  14  -4    7.90    1.27
   0  14   4    7.35    1.31
   0  14   5   11.62    1.61
   0  14   5   10.99    1.16
   0 -14   5   10.90    1.29
   0  14   5   12.01    1.13
   0 -14   5   11.70    1.23
   0  14  -5   11.85    1.54
   0 -14   6    6.49    1.10
   0  14   6    6.86    0.95
   0 -14   6    6.59    0.99
   0  14   6    7.64    0.98
   0 -14   6    4.85    0.78
   0  14   6    6.76    1.32
   0 -14   6    6.86    0.93
   0  14   7   32.55    1.89
   0 -14   7   31.96    1.97
   0 -14   7   29.96    1.66
   0 -14   7   27.79    2.21
   0 -14   7   29.43    1.85
   0  14   7   31.05    2.64
   0  14   7   29.72    1.76
   0  14   8   35.65    2.02
   0  14   8   33.67    2.77
   0 -14   8   37.40    2.16
   0 -14   8   29.46    2.39
   0 -14   8   32.27    1.78
   0  14   8   34.05    1.89
   0 -14   9    8.33    1.16
   0 -14   9   10.83    1.26
   0  14   9    9.83    1.19
   0  14   9    7.38    1.50
   0 -14   9    8.93    1.43
   0  14  10   48.93    2.48
   0 -14  10   53.24    2.57
   0 -14  10   46.45    2.23
   0 -14  11    4.09    0.90
   0  14  11    5.09    0.96
   0  14  12   10.46    1.09
   0 -14  12    8.75    1.16
   0  14  12    8.81    1.12
   0  14  13    5.11    0.94
   0 -14  13    5.84    0.96
   0  14  13    5.20    0.83
   0  14  14   10.47    1.16
   0  14  14   13.08    1.08
   0 -14  14   11.69    1.14
   0  14  15   16.22    1.10
   0  14  15   13.23    1.18
   0  14  16    0.91    0.51
   0 -14  16    0.20    0.51
   0  14  16    1.15    0.43
   0 -14  17    2.89    0.83
   0  14  17    2.67    0.53
   0 -14  17    3.38    0.58
   0  14  18    0.34    0.30
   0  16   0   19.07    2.11
   0 -16   0   19.26    1.45
   0  16   1    8.49    1.52
   0 -16   1    9.31    1.05
   0  16  -1    8.86    1.52
   0  16   1   10.63    1.05
   0 -16   2    1.82    0.66
   0  16   2    0.97    0.73
   0  16   2    1.59    0.59
   0  16  -2    0.73    0.82
   0  16   3    0.51    0.53
   0 -16   3    0.69    0.58
   0  16   3   -0.06    0.68
   0  16   3    0.03    0.53
   0  16  -3    0.79    0.70
   0  16   4    3.18    0.77
   0 -16   4    4.32    0.89
   0  16  -4    2.98    1.06
   0  16   4    3.32    1.08
   0  16   4    3.35    0.75
   0  16   5    4.36    0.82
   0  16   5    3.38    1.09
   0 -16   5    3.64    0.84
   0  16   5    2.67    0.76
   0  16   6    0.28    0.55
   0  16   6    0.30    0.59
   0 -16   6    0.40    0.59
   0  16   6    0.97    0.90
   0  16   7   45.38    3.39
   0 -16   7   49.59    2.55
   0  16   7   49.73    2.37
   0  16   7   47.02    2.26
   0  16   8    3.31    0.75
   0 -16   8    3.46    0.87
   0  16   8    3.20    0.77
   0  16   9   10.37    1.24
   0 -16   9   11.76    1.36
   0  16   9   10.44    1.07
   0  16  10    7.70    1.05
   0 -16  10    7.24    1.10
   0  16  11    7.16    1.03
   0 -16  11    8.39    1.14
   0  16  12    9.75    1.14
   0  16  12    9.53    1.11
   0 -16  12   10.71    1.21
   0  16  13    3.04    0.73
   0 -16  13    3.96    0.81
   0 -16  14    0.83    0.52
   0  16  14    0.57    0.51
   0 -16  15    7.73    0.90
   0  16  15    6.62    0.79
   0 -16  15    8.96    1.13
   0 -16  16    0.86    0.46
   0  16  16    1.64    0.46
   0  16  17    2.46    0.43
   0  18   0    0.79    0.82
   0 -18   0    0.80    0.57
   0  18   0    0.42    0.57
   0  18   0    1.06    0.53
   0  18   1    0.50    0.50
   0  18  -1    0.27    0.72
   0 -18   1    0.76    0.58
   0  18   1    0.75    0.55
   0  18   1    0.68    0.88
   0  18   2    0.22    0.52
   0 -18   2    0.56    0.65
   0  18   2    0.08    0.78
   0  18  -2    0.42    0.83
   0  18   2    0.43    0.49
   0  18   3   33.09    1.90
   0 -18   3   34.08    2.08
   0  18   3   34.96    2.08
   0  18   4   27.59    1.88
   0  18   4   29.24    1.79
   0 -18   4   28.74    1.98
   0  18   5    1.32    0.65
   0 -18   5    0.39    0.65
   0  18   5    0.92    0.57
   0 -18   6    0.55    0.65
   0  18   6    0.35    0.56
   0  18   6    0.39    0.52
   0 -18   7    0.92    0.73
   0  18   7    0.63    0.55
   0  18   7    0.71    0.54
   0  18   8   13.52    1.24
   0 -18   8   14.08    1.49
   0  18   8   14.59    1.36
   0 -18   9    5.95    1.06
   0  18   9    6.36    0.87
   0  18   9    5.87    0.93
   0  18  10    3.29    0.77
   0 -18  10    4.07    0.89
   0  18  11    8.36    0.98
   0  18  11    9.03    1.05
   0 -18  11   10.36    1.18
   0 -18  12    4.24    0.79
   0  18  12    3.73    0.71
   0 -18  13    0.36    0.47
   0  18  13    0.00    0.40
   0  18  14   -0.01    0.36
   0 -18  14   -0.14    0.37
   0  18  15    0.32    0.35
   0 -18  15   -0.10    0.42
   0  20   0   64.46    2.78
   0 -20   1    1.44    0.69
   0  20  -1    0.93    0.63
   0  20   1    1.32    0.57
   0  20   1    1.18    0.71
   0 -20   2   17.19    1.50
   0  20  -2   16.34    1.45
   0  20   2   18.10    1.39
   0  20   2   17.82    1.51
   0  20   3    8.94    1.13
   0  20   3    7.92    1.02
   0  20  -3    8.23    1.07
   0 -20   3    8.68    1.16
   0  20   4   24.72    1.63
   0  20   4   23.52    1.71
   0 -20   4   23.83    1.76
   0  20  -4   20.58    1.59
   0 -20   5    3.59    0.86
   0  20   5    3.51    0.82
   0  20  -5    3.10    0.76
   0  20   5    3.96    0.82
   0  20   6    7.19    0.98
   0  20  -6    6.44    0.91
   0  20   6    6.92    0.96
   0 -20   6    7.18    1.10
   0  20   7    0.73    0.48
   0 -20   7    0.31    0.61
   0  20   7    0.39    0.47
   0 -20   8    0.65    0.66
   0  20   8    0.30    0.47
   0  20   8    0.13    0.43
   0  20   8    0.69    0.46
   0  20   9    0.59    0.48
   0  20   9    0.72    0.46
   0 -20   9    0.92    0.63
   0  20   9    1.22    0.49
   0  20  10    1.47    0.50
   0 -20  10    1.49    0.60
   0  20  10    1.21    0.50
   0  20  11    0.57    0.41
   0 -20  11    0.51    0.50
   0 -20  12    0.08    0.42
   0  20  12    0.02    0.33
   0 -20  13    0.31    0.37
   0  20  13    0.50    0.34
   0  20  14    0.28    0.24
   0 -20  14   -0.49    0.38
   0  22   0    0.84    0.58
   0 -22   1    1.95    0.61
   0  22  -1    1.88    0.62
   0  22   1    1.62    0.64
   0  22  -2    0.75    0.52
   0  22   2    0.82    0.46
   0 -22   2    0.55    0.54
   0  22   2    0.79    0.55
   0  22   3    7.18    0.95
   0  22  -3    6.39    0.90
   0 -22   3    6.06    0.90
   0  22   3    7.11    0.85
   0 -22   4    1.08    0.63
   0  22  -4    0.95    0.50
   0  22   4    0.89    0.46
   0  22   4    1.21    0.53
   0  22   5    0.25    0.44
   0  22  -5    0.31    0.41
   0  22   5    0.20    0.40
   0 -22   5    0.36    0.49
   0  22   6    0.67    0.44
   0  22  -6    0.31    0.38
   0  22   6    0.51    0.43
   0 -22   6    0.44    0.52
   0  22   7    0.45    0.41
   0  22   7    0.35    0.43
   0 -22   7    0.52    0.50
   0  22   8    0.23    0.35
   0 -22   8    0.33    0.45
   0  22   8    0.30    0.40
   0  22   9    1.21    0.39
   0 -22   9    1.83    0.58
   0 -22  10   -0.22    0.42
   0  22  10   -0.09    0.31
   0 -22  11    0.05    0.35
   0 -22  12   -0.79    0.37
   0  24   0    1.44    0.52
   0  24   1    4.47    0.71
   0  24  -1    4.72    0.68
   0  24   2    1.99    0.54
   0  24  -2    2.41    0.55
   0  24  -3    0.41    0.37
   0 -24   3    1.00    0.47
   0  24   3    0.57    0.41
   0  24   3    0.87    0.36
   0  24   4    0.22    0.37
   0 -24   4   -0.13    0.40
   0  24  -4    0.12    0.33
   0  24  -5    0.24    0.32
   0  24   5    0.21    0.36
   0 -24   5    0.11    0.38
   0 -24   6   -0.07    0.37
   0  24   6    0.46    0.35
   0 -24   7    0.19    0.36
   0  24   7   -0.18    0.29
   0 -24   8    0.18    0.36
   0 -24   9    0.13    0.27
   0  26   0    1.79    0.41
   0  26  -1   12.31    0.77
   0  26   1   13.16    0.83
   0  26   2    0.67    0.32
   0  26  -2    0.21    0.24
   0  26   3    7.56    0.61
  -1  -1  21    6.82    0.85
  -1   1  21    1.41    0.68
  -1  -1  20    9.84    0.72
  -1   1  20    8.84    0.66
  -1  -1  19    7.72    0.73
  -1   1  19    4.79    0.63
  -1  -1  18    1.06    0.51
  -1   1  18    0.01    0.44
  -1   1  18    0.65    0.89
  -1   1  17    2.87    0.67
  -1  -1  17   12.79    1.16
  -1   1  17   12.81    1.29
  -1  -1  17    3.46    0.72
  -1   1  16    2.50    0.75
  -1  -1  16    1.24    0.54
  -1  -1  16    2.30    0.77
  -1   1  15   11.47    1.22
  -1  -1  15   11.55    1.25
  -1  -1  15    7.94    0.87
  -1  -1  14   31.55    1.90
  -1   1  14   31.27    1.86
  -1  -1  14   24.24    2.25
  -1  -1  14   26.59    1.43
  -1   1  13    0.99    0.59
  -1  -1  13    1.67    0.80
  -1  -1  13    1.82    0.60
  -1   1  12    1.41    0.74
  -1  -1  12    0.13    0.49
  -1   1  11    2.20    0.82
  -1   1  11    2.96    0.88
  -1   1  11    3.02    0.74
  -1  -1  11    2.55    0.72
  -1   1  10    0.34    0.52
  -1   1  10   -0.05    0.42
  -1   1  10    0.03    0.61
  -1  -1  10   -0.04    0.41
  -1   1   9   15.22    1.49
  -1  -1   9   14.58    1.28
  -1   1   9   13.22    1.43
  -1   1   9   12.93    1.15
  -1  -1   8    0.31    0.42
  -1   1   8    0.34    0.48
  -1   1   8    0.09    0.40
  -1  -1   8    1.05    0.55
  -1   1   8    0.26    0.36
  -1   1   8    0.66    0.57
  -1  -1   8    0.67    0.53
  -1  -1   7    5.11    0.81
  -1  -1   7    5.15    0.84
  -1   1   7    3.80    0.58
  -1  -1   7    4.92    0.67
  -1   1   7    4.00    0.76
   1   1  -7    5.85    0.49
  -1   1   7    3.03    0.65
   1  -1  -7    3.99    0.39
  -1   1   7    4.08    0.77
  -1  -1   6    6.14    0.77
   1   1  -6    7.32    0.52
   1  -1  -6    6.02    0.45
  -1   1   6    6.23    0.74
  -1   1   6    6.78    0.79
  -1  -1   6    9.27    0.91
  -1  -1   6    6.21    0.80
  -1   1   6    6.17    0.78
  -1   1   6    6.17    0.62
  -1  -1   6    6.05    0.66
  -1   1   5   24.47    1.27
  -1  -1   5   19.59    1.16
  -1  -1   5   20.42    1.18
   1  -1  -5   21.50    0.78
  -1   1   5   17.75    0.54
  -1  -1   5   15.27    1.14
  -1  -1   5   18.67    1.04
  -1   1   5   21.70    1.01
   1   1  -5   18.01    0.80
  -1   1   5   21.54    1.22
  -1   1   5   23.78    1.27
  -1   1   4  110.63    2.40
   1  -1  -4  105.76    1.74
  -1  -1   4  102.60    2.33
  -1   1   4   92.80    1.45
   1   1  -4   92.75    1.78
  -1  -1   4   79.76    2.28
  -1   1   4   99.85    1.93
  -1  -1   4  100.94    2.16
  -1   1   3  255.72    3.53
  -1   1   3  262.07    3.14
  -1   1   3  259.91    2.88
  -1  -1   3  269.35    3.64
   1  -1  -3  257.98    3.05
   1   1  -3  261.61    3.16
  -1   1   2  237.28    2.70
   1  -1  -2  245.40    2.79
  -1   1   2  241.35    2.52
  -1  -1   2  247.89    3.08
   1  -1  -1  131.85    1.83
   1   1  -1  129.68    1.68
   1  -1   0   27.28    0.71
   1   1   0   28.62    0.71
   1  -1   1  354.66    3.59
   1   1   1  354.44    3.64
   1  -1   1  345.52    3.73
   1  -1   2  393.68    4.77
   1   1   2  408.74    4.42
   1   1   2  398.33    4.15
   1   1   3    5.86    0.48
   1   1   3    4.79    0.34
   1   1   3    5.66    0.51
   1   1   3    5.13    0.47
   1  -1   3    4.71    0.47
   1  -1   3    3.93    0.47
   1  -1   4  259.26    3.97
   1   1   4  248.62    3.07
   1   1   4  266.26    4.21
   1   1   4  271.22    4.04
   1   1   4  260.48    3.88
   1  -1   4  246.05    4.38
   1   1   4  261.53    4.17
   1   1   5   36.75    0.97
   1   1   5   45.31    1.62
   1  -1   5   41.27    1.71
   1   1   5   43.60    1.75
   1   1   5   40.98    1.72
   1  -1   5   43.05    1.64
   1  -1   5   42.36    1.88
   1  -1   5   42.61    1.65
   1   1   5   43.48    1.67
   1   1   6   61.33    2.12
   1   1   6   59.12    2.21
   1   1   6   62.95    2.31
   1  -1   6   57.26    2.39
   1  -1   6   57.41    2.17
   1   1   6   60.24    1.99
   1  -1   6   61.09    2.09
   1   1   7    1.26    0.57
   1  -1   7    0.97    0.46
   1   1   7    0.60    0.44
   1  -1   7    1.33    0.55
   1   1   7    0.79    0.44
   1   1   7    1.06    0.44
   1   1   8    1.01    0.51
   1  -1   8    0.78    0.52
   1   1   8    0.79    0.60
   1  -1   8    0.21    0.47
   1   1   9    8.67    1.12
   1   1   9    8.86    1.20
   1  -1   9    6.49    0.96
   1   1   9    9.45    1.11
   1   1   9    7.04    1.13
   1  -1   9    4.71    1.01
   1  -1  10    0.92    0.61
   1  -1  10    0.83    0.70
   1   1  10    0.35    0.50
   1   1  10    0.20    0.54
   1   1  10    0.30    0.64
   1   1  11    0.74    0.63
   1  -1  11    2.91    0.87
   1  -1  11    2.00    0.89
   1  -1  12    0.97    0.73
   1  -1  12    3.21    0.95
   1   1  12    1.44    0.83
   1  -1  13    1.41    0.56
   1   1  13    0.99    0.51
   1   1  13    1.92    0.70
   1   1  14    2.07    0.70
   1   1  14    1.90    0.73
   1  -1  14    2.19    0.72
   1  -1  15   16.87    1.46
   1   1  15   19.59    1.53
   1   1  15   17.07    1.49
   1  -1  16    0.56    0.60
   1   1  16    1.80    0.61
   1   1  16    0.49    0.59
   1   1  17    1.24    0.57
   1   1  17    0.58    0.55
   1  -1  17    0.69    0.57
   1  -1  18   -1.45    0.53
   1   1  18    0.51    0.53
   1  -1  19    1.52    0.46
   1   1  19   -0.05    0.36
   1  -1  20    4.94    0.56
   1   1  20    2.99    0.47
   1   1  21    8.09    0.51
   1  -1  21    8.47    0.55
  -1  -3  21   10.77    0.86
  -1   3  21   -1.56    0.72
  -1  -3  20   13.62    0.82
  -1  -3  20    2.05    0.91
  -1   3  19    2.87    0.52
  -1  -3  19    9.83    0.82
  -1   3  18    0.39    0.56
  -1  -3  18    5.03    0.71
  -1   3  17    1.41    0.68
  -1  -3  17    1.68    0.58
  -1   3  16    2.40    0.76
  -1  -3  16   -0.21    0.57
  -1  -3  15    6.94    0.85
  -1   3  15    7.81    1.03
  -1   3  15    8.32    1.11
  -1  -3  15    7.79    1.06
  -1  -3  14    0.66    0.76
  -1   3  14    0.84    0.59
  -1   3  14    0.81    0.63
  -1   3  14    0.26    0.53
  -1  -3  14   -0.30    0.60
  -1  -3  14    1.61    0.67
  -1  -3  13    0.78    0.50
  -1   3  13    2.90    0.77
  -1   3  13    3.58    0.76
  -1   3  13    3.18    1.16
  -1   3  13    2.86    1.05
  -1   3  13    4.96    0.84
  -1  -3  13    3.21    0.72
  -1  -3  13    1.99    0.82
  -1   3  12    2.22    0.83
  -1  -3  12    1.95    0.75
  -1   3  12    1.10    0.73
  -1  -3  11    0.20    0.48
  -1   3  11    0.52    0.65
  -1   3  11    0.25    0.52
  -1  -3  10   25.56    1.86
  -1   3  10   26.37    2.06
  -1   3  10   23.28    2.00
  -1  -3   9   26.21    1.73
  -1   3   9   21.29    1.43
  -1   3   9   23.80    1.89
  -1   3   9   24.02    1.87
  -1   3   8    0.58    0.60
   1   3  -8    0.41    0.28
  -1  -3   8    0.33    0.43
  -1   3   8    0.82    0.43
  -1  -3   8    0.60    0.67
  -1   3   8    0.30    0.51
  -1  -3   7    6.04    0.78
  -1   3   7    5.95    0.49
  -1   3   7    6.00    0.88
  -1   3   7    6.59    0.69
  -1  -3   7    7.22    1.05
  -1   3   7    5.69    0.74
   1   3  -7    6.94    0.64
   1   3  -6   58.08    1.74
  -1  -3   6   52.10    1.97
  -1   3   6   42.52    1.49
  -1   3   6   46.89    1.36
  -1  -3   6   60.51    2.57
  -1   3   6   42.44    1.73
  -1   3   6   43.76    2.01
   1   3  -5   18.16    0.61
  -1  -3   5   23.14    1.46
  -1  -3   5   26.82    1.34
  -1   3   5   32.63    1.31
  -1   3   5   29.02    1.08
  -1   3   5   26.40    1.01
  -1   3   4  146.47    2.24
  -1  -3   4  110.38    2.98
  -1   3   4  137.96    2.44
   1   3  -4  123.31    1.98
   1   3  -3   34.81    0.99
  -1   3   3   37.70    1.20
   1   3  -2   16.01    0.68
  -1   3   2   16.43    0.77
   1   3  -1    5.40    0.42
  -1   3   1    5.55    0.46
   1   3   0   49.59    1.30
   1  -3   0   50.50    1.01
   1  -3   0   52.15    0.93
  -1   3  -1  180.00    2.74
   1  -3   1  175.22    2.41
   1  -3   1  175.34    2.65
   1   3   1  172.80    2.71
  -1   3  -2  984.79    9.37
   1   3   2 1016.95    9.61
   1  -3   2 1011.31    9.55
   1  -3   2  998.72   10.05
   1   3   3   22.92    0.89
   1  -3   3   25.58    1.25
   1  -3   3   23.65    1.03
  -1   3  -3   21.65    0.83
   1   3   3   22.57    0.95
   1   3   4   11.02    0.73
  -1   3  -4   11.81    0.58
   1   3   4   10.62    0.68
   1  -3   4   10.28    0.76
   1  -3   4   11.14    0.97
   1   3   5   75.64    2.30
   1  -3   5   77.79    2.31
   1   3   5   75.66    2.16
  -1   3  -5   73.93    1.37
   1   3   5   77.02    1.90
   1  -3   5   83.17    2.85
   1   3   6   47.48    1.87
   1  -3   6   42.54    2.18
   1   3   6   46.13    1.43
   1   3   6   49.07    2.00
   1  -3   6   44.38    1.86
   1   3   7    6.38    0.83
   1   3   7    6.39    0.56
   1   3   7    5.65    0.91
   1  -3   7    6.14    0.82
   1   3   7    5.50    0.82
   1  -3   7    6.57    1.03
   1   3   8  192.28    5.05
   1   3   8  211.38    5.02
   1  -3   8  202.87    4.78
   1   3   8  220.47    5.19
   1  -3   9    6.14    1.17
   1   3   9    7.67    1.10
   1  -3   9    5.80    0.93
   1   3   9    7.65    1.07
   1   3   9    7.09    1.14
   1  -3  10   16.27    1.57
   1   3  10   11.73    1.43
   1   3  10   13.96    1.65
   1   3  10   14.22    1.53
   1   3  11    1.75    0.86
   1   3  11    2.62    0.81
   1  -3  11    3.58    0.97
   1  -3  11    1.77    0.88
   1   3  11    1.89    0.71
   1  -3  12    0.61    0.75
   1   3  12    1.31    0.88
   1  -3  12    1.82    0.81
   1   3  12    1.42    0.78
   1  -3  12    1.19    0.56
   1   3  12    1.37    0.60
   1  -3  13   -0.25    0.56
   1  -3  13    1.78    0.91
   1  -3  13    0.27    0.50
   1   3  13   -0.06    0.51
   1   3  13    0.74    0.58
   1   3  14   26.19    1.77
   1  -3  14   30.55    1.49
   1  -3  14   25.18    1.71
   1   3  14   26.76    1.78
   1   3  15    0.30    0.52
   1  -3  15   -0.12    0.58
   1   3  15    0.17    0.56
   1  -3  16    3.25    0.79
   1   3  16    3.06    0.81
   1   3  16    2.16    0.71
   1   3  17    0.14    0.55
   1   3  18    0.35    0.52
   1  -3  18    0.30    0.46
   1   3  19    2.38    0.61
   1   3  19   -0.52    0.38
   1  -3  20    4.43    0.85
   1   3  20    2.24    0.43
   1  -3  21   10.55    0.75
   1  -3  21   11.27    0.62
  -1  -5  20   17.51    0.89
  -1  -5  20    7.90    0.97
  -1  -5  19   10.38    1.25
  -1  -5  19    8.52    0.92
  -1  -5  18    9.64    1.10
  -1  -5  18   11.26    0.97
  -1  -5  17   11.63    1.05
  -1   5  17   12.25    1.23
  -1   5  17   11.00    1.09
  -1  -5  16    0.54    0.57
  -1   5  16    1.71    0.70
  -1   5  16    2.64    0.72
  -1  -5  15   20.01    1.29
  -1  -5  15    8.23    0.97
  -1   5  15   14.26    1.34
  -1   5  15   15.20    1.41
  -1  -5  15    2.14    1.41
  -1   5  14    2.08    0.72
  -1   5  14    1.34    0.91
  -1  -5  14    2.50    0.66
  -1   5  14    1.24    0.89
  -1  -5  14    1.18    0.78
  -1   5  14    1.20    0.66
  -1  -5  13    8.18    0.86
  -1   5  13   11.27    1.84
  -1   5  13   19.32    1.52
  -1  -5  13   10.36    1.58
  -1   5  13   14.19    1.95
  -1  -5  13    9.77    1.11
  -1   5  13   14.30    1.34
  -1  -5  13   11.77    1.03
  -1   5  13   14.50    1.35
  -1  -5  12    0.36    0.51
  -1  -5  12   -0.32    0.66
  -1   5  12    0.16    0.51
  -1   5  12    0.22    0.50
  -1   5  12    0.44    0.77
  -1   5  12    0.05    0.66
  -1   5  11    6.99    1.27
  -1   5  11    5.53    1.20
  -1  -5  11    5.16    1.02
  -1  -5  10    1.09    0.55
  -1   5  10    1.26    0.72
  -1   5  10    1.20    0.65
  -1   5   9    1.68    0.72
  -1   5   9    2.57    0.78
  -1  -5   9    3.02    0.72
  -1   5   8    2.09    0.72
  -1  -5   8    4.24    0.88
   1   5  -8    2.60    0.54
  -1   5   7   21.40    1.16
  -1   5   7   20.23    1.56
  -1  -5   7   19.43    1.44
   1   5  -6   49.27    1.39
  -1   5   6   49.62    1.76
  -1  -5   6   48.88    2.08
  -1  -5   5   33.72    1.62
   1   5  -5   30.92    1.17
  -1   5   5   35.44    1.46
  -1   5   4   14.24    0.92
   1   5  -4   14.44    0.81
   1   5  -3   11.08    0.73
  -1   5   3   12.30    0.85
   1   5  -2    9.71    0.71
  -1   5   2    9.22    0.76
   1   5  -1   63.60    1.83
  -1   5   1   69.76    2.00
   1  -5   0    3.19    0.33
  -1   5   0    2.54    0.44
   1   5   0    2.58    0.43
   1  -5   1    5.55    0.52
  -1   5  -1    5.96    0.60
   1  -5   1    5.30    0.46
   1   5   1    5.84    0.61
   1  -5   2   35.92    1.35
  -1   5  -2   34.83    1.38
   1  -5   2   34.57    1.43
   1   5   2   35.21    1.42
   1  -5   3   16.35    1.12
   1   5   3   17.64    0.70
   1  -5   3   18.65    1.03
  -1   5  -3   16.58    0.91
   1   5   3   16.76    1.00
   1  -5   4    4.71    0.58
   1  -5   4    4.86    0.74
  -1   5  -4    3.95    0.46
   1   5   4    4.51    0.56
   1   5   4    3.45    0.41
  -1   5  -5   15.68    0.83
   1   5   5   18.42    0.98
   1  -5   5   15.42    1.09
   1  -5   5   16.23    1.38
   1   5   5   17.10    1.05
   1  -5   6   11.60    1.05
   1   5   6   14.41    1.00
   1   5   6   13.60    0.97
   1  -5   6    9.32    1.18
  -1   5  -6   10.72    0.65
   1   5   7   29.54    1.44
   1  -5   7   28.46    1.73
   1   5   7   26.99    1.75
   1   5   7   27.13    1.52
   1  -5   7   30.17    2.17
   1  -5   8   62.05    2.71
   1   5   8   62.42    2.81
   1  -5   8   69.51    3.49
   1   5   8   59.41    2.48
   1   5   9    1.04    0.66
   1   5   9    1.72    0.72
   1  -5   9    1.42    0.78
   1   5   9    1.11    0.52
   1  -5   9    1.02    0.53
   1   5  10    3.29    0.88
   1  -5  10    4.94    1.17
   1  -5  10    4.28    0.91
   1   5  10    4.00    1.02
   1  -5  11    2.80    0.84
   1  -5  11    2.90    1.11
   1   5  11    2.05    0.79
   1   5  11    1.88    0.84
   1  -5  12    4.08    0.69
   1  -5  12    1.94    0.57
   1   5  12    1.63    0.92
   1   5  12    1.87    0.84
   1  -5  12    2.26    0.85
   1   5  12    1.88    0.61
   1   5  12    2.65    0.72
   1  -5  13    1.57    0.90
   1   5  13    0.90    0.63
   1   5  13    2.90    1.13
   1   5  13    1.93    1.08
   1   5  13    1.02    0.64
   1  -5  13    0.98    0.57
   1  -5  13    0.68    0.65
   1   5  14    2.26    0.73
   1  -5  14    3.95    1.24
   1   5  14    3.51    0.83
   1  -5  14    2.63    0.77
   1  -5  14    3.46    0.79
   1   5  14    1.06    0.90
   1   5  14    3.27    0.80
   1   5  15    0.47    0.54
   1  -5  15    0.47    0.57
   1   5  15    0.00    0.61
   1   5  15    0.30    0.57
   1  -5  16    7.08    1.09
   1   5  16    0.07    0.58
   1  -5  17    1.94    0.64
   1   5  17    7.09    1.00
   1   5  18    0.07    0.51
   1  -5  18    2.19    0.60
   1  -5  19    8.68    1.07
   1  -5  19   10.67    0.84
   1  -5  20    9.70    0.90
   1  -5  20   12.56    0.77
  -1   7  19    0.55    0.44
  -1  -7  19    0.77    0.71
  -1  -7  18    7.12    1.07
  -1   7  18   -0.17    0.46
  -1   7  18    0.25    0.46
  -1  -7  18    6.53    1.22
  -1   7  17    2.90    0.73
  -1   7  17    2.73    0.67
  -1   7  16    2.60    0.75
  -1   7  16    1.59    0.65
  -1   7  15    0.78    0.60
  -1  -7  15    2.12    0.67
  -1   7  15    1.13    0.65
  -1   7  14    0.62    0.60
  -1   7  14    0.76    0.61
  -1  -7  14   -0.57    0.54
  -1  -7  13   -0.50    0.62
  -1  -7  13    1.84    0.89
  -1   7  13    1.05    0.69
  -1   7  13    1.04    0.94
  -1   7  13    2.09    1.03
  -1   7  13    1.35    0.68
  -1   7  12    0.34    0.75
  -1   7  12    1.09    0.59
  -1  -7  12    1.17    0.58
  -1  -7  12    0.04    0.63
  -1   7  12    0.88    0.79
  -1   7  11    3.76    1.11
  -1  -7  11    3.57    0.94
  -1   7  11    2.63    0.96
  -1  -7  10    2.38    0.78
  -1   7  10    2.82    0.93
  -1   7  10    1.83    0.77
  -1   7   9   40.97    2.63
  -1  -7   9   41.63    2.40
   1   7  -9   45.01    2.19
  -1   7   8   48.93    2.70
  -1   7   8   53.00    2.19
  -1  -7   8   48.09    2.47
  -1   7   7   31.16    1.67
  -1  -7   7   31.06    1.92
  -1  -7   6    0.88    0.44
   1   7  -6    0.95    0.33
  -1   7   6    0.77    0.37
   1   7  -5   23.12    1.25
  -1  -7   5   23.34    1.45
  -1   7   5   22.66    1.40
  -1   7   4    0.82    0.38
   1   7  -4    0.93    0.34
  -1   7   3    2.88    0.55
   1   7  -3    2.72    0.49
  -1   7   2  103.55    2.89
   1   7  -2   97.77    2.71
  -1   7   1   12.15    0.98
   1   7  -1   12.48    0.98
  -1   7   0   27.10    1.44
   1   7   0   26.50    1.41
   1   7   1   48.64    1.93
   1  -7   1   44.46    1.44
  -1   7  -1   48.08    1.90
  -1   7  -2  130.82    3.18
   1  -7   2  128.41    2.76
   1   7   2  133.40    3.31
   1  -7   2  126.58    3.10
   1  -7   3   99.22    3.05
   1   7   3  101.01    1.60
   1  -7   3  102.28    2.65
   1   7   3  108.41    2.99
  -1   7  -3  104.41    2.79
   1  -7   4    3.19    0.56
   1   7   4    3.53    0.60
  -1   7  -4    3.06    0.51
   1   7   4    2.49    0.29
   1  -7   4    3.04    0.64
   1   7   5   14.26    1.14
   1  -7   5   13.70    1.35
   1  -7   5   15.14    1.17
  -1   7  -5   14.68    1.01
   1   7   6   52.70    2.22
  -1   7  -6   55.69    1.89
   1  -7   6   56.50    2.95
   1  -7   7   31.93    2.32
   1  -7   7   30.66    1.89
   1   7   7   32.37    1.77
   1  -7   8   16.70    1.52
   1   7   8   18.14    1.62
   1   7   8   20.03    1.44
   1  -7   8   18.12    1.93
   1  -7   9    7.37    1.13
   1  -7   9    6.84    1.39
   1   7   9    7.19    1.17
   1   7  10    4.20    1.05
   1  -7  10    4.68    0.98
   1   7  10    3.84    0.96
   1  -7  10    4.34    1.24
   1  -7  11    2.83    0.86
   1   7  11    4.63    0.82
   1   7  11    3.25    0.94
   1   7  11    4.16    0.79
   1   7  11    3.90    1.08
   1   7  12    1.67    0.95
   1  -7  12    1.11    0.74
   1   7  12    2.80    0.77
   1   7  12    1.86    0.67
   1   7  12    1.95    0.92
   1   7  13   14.79    1.98
   1  -7  13   15.55    1.93
   1  -7  13   10.94    1.17
   1   7  13   16.09    1.55
   1   7  13   19.92    1.59
   1   7  13   14.92    2.17
   1  -7  14    0.05    0.70
   1   7  14    0.39    0.55
   1   7  14    0.49    0.60
   1   7  14    0.53    0.70
   1   7  15    1.27    0.62
   1  -7  15   -0.11    0.71
   1   7  15    1.51    0.70
   1   7  16    0.13    0.56
   1  -7  16   -0.08    0.56
   1   7  16    0.16    0.44
   1  -7  16    1.07    0.56
   1   7  17    0.94    0.51
   1   7  17    0.12    0.52
   1  -7  17    3.83    1.09
   1  -7  17    3.78    0.71
   1  -7  17    1.43    0.87
   1  -7  18   -2.31    0.83
   1  -7  18    9.68    0.85
   1  -7  18    8.45    1.12
   1   7  19    1.19    0.49
   1  -7  19   14.36    0.89
   1  -7  20   14.96    0.79
  -1   9  19   -0.13    0.34
  -1   9  18    0.62    0.45
  -1  -9  18    1.05    0.87
  -1   9  17    0.25    0.46
  -1   9  17    0.35    0.48
  -1  -9  16   10.32    1.35
  -1  -9  16   -0.39    0.61
  -1   9  16    0.44    0.52
  -1  -9  16    7.03    1.29
  -1   9  16    0.47    0.55
  -1  -9  16   15.09    1.12
  -1  -9  15    6.45    1.34
  -1  -9  15   10.02    0.99
  -1  -9  15   10.44    1.37
  -1   9  15    0.99    0.60
  -1   9  15    1.31    0.65
  -1   9  14    1.29    0.65
  -1  -9  14    6.80    0.86
  -1  -9  14    4.62    1.31
  -1   9  14    1.37    0.65
  -1   9  13    1.98    0.99
  -1   9  13    2.44    0.76
  -1  -9  13    3.06    0.69
  -1   9  13    1.60    0.70
  -1  -9  13    4.30    1.23
  -1   9  12    0.21    0.85
  -1   9  12    1.00    0.92
  -1  -9  12    0.09    0.64
  -1  -9  12    2.08    1.04
  -1   9  12    0.22    0.55
  -1   9  12    0.82    0.56
  -1  -9  12   -0.49    0.59
  -1  -9  11    8.04    1.37
  -1   9  11   11.33    1.16
  -1  -9  11    9.80    1.15
  -1   9  11   10.04    1.09
  -1  -9  11   12.20    1.20
  -1   9  11    9.28    1.59
  -1   9  11    7.25    1.46
  -1  -9  11    7.34    0.80
  -1  -9  10    2.36    0.80
  -1   9  10    2.81    1.01
  -1   9   9   17.37    1.86
  -1  -9   9   18.06    1.71
  -1   9   8    3.19    0.72
  -1  -9   8    2.14    0.71
  -1   9   7   48.66    2.38
  -1  -9   7   46.51    2.47
  -1  -9   6    9.07    1.08
  -1   9   6    8.47    1.03
   1   9  -6    9.29    0.95
  -1  -9   5   41.02    2.12
   1   9  -5   44.42    2.04
  -1   9   5   44.31    2.23
   1   9  -4   13.00    1.13
  -1   9   4   12.54    1.20
  -1   9   3   40.55    2.11
   1   9  -3   38.48    1.94
  -1   9   2   81.24    2.93
   1   9  -2   79.11    2.80
  -1   9   1    7.80    0.96
   1   9  -1    6.98    0.89
  -1   9   0   77.70    2.80
   1   9   0   75.97    2.80
   1  -9   0   74.51    1.93
   1  -9   1    2.62    0.43
  -1   9  -1    2.13    0.55
   1   9   1    2.17    0.58
  -1   9  -2   28.92    1.68
   1  -9   2   28.75    1.42
   1   9   2   28.31    1.74
   1   9   3    1.67    0.56
   1  -9   3    2.02    0.48
  -1   9  -3    1.83    0.50
   1   9   4   94.56    3.25
   1  -9   4   89.34    2.87
  -1   9  -4   94.73    3.04
   1  -9   5    0.81    0.58
   1   9   5    1.19    0.53
  -1   9  -5    1.35    0.47
   1  -9   5    0.75    0.42
  -1   9  -6   86.96    2.81
   1  -9   6   77.41    3.64
   1  -9   6   78.10    2.95
   1   9   6   85.74    3.22
   1  -9   7    0.67    0.46
   1   9   7    0.96    0.51
   1  -9   8    5.38    0.95
   1   9   8    5.94    0.97
   1  -9   9    7.51    1.19
   1   9   9    6.23    1.19
   1   9  10   -0.43    0.62
   1  -9  10    0.12    0.55
   1   9  10    0.38    0.45
   1   9  11   11.90    1.22
   1  -9  11    7.32    0.78
   1  -9  11    9.62    1.48
   1   9  11    9.13    1.52
   1   9  11   10.35    1.23
   1   9  11    9.40    1.67
   1   9  11   10.29    1.10
   1  -9  12    2.00    0.94
   1   9  12    2.59    0.74
   1   9  12    1.96    1.08
   1  -9  12   -0.68    0.69
   1   9  12    1.54    0.68
   1   9  12    1.87    1.02
   1   9  13    8.48    1.10
   1  -9  13    3.36    0.71
   1   9  14    0.22    0.54
   1  -9  14    0.06    0.48
   1   9  14    0.42    0.59
   1  -9  15   13.46    1.41
   1  -9  15   16.17    1.46
   1   9  15    6.11    0.98
   1  -9  15    6.15    0.99
   1  -9  15    5.92    0.84
   1   9  15    8.24    1.06
   1   9  16    0.32    0.52
   1  -9  16   10.80    1.25
   1  -9  16    8.56    0.90
   1  -9  16   -0.37    0.60
   1   9  16    0.69    0.59
   1  -9  16    1.73    0.99
   1   9  17    0.27    0.47
   1  -9  17    0.86    0.56
   1   9  17    0.17    0.44
   1   9  18    1.16    0.50
   1   9  18    1.17    0.45
   1  -9  19   -0.50    0.57
   1   9  19    1.19    0.42
  -1  11  19   -0.15    0.30
  -1 -11  19   -1.95    0.67
  -1  11  18    0.37    0.38
  -1  11  18    0.09    0.36
  -1  11  17    1.40    0.54
  -1 -11  17    0.43    0.48
  -1  11  17    0.84    0.46
  -1 -11  17   -0.43    0.94
  -1  11  16    0.47    0.45
  -1  11  16    0.66    0.54
  -1  11  15    0.30    0.55
  -1  11  15    0.42    0.52
  -1 -11  14   15.15    1.14
  -1 -11  14   13.38    1.49
  -1 -11  13   16.34    1.54
  -1  11  13    4.67    0.94
  -1 -11  13   15.63    1.11
  -1  11  13    6.11    0.91
  -1 -11  12    8.71    1.27
  -1  11  12    1.25    0.63
  -1 -11  12    8.97    0.91
  -1 -11  12    4.40    0.95
  -1  11  12    0.06    0.56
  -1 -11  11    1.72    0.69
  -1 -11  11    1.63    0.67
  -1  11  11    1.74    0.67
  -1  11  11    1.49    0.97
  -1  11  11    2.86    0.79
  -1 -11  11    0.59    0.72
  -1  11  10    3.27    0.79
  -1 -11  10    2.79    0.80
  -1 -11  10    3.20    0.74
  -1 -11  10    2.53    0.92
  -1 -11  10    3.92    0.67
  -1  11  10    3.30    1.12
  -1 -11   9    1.09    0.53
  -1  11   9    0.97    0.81
  -1 -11   9    0.66    0.62
  -1 -11   9    0.88    0.58
  -1  11   9    1.02    0.55
  -1 -11   8   13.22    1.50
  -1  11   8   14.61    1.56
  -1 -11   7   22.21    1.84
  -1  11   7   26.29    2.02
   1  11  -6    5.18    0.92
  -1  11   6    4.46    0.92
  -1 -11   6    4.89    0.89
  -1  11   5   45.36    2.58
   1  11  -5   45.57    2.39
  -1 -11   5   41.86    2.31
  -1 -11   4   13.88    1.27
  -1  11   4   13.68    1.43
   1  11  -4   13.58    1.34
  -1  11   3    6.48    1.03
   1  11  -3    7.53    1.05
  -1  11   2    1.55    0.63
   1  11  -2    1.92    0.64
   1  11  -1  121.40    4.02
  -1  11   1  124.36    4.11
  -1  11   0   81.64    3.32
   1  11   0   81.08    3.30
   1 -11   1    1.18    0.39
   1  11   1    1.55    0.63
  -1  11  -1    2.12    0.65
   1 -11   2  140.31    3.44
   1  11   2  140.89    4.43
  -1  11  -2  143.32    4.34
   1  11   3    4.30    0.87
  -1  11  -3    4.29    0.83
   1 -11   3    3.27    0.62
   1  11   4  101.87    3.82
   1 -11   4   95.27    3.17
  -1  11  -4  101.05    3.61
   1 -11   5   14.47    1.31
   1  11   5   17.11    1.63
  -1  11  -5   14.93    1.39
   1 -11   6    0.66    0.48
   1  11   6    0.78    0.59
  -1  11  -6    0.41    0.46
   1 -11   7    9.91    1.26
   1  11   7   10.68    1.36
   1  11   8    2.46    0.76
   1 -11   8    2.50    0.92
   1  11   9   20.50    2.09
   1 -11   9   20.81    1.98
   1 -11   9   28.01    1.78
   1 -11   9   30.89    1.63
   1  11   9   22.17    1.53
   1 -11  10   -0.82    0.58
   1  11  10   -0.12    0.56
   1 -11  10   -0.21    0.53
   1  11  10    0.23    0.53
   1  11  10   -0.08    0.75
   1 -11  10    0.10    0.59
   1  11  11    6.41    0.98
   1  11  11    5.67    0.94
   1  11  11    5.06    1.41
   1 -11  11    3.41    0.66
   1  11  11    3.99    1.19
   1 -11  11    5.35    1.23
   1 -11  11    6.55    1.00
   1  11  12    5.37    0.92
   1 -11  12    4.46    0.75
   1  11  12    5.14    0.90
   1 -11  12    5.82    0.95
   1 -11  13    4.00    1.20
   1  11  13    2.83    0.74
   1  11  13    1.86    0.63
   1  11  14    0.00    0.52
   1 -11  14    1.51    1.06
   1  11  14    0.77    0.61
   1  11  15    0.75    0.57
   1 -11  15   -1.91    0.74
   1 -11  15   -2.80    1.12
   1  11  15    0.55    0.55
   1  11  16    0.51    0.51
   1  11  16    0.77    0.52
   1  11  17    1.92    0.55
   1  11  17    1.80    0.54
   1  11  18    0.19    0.34
   1  11  18   -0.16    0.36
   1 -11  18   -0.85    0.68
   1  11  19   -0.04    0.28
  -1  13  18    0.12    0.33
  -1 -13  18   -0.32    0.65
  -1 -13  17   -0.20    0.46
  -1  13  17    0.27    0.42
  -1  13  17    0.11    0.35
  -1  13  16    0.94    0.44
  -1 -13  16   -0.33    0.57
  -1  13  16    1.21    0.58
  -1  13  15    0.49    0.54
  -1  13  15    1.13    0.51
  -1 -13  14    0.65    1.08
  -1  13  14    0.60    0.57
  -1  13  14    1.29    0.56
  -1  13  13    3.05    0.70
  -1  13  13    5.20    0.98
  -1 -13  13    3.77    1.24
  -1 -13  13    3.48    0.79
  -1 -13  12    9.99    1.20
  -1 -13  12   11.35    1.43
  -1  13  12    8.10    1.11
  -1  13  11    2.64    0.78
  -1 -13  11    3.41    0.84
  -1 -13  10    3.40    0.82
  -1  13  10    3.37    1.15
  -1 -13  10    7.76    1.19
  -1  13  10    2.61    0.75
  -1 -13  10    2.13    0.83
  -1 -13  10    3.72    0.87
  -1 -13  10    8.52    0.84
  -1 -13   9    0.79    0.56
  -1 -13   9    3.73    0.68
  -1 -13   9    3.71    0.97
  -1 -13   9    1.17    0.65
  -1  13   9    0.98    0.62
  -1 -13   9    0.99    0.74
  -1 -13   8   20.54    1.40
  -1 -13   8   19.70    1.49
  -1  13   8   17.72    1.44
  -1  13   8   16.82    1.33
  -1 -13   8   13.80    1.64
  -1  13   8   15.39    1.78
  -1 -13   8   18.15    1.50
  -1 -13   7    2.10    0.69
  -1  13   7    0.73    0.71
  -1  13   7    0.69    0.53
  -1 -13   7    1.15    0.56
  -1 -13   7    1.00    0.68
  -1  13   7    1.03    0.54
  -1 -13   6    3.79    0.90
  -1  13   6    3.53    0.95
  -1 -13   5    3.21    0.77
   1  13  -5    4.75    1.03
  -1  13   5    4.54    1.04
  -1  13   4   25.17    2.14
   1  13  -4   26.59    2.11
  -1 -13   4   26.58    1.87
  -1 -13   3   18.86    1.50
  -1  13   3   19.65    1.90
   1  13  -3   19.13    1.79
  -1  13   2    0.70    0.58
   1  13  -2    0.62    0.56
   1  13  -1    0.32    0.59
  -1  13   1    0.09    0.54
  -1  13   0    2.75    0.85
   1  13   0    3.25    0.86
  -1  13  -1    6.53    1.12
   1  13   1    5.25    1.03
   1  13   2    1.31    0.64
  -1  13  -2    1.53    0.66
   1  13   3    3.75    0.90
  -1  13  -3    3.34    0.84
   1 -13   3    3.04    0.65
   1  13   4    3.78    0.94
   1 -13   4    2.22    0.62
  -1  13  -4    1.64    0.64
  -1  13  -5    4.22    0.93
   1  13   5    3.26    0.91
   1 -13   5    4.49    0.87
   1  13   6   23.60    2.17
   1 -13   6   22.19    1.81
   1  13   7   20.27    1.48
   1 -13   7   16.62    1.24
   1 -13   7   17.38    1.73
   1  13   7   15.86    1.85
   1 -13   7   19.17    1.52
   1  13   8   47.38    2.26
   1  13   8   44.53    3.05
   1 -13   8   48.19    2.38
   1 -13   8   40.68    2.73
   1 -13   8   44.80    2.00
   1  13   9    5.85    0.93
   1  13   9    4.90    1.27
   1 -13   9    6.13    0.98
   1 -13   9    5.01    1.01
   1 -13   9    4.22    1.10
   1 -13  10    1.51    0.68
   1 -13  10    1.74    0.98
   1 -13  10    1.36    0.75
   1  13  10    1.59    0.64
   1  13  10    0.15    0.71
   1  13  10    1.35    0.66
   1  13  11    4.60    0.86
   1  13  11    4.49    0.88
   1 -13  11    4.03    0.86
   1  13  12    0.45    0.55
   1  13  12    0.33    0.49
   1 -13  12    1.12    0.69
   1 -13  13    0.66    0.57
   1  13  13    0.37    0.52
   1  13  13    0.44    0.56
   1  13  14    1.42    0.68
   1  13  14    1.98    0.63
   1  13  15    1.39    0.56
   1  13  15    0.49    0.53
   1 -13  15   -0.06    0.64
   1  13  16    3.15    0.60
   1 -13  16    1.52    0.61
   1  13  16    1.86    0.58
   1 -13  17    1.96    0.55
   1  13  17    1.53    0.44
   1 -13  17    1.98    0.79
   1  13  17    1.20    0.46
   1  13  18    0.80    0.33
   1  13  18    0.58    0.34
  -1 -15  17    3.85    0.55
  -1  15  17    2.72    0.49
  -1 -15  16    2.13    0.92
  -1  15  16    1.82    0.51
  -1 -15  16    2.24    0.57
  -1  15  15   11.73    1.07
  -1 -15  15    6.39    1.17
  -1 -15  14    2.78    0.71
  -1  15  14    2.07    0.67
  -1 -15  13   29.53    1.82
  -1 -15  13   23.79    1.74
  -1  15  13   26.68    1.73
  -1 -15  12    1.62    0.68
  -1  15  12    1.92    0.68
  -1 -15  11   15.61    1.47
  -1  15  11   14.58    1.39
  -1 -15  10    4.50    0.93
  -1  15  10    4.11    0.87
  -1  15   9   16.90    1.49
  -1  15   9   16.13    1.34
  -1 -15   9   13.38    1.34
  -1 -15   9   17.70    1.58
  -1 -15   8    8.81    1.43
  -1 -15   8   11.47    1.26
  -1  15   8   11.36    1.27
  -1  15   8   10.92    1.72
  -1 -15   8   12.70    1.33
  -1  15   8   12.56    1.23
  -1 -15   8    8.45    1.12
  -1  15   7   12.87    1.24
  -1 -15   7   11.65    1.23
  -1  15   7   11.18    1.70
  -1 -15   7    8.60    1.04
  -1  15   7   10.76    1.20
  -1 -15   7    9.83    1.49
  -1 -15   7   11.38    1.32
  -1  15   6    7.20    1.41
  -1  15   6    9.78    1.11
  -1 -15   6    7.92    1.07
  -1 -15   6    7.34    1.26
  -1 -15   6   11.36    1.35
  -1 -15   6    5.81    0.88
  -1  15   6    9.27    1.09
  -1  15   5   12.28    1.23
  -1 -15   5   10.82    1.39
  -1  15   5   11.06    1.13
  -1 -15   5    7.70    0.90
   1  15  -5   12.08    1.70
  -1 -15   5   11.39    1.10
  -1 -15   5   11.54    1.25
  -1  15   5   10.71    1.64
  -1 -15   4    4.44    0.71
  -1  15   4    5.99    0.93
  -1  15   4    6.51    1.30
  -1 -15   4    6.62    0.97
  -1  15   4    6.72    0.89
   1  15  -4    5.89    1.24
  -1 -15   3    2.01    0.66
   1  15  -3    2.33    0.90
  -1  15   3    1.61    0.58
  -1  15   3    1.45    0.79
  -1  15   3    1.71    0.58
   1  15  -2    2.53    0.94
  -1  15   2    2.25    0.88
  -1  15   2    2.47    0.66
  -1  15   1    8.18    1.36
   1  15  -1    7.04    1.31
  -1  15   0   10.98    1.55
   1  15   0   10.94    1.58
   1  15   1   -0.34    0.62
  -1  15  -1   -0.07    0.61
   1  15   2    4.62    1.11
  -1  15  -2    3.98    1.02
   1 -15   3    0.52    0.61
  -1  15  -3    0.15    0.57
   1  15   3    0.29    0.45
   1  15   3    0.41    0.59
   1  15   4   29.28    2.61
   1 -15   4   21.57    1.37
   1  15   4   27.24    1.67
   1 -15   4   27.38    1.80
   1  15   4   27.08    1.68
  -1  15  -4   30.15    2.48
  -1  15  -5   33.03    2.58
   1 -15   5   25.10    1.52
   1  15   5   30.32    2.72
   1  15   5   31.13    1.83
   1  15   5   31.80    1.84
   1 -15   5   31.53    1.95
   1  15   6    4.46    0.86
   1 -15   6    4.23    0.97
   1  15   6    3.26    1.08
   1  15   6    3.95    0.83
   1  15   7   15.79    2.05
   1  15   7   16.27    1.38
   1 -15   7   17.25    1.55
   1  15   7   19.35    1.55
   1 -15   8    1.06    0.68
   1  15   8    0.89    0.58
   1  15   8    0.31    0.90
   1  15   8    1.22    0.62
   1 -15   9    2.28    0.79
   1  15   9    2.78    0.76
   1  15  10    7.08    1.03
   1 -15  10    7.67    1.11
   1  15  10    7.33    0.97
   1  15  11    0.25    0.52
   1  15  11    0.82    0.59
   1 -15  11   -0.31    0.65
   1 -15  12    1.56    0.68
   1  15  12    0.65    0.53
   1  15  12    0.39    0.51
   1  15  13   -0.17    0.56
   1 -15  13    0.12    0.50
   1  15  13    0.41    0.49
   1  15  14    1.13    0.50
   1  15  14    0.51    0.53
   1 -15  14    1.35    0.57
   1  15  15    4.17    0.72
   1 -15  15    4.70    1.07
   1 -15  15    4.95    0.81
   1  15  15    5.73    0.69
   1  15  16    0.82    0.45
   1  15  16    0.62    0.38
   1 -15  16    0.05    0.46
   1 -15  17   10.91    0.80
   1  15  17    6.50    0.63
  -1 -17  16   -0.59    0.43
  -1  17  16    0.07    0.30
  -1 -17  15   -0.24    0.48
  -1  17  15    0.65    0.41
  -1 -17  14    5.20    0.76
  -1  17  14    5.65    0.75
  -1 -17  14    3.81    1.06
  -1 -17  13    0.33    1.00
  -1 -17  13    2.28    0.65
  -1  17  13    0.96    0.53
  -1  17  12    5.10    0.84
  -1 -17  12    5.94    0.94
  -1  17  11   10.94    1.19
  -1 -17  11   10.98    1.28
  -1  17  11   10.74    1.15
  -1 -17  10    0.81    0.64
  -1  17  10    0.37    0.56
  -1  17  10    0.75    0.54
  -1  17   9    5.11    0.94
  -1 -17   9    5.33    1.02
  -1  17   9    5.22    0.84
  -1  17   8    1.27    0.64
  -1  17   8    1.19    0.60
  -1 -17   8    1.70    0.75
  -1 -17   7    3.69    0.89
  -1  17   7    3.54    0.81
  -1  17   7    3.72    0.78
  -1 -17   6    0.65    0.63
  -1  17   6    0.51    0.49
  -1  17   6   -0.01    0.58
  -1  17   5    0.29    0.69
  -1 -17   5    1.21    0.57
  -1  17   5    1.19    0.59
  -1  17   5    0.71    0.62
  -1 -17   5    1.11    0.64
  -1  17   4    3.32    1.14
  -1  17   4    3.35    0.77
   1  17  -4    2.63    1.18
  -1  17   4    3.43    0.81
  -1 -17   4    3.32    0.82
  -1  17   3   54.21    2.36
   1  17  -3   52.19    3.64
  -1  17   3   53.66    2.54
  -1  17   3   56.92    3.83
  -1 -17   3   52.60    2.51
  -1  17   2   35.57    3.04
  -1  17   2   32.47    1.81
  -1 -17   2   32.57    1.99
   1  17  -2   32.93    2.96
  -1  17   2   33.77    1.99
  -1  17   1   24.74    1.56
  -1  17   1   27.18    2.67
  -1  17   1   25.90    1.76
   1  17  -1   25.14    2.61
  -1 -17   1   24.60    1.67
   1 -17   0    3.61    0.81
  -1  17   0    3.14    0.79
  -1  17   0    3.51    1.24
   1  17   0    4.15    1.22
  -1 -17   0    4.70    0.88
   1  17   0    3.95    0.77
   1  17   1    1.78    0.90
  -1  17  -1    2.19    0.72
  -1  17  -1    1.61    0.87
   1 -17   1    1.71    0.66
   1  17   1    1.95    0.64
  -1  17  -2   30.39    2.74
   1  17   2   31.96    2.95
   1 -17   2   28.92    1.89
   1  17   2   30.94    1.80
   1 -17   3   21.36    1.68
   1  17   3   21.13    1.53
   1  17   3   20.98    2.45
  -1  17  -3   22.55    2.42
   1  17   3   21.61    1.64
  -1  17  -4    0.68    0.93
   1  17   4    0.39    0.56
   1  17   4    0.57    0.78
   1 -17   4    0.33    0.62
   1  17   4    0.83    0.57
   1  17   5   12.79    1.29
   1 -17   5   14.19    1.44
   1  17   5   14.03    2.06
  -1  17  -5   10.19    1.20
   1  17   5   13.10    1.27
   1  17   6    1.70    0.65
   1 -17   6    1.07    0.70
   1  17   6    1.06    0.59
   1 -17   7    1.17    0.65
   1  17   7    1.19    0.61
   1  17   7    1.08    0.61
   1  17   8    0.09    0.46
   1 -17   8    0.25    0.57
   1  17   8   -0.20    0.53
   1  17   9   -0.04    0.57
   1 -17   9   -1.66    1.16
   1 -17   9   -0.20    0.63
   1  17  10    0.96    0.58
   1 -17  10    1.12    0.68
   1 -17  11    0.39    0.56
   1  17  11    0.14    0.52
   1  17  12    2.91    0.69
   1 -17  12    3.02    0.74
   1  17  12    1.99    0.64
   1  17  13   -0.12    0.48
   1 -17  13    0.09    0.46
   1 -17  14   -0.80    0.56
   1 -17  14    0.25    0.42
   1  17  14    0.45    0.45
   1  17  15    0.81    0.41
   1 -17  15    0.88    0.47
   1  17  16    1.82    0.41
   1 -17  16    3.39    0.51
  -1  19  15   -0.02    0.25
  -1 -19  15   -0.49    0.37
  -1  19  14    0.37    0.35
  -1 -19  14    0.42    0.37
  -1 -19  13    0.16    0.38
  -1  19  13   -0.14    0.35
  -1 -19  12   -0.02    0.48
  -1  19  12   -0.02    0.37
  -1  19  11    0.16    0.39
  -1 -19  11    0.04    0.51
  -1  19  10    0.50    0.47
  -1 -19  10    0.95    0.64
  -1  19  10    0.58    0.44
  -1  19  10    0.37    0.45
  -1  19   9    0.53    0.47
  -1 -19   9    0.16    0.55
  -1  19   9    0.18    0.46
  -1  19   9   -0.01    0.46
  -1  19   8   -0.20    0.47
  -1  19   8    0.05    0.48
  -1  19   8   -0.34    0.52
  -1 -19   8   -0.18    0.58
  -1  19   7    4.74    0.91
  -1  19   7    5.07    0.87
  -1 -19   7    5.29    1.01
   1  19  -7    4.72    0.86
  -1  19   6    4.92    0.89
  -1  19   6    4.71    0.90
  -1 -19   6    4.10    0.94
  -1  19   5   35.34    1.99
  -1  19   5   38.45    2.17
  -1 -19   5   37.04    2.22
  -1  19   4    6.37    0.97
  -1 -19   4    6.55    1.07
  -1  19   4    6.47    1.02
  -1 -19   3   16.14    1.48
  -1  19   3   16.54    1.35
  -1  19   3   18.27    1.53
  -1  19   2    4.76    0.82
  -1  19   2    4.66    0.89
  -1 -19   2    4.95    0.91
  -1  19   1   -0.07    0.47
  -1  19   1    0.23    0.55
  -1 -19   1    0.22    0.50
  -1  19   0   11.35    1.26
   1  19   0   11.23    1.24
   1 -19   0   10.43    1.20
   1  19   0   11.17    1.10
  -1  19  -1   25.72    1.78
   1 -19   1   25.56    1.78
   1  19   1   26.82    1.67
   1  19   1   26.25    1.81
   1  19   2    2.04    0.63
  -1  19  -2    2.07    0.68
   1  19   2    2.56    0.72
   1 -19   2    2.02    0.75
  -1  19  -3    6.18    0.96
   1  19   3    7.03    0.97
   1  19   3    7.07    1.04
   1 -19   3    7.34    1.08
   1  19   4    2.95    0.75
  -1  19  -4    2.81    0.74
   1 -19   4    3.46    0.86
   1  19   4    3.33    0.80
   1  19   5    6.03    0.94
   1  19   5    5.77    0.92
  -1  19  -5    5.56    0.88
   1 -19   5    5.38    1.02
   1  19   6   20.55    1.59
  -1  19  -6   22.57    1.56
   1 -19   6   22.89    1.81
   1  19   6   23.48    1.65
   1  19   7    9.03    1.08
   1  19   7    9.18    1.14
   1 -19   7    9.16    1.22
   1  19   8    3.93    0.76
   1 -19   8    5.10    0.98
   1  19   8    3.97    0.81
   1  19   9   27.51    1.70
   1  19   9   26.61    1.50
   1 -19   9   29.60    1.94
   1  19  10    1.02    0.56
   1 -19  10    1.31    0.66
   1  19  11    1.66    0.56
   1 -19  11    2.02    0.66
   1  19  11    1.67    0.54
   1  19  12    0.22    0.37
   1 -19  12    0.24    0.44
   1  19  13    0.20    0.35
   1 -19  13    0.53    0.44
   1 -19  14    0.67    0.35
   1  19  14    0.18    0.32
   1 -19  14   -0.03    0.41
   1 -19  15    0.16    0.28
  -1 -21  13   -0.28    0.38
  -1 -21  13    0.47    0.31
  -1 -21  12    0.47    0.39
  -1  21  12    0.50    0.32
  -1 -21  11    0.46    0.43
  -1  21  11    0.68    0.35
  -1  21  10    0.44    0.35
  -1 -21  10    0.60    0.52
  -1  21   9    0.28    0.36
  -1 -21   9    0.04    0.51
  -1  21   9   -0.04    0.36
  -1  21   8    3.65    0.67
  -1 -21   8    3.90    0.82
  -1  21   8    2.84    0.67
  -1  21   7    2.80    0.66
   1  21  -7    2.27    0.59
  -1  21   7    2.62    0.64
  -1 -21   7    2.72    0.80
  -1  21   6    0.38    0.45
   1  21  -6    0.38    0.47
  -1  21   6    0.45    0.49
  -1 -21   6    0.60    0.57
  -1 -21   5    4.80    0.93
  -1  21   5    5.73    0.84
  -1  21   5    5.16    0.87
   1  21  -5    5.00    0.84
   1  21  -4    0.30    0.49
  -1 -21   4    0.22    0.55
  -1  21   4    0.55    0.49
  -1  21   4    0.27    0.50
  -1  21   3    1.54    0.66
  -1  21   3    2.09    0.59
   1  21  -3    1.95    0.67
  -1 -21   3    2.19    0.71
  -1  21   2    1.66    0.69
  -1  21   2    1.51    0.56
  -1 -21   2    1.62    0.66
   1  21  -2    1.97    0.66
   1  21  -1    1.42    0.66
  -1  21   1    1.75    0.65
  -1 -21   1    2.08    0.67
   1  21   0    0.50    0.56
  -1  21   0    0.28    0.54
   1  21   1    3.61    0.78
  -1  21  -1    3.49    0.80
   1  21   1    3.69    0.70
   1 -21   1    3.59    0.79
   1 -21   2    0.40    0.58
   1  21   2    0.50    0.47
  -1  21  -2    1.02    0.59
   1  21   2    0.61    0.53
   1  21   3    0.39    0.52
   1  21   3    0.21    0.46
   1 -21   3    0.50    0.57
  -1  21  -3   -0.13    0.50
   1  21   4    1.78    0.62
   1 -21   4    1.74    0.68
   1  21   4    1.46    0.56
  -1  21  -4    1.95    0.61
   1  21   5    1.17    0.54
  -1  21  -5    0.93    0.47
   1  21   5    0.71    0.53
   1 -21   5    0.88    0.61
  -1  21  -6    0.63    0.49
   1  21   6    0.65    0.46
   1 -21   6    0.77    0.59
   1  21   6    0.67    0.48
   1  21   7    0.74    0.48
   1 -21   7    0.69    0.58
   1  21   7    0.55    0.46
   1  21   8    0.39    0.40
   1 -21   8    0.60    0.54
   1  21   8    0.30    0.44
   1  21   8    0.19    0.37
   1  21   9    1.39    0.46
   1 -21   9    2.00    0.66
   1  21   9    2.32    0.59
   1  21  10    1.07    0.41
   1 -21  10    1.24    0.54
   1  21  11    2.95    0.51
   1 -21  11    4.60    0.70
   1 -21  12    1.06    0.43
   1  21  12    1.04    0.35
   1 -21  12    2.21    0.51
   1 -21  13   -0.33    0.34
  -1 -23  10    0.18    0.35
  -1  23   9    0.25    0.27
  -1 -23   9    0.37    0.40
  -1  23   8   -0.04    0.29
  -1 -23   8    0.24    0.42
  -1  23   7    2.06    0.49
  -1 -23   7    2.12    0.56
  -1 -23   6   -0.18    0.43
   1  23  -6    0.20    0.32
  -1  23   6    0.19    0.36
   1  23  -5    0.49    0.38
  -1 -23   5    0.66    0.49
  -1  23   5    0.87    0.47
  -1  23   5    0.66    0.39
   1  23  -4    7.01    0.83
  -1  23   4    7.91    0.88
  -1  23   4    7.01    0.75
  -1 -23   4    6.17    0.84
  -1  23   3    2.36    0.64
   1  23  -3    2.29    0.62
  -1 -23   3    2.56    0.62
  -1  23   3    2.32    0.53
   1  23  -2    2.53    0.65
  -1  23   2    3.60    0.71
  -1 -23   2    2.92    0.63
   1  23  -1    0.08    0.46
  -1  23   1    0.16    0.43
  -1  23   0    1.02    0.52
   1  23   0    0.76    0.51
  -1  23  -1    6.39    0.84
   1  23   1    6.63    0.88
   1  23   2    3.77    0.63
   1  23   2    4.45    0.76
   1 -23   2    3.45    0.69
  -1  23  -2    3.54    0.67
  -1  23  -3    6.07    0.77
   1  23   3    7.07    0.78
   1  23   3    6.30    0.84
   1 -23   3    6.11    0.85
   1  23   4    0.97    0.42
   1 -23   4    2.07    0.60
   1  23   4    1.43    0.52
  -1  23  -4    1.17    0.45
   1 -23   5    3.61    0.71
   1  23   5    3.92    0.64
  -1  23  -5    3.43    0.56
   1  23   5    3.56    0.61
   1  23   6    2.38    0.53
   1 -23   6    2.85    0.64
   1  23   6    2.44    0.53
   1  23   7    1.11    0.41
   1  23   7    0.77    0.39
   1 -23   7    1.19    0.51
   1 -23   8    1.09    0.49
   1  23   8    1.04    0.38
   1 -23   9    0.13    0.36
   1 -23  10    0.74    0.38
  -1  25   6    1.34    0.34
  -1 -25   6    1.21    0.36
  -1  25   5   -0.10    0.29
  -1 -25   5   -0.06    0.32
  -1 -25   4    0.27    0.33
   1  25  -4    0.30    0.30
  -1  25   4    0.21    0.31
   1  25  -3    3.80    0.53
  -1  25   3    4.35    0.59
  -1  25   2    0.52    0.37
   1  25  -2    0.04    0.32
  -1  25   1    7.98    0.77
   1  25  -1    7.90    0.76
  -1  25   0    0.45    0.36
   1  25   0    0.50    0.38
  -1  25  -1    1.41    0.41
   1  25   1    1.61    0.43
  -1  25  -2    2.39    0.45
   1  25   2    2.42    0.50
  -1  25  -3    1.53    0.39
   1  25   3    1.90    0.45
   1 -25   4    3.01    0.51
  -1  25  -4    3.05    0.42
   1  25   4    3.03    0.50
   1 -25   5    2.57    0.48
   1  25   5    2.12    0.41
   1 -25   6    0.43    0.30
  -2   0  21    5.42    0.84
  -2   0  20   13.32    0.78
  -2   0  19    8.94    0.76
  -2   0  18    3.86    0.64
  -2   0  17   -1.31    0.67
  -2   0  17    0.07    1.03
  -2   0  16   21.34    1.62
  -2   0  16   18.54    1.24
  -2   0  15   -0.85    0.62
  -2   0  15    0.13    0.60
  -2   0  14   12.64    1.66
  -2   0  14   14.11    1.29
  -2   0  13    0.00    0.50
  -2   0  13    0.32    0.51
  -2   0  12    0.21    0.50
  -2   0  11    0.99    0.49
  -2   0  10    8.56    1.03
  -2   0  10    8.81    1.23
  -2   0   9   -0.15    0.42
  -2   0   9   -0.01    0.54
  -2   0   9    0.08    0.53
  -2   0   8    6.62    0.78
   2   0  -8    7.90    0.65
  -2   0   8    6.24    0.95
  -2   0   8    7.03    1.00
   2   0  -7    0.17    0.23
  -2   0   7    0.14    0.42
  -2   0   7    0.18    0.27
  -2   0   7    0.36    0.44
  -2   0   6   23.25    1.37
   2   0  -6   23.04    1.02
  -2   0   6   24.12    1.43
  -2   0   6   23.04    1.17
   2   0  -5   17.03    0.86
  -2   0   5   16.08    1.11
  -2   0   5   14.72    1.04
  -2   0   5   15.68    0.91
  -2   0   5   15.86    0.59
  -2   0   4  414.94    5.26
   2   0  -4  408.24    4.81
   2   0  -3   16.21    0.76
  -2   0   3   14.13    0.73
  -2   0   3   14.34    0.81
   2   0  -2  149.16    2.36
  -2   0   2  154.21    2.08
  -2   0   2  155.91    2.37
  -2   0   1    3.91    0.19
  -2   0   1    3.89    0.27
   2   0   0   63.02    1.27
   2   0   1    0.61    0.14
   2   0   1    0.65    0.14
   2   0   2  198.46    2.40
   2   0   2  180.24    2.25
   2   0   2  197.13    2.71
   2   0   2  185.05    2.98
   2   0   3    1.89    0.38
   2   0   3    1.66    0.37
   2   0   3    2.01    0.33
   2   0   4 9994.74   78.05
   2   0   4 9968.17   78.10
   2   0   4 9999.00   78.73
   2   0   5    1.97    0.60
   2   0   5    2.38    0.56
   2   0   5    1.17    0.47
   2   0   5    2.04    0.57
   2   0   6  376.64    6.23
   2   0   6  382.13    6.58
   2   0   6  377.20    5.99
   2   0   6  381.61    5.83
   2   0   7    0.56    0.46
   2   0   7    0.77    0.51
   2   0   7    0.03    0.49
   2   0   7    0.08    0.40
   2   0   8  158.23    4.72
   2   0   8  149.74    4.35
   2   0   8  145.75    4.00
   2   0   9    1.08    0.70
   2   0   9    0.12    0.50
   2   0  10   35.13    2.60
   2   0  11    0.81    0.71
   2   0  12   -0.08    0.73
   2   0  13   -0.70    0.76
   2   0  13    0.27    0.56
   2   0  13   -0.17    0.51
   2   0  13   -0.47    1.04
   2   0  14   15.49    1.37
   2   0  14   15.62    1.40
   2   0  15    0.61    0.55
   2   0  15    0.59    0.59
   2   0  16    0.15    0.53
   2   0  16   -0.14    0.47
   2   0  17    0.14    0.44
   2   0  17    0.16    0.51
   2   0  18    0.63    0.52
   2   0  19   -0.70    0.40
   2   0  20    2.32    0.44
   2   0  21    5.61    0.45
   2   0  21    4.50    0.62
  -2   2  21    1.73    0.69
  -2  -2  21    7.47    0.88
  -2  -2  20   13.90    0.82
  -2  -2  20    0.56    0.91
  -2  -2  19   10.77    0.83
  -2   2  19    7.40    0.70
  -2  -2  18    9.80    0.89
  -2  -2  18    6.67    0.77
  -2  -2  17    7.41    0.91
  -2  -2  17   16.00    1.14
  -2   2  17   13.72    1.33
  -2   2  17    5.15    0.76
  -2  -2  16   -0.81    0.59
  -2   2  16    0.37    0.60
  -2   2  15    1.20    0.63
  -2  -2  15    0.82    0.62
  -2  -2  15    1.70    0.99
  -2  -2  14    2.34    0.70
  -2  -2  14    1.46    0.88
  -2   2  14    2.68    0.79
  -2   2  14    2.70    0.75
  -2  -2  14    0.21    0.60
  -2   2  13    3.09    1.11
  -2  -2  13    1.85    0.65
  -2   2  13    1.83    0.64
  -2   2  13    1.21    0.60
  -2  -2  13    0.97    0.73
  -2   2  12    1.82    0.75
  -2   2  12    0.33    0.68
  -2   2  12    0.34    0.65
  -2  -2  12    0.43    0.45
  -2  -2  11    5.71    0.97
  -2   2  11    4.71    1.07
  -2   2  11    6.16    0.94
  -2   2  11    7.28    1.25
  -2   2  10    2.48    0.61
  -2  -2  10    1.84    0.61
  -2   2  10    3.05    0.81
  -2   2  10    3.27    0.88
  -2   2   9    2.85    0.82
  -2   2   9    2.37    0.56
  -2  -2   9    3.36    0.67
  -2   2   9    3.29    0.85
  -2  -2   8    7.02    0.86
  -2   2   8    7.25    0.98
  -2   2   8    8.50    1.12
  -2   2   8    7.40    0.79
   2   2  -8    7.76    0.70
  -2   2   7    7.15    0.47
   2  -2  -7    6.82    0.62
  -2   2   7    6.33    0.66
  -2   2   7    5.66    0.86
  -2   2   7    6.50    0.89
  -2  -2   7    7.17    0.80
   2   2  -7    8.50    0.72
  -2   2   6    3.30    0.65
   2  -2  -6    3.57    0.50
  -2   2   6    3.26    0.61
  -2   2   6    4.78    0.42
  -2   2   6    3.62    0.46
  -2  -2   6    4.68    0.63
   2   2  -5   27.76    1.20
   2  -2  -5   33.29    1.23
  -2   2   5   32.55    1.11
  -2   2   5   30.09    1.05
  -2   2   5   35.16    1.63
   2  -2  -4   61.08    1.67
  -2   2   4   60.82    1.38
  -2   2   3  175.69    2.19
  -2   2   3  183.53    2.87
   2   2  -3  181.36    2.94
   2  -2  -3  176.34    2.89
   2   2  -2   29.38    0.97
   2  -2  -2   25.63    0.99
   2   2  -1   43.32    1.22
   2  -2  -1   53.09    1.38
   2  -2   0    7.98    0.53
   2   2   0    9.58    0.58
   2  -2   1  158.84    2.53
   2  -2   1  157.51    2.32
   2   2   1  158.78    2.63
   2  -2   2  197.89    3.06
   2   2   2  207.52    3.13
   2  -2   2  202.34    3.36
   2   2   2  206.57    2.55
   2   2   3  774.45    8.11
   2   2   3  772.60    7.89
   2   2   3  771.19    6.77
   2  -2   3  777.48    8.19
   2  -2   3  744.24    8.68
   2   2   3  777.10    7.68
   2   2   4 1533.01   14.21
   2   2   4 1581.33   14.61
   2   2   4 1573.80   13.86
   2  -2   5   79.65    2.73
   2   2   5   87.14    2.03
   2   2   5   86.16    2.58
   2  -2   5   81.80    2.44
   2   2   5   83.50    2.33
  -2   2  -5   78.09    1.65
   2   2   6  245.73    4.91
   2  -2   6  260.76    4.83
   2   2   6  245.70    4.92
   2   2   6  259.27    4.66
   2   2   6  243.14    3.66
   2  -2   6  249.15    5.39
   2   2   7   50.06    2.33
   2  -2   7   53.85    2.29
   2  -2   7   51.76    2.66
   2   2   7   47.47    2.29
   2   2   7   48.08    2.10
   2   2   8   34.93    1.94
   2   2   8   37.40    2.20
   2   2   8   36.08    2.16
   2  -2   8   34.35    1.96
   2  -2   8   32.71    2.28
   2   2   9    5.92    1.09
   2  -2   9    7.75    1.09
   2   2   9    4.99    0.98
   2   2   9    5.73    0.97
   2  -2   9    9.15    1.37
   2   2  10   12.57    1.56
   2   2  10   10.93    1.44
   2  -2  10   18.79    2.03
   2   2  10   15.27    1.53
   2  -2  10   16.31    1.60
   2   2  11    1.98    0.82
   2  -2  11    2.31    0.93
   2  -2  11    3.79    1.03
   2   2  11    2.04    0.84
   2  -2  12    3.71    1.19
   2  -2  12    2.61    0.74
   2   2  12    1.74    0.82
   2   2  12    2.57    0.68
   2   2  13    2.03    0.70
   2  -2  13    2.50    0.73
   2  -2  13    2.17    0.73
   2  -2  13    1.72    1.06
   2   2  13    0.82    0.91
   2   2  13    3.36    0.78
   2  -2  13    3.46    0.77
   2   2  13    0.93    0.64
   2   2  14    1.14    0.60
   2  -2  14    0.34    0.53
   2   2  14    0.44    0.61
   2  -2  14    0.38    0.58
   2   2  15    3.93    0.83
   2  -2  15    4.52    0.86
   2   2  15    4.59    0.92
   2   2  16    0.61    0.60
   2  -2  16   -0.09    0.51
   2   2  16    0.09    0.45
   2  -2  17    1.20    0.58
   2   2  17    1.14    0.56
   2   2  17    1.51    0.65
   2   2  18    1.40    0.59
   2  -2  19    0.93    0.43
   2   2  19    0.35    0.44
   2  -2  20    0.95    0.66
   2   2  20    1.12    0.36
   2  -2  21    7.61    0.52
   2  -2  21    7.20    0.64
  -2   4  21    1.02    0.62
  -2  -4  20    8.92    1.10
  -2  -4  20   17.50    0.91
  -2  -4  19   15.71    0.97
  -2  -4  19    8.37    0.94
  -2  -4  18   14.12    1.05
  -2  -4  18   -3.21    1.55
  -2  -4  18   22.87    1.25
  -2   4  17    2.01    0.66
  -2   4  17    3.66    0.82
  -2  -4  17    8.79    0.92
  -2  -4  17   12.69    1.07
  -2   4  16    0.85    0.64
  -2  -4  16    2.86    0.71
  -2  -4  16    1.75    0.62
  -2   4  16    0.70    0.61
  -2  -4  15    2.42    0.65
  -2   4  15    3.27    0.80
  -2   4  15    2.79    0.74
  -2  -4  15    0.65    0.55
  -2  -4  14    3.40    1.04
  -2  -4  14   -0.10    0.61
  -2   4  14    2.94    0.78
  -2  -4  14    3.37    0.69
  -2   4  14    3.28    1.17
  -2   4  14    4.07    0.87
  -2   4  13   14.88    1.31
  -2   4  13   12.51    1.84
  -2   4  13   13.80    1.92
  -2  -4  13   11.56    0.97
  -2   4  13   18.44    1.42
  -2  -4  13   17.58    1.23
  -2  -4  13   13.97    1.72
  -2  -4  13   17.69    1.35
  -2   4  13   17.53    1.42
  -2   4  12    4.97    1.15
  -2   4  12    4.71    1.19
  -2  -4  12    4.77    1.02
  -2  -4  11   21.91    1.86
  -2   4  11   20.75    2.05
  -2   4  11   19.16    1.97
  -2   4  10    5.11    1.08
  -2   4  10    5.65    1.12
  -2  -4  10    4.67    0.90
  -2  -4   9    1.56    0.58
   2   4  -9    2.08    0.51
  -2   4   9    1.06    0.65
  -2   4   9    1.59    0.71
  -2   4   8   13.15    1.37
  -2   4   8   11.46    1.28
   2   4  -8   10.75    1.00
  -2  -4   8   11.46    1.16
  -2   4   7   22.98    1.66
   2   4  -7   19.74    1.22
  -2   4   7   22.98    1.12
  -2  -4   7   19.78    1.42
  -2  -4   6    1.56    0.45
   2   4  -6    2.14    0.45
  -2   4   6    1.88    0.39
  -2   4   5    1.57    0.36
   2   4  -5    1.60    0.30
  -2   4   4    3.16    0.45
   2   4  -4    2.73    0.37
   2   4  -3   27.85    1.14
  -2   4   3   27.61    1.25
  -2   4   2   34.65    1.40
   2   4  -2   34.94    1.28
   2   4  -1  168.50    3.04
   2  -4  -1  168.48    2.12
   2  -4   0    6.79    0.38
   2  -4   0    8.08    0.50
  -2   4   0    7.15    0.65
   2   4   0    7.45    0.65
   2   4   1  173.26    3.14
   2  -4   1  168.73    2.58
   2  -4   1  163.44    2.88
  -2   4  -2  186.86    3.36
   2   4   2  189.93    3.45
   2  -4   2  187.86    3.10
   2  -4   3    6.26    0.62
   2  -4   3    8.23    0.79
   2   4   3    6.52    0.55
   2   4   3    6.25    0.64
  -2   4  -3    5.86    0.57
   2  -4   4   50.55    2.12
  -2   4  -4   50.63    1.57
   2  -4   4   52.55    1.85
   2   4   4   55.92    1.83
   2   4   4   55.97    1.72
  -2   4  -5   94.19    2.11
   2  -4   5   96.63    3.19
   2   4   5  104.15    2.59
   2   4   5  102.86    2.66
   2  -4   5  101.27    2.81
   2   4   6  136.10    3.04
   2   4   6  134.97    3.35
  -2   4  -6  128.46    2.34
   2   4   6  130.47    3.40
   2  -4   6  125.74    3.43
   2  -4   6  118.81    3.88
   2   4   7  114.43    3.37
   2   4   7  114.65    2.83
   2   4   7  113.19    3.37
   2  -4   7  104.50    3.32
   2   4   8   11.67    1.35
   2   4   8   13.25    1.30
   2  -4   8    8.54    1.33
   2   4   8   13.68    1.30
   2  -4   8   11.38    1.23
   2   4   9   15.46    1.53
   2  -4   9   18.18    1.60
   2   4   9   17.49    1.70
   2   4   9   18.64    1.61
   2  -4   9   19.75    2.00
   2   4  10    1.82    0.83
   2  -4  10    3.22    1.02
   2   4  10    1.92    0.71
   2   4  10    1.88    0.74
   2  -4  10    2.36    0.76
   2  -4  11    3.08    1.04
   2  -4  11    2.84    0.87
   2   4  11    2.64    1.00
   2   4  11    3.09    0.90
   2   4  11    2.36    0.85
   2   4  12    0.38    0.46
   2  -4  12    1.02    0.94
   2  -4  12    1.22    0.62
   2  -4  12    0.06    0.68
   2   4  12    0.45    0.65
   2   4  12    0.85    0.82
   2  -4  12    2.48    0.97
   2  -4  12    1.17    0.53
   2   4  12    1.01    0.57
   2  -4  13   -0.66    0.78
   2   4  13   -0.40    0.61
   2   4  13    0.91    1.01
   2  -4  13   -0.10    0.61
   2  -4  13   -0.67    1.11
   2   4  13    0.72    0.59
   2   4  13    0.53    0.55
   2  -4  14    2.18    0.74
   2   4  14    2.23    0.72
   2  -4  14    2.14    0.68
   2   4  14    3.60    0.84
   2  -4  15    1.39    0.71
   2   4  15    0.65    0.61
   2   4  15    0.75    0.63
   2  -4  15    0.55    0.56
   2   4  16    4.21    0.86
   2   4  16    2.84    0.77
   2   4  17    0.27    0.50
   2   4  17    0.30    0.54
   2  -4  18    0.59    0.48
   2   4  18    2.92    0.69
   2   4  19   -0.03    0.41
   2  -4  19   -0.08    0.81
   2  -4  20    7.76    0.63
   2  -4  20    8.45    0.81
   2  -4  21   10.41    0.57
  -2   6  21    1.89    0.54
  -2  -6  20    0.12    0.58
  -2  -6  19   11.80    1.30
  -2  -6  19   10.13    1.02
  -2   6  18    0.61    0.51
  -2   6  18   -0.27    0.47
  -2   6  17    1.17    0.59
  -2  -6  17    0.00    1.25
  -2   6  17    0.67    0.57
  -2   6  16    1.79    0.69
  -2  -6  16   -3.19    1.53
  -2  -6  16    7.95    0.93
  -2  -6  16   13.98    1.18
  -2   6  16    2.10    0.69
  -2  -6  15    3.22    0.75
  -2   6  15    2.86    0.75
  -2   6  15    1.41    0.70
  -2   6  14    2.82    1.11
  -2  -6  14    2.73    0.95
  -2  -6  14    1.10    0.59
  -2   6  14    3.61    1.25
  -2   6  14    3.95    0.82
  -2   6  14    2.56    0.76
  -2  -6  14    4.57    0.77
  -2  -6  13   11.47    1.26
  -2  -6  13   12.92    1.74
  -2  -6  13   15.25    1.16
  -2   6  13   12.68    1.95
  -2   6  13   13.50    1.96
  -2  -6  13   10.32    0.97
  -2   6  13   18.57    1.59
  -2   6  13   17.60    1.42
  -2  -6  12    0.60    0.52
  -2   6  12    3.08    0.68
  -2  -6  12    1.48    0.50
  -2  -6  12    2.25    0.61
  -2   6  12    2.42    1.01
  -2  -6  12    1.92    0.81
  -2   6  12    2.62    0.67
  -2   6  12    2.59    1.00
  -2  -6  12    0.36    0.92
  -2   6  11   14.54    1.83
  -2   6  11   16.45    1.91
  -2  -6  11   17.10    1.73
  -2   6  10   30.56    2.40
  -2  -6  10   28.25    2.06
  -2   6  10   28.27    2.31
  -2   6   9   11.44    1.45
  -2  -6   9   13.35    1.36
  -2  -6   8   18.01    1.52
   2   6  -8   16.54    1.29
  -2   6   8   18.53    1.70
  -2   6   8   18.89    1.22
  -2  -6   7    2.81    0.68
  -2   6   7    2.16    0.51
  -2   6   6   23.21    1.35
   2   6  -6   24.49    1.21
  -2   6   5    4.21    0.61
   2   6  -5    5.13    0.59
   2   6  -4    0.57    0.30
  -2   6   4    0.33    0.30
  -2   6   3   12.49    0.98
   2   6  -3   11.80    0.88
  -2   6   2   48.49    1.88
   2   6  -2   46.37    1.76
   2  -6  -1   22.60    0.60
   2  -6  -1   20.12    0.66
  -2   6   1   26.65    1.38
   2   6  -1   24.70    1.30
  -2   6   0  123.80    3.03
   2   6   0  118.44    2.90
   2  -6   1   11.27    0.79
   2  -6   1   11.79    0.68
   2   6   1   15.03    1.04
  -2   6  -1   15.05    1.05
  -2   6  -2    1.41    0.37
   2  -6   2    1.37    0.39
   2  -6   2    1.13    0.29
   2   6   2    1.06    0.36
   2  -6   3   61.48    2.29
   2  -6   3   60.18    1.92
   2   6   3   64.16    2.21
   2   6   3   66.46    1.65
  -2   6  -3   60.49    2.06
  -2   6  -4   64.86    2.08
   2   6   4   70.79    1.86
   2   6   4   70.69    2.38
   2  -6   4   63.48    2.15
   2  -6   4   61.52    2.51
   2  -6   5   23.43    1.41
  -2   6  -5   22.13    1.18
   2   6   5   25.07    1.45
   2  -6   5   23.02    1.69
   2   6   5   25.48    1.24
   2   6   6   78.23    2.40
   2  -6   6   79.87    2.82
   2  -6   6   82.20    3.43
  -2   6  -6   81.07    2.19
   2   6   6   84.22    2.74
   2  -6   7    8.34    1.04
   2   6   7    9.76    0.96
   2  -6   7    9.64    1.34
   2   6   7   10.38    1.01
   2   6   7    8.17    1.04
   2  -6   8   23.62    2.15
   2   6   8   22.10    1.72
   2  -6   8   20.05    1.63
   2   6   8   23.74    1.48
   2  -6   9    7.88    1.14
   2  -6   9    7.46    1.43
   2   6   9    8.50    1.30
   2   6   9    9.34    1.23
   2  -6  10    3.27    0.87
   2  -6  10    2.94    1.06
   2   6  10    4.12    0.96
   2   6  10    3.69    1.01
   2   6  11    5.53    1.09
   2  -6  11    6.54    1.21
   2   6  11    7.33    0.98
   2  -6  11    8.18    1.63
   2  -6  11    7.71    0.98
   2   6  11    6.36    1.35
   2   6  11    7.40    1.00
   2   6  12    5.68    1.23
   2  -6  12    4.63    1.19
   2   6  12    4.54    1.26
   2   6  12    4.75    0.93
   2   6  12    5.88    0.94
   2  -6  12    5.26    1.48
   2  -6  12    4.62    0.76
   2   6  13    0.80    0.56
   2  -6  13   -0.03    0.75
   2  -6  13   -0.12    0.68
   2   6  13    0.26    0.81
   2  -6  13    2.87    1.07
   2   6  13    0.31    0.85
   2   6  13    0.67    0.63
   2   6  14    7.33    1.08
   2  -6  14    5.82    1.01
   2   6  14    6.51    1.00
   2  -6  14   16.55    1.38
   2   6  14    9.25    1.17
   2  -6  14   -1.94    1.35
   2   6  15    3.59    0.87
   2   6  15    3.67    0.84
   2  -6  15    2.83    0.79
   2   6  15    3.04    0.77
   2  -6  16    1.86    0.69
   2   6  16    0.64    0.60
   2  -6  17    0.15    0.45
   2   6  17   -0.04    0.54
   2  -6  18    3.86    0.63
   2  -6  18    4.08    0.97
   2  -6  19    8.15    0.73
   2  -6  19   12.22    0.98
   2  -6  20   11.04    0.68
  -2   8  19    0.44    0.38
  -2  -8  19    1.37    0.77
  -2   8  18   -0.21    0.44
  -2   8  18    0.05    0.41
  -2   8  17   -0.04    0.45
  -2  -8  17    8.80    1.29
  -2   8  17    0.52    0.49
  -2  -8  17    5.96    1.30
  -2  -8  16   17.00    1.31
  -2   8  16    0.06    0.49
  -2   8  16    0.25    0.50
  -2  -8  16    2.28    1.30
  -2  -8  16   13.51    1.13
  -2  -8  15   12.27    1.07
  -2  -8  15    2.57    1.28
  -2  -8  15   15.32    1.26
  -2   8  15    0.13    0.51
  -2   8  15    0.19    0.52
  -2   8  14    0.62    0.53
  -2  -8  14    2.00    1.17
  -2   8  14    1.23    0.67
  -2   8  13    0.19    0.58
  -2   8  13    0.93    0.85
  -2   8  13   -0.07    0.90
  -2  -8  13   -0.10    0.68
  -2  -8  13    0.79    0.97
  -2   8  13   -0.05    0.52
  -2  -8  13    2.63    0.66
  -2  -8  12    5.25    0.75
  -2  -8  12    7.82    1.00
  -2   8  12    6.72    0.95
  -2  -8  12    6.56    1.14
  -2   8  12    7.41    1.07
  -2   8  12    7.08    1.52
  -2  -8  12    9.85    0.97
  -2   8  12    5.93    1.41
  -2  -8  12    6.74    1.33
  -2  -8  11    2.34    0.55
  -2  -8  11    3.67    0.70
  -2  -8  11    3.71    0.72
  -2  -8  11    3.57    0.95
  -2   8  11    3.08    0.71
  -2   8  11    2.92    1.00
  -2  -8  11    3.76    0.93
  -2   8  11    2.99    1.09
  -2   8  10    1.41    0.76
  -2  -8  10    1.63    0.67
  -2  -8   9    2.21    0.70
  -2   8   9    1.78    0.73
   2   8  -9    1.65    0.58
  -2   8   8    5.12    0.82
  -2  -8   8    5.37    0.94
  -2  -8   7   12.88    1.32
  -2   8   7   13.22    1.20
  -2   8   6    1.05    0.48
  -2  -8   6    1.21    0.52
   2   8  -6    1.36    0.48
   2   8  -5    2.54    0.54
  -2   8   5    2.37    0.57
  -2   8   4   76.38    2.75
   2   8  -4   74.99    2.57
   2   8  -3   50.00    2.09
  -2   8   3   52.15    2.25
  -2   8   2   24.75    1.53
   2   8  -2   23.47    1.44
   2   8  -1   43.50    1.98
  -2   8   1   45.37    2.08
   2  -8  -1   40.09    0.99
   2   8   0    1.30    0.47
   2  -8   0    1.63    0.28
  -2   8   0    1.36    0.44
   2  -8   1   61.32    2.03
   2  -8   1   65.19    1.80
  -2   8  -1   74.19    2.60
   2   8   1   72.50    2.63
   2  -8   2    1.90    0.39
   2  -8   2    1.62    0.44
  -2   8  -2    2.10    0.52
   2   8   2    2.06    0.55
  -2   8  -3    2.47    0.54
   2  -8   3    2.51    0.48
   2  -8   3    2.38    0.58
   2   8   3    2.71    0.61
   2   8   3    2.78    0.35
   2  -8   4    7.32    0.83
   2   8   4    7.85    0.95
   2  -8   4    5.98    0.91
  -2   8  -4    7.21    0.84
   2  -8   5    4.46    0.85
  -2   8  -5    4.68    0.69
   2  -8   5    4.73    0.72
   2   8   5    5.74    0.85
   2   8   6    4.77    0.81
   2  -8   6    5.28    0.82
   2  -8   6    5.52    1.06
  -2   8  -6    5.50    0.71
   2  -8   7    1.63    0.59
   2   8   7    1.63    0.53
   2  -8   7    2.14    0.81
   2   8   8    6.60    0.97
   2  -8   8    5.80    1.22
   2  -8   8    6.17    1.00
   2   8   8    5.55    0.99
   2   8   9    0.79    0.58
   2  -8   9    2.19    0.74
   2  -8   9    1.33    0.79
   2  -8  10   10.41    1.42
   2   8  10    9.30    1.55
   2   8  10   12.93    1.21
   2   8  10   11.45    1.49
   2  -8  10   11.58    1.88
   2   8  11    3.33    1.15
   2   8  11    3.92    1.08
   2   8  11    4.73    0.88
   2   8  11    3.52    0.86
   2  -8  11    3.60    1.00
   2   8  12    6.45    1.37
   2   8  12    6.91    1.11
   2   8  12    6.42    1.49
   2  -8  12    6.18    1.32
   2   8  12    6.80    1.03
   2   8  13    3.44    0.86
   2   8  13    4.54    0.91
   2  -8  14   -0.09    0.71
   2   8  14    0.82    0.60
   2   8  14    1.61    0.68
   2   8  15    1.62    0.70
   2  -8  15   -0.53    0.58
   2  -8  15   -0.18    0.71
   2  -8  15    2.11    1.01
   2  -8  15    3.78    1.08
   2   8  15    0.60    0.55
   2   8  16    0.96    0.62
   2  -8  16   -0.72    0.90
   2   8  16    0.99    0.57
   2  -8  16    1.73    0.58
   2  -8  16   -0.01    0.62
   2   8  17    0.13    0.50
   2   8  17    0.19    0.43
   2   8  18    0.97    0.48
   2  -8  18   11.38    0.85
   2  -8  19   12.10    0.77
   2   8  19   -0.11    0.38
  -2  10  19    1.11    0.39
  -2  10  18    0.70    0.42
  -2 -10  18    0.77    0.82
  -2  10  18    0.27    0.43
  -2  10  17    0.00    0.41
  -2  10  17    0.12    0.47
  -2  10  16    0.63    0.56
  -2  10  16    0.57    0.51
  -2  10  15    0.47    0.57
  -2  10  15    0.87    0.53
  -2 -10  14   14.00    1.11
  -2  10  14    0.43    0.53
  -2 -10  14    4.39    1.29
  -2  10  14    1.39    0.67
  -2 -10  14   16.08    1.42
  -2  10  13    0.16    0.54
  -2  10  13    0.84    0.55
  -2 -10  12    1.21    0.72
  -2  10  12    1.55    0.71
  -2 -10  12    1.74    0.68
  -2  10  12    2.30    1.12
  -2  10  12    0.79    0.89
  -2  10  12    1.90    0.73
  -2 -10  12    1.67    0.71
  -2 -10  11    5.44    1.14
  -2 -10  11    4.46    0.75
  -2 -10  11    2.39    0.72
  -2  10  11    2.50    0.71
  -2 -10  11    2.06    0.70
  -2 -10  11    1.52    0.78
  -2  10  11    2.15    0.68
  -2  10  11    2.15    1.06
  -2  10  11    1.51    1.01
  -2  10  10    5.51    1.27
  -2 -10  10    3.85    0.99
  -2 -10  10    6.16    0.92
  -2  10  10    6.19    0.92
  -2 -10  10    4.89    0.97
  -2 -10  10    7.07    0.76
   2  10  -9    5.38    1.04
  -2 -10   9    5.93    1.11
  -2  10   9    6.89    1.30
  -2 -10   8    1.52    0.68
  -2  10   8    1.97    0.64
  -2  10   7   69.89    3.08
  -2 -10   7   66.34    3.08
  -2  10   6    1.23    0.62
   2  10  -6    2.47    0.66
  -2 -10   6    1.64    0.61
  -2  10   5    3.31    0.76
   2  10  -5    3.09    0.69
  -2  10   4   75.50    3.11
   2  10  -4   77.32    3.01
  -2  10   3   11.94    1.27
   2  10  -3   12.51    1.24
   2  10  -2    2.65    0.68
  -2  10   2    2.63    0.71
  -2  10   1   63.38    2.77
   2  10  -1   61.99    2.73
   2  10   0   40.63    2.23
  -2  10   0   43.37    2.30
   2 -10   0   42.08    1.38
  -2  10  -1   19.92    1.56
   2 -10   1   16.39    0.98
   2  10   1   18.29    1.53
   2  10   2   40.93    2.25
  -2  10  -2   41.62    2.22
   2 -10   2   38.81    1.63
   2  10   3    8.31    1.13
  -2  10  -3    7.85    0.99
   2 -10   3    8.22    0.85
   2 -10   4   40.34    2.35
  -2  10  -4   38.37    2.11
   2  10   4   38.11    2.26
   2 -10   4   36.56    1.86
  -2  10  -5    9.46    1.07
   2 -10   5    6.96    1.14
   2 -10   5    8.40    1.01
   2  10   5   10.31    1.25
   2  10   6   28.04    2.05
  -2  10  -6   29.64    1.81
   2 -10   6   25.96    1.81
   2 -10   6   25.41    2.22
   2  10   7    2.19    0.74
   2 -10   7    3.10    0.76
   2 -10   7    3.23    0.98
   2  10   8    7.13    1.13
   2  10   8    6.60    1.14
   2 -10   8    6.53    1.09
   2 -10   9    2.55    0.82
   2  10   9    0.94    0.69
   2  10   9    2.61    0.70
   2 -10   9    0.47    0.54
   2  10  10    0.39    0.46
   2 -10  10    0.29    0.53
   2 -10  10    0.01    0.65
   2  10  10   -0.02    0.66
   2  10  10   -0.17    0.48
   2 -10  11    0.38    0.62
   2 -10  11   -0.13    0.66
   2  10  11    0.06    0.48
   2  10  11    0.22    0.52
   2  10  11    1.43    0.98
   2  10  11    0.34    0.84
   2  10  12    1.31    0.69
   2 -10  12    2.05    1.00
   2  10  12    1.75    0.64
   2 -10  13   -0.82    0.54
   2  10  13    0.63    0.61
   2 -10  14    2.59    0.65
   2  10  14    3.88    0.85
   2 -10  14    2.92    0.80
   2 -10  14    2.30    1.05
   2  10  15    7.32    1.01
   2 -10  15    6.30    0.99
   2  10  15    4.76    0.88
   2 -10  15    7.23    0.84
   2 -10  16   -0.86    0.63
   2  10  16    0.22    0.46
   2  10  16    0.48    0.54
   2  10  17    0.49    0.41
   2 -10  17    1.14    0.57
   2  10  17    0.42    0.47
   2  10  18    0.30    0.40
   2  10  18    0.76    0.38
   2 -10  18   -0.08    0.61
   2  10  19    0.45    0.33
  -2 -12  19   -1.32    0.62
  -2  12  19    0.34    0.28
  -2  12  18    0.12    0.37
  -2  12  17    0.00    0.37
  -2  12  17    0.43    0.46
  -2 -12  16   -0.21    0.56
  -2  12  16    0.69    0.48
  -2 -12  16    1.18    1.04
  -2  12  16    0.87    0.57
  -2  12  15    1.30    0.53
  -2  12  15    1.32    0.61
  -2  12  14    0.48    0.58
  -2  12  14    0.48    0.52
  -2  12  13    1.53    0.65
  -2 -12  13    1.47    0.61
  -2  12  12    0.77    0.66
  -2 -12  12    0.96    0.61
  -2 -12  11    5.08    0.89
  -2 -12  11    4.70    0.92
  -2 -12  11   13.43    1.36
  -2  12  11    3.48    1.16
  -2  12  11    4.44    0.88
  -2 -12  11   13.55    1.03
  -2 -12  11    4.34    1.16
  -2 -12  10   14.80    1.02
  -2  12  10    9.94    1.19
  -2 -12  10   10.38    1.55
  -2  12  10    8.45    1.63
  -2 -12  10   11.47    1.25
  -2 -12  10   11.19    1.28
  -2  12   9   19.38    1.41
  -2 -12   9   23.24    1.52
  -2  12   9   21.78    1.57
   2  12  -9    9.14    1.49
  -2 -12   9   15.19    1.77
  -2 -12   9   18.84    1.52
  -2 -12   9   27.42    1.33
  -2  12   8   26.84    2.17
  -2 -12   8   24.04    2.09
  -2 -12   8   31.73    1.56
  -2  12   8   27.35    1.69
  -2 -12   8   28.35    1.75
  -2  12   7   71.49    3.51
  -2 -12   7   65.29    3.28
  -2  12   6    3.91    0.91
   2  12  -6    4.86    1.01
  -2 -12   6    3.38    0.82
   2  12  -5    5.79    1.04
  -2  12   5    5.68    1.05
  -2 -12   5    5.73    0.97
   2  12  -4    3.97    0.89
  -2  12   4    4.58    0.98
   2  12  -3    7.41    1.16
  -2  12   3    6.57    1.11
  -2  12   2   69.12    3.31
   2  12  -2   64.12    3.16
  -2  12   1    3.24    0.86
   2  12  -1    2.58    0.75
   2  12   0    1.97    0.72
  -2  12   0    2.78    0.78
  -2  12  -1   39.72    2.46
   2  12   1   40.09    2.53
  -2  12  -2    4.86    0.93
   2  12   2    5.32    0.99
   2 -12   3    4.50    0.72
  -2  12  -3    4.97    0.93
   2  12   3    5.83    1.07
  -2  12  -4    1.90    0.68
   2  12   4    1.30    0.64
   2 -12   4    0.90    0.46
   2  12   5   11.71    1.50
   2 -12   5   10.17    1.16
  -2  12  -5   12.47    1.39
   2  12   6   38.53    2.66
   2 -12   6   32.83    2.16
   2  12   7   26.39    2.26
   2 -12   7   24.70    1.98
   2 -12   8    0.76    0.71
   2  12   8    1.00    0.57
   2 -12   8    0.93    0.57
   2 -12   8    0.03    0.58
   2  12   8    1.01    0.69
   2 -12   9   -0.02    0.82
   2  12   9   -0.13    0.70
   2  12   9   -0.27    0.54
   2 -12   9   -0.18    0.63
   2 -12   9   -0.16    0.59
   2 -12  10    0.00    0.50
   2  12  10    0.28    0.50
   2 -12  10    0.19    0.58
   2 -12  10   -0.18    0.91
   2 -12  10    0.46    0.61
   2  12  10    0.90    0.83
   2 -12  11    0.57    0.89
   2  12  11    0.00    0.45
   2 -12  11    0.90    0.54
   2 -12  11   -0.24    0.62
   2  12  11    0.23    0.58
   2  12  12    0.14    0.55
   2  12  12    0.27    0.45
   2 -12  12    0.43    0.55
   2  12  13   -0.22    0.54
   2  12  13    0.02    0.42
   2 -12  14    9.58    0.88
   2  12  14    0.23    0.53
   2  12  15    3.59    0.80
   2 -12  15    2.80    0.78
   2  12  15    4.21    0.77
   2 -12  16    0.53    0.56
   2  12  16    0.74    0.49
   2  12  16    1.65    0.58
   2 -12  17    2.20    0.61
   2  12  17    2.27    0.53
   2 -12  17    2.66    0.78
   2  12  17    1.99    0.49
   2  12  18    2.41    0.45
   2  12  18    1.50    0.40
  -2  14  18    0.43    0.33
  -2 -14  18    0.02    0.65
  -2 -14  17    2.17    0.51
  -2  14  17    2.42    0.51
  -2  14  16    0.19    0.46
  -2  14  15    2.98    0.72
  -2 -14  15    1.17    1.04
  -2 -14  14   -0.53    1.12
  -2 -14  14    1.34    0.61
  -2  14  14    0.95    0.60
  -2 -14  13   13.86    1.54
  -2 -14  13   13.45    1.32
  -2  14  13   14.03    1.33
  -2  14  12    0.67    0.62
  -2 -14  12    0.79    0.65
  -2 -14  12    2.67    1.22
  -2 -14  11   34.63    2.00
  -2  14  11   30.86    1.96
  -2  14  11   32.53    1.98
  -2 -14  11   33.06    2.03
  -2  14  10   34.72    2.06
  -2  14  10   35.65    1.92
  -2 -14  10   37.22    2.15
  -2 -14  10   36.06    2.14
  -2 -14  10   39.86    2.05
  -2 -14   9    1.57    0.80
  -2 -14   9    2.49    0.73
  -2  14   9    1.91    0.66
  -2  14   9    2.05    0.73
   2  14  -9    0.82    0.75
  -2 -14   9    3.04    1.01
  -2 -14   9    1.92    0.70
  -2 -14   8   28.07    1.63
  -2 -14   8   29.41    1.84
  -2 -14   8   23.75    2.19
  -2  14   8   26.69    1.79
  -2  14   8   26.65    1.72
  -2  14   8   23.01    2.25
  -2 -14   7    2.14    0.74
  -2  14   7    2.83    0.79
  -2  14   7    3.16    0.73
  -2 -14   7    2.67    0.77
  -2  14   7    2.81    0.97
  -2 -14   7    1.92    0.85
  -2  14   6   73.42    2.78
  -2 -14   6   78.27    2.81
  -2  14   6   71.83    3.85
  -2  14   6   76.75    2.84
  -2 -14   6   68.13    3.46
  -2 -14   6   69.76    2.32
  -2  14   5    3.09    0.68
  -2  14   5    2.87    0.97
   2  14  -5    2.61    0.95
  -2 -14   5    2.94    0.83
  -2  14   5    3.85    0.77
  -2 -14   4   45.76    2.60
   2  14  -4   51.77    3.16
  -2  14   4   48.46    3.11
  -2  14   3   14.29    1.74
  -2 -14   3   14.33    1.44
   2  14  -3   14.23    1.72
  -2  14   2   28.27    2.36
   2  14  -2   29.03    2.38
  -2  14   1    7.73    1.28
   2  14  -1    8.02    1.32
   2  14   0   14.89    1.80
  -2  14   0   14.13    1.71
   2  14   1    1.18    0.76
  -2  14  -1    1.30    0.67
   2  14   2    0.84    0.67
  -2  14  -2    1.28    0.70
  -2  14  -3    0.14    0.54
   2  14   3    0.46    0.66
  -2  14  -4   20.65    2.01
   2 -14   4   23.02    1.62
   2  14   4   21.30    1.47
   2  14   4   22.50    2.21
  -2  14  -5   37.19    2.63
   2  14   5   33.30    2.70
   2 -14   5   27.45    1.55
   2  14   5   34.05    1.87
   2 -14   5   35.12    2.08
   2  14   6    1.91    0.63
   2 -14   6    2.03    0.73
   2  14   6    0.28    0.56
   2  14   6    1.22    0.90
   2 -14   7   37.78    1.94
   2  14   7   43.82    2.23
   2 -14   7   43.17    2.77
   2  14   7   50.92    3.44
   2 -14   7   48.24    2.47
   2 -14   8   12.73    1.36
   2  14   8   13.79    1.97
   2 -14   8   10.34    1.55
   2  14   8   10.48    1.21
   2 -14   8    8.11    1.12
   2 -14   9    0.39    0.72
   2  14   9    0.88    0.59
   2 -14   9    0.50    0.63
   2  14  10   -0.04    0.51
   2  14  10   -0.34    0.57
   2 -14  10   -0.17    0.64
   2 -14  11    6.09    0.99
   2  14  11    5.79    0.90
   2  14  11    4.16    0.85
   2  14  12    3.39    0.77
   2  14  12    3.36    0.74
   2 -14  12    3.98    0.86
   2  14  13    2.85    0.77
   2  14  13    1.35    0.55
   2 -14  13    1.99    0.68
   2  14  14    6.98    0.94
   2 -14  14    6.26    1.20
   2  14  14    8.61    0.94
   2  14  15   -0.02    0.46
   2 -14  15    0.91    0.90
   2 -14  15   -0.11    0.56
   2  14  15    0.40    0.44
   2  14  16    7.70    0.74
   2  14  16    6.02    0.74
   2 -14  16    6.49    0.82
   2 -14  17    1.50    0.50
   2  14  17    1.06    0.38
   2  14  17    1.61    0.44
  -2  16  17    0.57    0.31
  -2  16  16    0.12    0.35
  -2 -16  16   -0.96    0.52
  -2 -16  16   -0.12    0.80
  -2 -16  15    2.04    0.97
  -2  16  15    4.15    0.69
  -2 -16  14    2.46    0.63
  -2  16  14    1.76    0.59
  -2  16  13    9.07    1.03
  -2 -16  13   10.65    1.14
  -2  16  12    3.23    0.77
  -2 -16  12    2.69    0.75
  -2  16  11   23.81    1.65
  -2 -16  11   22.64    1.76
  -2  16  11   24.22    1.71
  -2 -16  10    0.53    0.62
  -2  16  10    0.78    0.54
  -2  16  10    0.53    0.57
  -2  16  10    1.18    0.67
  -2  16   9   20.91    1.65
  -2 -16   9   21.45    1.69
  -2  16   9   20.98    1.55
  -2 -16   9   20.44    1.68
  -2 -16   8    0.77    0.58
  -2  16   8   -0.07    0.57
  -2  16   8    0.68    0.60
  -2 -16   8    0.98    0.65
  -2  16   7    8.44    1.07
  -2 -16   7    7.75    1.02
  -2  16   7    5.25    1.29
  -2 -16   7    7.23    1.16
  -2  16   7    8.08    1.05
  -2 -16   7    4.63    0.88
  -2  16   6   34.45    2.94
  -2 -16   6   37.08    2.08
  -2  16   6   37.30    2.11
  -2  16   6   37.51    2.09
  -2 -16   6   39.49    2.25
  -2  16   5   45.56    3.35
  -2 -16   5   48.95    2.24
  -2 -16   5   38.51    1.84
  -2  16   5   44.84    2.23
  -2  16   5   48.05    2.35
  -2 -16   5   48.82    2.45
   2  16  -5   46.56    3.31
  -2  16   4   14.92    1.36
  -2 -16   4   13.98    1.24
  -2 -16   4   14.68    1.39
   2  16  -4   13.88    1.96
  -2  16   4   14.41    1.97
  -2  16   4   13.61    1.25
  -2  16   3   36.14    2.03
  -2  16   3   39.88    1.96
  -2  16   3   39.93    3.10
  -2 -16   3   40.81    2.14
   2  16  -3   39.97    3.11
  -2  16   2   10.22    1.67
  -2  16   2   10.05    1.15
  -2 -16   2   10.65    1.15
   2  16  -2   10.33    1.69
  -2  16   2    9.85    1.00
   2  16  -1    2.95    0.68
   2  16  -1    2.91    1.09
  -2  16   1    2.37    0.97
  -2 -16   1    2.94    0.73
  -2  16   1    2.40    0.69
  -2  16   0   15.89    1.99
  -2  16   0   16.53    1.40
   2  16   0   15.68    2.03
   2  16   0   16.45    1.29
   2 -16   0   14.95    1.33
   2 -16   1    6.18    0.96
  -2  16  -1    5.34    1.22
   2  16   1    7.06    1.46
  -2  16  -1    5.47    0.88
   2  16   1    5.98    0.85
   2  16   2   10.28    1.72
   2 -16   2    9.59    1.19
   2  16   2    8.62    1.02
  -2  16  -2    7.63    1.43
  -2  16  -2    8.82    1.09
  -2  16  -3   28.09    1.79
   2 -16   3   31.98    2.07
  -2  16  -3   29.43    2.60
   2  16   3   31.51    2.86
   2  16   3   30.30    1.80
  -2  16  -4    4.87    0.90
   2  16   4    6.05    1.44
  -2  16  -4    6.66    1.39
   2  16   4    7.22    0.98
   2 -16   4    5.83    1.02
  -2  16  -5    4.85    0.90
   2  16   5    5.68    0.93
   2  16   5    5.83    0.92
   2  16   5    5.93    1.45
   2 -16   5    6.17    1.04
   2  16   6   41.13    2.18
   2 -16   6   41.36    2.36
   2  16   6   40.95    2.11
   2  16   6   43.82    3.42
   2  16   7    2.26    0.71
   2  16   7    2.63    0.68
   2 -16   7    2.91    0.86
   2 -16   8    8.39    1.18
   2 -16   8    4.87    1.05
   2  16   8    8.41    1.08
   2 -16   9    0.98    1.03
   2  16   9    2.62    0.78
   2 -16   9    2.88    0.87
   2 -16  10   -0.89    1.10
   2 -16  10    1.02    0.68
   2  16  10    0.58    0.56
   2  16  10    0.48    0.56
   2  16  11   12.56    1.25
   2  16  11   12.23    1.13
   2 -16  11    8.63    1.42
   2 -16  11   12.66    1.32
   2 -16  12   -0.07    0.53
   2  16  12    0.09    0.42
   2  16  12   -0.14    0.49
   2  16  13    4.11    0.66
   2  16  13    2.53    0.67
   2 -16  13    3.92    0.79
   2  16  14    1.85    0.50
   2 -16  14    1.37    0.59
   2  16  14    1.29    0.53
   2 -16  14    2.63    0.62
   2  16  15    2.40    0.48
   2  16  15    1.49    0.48
   2 -16  15    1.71    0.55
   2  16  16    0.03    0.31
   2 -16  16    0.81    0.44
  -2  18  16   -0.22    0.24
  -2 -18  15   -0.91    0.50
  -2  18  15    0.14    0.30
  -2 -18  14   -0.18    0.41
  -2  18  14    0.34    0.38
  -2  18  13    0.03    0.38
  -2 -18  13    0.12    0.47
  -2  18  12    1.34    0.54
  -2 -18  12    0.59    0.90
  -2 -18  12    1.95    0.67
  -2  18  11    0.49    0.50
  -2 -18  11   -0.51    0.99
  -2 -18  11    0.65    0.58
  -2  18  10    0.08    0.48
  -2  18  10    0.04    0.46
  -2  18  10    0.29    0.47
  -2 -18   9    1.36    0.68
  -2  18   9    1.05    0.56
  -2  18   9    1.10    0.62
  -2  18   9    1.30    0.61
  -2 -18   9   -0.59    0.98
  -2  18   8   36.63    2.00
  -2  18   8   35.49    1.88
  -2  18   8   36.50    2.05
  -2 -18   8   37.57    2.23
  -2 -18   7    2.88    0.83
  -2  18   7    3.23    0.75
  -2  18   7    3.24    0.80
  -2  18   6    7.20    1.02
  -2  18   6    7.20    1.01
  -2 -18   6    7.29    1.11
  -2  18   5   15.00    1.38
  -2  18   5   16.05    1.45
  -2 -18   5   16.44    1.37
  -2 -18   5   15.43    1.50
  -2 -18   4   22.35    1.74
  -2  18   4   22.60    1.72
  -2  18   4   23.89    1.62
  -2  18   3    2.69    0.66
  -2 -18   3    2.86    0.78
  -2  18   3    3.26    0.79
  -2 -18   2    0.96    0.66
  -2  18   2    1.41    0.58
  -2  18   2    2.09    0.67
  -2  18   1    0.46    0.59
  -2 -18   1    0.94    0.58
   2  18  -1    1.14    1.05
   2  18  -1    0.67    0.54
  -2  18   1    0.24    0.79
  -2  18   0   28.93    1.85
   2  18   0   29.64    3.03
  -2  18   0   30.44    2.93
   2 -18   0   28.87    1.87
   2  18   0   30.01    1.76
  -2  18  -1   11.62    1.92
  -2  18  -1   11.16    1.21
   2 -18   1   11.38    1.26
   2  18   1   10.96    1.15
   2  18   2    0.07    0.51
  -2  18  -2    0.45    0.54
   2 -18   2    0.04    0.59
   2  18   3    1.00    0.58
   2 -18   3    0.31    0.65
  -2  18  -3    0.84    0.58
   2  18   3    0.85    0.56
  -2  18  -4    0.46    0.49
   2 -18   4    0.56    0.69
   2  18   4    0.07    0.50
   2  18   4   -0.04    0.55
   2  18   5    2.94    0.75
  -2  18  -5    2.17    0.67
   2  18   5    2.44    0.71
   2 -18   5    2.44    0.79
   2  18   6    2.33    0.72
   2 -18   6    3.56    0.89
   2  18   6    2.29    0.71
   2  18   7    0.27    0.52
   2 -18   7    0.30    0.57
   2  18   7    0.67    0.51
   2 -18   8    5.51    1.07
   2  18   8    5.92    0.84
   2  18   8    5.06    0.90
   2  18   9    0.72    0.56
   2 -18   9    0.59    0.68
   2  18  10    0.16    0.48
   2 -18  10    0.22    0.58
   2 -18  11    1.23    0.65
   2  18  11    0.79    0.53
   2  18  12    1.44    0.54
   2 -18  12    1.78    0.61
   2  18  12    1.66    0.56
   2  18  13    3.16    0.60
   2 -18  13    3.03    0.71
   2 -18  13    3.73    0.68
   2 -18  14   -0.04    0.46
   2 -18  14    1.13    0.45
   2  18  14    0.46    0.37
   2 -18  15    3.58    0.54
   2  18  15    2.56    0.45
  -2 -20  14    0.06    0.34
  -2 -20  13   -0.25    0.37
  -2  20  13   -0.14    0.29
  -2  20  12    0.30    0.32
  -2 -20  12    0.20    0.41
  -2 -20  11    0.33    0.49
  -2  20  11    0.74    0.40
  -2  20  10    0.60    0.42
  -2  20  10    0.31    0.37
  -2 -20  10    0.48    0.49
  -2  20   9    1.34    0.50
  -2 -20   9    1.54    0.67
  -2  20   9    1.47    0.54
  -2  20   8    2.24    0.58
  -2  20   8    2.09    0.60
  -2  20   8    2.07    0.63
  -2 -20   8    2.23    0.76
   2  20  -8    2.06    0.61
   2  20  -7    3.55    0.76
  -2 -20   7    3.72    0.84
  -2  20   7    4.20    0.77
  -2  20   7    3.67    0.76
  -2  20   6   11.83    1.23
  -2  20   6   11.82    1.20
  -2 -20   6   12.64    1.34
  -2  20   5    1.85    0.71
  -2  20   5    1.79    0.63
  -2 -20   5    0.97    0.67
  -2  20   4    2.76    0.71
  -2  20   4    2.42    0.67
  -2 -20   4    2.52    0.77
  -2  20   3    0.95    0.61
  -2 -20   3    0.59    0.60
  -2  20   3    0.46    0.46
  -2  20   2   20.71    1.42
  -2 -20   2   17.37    1.47
  -2  20   2   18.39    1.53
  -2  20   1    6.34    1.02
   2  20  -1    6.00    0.85
  -2 -20   1    5.93    0.93
   2  20   0   21.64    1.48
   2  20   0   21.27    1.67
  -2  20   0   20.60    1.59
   2 -20   0   21.12    1.62
  -2  20  -1   10.60    1.21
   2  20   1   12.02    1.29
   2  20   1   10.48    1.10
   2 -20   1   10.87    1.25
   2 -20   2    8.57    1.15
   2  20   2    8.10    1.00
  -2  20  -2    7.55    1.01
   2  20   2    6.90    1.01
  -2  20  -3    0.45    0.57
   2  20   3    0.43    0.54
   2  20   3    1.68    0.62
   2 -20   3    0.72    0.61
   2 -20   4   23.58    1.79
  -2  20  -4   22.18    1.54
   2  20   4   21.88    1.56
   2  20   4   22.81    1.65
   2  20   5    2.72    0.76
   2 -20   5    3.12    0.86
   2  20   5    4.22    0.78
  -2  20  -5    3.59    0.72
   2  20   6    5.57    0.90
   2  20   6    4.77    0.84
   2 -20   6    6.51    1.06
   2  20   7   12.72    1.13
   2  20   7   12.97    1.23
   2 -20   7   13.43    1.40
   2  20   8   19.96    1.28
   2  20   8   19.19    1.44
   2 -20   8   21.29    1.65
   2  20   9    0.52    0.50
   2 -20   9    1.14    0.63
   2  20  10    5.18    0.77
   2 -20  10    6.66    0.93
   2  20  10    5.16    0.73
   2  20  11    0.47    0.38
   2 -20  11    0.08    0.44
   2  20  11    0.29    0.37
   2 -20  12   -0.75    0.51
   2  20  12   -0.04    0.33
   2 -20  12    0.33    0.40
   2  20  13    0.02    0.30
   2 -20  13    0.49    0.37
   2 -20  13   -0.57    0.44
   2 -20  14   -0.20    0.29
  -2 -22  12    0.29    0.31
  -2 -22  11   -0.08    0.34
  -2  22  10   -0.06    0.30
  -2 -22  10   -0.04    0.39
  -2  22   9    0.30    0.33
  -2 -22   9    0.23    0.42
  -2  22   8    0.01    0.34
  -2 -22   8    0.02    0.45
   2  22  -7   -0.37    0.39
  -2  22   7    0.23    0.39
  -2 -22   7   -0.06    0.46
  -2 -22   6    0.52    0.49
  -2  22   6    0.88    0.49
   2  22  -6    0.39    0.41
  -2  22   5    0.18    0.46
  -2  22   5    0.38    0.44
   2  22  -5    0.50    0.44
  -2 -22   5   -0.03    0.47
   2  22  -4    9.18    1.03
  -2  22   4    9.53    0.95
  -2  22   4   10.07    1.07
  -2 -22   4   10.41    1.10
   2  22  -3    0.37    0.52
  -2  22   3    0.47    0.42
  -2 -22   3    0.23    0.49
  -2  22   3    0.62    0.55
  -2  22   2    0.29    0.49
  -2 -22   2    0.07    0.48
   2  22  -2    0.19    0.52
  -2  22   1    0.34    0.49
   2  22  -1    0.32    0.50
   2  22   0    0.17    0.53
   2  22   0    0.37    0.39
  -2  22   0    0.46    0.45
   2 -22   1    4.80    0.80
   2  22   1    5.30    0.75
  -2  22  -1    5.13    0.84
   2  22   1    3.64    0.76
   2  22   2   14.66    1.30
   2 -22   2   14.79    1.28
  -2  22  -2   14.53    1.24
   2  22   2   15.76    1.21
   2  22   3    0.63    0.49
   2  22   3    0.62    0.54
  -2  22  -3    0.92    0.49
   2 -22   3    0.81    0.55
   2  22   4    6.31    0.90
  -2  22  -4    6.77    0.82
   2  22   4    7.20    0.85
   2 -22   4    6.60    0.92
   2  22   5    3.46    0.67
   2  22   5    3.12    0.63
   2 -22   5    3.56    0.76
  -2  22  -5    3.37    0.61
   2  22   6    0.04    0.37
   2  22   6    0.49    0.45
   2 -22   6    0.33    0.53
   2 -22   7    3.65    0.74
   2  22   7    2.54    0.54
   2  22   7    3.34    0.55
   2  22   7    2.66    0.58
   2  22   8    0.21    0.36
   2  22   8   -0.05    0.33
   2 -22   8    0.30    0.49
   2  22   8    0.75    0.36
   2 -22   9    0.41    0.46
   2  22   9    0.10    0.33
   2  22   9   -0.14    0.34
   2  22  10    2.10    0.43
   2 -22  10    2.87    0.59
   2 -22  11    0.42    0.35
   2 -22  11    1.78    0.46
  -2 -24   9   -0.11    0.27
  -2 -24   8   -0.03    0.33
  -2  24   8    0.07    0.23
  -2  24   7    0.09    0.28
  -2 -24   7   -0.21    0.37
  -2  24   6    0.09    0.31
   2  24  -6    0.37    0.33
  -2 -24   6    0.33    0.37
  -2  24   5    3.35    0.57
   2  24  -5    2.85    0.51
  -2 -24   5    2.97    0.58
   2  24  -4    0.51    0.37
  -2 -24   4    0.64    0.41
  -2  24   4    0.82    0.44
   2  24  -3    4.11    0.66
  -2 -24   3    5.55    0.70
  -2  24   3    4.80    0.68
  -2  24   2    0.17    0.38
   2  24  -2    0.16    0.40
  -2  24   1    0.57    0.42
   2  24  -1    0.37    0.41
  -2  24   0    0.48    0.42
   2  24   0    0.16    0.40
   2  24   1    3.42    0.63
  -2  24  -1    2.91    0.56
  -2  24  -2    1.04    0.44
   2  24   2    1.35    0.42
   2  24   2    1.07    0.46
   2 -24   2    0.33    0.42
  -2  24  -3   11.26    0.88
   2  24   3   12.19    1.00
   2  24   3   12.05    0.88
   2 -24   3   12.36    1.01
   2  24   4    0.14    0.31
   2 -24   4    0.33    0.40
  -2  24  -4    0.05    0.31
   2  24   4    0.18    0.37
   2 -24   5    1.76    0.48
   2  24   5    1.77    0.41
   2  24   5    2.30    0.46
   2 -24   6    2.53    0.55
   2  24   6    1.97    0.43
   2  24   6    1.73    0.42
   2 -24   7    0.39    0.38
   2 -24   8    0.03    0.31
  -2  26   3    0.17    0.23
  -2  26   2    0.23    0.28
   2  26  -2    0.12    0.24
   2  26  -1    0.08    0.26
  -2  26   1    0.24    0.27
  -2  26   0    3.15    0.43
   2  26   0    3.40    0.47
   2  26   1    1.76    0.38
   2  26   2    0.51    0.28
   2  26   3    6.21    0.53
  -3   1  21    6.81    0.88
  -3  -1  21   10.34    0.96
  -3  -1  20    0.40    0.96
  -3  -1  19   10.02    0.81
  -3   1  19   10.17    0.77
  -3  -1  18   10.16    0.89
  -3   1  18    6.91    0.77
  -3   1  17    6.34    0.81
  -3   1  17    4.80    1.11
  -3  -1  17    8.64    0.90
  -3  -1  17    7.61    0.87
  -3   1  17    5.06    0.75
  -3   1  16    7.23    0.87
  -3   1  16    4.57    0.72
  -3  -1  16    4.45    0.75
  -3  -1  16    6.48    0.87
  -3   1  15    0.51    0.63
  -3  -1  15    0.24    0.57
  -3   1  14    0.77    0.65
  -3  -1  14    0.89    0.63
  -3   1  14    1.70    0.67
  -3  -1  14   -1.06    0.65
  -3  -1  14    0.57    0.73
  -3   1  14   -1.19    0.69
  -3  -1  13    5.51    0.67
  -3   1  13    5.87    0.67
  -3  -1  13    8.28    1.25
  -3   1  13   10.75    1.11
  -3  -1  13   11.53    1.16
  -3   1  13   10.39    1.08
  -3   1  12    0.05    0.44
  -3  -1  12    0.47    0.44
  -3   1  12   -0.45    0.79
  -3  -1  11    1.38    0.57
  -3   1  11    0.61    0.45
  -3   1  11    0.37    0.55
  -3   1  10   24.73    1.62
  -3   1  10   23.55    1.95
  -3   1  10   25.36    2.05
  -3  -1  10   24.54    1.68
  -3  -1   9   11.46    1.09
  -3   1   9   10.23    1.24
  -3   1   9   11.34    1.32
   3   1  -9   12.78    0.94
  -3  -1   9   10.27    1.29
  -3   1   9    9.75    0.96
  -3   1   8    1.16    0.59
   3  -1  -8    1.19    0.37
  -3  -1   8    1.29    0.57
  -3  -1   8    1.19    0.46
  -3   1   8    1.43    0.58
  -3   1   8    0.83    0.39
   3   1  -8    1.09    0.37
  -3   1   7   14.06    1.24
  -3  -1   7   11.00    0.95
  -3   1   7   12.26    0.62
   3  -1  -7   11.79    0.85
   3   1  -7   11.94    0.90
  -3  -1   7   13.30    1.22
  -3   1   7   12.01    0.91
   3  -1  -6    2.05    0.39
   3   1  -6    2.34    0.43
  -3   1   6    1.92    0.39
  -3  -1   6    1.68    0.43
  -3   1   6    2.00    0.53
  -3   1   6    2.12    0.56
  -3  -1   6    1.20    0.50
  -3   1   6    1.64    0.31
  -3   1   5   45.89    1.88
   3   1  -5   46.99    1.63
   3  -1  -5   44.73    1.55
  -3   1   5   44.42    1.67
  -3  -1   5   46.64    1.84
  -3   1   5   45.41    1.42
   3   1  -4   82.65    2.13
  -3   1   4   84.92    2.06
  -3   1   4   86.34    2.34
   3  -1  -4   82.45    2.08
  -3  -1   4   83.91    2.25
  -3  -1   3  634.68    6.92
   3  -1  -3  597.76    6.91
  -3   1   3  600.18    6.96
   3   1  -3  657.50    7.20
   3   1  -2  227.68    3.49
   3  -1  -2  229.05    3.47
   3  -1  -1  331.99    4.32
   3   1  -1  326.34    4.29
   3  -1   0  358.24    4.39
   3   1   0  335.33    4.27
   3  -1   1  323.47    4.09
   3   1   1  310.89    3.93
   3   1   2  131.11    2.14
   3   1   2  134.35    1.78
   3  -1   2  132.76    2.33
   3  -1   2  134.16    2.74
   3  -1   3  101.75    2.57
   3   1   3   97.05    2.18
   3   1   3   97.53    1.81
   3   1   3   96.45    1.65
   3   1   3   98.16    2.44
   3   1   4  193.34    3.10
   3  -1   4  179.03    3.89
   3   1   4  172.86    2.15
   3   1   4  189.20    3.54
   3  -1   4  181.84    3.62
   3   1   4  193.41    3.92
   3  -1   5  110.53    2.94
   3   1   5  103.30    3.01
   3   1   5  103.52    2.85
   3   1   5  102.89    2.47
   3   1   6  117.58    2.91
   3  -1   6  107.43    3.52
   3  -1   6  106.24    3.13
   3   1   6  111.58    3.21
   3   1   6  115.31    3.46
   3  -1   7   39.49    2.28
   3  -1   7   36.30    1.95
   3   1   7   34.69    1.98
   3   1   7   35.63    1.75
   3   1   7   34.95    2.06
   3   1   8   16.86    1.34
   3   1   8   14.54    1.50
   3   1   8   14.50    1.47
   3  -1   8   11.62    1.47
   3  -1   9   12.05    1.55
   3   1   9   12.17    1.51
   3   1   9    8.50    1.29
   3  -1  10    2.86    0.99
   3   1  10    2.69    0.88
   3   1  11    0.36    0.66
   3  -1  11    0.63    0.72
   3   1  12   10.94    1.16
   3  -1  12   11.44    1.21
   3  -1  12   11.26    1.14
   3  -1  12   11.59    1.15
   3  -1  12    9.66    1.77
   3   1  12    9.65    1.67
   3   1  12   11.59    1.17
   3   1  12   11.11    1.19
   3  -1  13   21.02    1.54
   3  -1  13   17.47    1.52
   3   1  13   16.81    1.43
   3   1  13   21.67    1.63
   3   1  13   17.52    1.48
   3   1  13   17.76    2.32
   3  -1  13   13.26    2.15
   3  -1  13   16.48    1.41
   3  -1  13   17.82    1.48
   3   1  14    3.20    1.27
   3  -1  14    3.39    1.36
   3   1  14    3.42    0.80
   3   1  14    3.83    0.87
   3   1  14    3.95    0.89
   3  -1  14    4.14    0.88
   3  -1  14    2.86    0.85
   3  -1  14    3.69    0.80
   3   1  15    5.27    0.94
   3  -1  15    9.24    1.11
   3  -1  15    6.86    0.98
   3   1  15    7.70    1.07
   3   1  16    0.25    0.47
   3  -1  16    0.04    0.50
   3  -1  16    0.14    0.47
   3   1  16    0.26    0.53
   3  -1  17    0.31    0.48
   3   1  17    0.08    0.51
   3  -1  17   -0.59    0.52
   3   1  17    0.26    0.50
   3  -1  18   -0.62    0.44
   3  -1  18    0.20    0.66
   3   1  18   -0.07    0.47
   3   1  18   -0.13    0.42
   3  -1  19   -0.85    0.40
   3   1  20    0.75    0.33
   3  -1  20    1.41    0.39
   3  -1  21    4.71    0.41
  -3   3  21    4.35    0.75
  -3  -3  20    7.03    1.11
  -3  -3  20    5.24    0.74
  -3  -3  19   20.00    1.09
  -3  -3  19   18.87    1.04
  -3  -3  18   10.55    0.93
  -3  -3  18   13.32    1.01
  -3   3  17    0.55    0.58
  -3  -3  17    1.75    0.61
  -3   3  17    1.70    0.67
  -3  -3  16   13.68    1.08
  -3   3  16   13.93    1.32
  -3   3  16   11.51    1.21
  -3  -3  16   12.37    1.10
  -3   3  15    0.59    0.58
  -3   3  15    0.59    0.59
  -3  -3  15    0.38    0.51
  -3   3  14    0.11    0.57
  -3  -3  14   -0.85    0.65
  -3  -3  14   -1.50    0.70
  -3   3  14    0.30    0.77
  -3  -3  14   -0.30    0.75
  -3   3  14    0.55    0.57
  -3   3  13   22.97    2.44
  -3   3  13   26.74    1.68
  -3  -3  13   31.27    1.75
  -3  -3  13   20.95    1.99
  -3  -3  13   19.33    1.19
  -3   3  13   29.07    1.76
  -3   3  12    0.64    0.75
  -3   3  12    0.51    0.68
  -3  -3  12    1.28    0.66
  -3  -3  11    3.46    0.81
  -3   3  11    3.27    0.96
  -3   3  11    4.94    1.12
  -3  -3  10   43.39    2.33
  -3   3  10   50.90    2.98
  -3   3  10   44.88    2.03
  -3   3  10   47.40    2.78
  -3   3   9    5.06    0.69
  -3   3   9    6.76    1.12
  -3  -3   9    4.64    0.84
  -3   3   9    5.83    0.99
   3   3  -9    5.05    0.69
   3   3  -8    1.38    0.45
  -3   3   8    0.79    0.35
  -3   3   8    3.86    0.93
  -3   3   8    5.34    0.99
  -3  -3   8    1.25    0.52
   3  -3  -7    3.00    0.51
   3   3  -7    3.04    0.55
  -3  -3   7    2.62    0.60
  -3   3   7    2.70    0.44
  -3   3   7    2.50    0.41
  -3   3   7    2.97    0.69
  -3   3   7    3.55    0.77
  -3   3   6   11.97    1.11
   3  -3  -6    9.58    0.80
   3   3  -6   11.37    0.93
  -3   3   6   11.12    0.78
  -3   3   6    9.77    0.65
   3  -3  -5   58.50    1.93
   3   3  -5   67.91    2.13
  -3   3   5   53.60    1.34
  -3   3   5   64.67    1.91
   3   3  -4   19.37    0.95
  -3   3   4   21.66    1.11
   3  -3  -4   20.37    1.12
   3   3  -4   21.36    1.15
  -3   3   4   20.09    0.67
  -3   3   3   35.09    1.42
   3   3  -3   33.27    1.30
   3  -3  -3   33.99    1.41
   3   3  -3   37.19    1.45
   3  -3  -2  763.85    8.36
   3   3  -2  747.11    8.21
   3  -3  -1  169.62    3.16
   3   3  -1  157.59    3.03
   3  -3   0   22.20    1.09
   3   3   0   24.18    1.14
   3   3   1   59.28    1.82
   3   3   1   57.59    1.55
   3  -3   2   16.61    0.91
   3   3   2   23.25    1.17
   3  -3   2   15.58    0.98
   3   3   2   22.58    0.92
   3   3   3    8.23    0.72
   3   3   3    7.85    0.53
   3  -3   3    5.56    0.61
   3  -3   3    5.13    0.67
   3   3   3    6.44    0.63
   3   3   4  250.30    4.26
   3   3   4  235.74    3.04
   3  -3   4  244.81    4.32
   3   3   4  233.19    3.81
   3  -3   4  252.88    4.98
   3   3   4  238.25    4.28
   3   3   5  112.84    2.68
   3   3   5  110.54    2.62
  -3   3  -5  106.41    2.39
   3   3   5  111.66    2.94
   3  -3   5  116.94    3.51
   3  -3   5  113.69    2.99
   3   3   6   75.59    2.26
  -3   3  -6   73.61    1.93
   3  -3   6   76.15    3.08
   3  -3   6   74.85    2.65
   3   3   6   75.06    2.69
   3   3   6   75.06    2.41
   3   3   6   70.55    2.66
   3  -3   7    0.40    0.50
   3   3   7    0.30    0.41
   3  -3   7    0.16    0.49
   3   3   7    0.94    0.56
   3   3   7    0.52    0.60
   3   3   8    3.30    0.77
   3   3   8    2.43    0.78
   3   3   8    2.66    0.66
   3  -3   8    2.20    0.83
   3  -3   8    3.03    0.81
   3  -3   9   49.50    3.11
   3   3   9   45.64    2.68
   3   3   9   44.18    2.63
   3  -3   9   52.27    2.71
   3   3   9   45.47    2.37
   3  -3  10   38.75    2.48
   3   3  10   39.19    2.65
   3  -3  10   35.73    2.88
   3   3  10   38.50    2.33
   3   3  10   38.24    2.61
   3   3  11    1.43    0.80
   3  -3  11    1.74    0.89
   3   3  11    1.81    0.84
   3   3  12    9.45    1.57
   3   3  12    9.78    1.14
   3  -3  12   10.02    1.06
   3  -3  12    7.85    1.06
   3   3  12    9.59    1.07
   3   3  12    7.69    1.01
   3   3  12    6.45    1.40
   3  -3  12    5.05    0.86
   3   3  12    6.66    1.00
   3  -3  12    3.98    1.34
   3  -3  12    5.49    0.95
   3  -3  13    1.37    0.68
   3   3  13    2.19    0.76
   3   3  13    2.04    0.68
   3  -3  13    2.02    1.16
   3  -3  13    2.86    0.72
   3  -3  13    1.15    0.69
   3  -3  13    2.00    0.66
   3   3  13    3.31    0.81
   3  -3  14    8.82    1.05
   3  -3  14    7.00    1.74
   3   3  14    4.25    0.88
   3   3  14    5.42    0.94
   3  -3  14    5.97    0.90
   3   3  14    7.94    1.09
   3  -3  14    7.27    1.07
   3  -3  14    5.79    1.00
   3  -3  15    2.17    0.82
   3  -3  15    0.28    0.54
   3   3  15    0.89    0.62
   3  -3  15    0.36    0.47
   3   3  15    0.93    0.60
   3   3  16    0.73    0.57
   3  -3  16    0.47    0.46
   3   3  16    0.63    0.56
   3  -3  16    0.39    0.49
   3   3  17    0.25    0.51
   3   3  17    0.47    0.57
   3   3  18    1.56    0.55
   3  -3  19    0.56    0.39
   3   3  19    0.29    0.43
   3  -3  20    5.45    0.71
   3  -3  20    4.60    0.52
   3  -3  21    7.06    0.47
  -3   5  21    3.77    0.64
  -3  -5  20    4.68    0.74
  -3  -5  19    4.91    1.21
  -3  -5  19    6.91    0.97
  -3  -5  18   18.57    1.14
  -3   5  18    0.17    1.01
  -3  -5  18   17.80    1.16
  -3   5  18    0.01    0.43
  -3  -5  18    0.27    1.19
  -3  -5  17   10.98    1.03
  -3  -5  17   14.52    1.11
  -3   5  17    2.86    0.74
  -3  -5  17   -1.07    1.42
  -3   5  17    2.47    0.70
  -3  -5  16    2.05    0.67
  -3   5  16    0.82    0.61
  -3   5  16    0.74    0.55
  -3   5  15    9.37    1.17
  -3   5  15    8.66    1.08
  -3  -5  15    8.11    0.98
  -3  -5  15   10.02    0.98
  -3  -5  14   -0.77    0.61
  -3  -5  14    0.54    0.67
  -3  -5  14    0.69    0.54
  -3   5  14    0.66    0.83
  -3   5  14    0.92    0.92
  -3   5  14    0.27    0.58
  -3   5  14   -0.01    0.57
  -3  -5  13   14.58    1.27
  -3  -5  13   10.61    0.97
  -3   5  13   15.88    1.43
  -3  -5  13    9.73    1.21
  -3   5  13   16.87    2.13
  -3  -5  13   11.74    1.63
  -3   5  13   16.43    1.36
  -3  -5  13   13.47    1.13
  -3   5  13   12.09    1.88
  -3  -5  12    3.23    0.94
  -3  -5  12    3.02    0.68
  -3   5  12    5.16    0.88
  -3  -5  12    2.72    0.73
  -3   5  12    6.65    0.99
  -3   5  12    6.18    1.32
  -3  -5  12    3.33    0.61
  -3   5  12    5.95    1.33
  -3  -5  11   70.67    3.36
  -3   5  11   73.53    3.82
  -3   5  10   11.84    1.53
  -3   5  10   11.57    1.57
  -3  -5  10   13.35    1.44
  -3  -5   9  195.44    5.16
  -3   5   9  189.56    5.44
  -3   5   9  205.78    5.83
   3   5  -9  211.02    4.84
  -3  -5   8    4.40    0.83
   3   5  -8    4.53    0.76
  -3   5   8    5.81    1.02
  -3  -5   7   57.58    2.44
  -3   5   7   60.11    2.08
   3   5  -7   54.17    2.26
  -3   5   7   61.97    2.76
   3   5  -6    6.17    0.62
  -3   5   6    6.77    0.74
   3   5  -6    6.43    0.80
   3   5  -5   17.55    1.05
  -3   5   5   16.84    1.13
   3   5  -4   61.72    1.98
  -3   5   4   64.67    2.16
   3   5  -3   11.18    0.85
  -3   5   3   11.39    0.93
  -3   5   2   31.26    1.51
   3   5  -2   25.89    1.31
  -3   5   1   12.04    0.96
   3   5  -1   11.04    0.89
   3   5   0   12.16    0.96
   3  -5   0   13.65    0.77
  -3   5   0   11.46    0.94
   3  -5   0   12.53    0.60
  -3   5  -1    7.55    0.77
   3  -5   1    6.90    0.64
   3  -5   1    7.53    0.56
   3   5   1    8.42    0.80
  -3   5  -2    8.45    0.81
   3  -5   2    6.94    0.73
   3  -5   2    7.47    0.65
   3  -5   3    5.87    0.64
   3  -5   3    6.71    0.79
   3   5   3    5.25    0.68
  -3   5  -3    4.74    0.62
   3   5   4    0.88    0.33
  -3   5  -4    0.71    0.32
   3  -5   4    1.20    0.42
   3   5   4    1.06    0.42
   3  -5   4    0.58    0.42
   3   5   5   93.62    2.79
   3  -5   5   90.68    3.28
   3  -5   5   86.11    2.74
   3   5   5   89.21    1.91
   3   5   5   91.94    2.64
  -3   5  -5   87.80    2.44
   3   5   6    7.46    0.86
   3  -5   6    6.82    0.91
  -3   5  -6    8.15    0.72
   3   5   6    7.50    0.85
   3   5   6    6.54    0.84
   3  -5   6    8.43    1.14
   3   5   7   79.85    2.70
   3  -5   7   77.17    3.56
   3   5   7   75.43    2.83
   3  -5   7   72.29    2.89
   3   5   7   76.77    2.82
   3  -5   8    0.67    0.50
   3   5   8    0.45    0.50
   3   5   8   -0.07    0.69
   3  -5   8    1.50    0.68
   3   5   8    0.08    0.45
   3  -5   9    1.13    0.74
   3   5   9    0.53    0.48
   3   5   9    0.40    0.50
   3  -5   9    0.68    0.54
   3   5   9    0.11    0.65
   3  -5  10    0.94    0.81
   3  -5  10    1.44    0.72
   3   5  10    0.33    0.49
   3   5  10    0.48    0.69
   3   5  10    1.02    0.58
   3   5  11    1.89    0.62
   3  -5  11    1.37    0.61
   3  -5  11    3.09    1.02
   3  -5  11    1.21    0.87
   3   5  11    2.04    0.79
   3   5  11    1.23    0.85
   3   5  11    1.78    0.62
   3  -5  12   16.68    1.20
   3  -5  12    9.02    1.00
   3  -5  12   11.05    2.03
   3  -5  12   14.40    1.26
   3   5  12   11.72    1.15
   3   5  12    7.36    1.01
   3   5  12   11.82    1.26
   3  -5  12   10.76    1.23
   3   5  12    7.50    1.53
   3  -5  12   11.49    1.23
   3   5  13    0.15    0.57
   3  -5  13   -0.45    0.76
   3  -5  13    0.49    0.56
   3  -5  13    0.23    0.62
   3   5  13    0.16    0.55
   3  -5  13    0.27    0.97
   3   5  13    0.86    0.82
   3  -5  13    0.03    0.58
   3   5  14    0.06    0.52
   3  -5  14   -0.38    0.67
   3   5  14   -0.06    0.54
   3  -5  14    0.13    0.50
   3   5  15    0.91    0.62
   3   5  15    0.46    0.59
   3  -5  15    0.56    0.64
   3   5  16   -0.24    0.53
   3   5  16    0.30    0.57
   3  -5  17    3.87    0.83
   3   5  17    0.08    0.51
   3  -5  18   -0.14    0.82
   3  -5  18    0.35    0.45
   3   5  18    0.66    0.52
   3  -5  19    3.55    0.57
   3   5  19   -0.11    0.40
   3  -5  20    7.25    0.58
  -3  -7  20    0.56    0.60
  -3  -7  19    5.86    0.94
  -3   7  19    0.43    0.40
  -3  -7  18    8.85    1.37
  -3   7  18    1.97    0.51
  -3   7  18    1.17    0.53
  -3  -7  18    9.38    1.13
  -3   7  17    2.72    0.67
  -3  -7  17   10.35    1.53
  -3   7  17    1.61    0.65
  -3  -7  17   20.36    1.31
  -3  -7  17   21.12    1.26
  -3   7  16    0.02    0.54
  -3  -7  16   13.92    1.20
  -3   7  16   -0.04    0.53
  -3  -7  16    1.25    1.31
  -3  -7  16   14.63    1.14
  -3  -7  15    7.88    0.96
  -3  -7  15    1.26    1.28
  -3   7  15    0.63    0.55
  -3   7  15    0.53    0.58
  -3  -7  15   10.66    1.01
  -3  -7  14    1.75    0.64
  -3   7  14    0.18    0.51
  -3   7  14    0.46    0.57
  -3  -7  14    0.09    1.10
  -3  -7  13    5.34    0.90
  -3  -7  13    8.58    0.92
  -3   7  13    6.90    0.98
  -3  -7  13    5.98    1.21
  -3  -7  13    6.35    0.84
  -3   7  13    7.46    1.54
  -3   7  13    6.36    1.49
  -3   7  13    7.38    1.10
  -3  -7  13    5.08    1.22
  -3  -7  12    5.82    1.09
  -3   7  12    3.66    0.83
  -3  -7  12    4.06    0.67
  -3  -7  12    5.40    0.76
  -3  -7  12    4.43    0.79
  -3   7  12    3.22    1.11
  -3   7  12    5.78    0.85
  -3   7  12    4.47    1.27
  -3  -7  12    4.17    1.06
  -3   7  11    2.83    1.01
  -3  -7  11    1.49    0.52
  -3   7  11    2.48    1.00
  -3   7  11    2.70    0.73
  -3  -7  11    2.69    0.59
  -3  -7  11    2.18    0.78
  -3  -7  10   16.05    1.64
  -3   7  10   14.07    1.69
  -3   7  10   14.80    1.79
   3   7  -9    9.77    1.18
  -3  -7   9    8.26    1.18
  -3   7   8   13.92    1.52
  -3  -7   8   13.74    1.40
  -3   7   8   15.28    1.24
   3   7  -8   11.94    1.25
  -3  -7   7   24.18    1.72
  -3   7   7   25.10    1.56
   3   7  -7   26.16    1.76
   3   7  -6   21.67    1.33
  -3   7   6   22.66    1.49
   3   7  -5  131.72    3.36
  -3   7   5  127.25    3.52
  -3   7   4   37.20    1.86
   3   7  -4   36.26    1.75
  -3   7   3    4.49    0.71
   3   7  -3    4.33    0.66
  -3   7   2    3.36    0.61
   3   7  -2    3.10    0.59
  -3   7   1   98.08    2.99
   3   7  -1   94.86    2.92
   3  -7   0  159.69    2.52
   3  -7   0  154.05    2.94
   3   7   0  171.67    4.05
  -3   7   0  169.99    4.00
   3  -7   1    0.81    0.33
  -3   7  -1    1.33    0.44
   3   7   1    1.22    0.46
   3  -7   1    1.28    0.34
   3  -7   2    1.26    0.33
  -3   7  -2    1.44    0.43
   3   7   2    1.71    0.49
   3  -7   2    1.23    0.39
   3   7   3   17.62    1.34
   3  -7   3   15.22    1.04
   3  -7   3   13.93    1.19
  -3   7  -3   17.63    1.24
   3  -7   4   52.43    2.10
   3  -7   4   54.08    2.62
  -3   7  -4   56.31    2.25
   3   7   4   60.36    1.90
   3   7   4   62.19    2.52
  -3   7  -5    0.02    0.32
   3   7   5    0.26    0.28
   3   7   5    0.64    0.45
   3  -7   5    0.19    0.41
   3   7   6   10.34    0.95
   3  -7   6    8.91    1.29
   3   7   6    9.41    1.05
   3  -7   6    8.88    1.04
  -3   7  -6   10.08    0.92
   3   7   7   14.04    1.29
   3   7   7   12.98    1.27
   3  -7   7   12.85    1.59
   3  -7   7   13.05    1.31
   3  -7   8    0.88    0.56
   3   7   8    0.45    0.51
   3   7   8    0.95    0.53
   3  -7   8    0.47    0.70
   3   7   9    4.85    0.96
   3   7   9    3.25    0.95
   3  -7   9    4.73    1.22
   3  -7   9    4.70    0.97
   3  -7  10    6.60    1.21
   3  -7  10    6.76    1.51
   3   7  10    7.41    1.35
   3   7  10    8.09    1.24
   3   7  11    0.70    0.65
   3  -7  11    1.21    0.61
   3  -7  11    0.08    0.76
   3   7  11    1.19    0.62
   3   7  11    0.61    0.51
   3  -7  11    1.24    0.84
   3   7  11   -0.16    0.85
   3   7  12    1.37    0.61
   3   7  12    0.99    0.60
   3  -7  12    1.62    0.72
   3   7  12    1.22    0.62
   3  -7  12    1.31    1.03
   3   7  12    2.05    1.10
   3  -7  12    1.71    1.01
   3   7  13    0.07    0.58
   3   7  13    0.11    0.53
   3   7  13    0.67    0.89
   3   7  14    1.61    0.71
   3  -7  14    0.22    0.67
   3   7  14    1.30    0.69
   3  -7  15   -0.03    0.68
   3   7  15    0.01    0.54
   3   7  15    0.06    0.45
   3  -7  15   -0.30    0.89
   3   7  15    0.56    0.60
   3  -7  16   -0.46    0.50
   3  -7  16    2.64    0.79
   3   7  16    1.72    0.67
   3   7  16    1.42    0.57
   3  -7  16   -1.73    0.90
   3  -7  17    1.33    0.52
   3   7  17    1.32    0.60
   3  -7  18    4.53    0.62
   3   7  18   -0.26    0.48
   3  -7  19    8.58    0.69
   3   7  19    0.67    0.42
   3  -7  20    9.89    0.60
  -3  -9  20   -0.47    0.57
  -3   9  19    0.28    0.36
  -3  -9  19    0.96    0.75
  -3   9  18    0.03    0.43
  -3  -9  18    6.78    1.11
  -3   9  17    0.24    0.43
  -3   9  17    0.17    0.49
  -3   9  16    0.39    0.54
  -3   9  16    0.94    0.58
  -3  -9  15    3.92    1.35
  -3  -9  15   20.31    1.38
  -3  -9  15   19.08    1.23
  -3   9  15   -0.24    0.55
  -3   9  15   -0.21    0.52
  -3  -9  14    4.32    1.32
  -3  -9  14   12.90    1.06
  -3   9  14    0.01    0.48
  -3   9  14   -0.14    0.57
  -3  -9  14   10.33    1.13
  -3   9  13    4.70    0.90
  -3  -9  13    8.47    1.42
  -3  -9  13    4.57    0.85
  -3   9  13    4.30    1.38
  -3   9  13    4.60    0.81
  -3  -9  13   13.37    1.16
  -3  -9  13   13.51    1.08
  -3  -9  12    0.94    0.69
  -3   9  12    1.23    0.64
  -3  -9  12    6.82    0.84
  -3   9  12    1.42    0.64
  -3   9  12    2.10    1.03
  -3   9  12    0.95    0.92
  -3  -9  12    4.42    0.79
  -3  -9  12    1.53    0.65
  -3  -9  12    4.87    1.24
  -3  -9  11    3.30    0.70
  -3  -9  11    2.57    0.87
  -3  -9  11    3.12    0.74
  -3  -9  11    3.81    1.05
  -3   9  11    2.76    0.77
  -3   9  11    3.41    1.16
  -3   9  11    1.24    0.84
  -3  -9  10    4.09    0.64
  -3  -9  10    2.96    0.66
  -3   9  10    2.63    1.02
  -3  -9  10    3.22    0.87
  -3  -9  10    3.60    0.74
  -3   9  10    3.10    0.77
  -3  -9   9    2.50    0.79
   3   9  -9    1.94    0.70
  -3   9   9    1.72    0.79
  -3  -9   8    1.55    0.64
   3   9  -8    1.87    0.71
  -3   9   8    2.25    0.64
  -3   9   7   34.03    2.07
  -3  -9   7   32.10    2.13
   3   9  -6   26.15    1.66
  -3   9   6   26.75    1.82
   3   9  -5   10.93    1.15
  -3   9   5    9.68    1.13
  -3   9   4    7.17    0.98
   3   9  -4    8.01    1.00
   3   9  -3   64.86    2.69
  -3   9   3   66.52    2.79
  -3   9   2  179.99    4.66
   3   9  -2  171.72    4.46
   3   9  -1  223.72    5.18
  -3   9   1  226.74    5.29
  -3   9   0    4.28    0.78
   3  -9   0    4.08    0.50
   3   9   0    4.08    0.81
   3  -9   0    3.48    0.40
   3  -9   1   48.99    1.95
   3  -9   1   52.87    1.69
  -3   9  -1   56.84    2.52
   3   9   1   57.24    2.61
   3   9   2  142.28    4.18
   3  -9   2  129.49    3.61
  -3   9  -2  139.87    4.02
   3  -9   2  129.46    3.05
  -3   9  -3   18.80    1.46
   3   9   3   21.01    1.63
   3  -9   3   18.81    1.24
   3  -9   3   18.46    1.48
   3   9   4   34.32    2.10
   3  -9   4   31.56    1.71
  -3   9  -4   30.51    1.83
   3  -9   4   33.40    2.12
   3  -9   5    2.76    0.81
   3  -9   5    3.89    0.73
   3   9   5    4.57    0.87
  -3   9  -5    3.92    0.72
   3  -9   6   14.05    1.66
   3  -9   6   13.75    1.33
   3   9   6   14.40    1.45
  -3   9  -6   14.01    1.22
   3  -9   7    0.19    0.43
   3  -9   7    0.17    0.52
   3   9   7    0.29    0.46
   3  -9   8   18.75    2.16
   3  -9   8   17.62    1.69
   3   9   8   17.66    1.69
   3   9   8   19.93    1.72
   3  -9   9    2.49    0.81
   3  -9   9    2.33    0.98
   3   9   9    0.85    0.68
   3  -9  10   22.67    1.43
   3   9  10   17.60    1.48
   3  -9  10   16.35    2.38
   3   9  10   14.97    1.94
   3  -9  10   15.75    1.81
   3   9  10   17.45    1.88
   3  -9  11    0.97    0.79
   3   9  11    0.04    0.84
   3  -9  11    2.41    0.91
   3   9  11    0.66    0.54
   3   9  11    0.21    0.55
   3  -9  12    1.61    0.90
   3   9  12    0.18    0.54
   3   9  12    0.25    0.72
   3   9  12    0.10    0.53
   3  -9  12    1.67    0.90
   3  -9  13    4.80    1.12
   3   9  13    6.06    0.99
   3   9  13    4.30    0.92
   3  -9  14    0.48    0.75
   3  -9  14   -1.37    1.04
   3   9  14    1.10    0.68
   3   9  15    6.54    0.96
   3   9  15    7.70    1.05
   3  -9  15    1.98    0.64
   3  -9  15    2.29    0.98
   3  -9  15    5.98    0.99
   3  -9  16    3.21    0.65
   3  -9  16    2.75    0.77
   3   9  16    2.42    0.62
   3   9  16    1.95    0.66
   3   9  17    1.04    0.47
   3   9  17    1.43    0.56
   3   9  18    0.48    0.43
   3  -9  18    3.14    0.65
   3  -9  19   14.11    0.74
   3   9  19    2.09    0.45
  -3  11  19   -0.07    0.32
  -3 -11  18    0.19    0.77
  -3  11  18   -0.04    0.39
  -3  11  17    5.62    0.81
  -3  11  17    6.71    0.73
  -3  11  16    0.16    0.44
  -3  11  16    0.26    0.51
  -3  11  15    6.43    0.84
  -3  11  15    5.66    0.94
  -3  11  14    0.50    0.59
  -3 -11  14    4.31    1.23
  -3 -11  13    0.64    0.55
  -3  11  13    0.57    0.56
  -3 -11  13    0.81    0.59
  -3 -11  12    4.17    0.88
  -3 -11  12   16.00    1.13
  -3 -11  12   19.33    1.36
  -3  11  12    4.31    0.89
  -3 -11  12    3.58    0.81
  -3 -11  11   11.02    0.94
  -3  11  11    3.07    0.77
  -3 -11  11    2.86    0.95
  -3 -11  11   12.92    1.17
  -3  11  11    3.25    1.17
  -3 -11  11    3.78    0.79
  -3 -11  10   16.43    1.41
  -3  11  10   17.70    1.45
  -3  11  10   15.53    2.09
  -3 -11  10   20.73    1.23
  -3 -11  10   19.33    1.34
   3  11  -9   13.10    1.65
  -3 -11   9   15.13    0.97
  -3 -11   9   22.40    1.32
  -3 -11   9   19.13    1.43
  -3  11   9   19.26    1.46
  -3  11   9   21.66    2.26
  -3 -11   9   16.15    1.81
  -3  11   8   10.14    1.33
  -3 -11   8    7.81    1.28
   3  11  -8    6.04    1.20
  -3 -11   7    3.18    0.84
  -3  11   7    3.95    0.87
  -3  11   6    2.17    0.75
   3  11  -6    1.54    0.63
  -3  11   5    2.69    0.77
   3  11  -5    2.29    0.71
  -3  11   4    6.06    1.03
   3  11  -4    7.01    1.08
  -3  11   3   40.37    2.44
   3  11  -3   37.83    2.33
  -3  11   2    0.95    0.56
   3  11  -2    0.96    0.59
  -3  11   1   11.26    1.31
   3  11  -1   11.25    1.34
  -3  11   0   64.94    3.03
   3  11   0   65.59    3.11
  -3  11  -1    1.85    0.66
   3  11   1    2.12    0.72
   3  11   2    4.64    0.94
  -3  11  -2    4.77    0.90
   3 -11   3    3.83    0.81
  -3  11  -3    2.70    0.73
   3 -11   3    2.64    0.57
   3  11   3    2.64    0.78
  -3  11  -4   42.85    2.42
   3 -11   4   39.06    2.01
   3  11   4   41.97    2.61
   3 -11   4   39.54    2.47
   3 -11   5    1.46    0.56
   3 -11   5    1.23    0.73
  -3  11  -5    1.40    0.61
   3  11   5    1.76    0.73
   3 -11   6   34.25    2.17
  -3  11  -6   40.15    2.30
   3 -11   6   35.33    2.70
   3  11   6   39.17    2.60
   3  11   7    3.64    0.95
   3 -11   7    3.20    0.83
   3 -11   7    2.97    1.04
   3  11   8   78.61    3.73
   3 -11   8   72.61    2.42
   3 -11   8   64.16    3.28
   3  11   8   64.59    3.35
   3 -11   8   74.10    2.83
   3  11   8   69.98    2.63
   3 -11   9   12.39    1.23
   3  11   9   12.41    1.19
   3 -11   9    9.39    1.44
   3  11   9   12.31    1.66
   3 -11   9   12.32    1.28
   3  11  10    1.93    0.63
   3 -11  10    1.61    0.86
   3 -11  10    0.90    0.87
   3 -11  10    2.31    0.76
   3  11  11    0.95    0.56
   3 -11  11    1.99    0.71
   3  11  11    2.46    0.75
   3  11  11    1.81    1.03
   3 -11  11    3.10    1.07
   3  11  12   -0.04    0.53
   3  11  12   -0.02    0.43
   3 -11  13    0.98    0.53
   3  11  13    1.53    0.68
   3 -11  14   -0.60    0.75
   3  11  14    0.57    0.55
   3  11  15    0.42    0.54
   3  11  15    0.10    0.48
   3  11  16    0.43    0.48
   3  11  16    0.10    0.41
   3 -11  16   -0.52    0.84
   3 -11  16   -0.29    0.59
   3  11  17    0.49    0.38
   3 -11  17    1.48    0.58
   3  11  18    0.12    0.33
   3  11  18    0.31    0.32
   3  11  19    0.56    0.27
  -3 -13  19   -1.62    0.58
  -3  13  18    1.84    0.47
  -3  13  17   -0.36    0.44
  -3 -13  16    3.64    0.68
  -3 -13  16    2.96    1.09
  -3  13  16    4.38    0.76
  -3  13  15    1.29    0.63
  -3 -13  15    4.40    1.22
  -3  13  14    4.79    0.89
  -3 -13  14    4.89    0.84
  -3 -13  13    1.40    0.64
  -3  13  13    1.17    0.68
  -3 -13  12    1.04    0.67
  -3 -13  12    0.97    0.65
  -3  13  12    0.77    0.60
  -3  13  11    0.91    0.66
  -3 -13  11    1.22    0.65
  -3 -13  11    0.96    0.65
  -3  13  10    9.37    1.14
  -3  13  10   10.15    1.20
  -3 -13  10   10.64    1.21
  -3  13  10    9.88    1.08
  -3  13  10    7.58    1.55
  -3 -13  10    8.10    1.40
  -3 -13   9    2.72    0.74
  -3 -13   9    1.39    0.81
  -3  13   9    2.23    0.73
   3  13  -9    1.63    0.92
  -3  13   9    2.76    0.73
  -3  13   8    9.58    1.15
  -3 -13   8   11.20    1.18
   3  13  -8    9.35    1.60
  -3  13   8   10.50    1.15
  -3 -13   8    7.86    1.37
  -3  13   8    8.93    1.42
  -3  13   7    9.43    1.43
  -3  13   7   10.98    1.14
  -3 -13   7   10.60    1.10
  -3  13   7   10.01    1.12
  -3 -13   7    9.13    1.41
  -3 -13   7   12.22    1.06
  -3  13   6    6.16    0.89
  -3  13   6    4.39    1.02
  -3 -13   6    4.38    0.97
   3  13  -5    4.84    1.05
  -3  13   5    3.90    0.99
   3  13  -4   13.13    1.60
  -3  13   4   12.26    1.56
  -3  13   3    1.41    0.68
   3  13  -3    1.75    0.77
   3  13  -2    1.00    0.64
  -3  13   2    1.34    0.68
   3  13  -1   37.18    2.61
  -3  13   1   36.61    2.56
  -3  13   0    2.66    0.82
   3  13   0    3.37    0.99
   3  13   1   11.36    1.54
  -3  13  -1   12.20    1.53
   3  13   2   10.21    1.47
  -3  13  -2    8.66    1.28
   3  13   3    3.21    0.96
  -3  13  -3    3.42    0.89
   3  13   4    3.14    0.91
  -3  13  -4    3.44    0.86
  -3  13  -5    2.76    0.79
   3  13   5    2.22    0.83
   3 -13   6    9.00    0.97
   3 -13   6   11.53    1.38
   3  13   6   13.82    1.36
   3 -13   6   11.92    1.25
   3  13   6   12.55    1.69
   3 -13   7   -1.35    1.02
   3  13   7    0.42    0.53
   3 -13   7    1.35    0.72
   3  13   7    0.91    0.72
   3 -13   7    0.59    0.60
   3 -13   8    0.27    0.70
   3  13   8    0.77    0.80
   3 -13   8    0.31    0.57
   3  13   8    0.74    0.54
   3 -13   9   10.36    1.23
   3  13   9    9.36    1.11
   3 -13   9    7.42    1.36
   3 -13  10   -0.24    0.64
   3  13  10   -0.71    0.52
   3 -13  11    2.42    0.79
   3  13  11    2.47    0.70
   3  13  11    2.58    0.72
   3  13  12    3.05    0.73
   3 -13  12    3.69    0.82
   3  13  12    3.25    0.78
   3  13  13    6.81    0.97
   3  13  13    6.33    0.92
   3 -13  13   14.78    0.98
   3 -13  13    0.01    1.09
   3 -13  13    8.91    1.07
   3  13  14    0.29    0.50
   3 -13  14   -0.91    0.72
   3 -13  14   -1.01    1.02
   3  13  15    3.40    0.68
   3 -13  15    2.31    0.71
   3  13  15    2.49    0.64
   3 -13  15    3.82    1.01
   3  13  16    0.29    0.40
   3  13  16    0.59    0.44
   3 -13  16    0.60    0.54
   3  13  17   -0.20    0.35
   3  13  17    0.30    0.35
   3  13  18    1.11    0.31
  -3  15  18    0.72    0.28
  -3 -15  17   -1.26    0.74
  -3  15  17    0.12    0.32
  -3 -15  16    1.18    0.48
  -3  15  16    1.77    0.50
  -3  15  15    1.98    0.59
  -3 -15  15   -2.75    1.07
  -3  15  14    0.53    0.52
  -3 -15  14    1.01    0.53
  -3  15  13    9.28    1.07
  -3 -15  13    8.17    1.35
  -3 -15  13    8.80    1.08
  -3 -15  12   -0.19    1.12
  -3 -15  12    1.01    0.65
  -3  15  12    1.21    0.65
  -3  15  11   47.44    2.16
  -3 -15  11   53.07    2.59
  -3  15  11   48.87    2.33
  -3 -15  11   47.66    2.23
  -3 -15  11   50.03    2.50
  -3  15  10    1.38    0.64
  -3 -15  10    0.75    0.73
  -3 -15  10    1.34    0.71
  -3  15  10    1.17    0.68
  -3  15  10    0.89    0.66
  -3 -15  10    0.36    0.95
  -3 -15   9  164.59    4.50
  -3 -15   9  150.21    3.74
  -3  15   9  152.12    4.15
  -3 -15   9  166.90    4.62
  -3  15   9  153.69    4.13
  -3  15   9  150.09    4.34
   3  15  -8    1.68    0.93
  -3  15   8    0.70    0.60
  -3 -15   8    1.30    0.66
  -3  15   8    2.12    0.98
  -3 -15   8    0.59    0.62
  -3 -15   8    0.55    0.78
  -3  15   8    1.28    0.68
  -3  15   7   72.77    2.88
  -3  15   7   76.66    2.94
  -3  15   7   69.82    4.02
  -3 -15   7   68.50    2.43
  -3 -15   7   74.13    2.95
  -3  15   6   24.50    1.73
  -3  15   6   21.48    2.31
  -3  15   6   22.82    1.62
  -3 -15   6   23.31    1.62
  -3 -15   6   19.11    1.98
  -3 -15   6   18.02    1.28
   3  15  -5   18.02    2.08
  -3  15   5   16.78    1.39
  -3  15   5   15.98    1.98
  -3 -15   5   14.86    1.68
  -3  15   5   17.46    1.49
  -3 -15   5   17.27    1.40
   3  15  -4    1.58    0.94
  -3  15   4    2.11    0.63
  -3 -15   4    1.67    0.57
  -3 -15   4    1.48    0.71
  -3  15   4    1.60    0.86
  -3  15   4    1.40    0.64
  -3  15   3    9.76    1.60
  -3  15   3   11.74    1.18
  -3  15   3   10.22    1.05
   3  15  -3   10.38    1.68
   3  15  -2   14.15    1.87
  -3  15   2   13.12    1.79
  -3  15   2   14.00    1.29
   3  15  -1    6.40    1.35
  -3  15   1    6.61    0.91
  -3  15   1    6.39    1.30
   3  15   0    1.76    0.59
  -3  15   0    2.02    0.60
  -3  15   0    2.22    0.88
   3  15   0    1.87    0.92
   3  15   1    2.95    1.02
   3  15   1    2.99    0.71
  -3  15  -1    2.29    0.88
  -3  15  -1    2.65    0.62
   3 -15   1    2.61    0.72
  -3  15  -2    3.05    0.70
   3  15   2    5.42    0.96
  -3  15  -2    3.43    1.01
   3  15   2    4.37    1.15
   3 -15   2    4.32    0.84
  -3  15  -3    4.39    0.80
   3  15   3    5.47    0.83
  -3  15  -3    5.79    1.23
   3 -15   3    5.20    0.91
   3  15   3    5.55    1.28
   3  15   4   13.39    1.25
  -3  15  -4   13.50    1.24
   3  15   4   12.91    1.87
  -3  15  -4   14.80    1.85
   3 -15   4   12.00    1.29
   3  15   5    5.95    0.95
   3  15   5    6.55    1.48
   3 -15   5    6.03    1.04
   3  15   6   29.34    2.75
   3  15   6   26.30    1.68
   3 -15   6   26.71    1.91
   3  15   6   26.13    1.78
   3  15   7   18.92    2.25
   3  15   7   19.63    1.55
   3 -15   7   16.23    1.40
   3 -15   7   21.37    1.72
   3  15   8    7.12    1.01
   3 -15   8    8.10    1.19
   3 -15   8    5.55    1.08
   3 -15   9    2.63    0.80
   3 -15   9    1.91    0.98
   3  15   9    2.97    0.74
   3  15  10    1.23    0.61
   3  15  10    1.55    0.63
   3 -15  10    0.40    1.03
   3 -15  10    1.80    0.73
   3  15  11    0.20    0.51
   3  15  11   -0.01    0.44
   3 -15  11   -0.26    0.99
   3 -15  11   -0.07    0.55
   3 -15  12    2.80    0.75
   3  15  12    1.42    0.60
   3 -15  12    1.42    1.08
   3  15  12    2.25    0.67
   3  15  13    1.43    0.52
   3  15  13    2.06    0.62
   3 -15  13    1.35    0.58
   3 -15  14    4.14    0.82
   3  15  14    3.22    0.70
   3  15  14    4.30    0.69
   3  15  15    0.26    0.39
   3  15  15    0.07    0.40
   3 -15  15   -0.16    0.50
   3 -15  16    0.79    0.46
   3  15  16    0.41    0.36
   3  15  16   -0.01    0.32
   3 -15  17    1.85    0.42
   3  15  17    0.35    0.26
  -3  17  16   -0.50    0.34
  -3 -17  15    0.47    0.41
  -3  17  15    0.22    0.35
  -3 -17  15    0.21    0.81
  -3  17  14    0.13    0.39
  -3 -17  14    0.11    0.42
  -3  17  13    0.08    0.45
  -3 -17  13    0.47    0.52
  -3 -17  12   -0.11    0.55
  -3  17  12    0.03    0.45
  -3  17  11    0.24    0.49
  -3  17  11   -0.01    0.45
  -3 -17  11   -0.14    0.57
  -3 -17  10    3.91    0.90
  -3  17  10    4.42    0.79
  -3  17  10    3.48    0.74
  -3 -17   9    0.25    0.59
  -3  17   9    0.43    0.57
  -3 -17   9    0.65    0.57
  -3  17   9   -0.13    0.55
  -3  17   9   -0.04    0.58
  -3  17   8    0.24    0.50
  -3 -17   8    0.09    0.50
  -3  17   8    0.57    0.62
  -3 -17   8    0.43    0.60
  -3  17   8    0.29    0.51
  -3  17   7    3.33    0.70
  -3 -17   7    3.37    0.80
  -3  17   7    2.63    0.76
  -3 -17   7    2.71    0.84
  -3  17   7    3.23    0.76
  -3  17   6    0.30    0.53
  -3 -17   6    0.69    0.52
  -3  17   6    0.41    0.53
  -3 -17   6    0.55    0.60
  -3 -17   6   -0.87    0.79
  -3  17   5    0.40    0.50
  -3  17   5    1.01    0.61
  -3 -17   5    0.70    0.52
  -3 -17   5    0.86    0.61
   3  17  -4    2.88    1.17
  -3  17   4    2.31    0.98
  -3  17   4    2.21    0.63
  -3 -17   4    2.70    0.70
  -3 -17   4    3.35    0.85
  -3  17   4    2.37    0.74
  -3  17   3    4.23    0.84
  -3  17   3    4.58    0.81
  -3  17   3    4.13    1.18
   3  17  -3    4.76    1.32
  -3 -17   3    4.69    0.89
  -3  17   2    0.17    0.70
   3  17  -2   -0.06    0.55
  -3  17   2    0.09    0.50
  -3  17   2    0.51    0.54
  -3 -17   2   -0.03    0.54
   3  17  -2   -0.37    0.86
   3  17  -1    1.22    0.67
  -3  17   1    0.76    0.83
   3 -17  -1    2.09    0.80
  -3 -17   1    2.25    0.74
   3  17  -1    1.25    1.02
  -3  17   1    1.12    0.63
   3 -17   0    9.41    1.19
   3  17   0    8.77    1.05
  -3  17   0    9.52    1.69
  -3  17   0    8.77    1.10
   3  17   0    9.45    1.71
  -3  17  -1   48.07    3.47
  -3  17  -1   39.91    2.15
   3  17   1   45.24    2.21
   3 -17   1   44.23    2.35
   3  17   1   46.87    3.61
  -3  17  -2   30.32    2.76
   3  17   2   31.77    1.89
   3 -17   2   30.71    2.02
  -3  17  -2   26.79    1.78
   3  17   2   31.29    3.02
  -3  17  -3    5.94    0.93
   3  17   3    8.01    1.69
   3 -17   3    6.89    1.10
  -3  17  -3    6.73    1.47
   3  17   3    7.44    1.02
  -3  17  -4    1.74    1.08
  -3  17  -4    0.88    0.58
   3  17   4    1.09    0.95
   3  17   4    0.21    0.49
   3 -17   4    1.08    0.66
   3  17   4    0.82    0.56
   3  17   5    0.19    0.50
   3  17   5    0.33    0.49
   3 -17   5    1.31    0.70
   3  17   6   25.56    1.70
   3  17   6   25.93    1.75
   3 -17   6   25.99    1.93
   3  17   7    0.05    0.53
   3  17   7    0.28    0.51
   3 -17   7    0.40    0.62
   3  17   8    0.46    0.50
   3 -17   8    0.62    0.64
   3 -17   9   17.95    1.63
   3  17   9   16.39    1.44
   3  17  10    1.32    0.59
   3  17  10    2.72    0.67
   3 -17  10    1.97    0.77
   3  17  11    3.96    0.77
   3  17  11    4.61    0.73
   3 -17  11    4.57    0.91
   3  17  12    0.18    0.42
   3  17  12    0.00    0.43
   3 -17  12   -0.09    0.48
   3  17  13    1.16    0.45
   3  17  13    1.13    0.51
   3 -17  13    0.62    0.48
   3 -17  14   -0.32    0.51
   3  17  14   -0.26    0.38
   3  17  14    0.00    0.40
   3  17  15    0.02    0.34
   3 -17  15    0.46    0.41
   3 -17  16    1.59    0.38
  -3 -19  14    0.90    0.40
  -3  19  14    0.52    0.34
  -3  19  13    0.25    0.34
  -3 -19  13   -0.09    0.40
  -3  19  12    1.49    0.48
  -3 -19  12    1.48    0.55
  -3  19  11    0.19    0.36
  -3  19  11    0.34    0.38
  -3 -19  11    0.26    0.50
  -3  19  10    0.46    0.41
  -3  19  10    0.53    0.44
  -3 -19  10    0.78    0.63
  -3  19   9    0.37    0.42
  -3  19   9    0.72    0.50
  -3 -19   9    0.22    0.53
  -3  19   8    8.35    1.02
  -3  19   8    6.58    0.95
  -3 -19   8    6.79    1.07
  -3  19   8    7.00    0.86
  -3  19   7   -0.06    0.51
  -3  19   7    0.26    0.51
  -3 -19   7   -0.01    0.57
  -3 -19   6    3.72    0.88
  -3  19   6    3.79    0.80
  -3  19   6    4.70    0.89
  -3 -19   5    0.72    0.62
  -3  19   5    0.38    0.55
  -3  19   5    0.25    0.47
  -3  19   4    2.79    0.66
  -3  19   4    3.08    0.76
  -3 -19   4    2.56    0.75
  -3  19   3   23.09    1.54
  -3 -19   3   22.66    1.68
  -3  19   3   22.58    1.69
  -3  19   2    7.66    1.06
   3  19  -2    7.75    0.96
  -3 -19   2    6.58    1.00
   3  19  -1   37.61    1.96
  -3  19   1   36.60    2.12
  -3 -19   1   36.97    2.03
   3  19   0    6.88    0.96
  -3  19   0    7.13    1.06
   3 -19   0    6.69    1.04
   3  19   1   15.39    1.35
   3 -19   1   16.36    1.48
  -3  19  -1   16.12    1.42
  -3  19  -2   12.54    1.28
   3 -19   2   10.89    1.32
   3  19   2   12.76    1.23
   3  19   3    2.42    0.68
   3  19   3    1.80    0.66
  -3  19  -3    1.67    0.59
   3 -19   3    2.74    0.84
  -3  19  -4    0.83    0.54
   3  19   4    1.55    0.62
   3  19   4    1.00    0.58
   3 -19   4    0.93    0.64
   3 -19   5   19.53    1.69
   3  19   5   19.90    1.57
   3  19   5   14.77    1.35
   3  19   6    0.77    0.58
   3  19   6    1.01    0.61
   3 -19   6    1.44    0.71
   3  19   7    1.68    0.66
   3 -19   7    2.32    0.82
   3  19   7    1.92    0.61
   3  19   8    0.22    0.51
   3 -19   8    1.04    0.68
   3  19   9    0.04    0.47
   3 -19   9    0.51    0.59
   3  19  10    2.87    0.67
   3 -19  10    3.27    0.78
   3  19  11    5.39    0.74
   3 -19  11    6.93    0.95
   3  19  12    0.38    0.41
   3 -19  12    0.25    0.41
   3 -19  12   -0.13    0.50
   3 -19  13    4.10    0.62
   3  19  13    2.98    0.51
   3 -19  13    3.75    0.63
   3 -19  14    1.25    0.41
   3  19  14    1.03    0.34
  -3 -21  13    0.42    0.30
  -3 -21  12    0.27    0.35
  -3  21  11    0.87    0.36
  -3 -21  11    1.04    0.47
  -3  21  10    2.92    0.52
  -3 -21  10    4.28    0.73
  -3  21   9    1.58    0.48
  -3 -21   9    1.29    0.56
   3  21  -8    0.51    0.42
  -3 -21   8    1.29    0.61
  -3  21   8    0.40    0.42
   3  21  -7   -0.18    0.43
  -3  21   7    0.53    0.48
  -3 -21   7    0.21    0.52
  -3  21   6    2.30    0.66
  -3 -21   6    3.03    0.76
  -3  21   5    0.92    0.48
  -3 -21   5    0.48    0.53
  -3  21   5    0.07    0.46
  -3  21   4   12.13    1.24
  -3  21   4   12.96    1.12
  -3 -21   4   12.19    1.24
  -3 -21   3    0.77    0.59
  -3  21   3    0.40    0.44
  -3  21   3    0.66    0.57
  -3  21   2    0.53    0.52
  -3 -21   2    0.17    0.46
   3  21  -1    0.54    0.49
  -3  21   1    0.36    0.49
   3  21  -1    0.60    0.56
   3  21   0    0.50    0.45
   3  21   0    0.48    0.55
  -3  21   0    0.38    0.52
   3 -21   0    1.14    0.60
   3  21   1    1.17    0.62
   3  21   1    1.62    0.56
  -3  21  -1    1.53    0.60
   3 -21   1    1.33    0.64
   3  21   2   10.00    1.12
  -3  21  -2    9.21    1.03
   3  21   2    9.42    1.05
   3 -21   2   10.77    1.22
   3  21   3    0.20    0.45
  -3  21  -3    0.40    0.43
   3  21   3    0.42    0.54
   3 -21   3    0.27    0.56
   3 -21   4   -0.23    0.52
  -3  21  -4    0.20    0.41
   3  21   4    0.17    0.47
   3  21   4   -0.01    0.43
   3  21   5    0.72    0.48
   3  21   5    0.93    0.53
   3 -21   5    1.37    0.67
   3  21   6    0.08    0.42
   3  21   6    0.02    0.40
   3 -21   6   -0.14    0.56
   3  21   7    0.00    0.44
   3  21   7   -0.29    0.39
   3 -21   7    0.10    0.53
   3  21   8    2.72    0.64
   3 -21   8    2.89    0.72
   3  21   9    0.16    0.40
   3 -21   9    0.30    0.48
   3 -21  10    0.42    0.45
   3  21  10    0.23    0.36
   3  21  10    0.21    0.35
   3  21  11    0.14    0.31
   3 -21  11    0.31    0.39
   3 -21  11   -0.01    0.43
   3 -21  12   -0.18    0.35
   3 -21  12    0.32    0.34
   3  21  12    0.06    0.25
  -3 -23  10   -0.48    0.38
  -3  23   9   -0.34    0.31
  -3 -23   9    0.05    0.36
  -3  23   8    0.60    0.33
  -3 -23   8   -0.03    0.38
  -3  23   7    3.10    0.56
   3  23  -7    2.62    0.51
  -3 -23   7    3.50    0.65
   3  23  -6   -0.10    0.37
  -3  23   6    0.49    0.43
  -3 -23   6   -0.21    0.39
   3  23  -5    0.28    0.37
  -3  23   5   -0.06    0.40
  -3 -23   5   -0.20    0.40
   3  23  -4    0.25    0.43
  -3 -23   4    0.12    0.43
  -3  23   4    0.10    0.44
   3  23  -3    0.70    0.46
  -3  23   3    0.24    0.43
  -3 -23   3    0.54    0.44
   3  23  -2    0.65    0.50
  -3  23   2    0.54    0.43
  -3  23   1    0.56    0.44
   3  23  -1    0.21    0.47
  -3  23   0    1.64    0.53
   3  23   0    1.23    0.52
   3  23   0    1.64    0.46
   3  23   1    2.23    0.53
  -3  23  -1    2.58    0.57
   3  23   1    2.26    0.61
   3 -23   1    1.60    0.54
  -3  23  -2    2.50    0.58
   3  23   2    1.98    0.51
   3 -23   2    2.44    0.60
   3  23   2    2.37    0.60
   3  23   3    2.62    0.59
   3  23   3    2.27    0.54
   3 -23   3    2.36    0.61
  -3  23  -3    2.84    0.54
   3  23   4    1.07    0.45
   3 -23   4    1.17    0.53
  -3  23  -4    1.41    0.42
   3  23   4    1.22    0.46
   3  23   5    1.26    0.44
   3  23   5    1.65    0.50
   3 -23   5    1.64    0.54
   3  23   6   -0.14    0.33
   3  23   6   -0.25    0.34
   3 -23   6   -0.23    0.42
   3  23   7    0.66    0.39
   3  23   7    1.07    0.37
   3 -23   7    0.76    0.46
   3 -23   8   -0.45    0.41
   3  23   8    0.06    0.30
   3 -23   8    0.16    0.38
   3 -23   9    3.06    0.54
   3 -23   9    2.63    0.44
   3 -23  10    1.65    0.39
  -3  25   6   -0.20    0.27
   3  25  -5    0.28    0.27
  -3  25   5    0.40    0.30
  -3  25   4    0.60    0.34
   3  25  -4    0.22    0.29
   3  25  -3    0.53    0.35
  -3  25   3    0.40    0.33
   3  25  -2    1.56    0.43
  -3  25   2    1.41    0.40
  -3  25   1    0.18    0.31
   3  25  -1    0.18    0.33
   3  25   0    2.09    0.47
  -3  25   0    1.67    0.41
   3  25   1    4.03    0.58
  -3  25  -1    3.65    0.50
   3  25   2    0.52    0.35
  -3  25  -2    0.66    0.33
   3  25   3    2.05    0.44
   3  25   3    2.58    0.41
   3  25   4    1.08    0.34
   3  25   4    1.40    0.34
   3 -25   4    1.40    0.39
  -4   0  21    8.25    0.90
  -4   0  20    4.42    1.03
  -4   0  19   13.15    0.85
  -4   0  19    2.99    0.58
  -4   0  18   12.98    0.92
  -4   0  18    0.51    0.46
  -4   0  17    6.84    0.81
  -4   0  16    4.65    0.73
  -4   0  15    0.37    0.52
  -4   0  15    2.13    0.70
  -4   0  14   14.70    1.33
  -4   0  14   12.60    1.25
  -4   0  13   -0.95    0.53
  -4   0  13   -0.05    0.50
  -4   0  13    0.31    0.50
  -4   0  12   18.57    1.62
  -4   0  11    0.44    0.41
  -4   0  11   -0.04    0.68
  -4   0  10    6.88    0.91
  -4   0  10    7.25    1.15
  -4   0   9   -0.07    0.50
   4   0  -9   -0.05    0.33
  -4   0   9   -0.14    0.30
   4   0  -8    1.15    0.47
  -4   0   8    1.06    0.44
  -4   0   8    1.69    0.68
   4   0  -7    2.70    0.52
  -4   0   7    2.64    0.40
  -4   0   7    2.36    0.64
  -4   0   7    2.62    0.52
  -4   0   7    2.40    0.67
   4   0  -6   15.56    1.05
  -4   0   6   14.65    1.18
  -4   0   6   13.85    1.05
   4   0  -5    0.00    0.27
  -4   0   5    0.25    0.34
  -4   0   5    0.18    0.30
  -4   0   4   18.47    1.09
   4   0  -4   18.13    1.08
  -4   0   4   18.48    0.93
   4   0  -3    0.07    0.31
  -4   0   3    0.19    0.21
  -4   0   3    0.13    0.27
   4   0  -2 1288.63   12.59
  -4   0   2 1304.40   11.63
   4   0  -1   59.01    1.75
  -4   0   1   47.31    1.06
   4   0   0  135.58    2.68
   4   0   1    4.23    0.49
   4   0   2  180.18    3.01
   4   0   2  186.85    2.75
   4   0   3    0.02    0.31
   4   0   3    0.01    0.18
   4   0   3   -0.03    0.25
   4   0   4   11.69    1.01
   4   0   4   10.45    0.61
   4   0   4   11.74    0.87
   4   0   5   -0.07    0.38
   4   0   5    0.09    0.37
   4   0   6  286.45    6.06
   4   0   6  270.24    5.27
   4   0   7    3.36    0.87
   4   0   8 1617.92   19.88
   4   0   9    1.62    0.85
   4   0  10  123.85    5.12
   4   0  11    2.06    1.00
   4   0  12  235.03    5.18
   4   0  12  232.95    4.99
   4   0  12  220.90    7.81
   4   0  12  236.65    5.27
   4   0  12  223.31    4.99
   4   0  13    0.94    0.66
   4   0  13   -0.15    0.80
   4   0  13    0.16    0.66
   4   0  13   -0.80    1.25
   4   0  13    2.51    0.96
   4   0  14   58.74    2.56
   4   0  14   59.68    2.67
   4   0  14   63.41    2.80
   4   0  15   -0.24    0.57
   4   0  15   -0.14    0.69
   4   0  15    0.28    0.57
   4   0  16    0.74    0.55
   4   0  16    1.16    0.60
   4   0  17    0.25    0.48
   4   0  17   -0.41    0.50
   4   0  18    0.80    0.46
   4   0  18    0.87    0.49
   4   0  20    0.34    0.31
  -4   2  21   10.30    0.89
  -4   2  20    4.88    0.90
  -4  -2  20    4.29    1.07
  -4  -2  19    8.71    0.80
  -4  -2  19   -0.10    1.17
  -4  -2  18    1.02    1.44
  -4   2  18    4.82    0.69
  -4   2  17    4.53    0.81
  -4  -2  17    5.74    0.80
  -4   2  16    3.49    0.81
  -4  -2  16    1.25    0.60
  -4   2  16    2.31    0.71
  -4  -2  15    3.94    0.72
  -4   2  15    3.88    0.84
  -4   2  15    2.33    0.75
  -4  -2  14    3.04    0.65
  -4   2  14    6.17    0.94
  -4  -2  14    2.67    0.98
  -4   2  14    5.24    0.94
  -4  -2  13    0.50    0.45
  -4  -2  13    1.25    0.68
  -4   2  13    1.83    0.65
  -4   2  13    1.48    0.60
  -4  -2  13    1.49    0.69
  -4   2  13    1.33    0.94
  -4   2  12    1.40    0.82
  -4  -2  12    0.69    0.50
  -4   2  11   11.90    1.57
  -4   2  11   11.03    1.49
  -4  -2  11   10.80    1.26
  -4   2  10   10.75    1.35
  -4   2  10   11.83    1.09
  -4  -2  10   10.09    1.15
  -4   2  10   13.14    1.57
  -4   2   9    3.37    0.85
   4   2  -9    4.88    0.75
  -4   2   9    3.18    0.60
   4  -2  -9    5.00    0.74
  -4  -2   9    4.17    0.78
  -4   2   9    3.65    0.90
   4   2  -8    5.86    0.75
  -4   2   8    5.13    0.91
  -4  -2   8    5.85    0.81
   4  -2  -8    5.97    0.73
  -4   2   8    4.66    0.62
  -4   2   8    4.88    0.85
  -4   2   7   35.16    2.02
  -4   2   7   31.42    1.33
   4   2  -7   29.05    1.56
  -4   2   7   31.05    1.79
  -4   2   7   30.00    1.34
   4  -2  -7   32.95    1.60
   4   2  -6   10.87    0.95
   4  -2  -6   12.21    0.97
  -4   2   6   11.41    0.85
  -4   2   6   12.18    1.13
  -4   2   6   11.91    0.78
  -4   2   6   11.26    1.00
   4  -2  -5   19.76    1.21
   4   2  -5   24.19    1.32
  -4   2   5   21.73    1.36
  -4   2   5   21.58    1.19
   4  -2  -4   15.55    1.04
  -4   2   4   13.13    0.99
   4   2  -4   14.49    1.04
   4   2  -3  415.70    5.93
   4  -2  -3  407.58    5.78
   4  -2  -2  357.29    5.22
   4   2  -2  354.49    5.26
   4  -2  -1  161.31    3.28
   4   2  -1  170.37    3.36
   4   2   0   67.16    1.95
   4   2   0   63.29    1.99
   4   2   1  460.29    5.70
   4   2   1  461.14    6.23
   4  -2   2   12.52    0.83
   4   2   2   14.44    0.99
   4   2   2   13.50    0.78
   4  -2   2   12.10    0.93
   4  -2   3   47.21    1.92
   4   2   3   48.67    1.39
   4   2   3   53.58    1.88
   4   2   3   48.69    1.21
   4   2   3   49.37    1.86
   4   2   4   29.22    0.97
   4   2   4   29.41    1.40
   4   2   4   30.15    1.11
   4   2   4   32.16    1.59
   4   2   5   22.12    1.44
   4   2   5   20.85    1.31
   4   2   5   21.51    1.07
   4  -2   5   20.82    1.54
   4   2   6   21.84    1.58
   4  -2   6   21.64    1.72
   4   2   6   19.01    1.15
   4   2   6   20.04    1.42
   4   2   7  195.89    5.17
   4  -2   7  182.62    5.28
   4   2   7  194.24    4.78
   4   2   7  191.28    4.13
   4   2   8  269.62    6.19
   4   2   8  307.74    6.93
   4  -2   8  252.76    6.76
   4   2   8  286.51    5.57
   4   2   9    0.57    0.63
   4  -2   9    0.30    0.62
   4   2   9    1.06    0.72
   4  -2  10  113.78    5.07
   4   2  10   99.84    4.18
   4   2  10  106.07    4.55
   4   2  11   24.23    2.37
   4  -2  11   29.02    2.83
   4   2  12    1.67    0.70
   4   2  12    2.17    0.99
   4  -2  12    0.96    0.69
   4   2  12    1.45    0.67
   4  -2  12    0.52    0.94
   4  -2  12    2.24    0.75
   4   2  12    2.23    0.71
   4  -2  12    2.17    0.70
   4   2  12    1.43    0.67
   4  -2  12    1.76    0.68
   4  -2  13   36.56    1.98
   4  -2  13   39.60    2.27
   4   2  13   39.62    2.18
   4   2  13   39.79    2.17
   4   2  13   32.19    3.12
   4  -2  13   31.86    3.29
   4   2  13   34.76    2.10
   4  -2  13   43.09    2.24
   4  -2  13   40.22    2.17
   4  -2  14    6.11    0.95
   4  -2  14    6.32    1.04
   4   2  14    2.32    0.73
   4   2  14    3.68    0.87
   4  -2  14    3.77    0.92
   4   2  14    3.77    0.84
   4  -2  14    3.03    0.77
   4   2  15    0.28    0.53
   4  -2  15    0.22    0.49
   4   2  15    0.33    0.56
   4  -2  15    0.32    0.58
   4   2  15    0.84    0.61
   4   2  16    0.90    0.62
   4  -2  16    1.17    0.55
   4  -2  16    0.08    0.48
   4   2  16    0.95    0.56
   4   2  17   -0.14    0.47
   4   2  17    0.04    0.49
   4  -2  17   -0.14    0.52
   4  -2  17    0.16    0.46
   4   2  18   -0.17    0.45
   4  -2  18    0.92    0.52
   4   2  18   -0.05    0.45
   4  -2  19   -0.72    0.39
   4   2  19   -0.25    0.40
   4  -2  20    1.53    0.37
   4  -2  20    3.72    0.59
  -4   4  21    8.90    0.80
  -4   4  20   -0.56    0.76
  -4  -4  20    5.14    0.77
  -4  -4  19    6.79    1.32
  -4  -4  19   17.49    1.08
  -4  -4  18    2.18    1.27
  -4   4  18    0.29    0.48
  -4   4  17    0.49    1.08
  -4  -4  17    0.90    0.56
  -4   4  17    0.09    0.52
  -4   4  16    0.06    0.57
  -4   4  16    0.84    0.62
  -4  -4  16    0.12    0.50
  -4   4  15    1.68    0.68
  -4   4  15    1.78    0.69
  -4  -4  15    0.89    0.56
  -4  -4  14   11.23    0.99
  -4  -4  14    8.77    0.99
  -4   4  14   11.86    1.20
  -4   4  14   12.06    1.29
  -4  -4  14    7.46    1.11
  -4  -4  14    7.40    1.37
  -4   4  14   10.01    1.74
  -4  -4  13    1.14    0.51
  -4   4  13    1.91    1.02
  -4   4  13    1.65    0.97
  -4  -4  13    1.33    0.75
  -4   4  13    1.85    0.65
  -4   4  13    1.79    0.68
  -4   4  12    2.16    0.91
  -4  -4  12    0.56    0.45
  -4  -4  12    0.87    0.63
  -4  -4  12   -0.66    0.84
  -4   4  12    1.46    0.60
  -4   4  12    1.34    0.78
  -4   4  11    3.56    1.06
  -4  -4  11    5.34    1.19
  -4   4  11    4.24    1.07
  -4  -4  10   17.23    1.59
  -4   4  10   17.83    1.79
  -4   4  10   20.07    1.95
   4   4  -9   20.02    1.48
  -4  -4   9   18.87    1.58
  -4   4   9   15.95    1.62
  -4   4   8    7.33    0.74
  -4   4   8    6.67    1.10
  -4   4   8    5.68    0.94
   4   4  -8    6.20    0.86
  -4  -4   8    7.07    0.97
   4   4  -7   65.29    2.55
  -4   4   7   65.04    2.18
   4  -4  -7   59.54    2.29
  -4   4   7   63.29    2.81
   4   4  -6    1.61    0.50
   4  -4  -6    1.36    0.44
  -4   4   6    0.90    0.37
  -4   4   6    2.20    0.65
  -4   4   6    1.10    0.25
   4  -4  -5   90.50    2.70
  -4   4   5   96.29    2.71
   4   4  -5   96.27    2.84
   4   4  -4    3.78    0.54
   4   4  -4    4.33    0.64
   4  -4  -4    3.86    0.62
  -4   4   4    4.22    0.63
  -4   4   4    2.96    0.20
  -4   4   3   92.89    2.68
   4   4  -3   88.17    2.47
   4   4  -3   89.99    2.57
   4  -4  -2   78.20    2.42
   4   4  -2   79.20    2.36
  -4   4   2   82.65    2.53
   4   4  -2   84.06    2.40
   4  -4  -1    7.30    0.74
   4   4  -1    6.55    0.71
   4   4  -1    6.04    0.65
   4  -4   0    1.72    0.37
   4   4   0    1.61    0.44
   4   4   0    2.46    0.46
   4   4   1    2.67    0.52
   4   4   1    3.11    0.47
   4  -4   1    2.26    0.41
   4   4   2   28.13    1.47
   4   4   2   29.29    1.25
   4   4   3   17.26    1.19
   4  -4   3   19.47    1.33
   4  -4   3   17.97    1.11
   4   4   3   16.25    0.91
   4   4   4   27.23    1.10
   4  -4   4   31.13    1.82
  -4   4  -4   25.52    1.38
   4   4   4   26.28    1.52
   4   4   4   25.90    1.16
   4   4   4   28.06    1.46
   4  -4   4   29.65    1.52
   4   4   5  176.89    4.05
   4   4   5  173.05    2.67
   4  -4   5  163.87    4.58
   4   4   5  172.71    3.46
   4   4   5  182.59    4.09
   4  -4   5  168.24    4.03
  -4   4  -5  167.34    3.68
  -4   4  -6   95.03    2.66
   4   4   6   99.25    2.99
   4  -4   6  104.53    3.87
   4   4   6   87.74    3.05
   4   4   6   90.24    2.69
   4  -4   6   99.22    3.23
   4   4   7    1.67    0.72
   4  -4   7    3.23    0.80
   4   4   7    2.61    0.60
   4   4   7    2.94    0.72
   4  -4   7    3.65    0.94
   4   4   8    6.59    1.04
   4  -4   8    8.12    1.33
   4   4   8    6.10    0.88
   4  -4   8    8.63    1.19
   4   4   8    5.34    0.99
   4   4   9    1.40    0.61
   4   4   9    2.12    0.75
   4   4   9    1.32    0.72
   4  -4   9    1.88    0.89
   4   4  10   21.14    2.05
   4  -4  10   20.56    2.33
   4   4  10   24.15    1.84
   4   4  10   20.73    2.01
   4  -4  11   22.28    1.61
   4   4  11   22.93    2.23
   4  -4  11   24.01    1.64
   4  -4  11   18.98    2.42
   4   4  11   17.52    1.97
   4   4  11   21.67    1.54
   4   4  11   25.37    1.66
   4   4  12    3.44    0.77
   4  -4  12    2.55    0.83
   4  -4  12    4.25    0.83
   4   4  12    2.15    0.73
   4  -4  12    2.50    1.21
   4  -4  12    2.30    0.74
   4  -4  12    6.07    0.98
   4   4  12    4.43    1.26
   4   4  12    2.82    0.73
   4   4  12    3.51    0.91
   4   4  13    1.94    0.71
   4   4  13    3.41    0.85
   4  -4  13    2.25    0.81
   4  -4  13    2.56    0.76
   4  -4  13    2.49    0.68
   4  -4  13    3.40    0.86
   4   4  13    4.20    0.84
   4  -4  13    2.34    1.20
   4   4  13    3.85    0.82
   4   4  14   -0.48    0.69
   4  -4  14    0.00    0.47
   4  -4  14    0.84    0.71
   4  -4  14   -0.04    0.52
   4  -4  14   -0.05    0.62
   4   4  14   -0.17    0.57
   4   4  14    0.22    0.58
   4   4  15   -0.12    0.55
   4   4  15    0.72    0.61
   4  -4  15   -1.16    0.56
   4  -4  15    0.28    0.46
   4  -4  16    0.07    0.43
   4   4  16    0.19    0.55
   4   4  16    0.96    0.60
   4   4  17   -0.18    0.54
   4   4  17    0.08    0.49
   4  -4  18   -1.16    0.52
   4   4  18    1.25    0.54
   4  -4  19    0.98    0.41
   4   4  19    0.34    0.40
   4  -4  20    4.67    0.49
   4   4  20   -0.51    0.30
  -4   6  20   -0.13    0.62
  -4  -6  20    4.93    0.76
  -4  -6  19    6.29    1.00
  -4   6  19    1.41    0.47
  -4  -6  18    3.91    1.32
  -4   6  18   -0.09    0.50
  -4   6  17    0.25    0.48
  -4   6  17    0.15    0.51
  -4   6  16    1.46    0.74
  -4  -6  16    2.82    1.40
  -4   6  16    3.15    0.81
  -4  -6  16    3.04    0.72
  -4  -6  15    3.54    1.30
  -4  -6  15    1.96    0.69
  -4   6  15    3.43    0.75
  -4   6  15    3.48    0.84
  -4  -6  14    1.33    0.84
  -4  -6  14    2.52    0.68
  -4   6  14    2.16    0.68
  -4   6  14    1.79    0.99
  -4  -6  14    1.61    1.16
  -4   6  14    2.28    0.76
  -4  -6  14    1.35    0.59
  -4   6  13    0.90    1.01
  -4  -6  13    1.19    0.59
  -4   6  13    0.88    0.60
  -4  -6  13    3.17    0.74
  -4  -6  13    0.41    1.01
  -4   6  13    0.89    0.57
  -4   6  13    1.00    0.89
  -4  -6  13   -0.08    0.78
  -4  -6  13    0.46    0.52
  -4   6  12    0.46    0.81
  -4   6  12    0.31    0.75
  -4  -6  12   -0.11    0.55
  -4  -6  12    0.48    0.61
  -4  -6  12    0.51    0.43
  -4   6  12    0.40    0.56
  -4  -6  12    1.17    0.57
  -4   6  12    0.12    0.50
  -4  -6  12    0.03    0.81
  -4   6  11    5.93    1.30
  -4  -6  11    4.40    1.01
  -4   6  11    3.60    1.02
  -4  -6  10   63.20    3.22
  -4   6  10   62.14    3.34
  -4   6  10   66.80    3.64
   4   6  -9    8.60    1.13
  -4   6   9    7.62    1.27
  -4  -6   9    8.83    1.20
   4   6  -8    1.55    0.58
  -4   6   8    1.41    0.45
  -4   6   8    1.89    0.73
  -4  -6   8    1.91    0.63
  -4   6   7   60.33    2.39
   4   6  -7   63.55    2.73
   4   6  -6    3.51    0.62
   4   6  -6    3.14    0.67
  -4   6   6    3.23    0.63
   4   6  -5   65.35    2.58
   4   6  -5   63.95    2.29
  -4   6   5   64.05    2.43
   4   6  -4    9.17    0.91
  -4   6   4   10.49    1.01
  -4   6   3    8.49    0.95
   4   6  -3    9.10    0.92
   4  -6  -2   14.51    0.73
   4   6  -2   14.61    1.13
  -4   6   2   15.04    1.20
   4   6  -1   26.61    1.54
   4  -6  -1   26.92    1.12
  -4   6   1   29.41    1.65
   4  -6   0    9.02    0.72
  -4   6   0    9.80    0.97
   4   6   0   10.89    1.02
  -4   6  -1    1.70    0.50
   4   6   1    1.54    0.49
   4  -6   1    1.30    0.38
   4  -6   2    4.26    0.66
  -4   6  -2    3.99    0.67
   4  -6   2    3.71    0.52
   4   6   2    5.16    0.77
   4  -6   3    7.41    0.76
   4  -6   3    7.22    0.89
   4   6   3    7.36    0.91
  -4   6  -3    7.28    0.86
   4  -6   4    7.66    0.99
  -4   6  -4    8.01    0.92
   4   6   4    9.52    0.86
   4  -6   4    7.00    0.84
   4   6   4    8.72    1.00
   4   6   4    8.29    0.74
   4   6   5   13.45    1.24
  -4   6  -5   13.87    1.13
   4   6   5   14.11    1.11
   4  -6   5   11.36    1.28
   4  -6   5   12.04    1.13
   4   6   5   14.76    0.92
   4   6   6    5.59    0.82
   4   6   6    7.00    0.87
   4  -6   6    4.47    0.96
  -4   6  -6    5.26    0.73
   4  -6   6    4.96    0.84
   4   6   6    5.46    0.84
   4   6   7   49.14    2.38
   4   6   7   47.37    2.36
   4  -6   7   46.55    2.44
   4   6   7   47.00    2.22
   4  -6   7   49.25    3.01
   4   6   8    5.52    0.95
   4   6   8    6.03    0.94
   4  -6   8    2.80    0.96
   4  -6   8    4.87    0.98
   4   6   8    4.55    0.96
   4  -6   9    0.56    0.71
   4  -6   9    1.71    0.80
   4   6   9    0.88    0.70
   4   6   9    0.85    0.49
   4  -6  10    4.61    1.13
   4  -6  10    3.55    1.18
   4   6  10    2.21    0.85
   4   6  11    3.54    0.75
   4  -6  11    3.45    0.80
   4   6  11    3.08    0.76
   4  -6  11    3.83    0.82
   4  -6  11    3.60    0.74
   4   6  11    2.77    0.70
   4  -6  11    4.45    1.40
   4   6  11    2.96    1.06
   4  -6  11    6.49    0.95
   4  -6  12    1.39    0.84
   4  -6  12    0.00    0.50
   4  -6  12    0.18    0.88
   4   6  12    0.77    0.58
   4  -6  12   -0.08    0.59
   4   6  12    0.11    0.56
   4   6  12    0.00    0.63
   4   6  12    0.42    0.87
   4  -6  13    4.04    1.51
   4  -6  13    6.11    1.03
   4   6  13    5.17    0.97
   4   6  13    6.01    1.03
   4  -6  13    5.66    0.92
   4  -6  13    4.73    0.96
   4   6  13    7.36    1.08
   4   6  14    0.02    0.56
   4  -6  14   -0.29    0.72
   4   6  14    0.05    0.54
   4  -6  14    0.53    0.51
   4  -6  15    0.49    0.67
   4   6  15    0.02    0.55
   4   6  15    0.09    0.52
   4   6  16    0.91    0.57
   4   6  16    0.64    0.58
   4  -6  17    3.53    0.82
   4   6  17   -0.09    0.50
   4  -6  18    0.99    0.45
   4   6  18    0.41    0.45
   4  -6  19    4.89    0.57
   4   6  19    0.59    0.38
   4  -6  20    7.46    0.53
  -4  -8  20    0.88    0.61
  -4   8  20    0.76    0.31
  -4   8  19    0.89    0.42
  -4  -8  19    9.67    1.02
  -4  -8  18   12.01    1.23
  -4   8  18    3.66    0.67
  -4   8  17    2.66    0.67
  -4   8  17    4.31    0.71
  -4   8  16    4.17    0.85
  -4   8  16    5.88    0.82
  -4   8  15    2.24    0.67
  -4   8  15    2.15    0.72
  -4  -8  14    0.18    0.50
  -4   8  14    0.09    0.49
  -4   8  14   -0.02    0.51
  -4   8  13    6.24    1.44
  -4  -8  13    7.89    1.03
  -4   8  13    7.06    1.09
  -4   8  13    7.71    0.97
  -4   8  13    7.32    1.51
  -4  -8  13    6.74    0.87
  -4  -8  13    4.70    1.12
  -4  -8  12    0.26    0.48
  -4  -8  12    0.93    0.70
  -4   8  12    0.51    0.84
  -4  -8  12    3.97    1.12
  -4  -8  12    4.32    0.75
  -4   8  12   -0.29    0.58
  -4   8  12    0.52    0.86
  -4  -8  12   -0.72    0.60
  -4  -8  11    1.56    0.58
  -4  -8  11    3.77    0.68
  -4  -8  11    3.41    1.02
  -4   8  11    0.82    0.59
  -4   8  11    0.86    0.87
  -4  -8  11    0.14    0.53
  -4   8  11    1.20    0.82
  -4  -8  11    0.86    0.68
  -4   8  10    5.82    1.25
   4   8 -10    5.66    1.07
  -4  -8  10    5.23    1.06
  -4   8   9   10.01    1.51
  -4  -8   9   15.23    1.63
   4   8  -9   14.28    1.53
   4   8  -8   28.56    2.07
  -4   8   8   33.59    2.00
  -4  -8   8   28.37    2.10
  -4   8   7    4.24    0.77
   4   8  -7    3.64    0.82
  -4   8   6   27.91    1.80
   4   8  -6   24.87    1.60
   4   8  -6   23.80    1.78
  -4   8   5   10.49    1.15
   4   8  -5    8.32    1.00
   4   8  -4   12.02    1.18
  -4   8   4   12.37    1.22
   4   8  -3   39.77    2.08
  -4   8   3   41.49    2.16
  -4   8   2   55.63    2.50
   4   8  -2   55.49    2.46
   4   8  -1   40.62    2.13
   4  -8  -1   36.12    1.29
  -4   8   1   39.48    2.13
   4  -8   0  143.92    3.14
  -4   8   0  146.06    4.10
   4   8   0  147.70    4.16
   4  -8   1    4.98    0.56
  -4   8  -1    4.94    0.83
   4  -8   1    3.33    0.59
   4  -8   2    0.92    0.43
  -4   8  -2    1.24    0.50
   4   8   2    0.86    0.52
   4  -8   2    0.57    0.32
   4  -8   3   60.86    2.21
   4  -8   3   63.97    2.69
  -4   8  -3   62.79    2.62
   4   8   3   69.35    2.91
   4   8   4   22.08    1.67
  -4   8  -4   19.61    1.50
   4  -8   4   20.58    1.71
   4  -8   4   18.45    1.32
   4   8   4   22.02    1.27
   4   8   5    2.94    0.52
  -4   8  -5    2.00    0.58
   4  -8   5    2.48    0.78
   4  -8   5    2.78    0.62
   4   8   5    2.54    0.69
   4   8   6    9.00    1.16
   4  -8   6    7.70    1.03
   4  -8   6    7.53    1.26
  -4   8  -6    8.30    0.97
   4   8   7    8.26    1.06
   4   8   7    8.35    1.15
   4  -8   7    6.99    1.04
   4  -8   7    5.65    1.22
   4  -8   8    0.83    0.74
   4  -8   8    0.91    0.62
   4   8   8    0.36    0.48
   4   8   8    1.38    0.63
   4  -8   9   17.65    1.81
   4   8   9   17.87    1.92
   4  -8   9   18.75    2.29
   4  -8  10    2.29    1.15
   4   8  10    1.85    0.61
   4  -8  10    1.88    0.65
   4  -8  10    1.49    0.59
   4  -8  10    2.36    0.95
   4  -8  10    2.63    0.79
   4   8  10    1.77    0.91
   4  -8  11    0.07    0.88
   4   8  11    0.41    0.55
   4  -8  11    0.19    0.55
   4   8  11    0.34    0.58
   4  -8  11    0.19    0.51
   4  -8  11   -0.23    0.81
   4   8  11    0.21    0.60
   4   8  11    0.12    0.87
   4   8  12    1.26    0.69
   4  -8  12    0.65    0.85
   4  -8  12    1.18    0.59
   4   8  12    1.44    1.01
   4  -8  12    1.74    1.14
   4   8  12    1.31    0.65
   4   8  12    0.91    0.59
   4  -8  12    0.47    0.75
   4   8  13    2.75    0.79
   4  -8  13    3.25    0.86
   4   8  13    4.10    0.87
   4  -8  13    2.72    0.93
   4   8  14    4.90    0.94
   4   8  14    5.99    1.02
   4  -8  14    3.80    0.92
   4   8  15    0.94    0.60
   4  -8  15    1.39    0.69
   4   8  15    1.29    0.57
   4   8  15    1.49    0.67
   4   8  16    2.85    0.63
   4  -8  16    0.99    0.52
   4   8  16    2.93    0.75
   4  -8  17    3.08    0.58
   4  -8  17    3.73    0.78
   4  -8  18    5.90    0.61
   4   8  18    0.20    0.40
   4  -8  19    8.56    0.61
   4   8  19    1.08    0.40
  -4  10  19    2.72    0.49
  -4 -10  19    3.26    0.81
  -4  10  18   -0.25    0.44
  -4 -10  18    7.21    1.07
  -4 -10  17    7.42    1.21
  -4  10  17   -0.14    0.49
  -4  10  16    0.91    0.59
  -4 -10  16    5.25    1.21
  -4 -10  15   28.79    1.60
  -4  10  15    3.23    0.79
  -4  10  14    2.40    0.76
  -4 -10  14   17.51    1.34
  -4 -10  13    1.36    0.64
  -4  10  13    0.75    0.62
  -4  10  12    6.57    1.03
  -4 -10  12    6.28    0.96
  -4  10  12    4.31    1.27
  -4  10  12    4.51    1.24
  -4 -10  12    3.62    1.05
  -4 -10  11    1.04    0.85
  -4 -10  11    3.80    0.76
  -4 -10  11    1.14    0.59
  -4  10  11    1.01    0.87
  -4  10  11    0.76    0.59
  -4  10  11    0.71    0.90
   4  10 -10    1.24    0.82
  -4  10  10    1.12    0.62
  -4 -10  10    2.67    0.69
  -4 -10  10    1.69    0.76
  -4  10  10    1.95    0.94
  -4 -10  10    2.40    0.64
  -4 -10   9    1.05    0.66
  -4  10   9    1.40    0.56
  -4 -10   9    1.38    0.53
  -4  10   9    1.65    0.62
  -4  10   9    1.64    0.88
   4  10  -9    0.76    0.67
  -4 -10   8    5.72    1.10
   4  10  -8    6.15    1.20
  -4  10   8    7.63    1.14
   4  10  -7    1.41    0.72
  -4  10   7    1.38    0.58
  -4  10   6    8.16    1.16
   4  10  -6    7.40    1.07
  -4  10   5   51.59    2.70
   4  10  -5   52.57    2.66
   4  10  -4   32.33    2.10
  -4  10   4   32.16    2.15
  -4  10   3  137.41    4.42
   4  10  -3  134.42    4.34
  -4  10   2   29.64    2.06
   4  10  -2   31.19    2.11
  -4  10   1    3.60    0.80
   4  10  -1    3.55    0.83
  -4  10   0   34.94    2.18
   4  10   0   36.35    2.32
  -4  10  -1  118.97    4.07
   4  10   1  122.47    4.27
   4 -10   2   45.92    2.25
   4 -10   2   43.24    1.79
  -4  10  -2   46.05    2.48
   4  10   2   46.73    2.62
   4  10   3   13.27    1.47
   4 -10   3   12.82    1.08
   4 -10   3   14.13    1.39
  -4  10  -3   13.52    1.38
   4  10   4   17.97    1.71
   4 -10   4   15.65    1.28
  -4  10  -4   17.15    1.56
   4 -10   4   14.72    1.56
   4  10   5   12.33    1.48
   4 -10   5   12.15    1.53
  -4  10  -5   12.74    1.33
   4 -10   5   11.94    1.21
  -4  10  -6   19.57    1.60
   4 -10   6   17.25    1.54
   4  10   6   18.65    1.79
   4 -10   6   18.83    2.00
   4 -10   7    1.93    0.89
   4  10   7    2.14    0.80
   4  10   7    2.87    0.80
   4 -10   7    2.49    0.74
   4 -10   8    2.04    0.78
   4 -10   8    1.56    0.81
   4  10   8    1.98    0.75
   4  10   9    0.08    0.42
   4 -10   9   -0.42    0.72
   4  10   9    0.37    0.50
   4 -10   9    0.78    0.69
   4 -10   9    0.56    0.54
   4  10  10   17.46    1.41
   4 -10  10   18.92    2.06
   4 -10  10   15.88    1.38
   4  10  10   18.06    2.17
   4  10  10   20.37    1.59
   4 -10  10   19.32    1.57
   4 -10  10   18.51    2.56
   4  10  11    4.55    0.91
   4 -10  11    1.06    0.87
   4  10  11    3.66    1.21
   4 -10  12    5.47    0.76
   4  10  12   13.75    1.36
   4 -10  12    5.61    1.14
   4  10  12   10.93    1.27
   4 -10  13   -0.84    0.80
   4  10  13   -0.85    0.64
   4 -10  14    0.97    0.67
   4  10  14    2.36    0.75
   4  10  15    0.01    0.47
   4 -10  15   -2.27    0.99
   4 -10  15    1.56    0.53
   4 -10  15   -0.72    0.69
   4  10  15    0.03    0.54
   4  10  16    0.05    0.47
   4 -10  16    1.17    0.66
   4  10  16    0.03    0.40
   4  10  17    1.27    0.53
   4  10  17    1.36    0.44
   4 -10  18   11.27    0.69
   4  10  18    0.52    0.39
   4  10  19    1.69    0.37
  -4 -12  19   -1.43    0.69
  -4  12  19    0.30    0.30
  -4  12  18   -0.24    0.38
  -4 -12  18   -1.56    0.84
  -4  12  17    0.98    0.51
  -4 -12  17    4.45    1.06
  -4  12  16    0.60    0.54
  -4 -12  16    7.64    1.26
  -4  12  15   -0.27    0.56
  -4 -12  15    6.97    1.35
  -4  12  14    0.30    0.59
  -4 -12  14    0.90    0.60
  -4 -12  13    4.28    0.90
  -4  12  13    3.75    0.85
  -4 -12  13    3.85    0.81
  -4 -12  12    1.20    0.62
  -4  12  12    0.14    0.53
  -4 -12  12    0.62    0.57
  -4  12  11    0.62    0.54
  -4 -12  11    0.65    0.57
  -4  12  11    0.48    0.59
   4  12 -10   -0.87    0.88
  -4 -12  10    0.26    0.53
  -4  12  10    0.32    0.53
  -4  12  10    0.44    0.73
  -4 -12  10    0.09    0.66
  -4  12  10    1.07    0.60
  -4  12   9    0.01    0.81
   4  12  -9    0.91    0.80
  -4  12   9    1.00    0.57
  -4 -12   9    1.08    0.58
  -4 -12   9    0.54    0.68
  -4  12   9    0.49    0.52
  -4  12   9    0.99    0.58
  -4  12   8    1.79    0.70
  -4  12   8    2.32    0.67
  -4 -12   8    2.05    0.62
  -4  12   8    2.64    0.88
   4  12  -8    2.53    0.92
  -4  12   8    2.17    0.64
  -4 -12   8    2.42    0.93
  -4  12   7   16.03    1.74
   4  12  -7   15.35    1.88
  -4 -12   7   14.95    1.70
  -4  12   7   16.37    1.32
   4  12  -6   31.08    2.33
  -4  12   6   27.51    2.26
   4  12  -5    2.15    0.78
  -4  12   5    2.70    0.86
   4  12  -4    1.85    0.72
  -4  12   4    1.43    0.65
  -4  12   3    3.60    0.90
   4  12  -3    3.89    0.96
  -4  12   2    1.93    0.75
   4  12  -2    2.24    0.85
  -4  12   1    1.35    0.73
   4  12  -1    1.49    0.72
  -4  12   0   14.55    1.60
   4  12   0   15.34    1.71
  -4  12  -1    0.61    0.61
   4  12   1    2.10    0.80
   4  12   2   27.68    2.29
  -4  12  -2   27.03    2.12
  -4  12  -3    1.57    0.66
   4  12   3    1.78    0.79
   4  12   4    7.34    1.29
  -4  12  -4    7.56    1.18
   4  12   5   46.89    3.04
  -4  12  -5   45.51    2.72
   4 -12   5   43.83    2.37
   4  12   6   10.43    1.52
   4 -12   6    6.65    0.87
   4  12   6   10.54    1.09
   4 -12   6   10.14    1.28
   4 -12   6    9.08    1.51
   4 -12   6   11.21    1.22
   4  12   7    6.78    1.32
   4 -12   7    6.03    0.97
   4 -12   7    3.39    0.79
   4 -12   7    6.30    1.10
   4  12   7    7.32    0.98
   4 -12   7    5.40    1.34
   4  12   8    1.32    0.87
   4  12   8    0.86    0.56
   4 -12   8    1.14    0.79
   4 -12   8    0.21    0.56
   4  12   9    0.68    0.53
   4 -12   9    1.83    0.98
   4 -12   9    0.62    0.61
   4 -12  10    2.47    1.02
   4  12  10    0.73    0.57
   4 -12  10    1.00    0.68
   4  12  11   -0.19    0.42
   4  12  11    0.01    0.54
   4 -12  11   -0.17    0.53
   4 -12  12    1.39    0.66
   4 -12  12   -0.21    0.50
   4  12  12    0.11    0.42
   4  12  12    0.27    0.57
   4 -12  13    0.20    0.76
   4  12  13    1.24    0.66
   4 -12  13   -0.71    1.05
   4 -12  14    0.32    0.91
   4  12  14    0.39    0.54
   4 -12  15    0.25    0.60
   4  12  15    0.54    0.52
   4  12  15    0.07    0.45
   4  12  16    0.28    0.41
   4 -12  16    0.78    0.58
   4  12  16    0.64    0.45
   4  12  17    0.06    0.35
   4  12  17    0.34    0.33
   4  12  18    0.06    0.29
  -4  14  18    0.57    0.33
  -4 -14  18   -0.87    0.71
  -4  14  17    0.14    0.35
  -4  14  16    1.47    0.56
  -4 -14  16    0.05    0.90
  -4  14  15    0.22    0.51
  -4 -14  15    0.14    0.99
  -4 -14  14    1.26    0.57
  -4  14  14    1.40    0.61
  -4  14  13    7.62    1.01
  -4 -14  13    7.03    1.02
  -4 -14  12    6.04    1.00
  -4  14  12    7.56    1.05
  -4 -14  12    5.52    1.02
  -4 -14  11    1.22    0.70
  -4  14  11    0.81    0.57
  -4  14  11    0.84    0.62
  -4 -14  11    0.87    0.65
  -4 -14  10    4.90    0.95
  -4 -14  10    7.01    1.18
  -4  14  10    4.30    0.82
  -4  14  10    4.00    0.81
  -4 -14   9    7.90    1.47
  -4  14   9   10.80    1.19
  -4  14   9   10.21    1.21
   4  14  -9    6.60    1.53
  -4 -14   9    9.77    1.19
  -4  14   9    9.61    1.71
  -4 -14   9   13.32    1.34
  -4  14   9    9.66    1.09
  -4  14   8    1.31    0.64
  -4  14   8    1.73    1.01
  -4  14   8    1.70    0.68
  -4 -14   8    1.50    0.64
  -4 -14   8    0.36    0.68
  -4  14   8    1.75    0.69
   4  14  -8    0.96    0.92
  -4 -14   8    3.62    0.90
  -4  14   7   37.96    2.07
  -4 -14   7   36.94    2.03
  -4  14   7   35.64    2.01
  -4 -14   7   29.19    2.49
  -4  14   7   33.04    1.83
  -4 -14   7   31.50    1.64
  -4  14   7   35.21    2.77
   4  14  -7   30.01    2.73
  -4  14   6   12.61    1.73
  -4  14   6   15.13    1.32
  -4 -14   6   14.33    1.31
  -4 -14   6   12.13    1.59
  -4 -14   6   13.74    1.11
  -4  14   6   15.72    1.28
  -4  14   6   14.14    1.35
  -4  14   5   30.91    1.73
  -4 -14   5   27.14    1.64
  -4  14   5   30.15    1.82
  -4  14   5   29.08    2.55
   4  14  -5   26.68    2.39
  -4  14   4    6.14    0.98
  -4  14   4    4.42    1.10
   4  14  -4    5.29    1.22
  -4  14   3   28.06    2.47
  -4  14   3   30.38    1.78
   4  14  -3   29.16    2.52
   4  14  -2   16.68    1.95
  -4  14   2   16.87    1.92
   4  14  -1   12.29    1.74
  -4  14   1   12.94    1.67
  -4  14   0    7.88    1.33
   4  14   0    7.92    1.44
  -4  14  -1    9.49    1.42
   4  14   1   11.68    1.73
  -4  14  -2   28.59    2.40
   4  14   2   31.57    1.76
   4  14   2   31.43    2.67
  -4  14  -3    7.43    1.32
   4  14   3   11.60    1.26
   4  14   3    8.11    1.46
   4 -14   3    8.07    1.07
  -4  14  -4    8.10    1.37
   4  14   4    6.80    1.39
   4  14   4    8.44    1.02
   4 -14   4    8.09    1.09
   4  14   5    0.87    0.56
  -4  14  -5    0.57    0.67
   4 -14   5    0.77    0.61
   4  14   5    0.48    0.75
   4  14   6    1.03    0.86
   4  14   6    0.97    0.59
   4 -14   6    0.97    0.68
   4  14   7    9.36    1.68
   4  14   7    8.93    1.10
   4 -14   7    8.90    1.24
   4 -14   7    4.93    0.96
   4  14   8   11.47    1.23
   4 -14   8   11.61    1.32
   4 -14   8    8.18    1.18
   4 -14   9   -1.20    0.94
   4  14   9   -0.08    0.48
   4 -14   9   -0.07    0.57
   4 -14  10   -0.29    1.00
   4  14  10   -0.34    0.56
   4 -14  10   -0.01    0.59
   4  14  11   -0.62    0.59
   4 -14  11    0.12    0.99
   4 -14  11    0.90    0.66
   4  14  11    0.09    0.46
   4  14  12    0.08    0.45
   4 -14  12    0.05    0.49
   4  14  12    0.00    0.51
   4 -14  13   -1.42    0.72
   4  14  13   -0.18    0.49
   4  14  13    0.08    0.40
   4 -14  13   -0.68    0.61
   4 -14  14   -0.98    0.66
   4  14  14   -1.00    0.53
   4 -14  15    1.35    0.61
   4  14  15    1.71    0.53
   4  14  15    1.37    0.51
   4  14  16    0.05    0.33
   4  14  16    0.14    0.35
   4  14  17    1.10    0.34
   4  14  17    0.84    0.30
  -4  16  17    0.47    0.29
  -4 -16  17    0.23    0.62
  -4 -16  16   -1.39    0.80
  -4  16  16   -0.01    0.33
  -4  16  15    0.04    0.39
  -4 -16  15   -0.12    0.40
  -4  16  14    0.12    0.44
  -4 -16  14    0.13    0.42
  -4  16  13    0.07    0.46
  -4 -16  13   -0.01    0.49
  -4 -16  13   -1.45    1.07
  -4  16  12    1.69    0.60
  -4 -16  12    2.31    0.73
  -4 -16  11    5.56    1.11
  -4  16  11    8.64    1.06
  -4 -16  11    9.34    1.19
  -4  16  11    9.37    1.06
  -4 -16  11   10.53    1.20
  -4  16  10   31.86    1.87
  -4 -16  10   38.09    2.16
  -4  16  10   34.93    1.92
  -4 -16  10   29.49    1.78
  -4 -16  10   34.73    2.16
  -4 -16   9   21.76    1.66
  -4  16   9   20.04    1.49
  -4  16   9   19.93    1.56
  -4 -16   9   16.05    1.41
  -4 -16   9   20.58    1.73
  -4  16   8   22.56    1.66
  -4 -16   8   23.53    1.73
  -4  16   8   21.53    1.64
  -4  16   8   22.64    1.53
  -4 -16   8   17.47    1.38
  -4 -16   7   59.52    2.60
  -4  16   7   58.22    2.62
  -4  16   7   58.00    2.55
  -4 -16   7   50.23    2.10
  -4  16   7   59.00    2.38
  -4  16   6    8.56    1.08
   4  16  -6    8.21    1.66
  -4 -16   6    7.94    1.02
  -4  16   6    7.26    1.46
  -4  16   6    8.05    1.07
  -4 -16   6    6.46    1.30
  -4  16   5   50.65    2.33
  -4  16   5   52.78    3.65
  -4  16   5   56.57    2.56
  -4 -16   5   52.08    2.35
  -4  16   4   24.31    2.53
  -4  16   4   21.49    1.52
  -4  16   4   24.56    1.75
  -4 -16   4   24.29    1.60
   4  16  -4   21.96    2.43
  -4 -16   4   22.25    2.10
  -4  16   3    2.12    0.69
  -4  16   3    0.70    0.81
   4  16  -3    1.53    1.01
  -4  16   3    2.14    0.76
   4  16  -3    1.48    0.69
   4  16  -2   89.15    4.76
  -4  16   2   90.83    3.22
   4  16  -2   87.97    2.96
  -4  16   2   90.72    4.73
   4  16  -1   18.95    1.48
  -4  16   1   19.33    1.54
  -4  16   1   20.80    2.30
   4  16  -1   20.60    2.44
   4 -16  -1   20.40    1.64
   4  16   0   77.08    2.83
   4 -16   0   76.68    3.04
  -4  16   0   79.28    2.93
   4  16   0   83.76    4.64
  -4  16   0   76.30    4.28
  -4  16  -1   13.30    1.29
   4 -16   1   13.23    1.38
   4  16   1   13.08    1.26
   4  16   1   16.08    2.15
  -4  16  -1   12.52    1.84
  -4  16  -2   41.36    3.15
   4  16   2   39.27    2.09
   4  16   2   44.87    3.52
   4 -16   2   41.99    2.31
  -4  16  -2   41.03    2.07
   4  16   3    1.35    0.65
  -4  16  -3    1.62    0.91
   4  16   3    1.63    0.98
  -4  16  -3    1.37    0.69
   4 -16   3    1.36    0.71
   4  16   4   21.39    2.47
   4  16   4   22.36    1.62
  -4  16  -4   23.38    2.38
   4 -16   4   21.66    1.77
   4  16   5   16.02    1.42
   4  16   5   13.90    2.08
   4 -16   5   17.37    1.62
   4  16   6   12.79    1.23
   4 -16   6   14.63    1.52
   4  16   6   14.04    1.38
   4 -16   7   11.47    1.37
   4  16   7   11.15    1.22
   4  16   8    7.52    1.03
   4 -16   8    7.47    1.18
   4  16   9    7.42    0.95
   4 -16   9    1.50    0.74
   4  16  10    1.04    0.57
   4  16  10    1.41    0.62
   4 -16  10    1.94    0.76
   4  16  11    0.58    0.47
   4  16  11    0.74    0.52
   4 -16  11    0.43    0.56
   4  16  12    0.07    0.40
   4 -16  12    0.13    0.50
   4  16  12   -0.71    0.51
   4 -16  13    0.22    0.55
   4  16  13    1.36    0.51
   4 -16  13    1.35    0.54
   4 -16  14   -0.65    0.53
   4  16  14   -0.35    0.39
   4  16  14   -0.24    0.44
   4  16  15    1.00    0.38
   4 -16  15    1.20    0.48
   4  16  15    0.52    0.38
   4 -16  16    1.20    0.42
   4  16  16    0.22    0.27
  -4  18  15    0.06    0.32
  -4  18  14   -0.31    0.37
  -4 -18  14    0.17    0.39
  -4  18  13    0.92    0.43
  -4 -18  13    1.77    0.55
  -4 -18  12   -0.04    0.47
  -4  18  12   -0.06    0.40
  -4  18  11    1.64    0.51
  -4  18  11    1.81    0.55
  -4 -18  11    1.43    0.64
  -4  18  10   -0.05    0.41
  -4  18  10    0.26    0.46
  -4 -18  10   -0.11    0.57
  -4 -18   9    2.11    0.68
  -4  18   9    2.52    0.65
  -4  18   9    1.82    0.62
  -4 -18   9   -0.07    0.83
  -4 -18   9    2.22    0.76
  -4 -18   8    9.32    1.10
  -4  18   8    6.34    0.96
  -4  18   8    7.88    0.91
  -4 -18   8    7.84    1.15
  -4  18   7    0.03    0.50
  -4 -18   7    0.20    0.44
  -4  18   7    0.34    0.51
  -4 -18   7    0.24    0.58
  -4  18   6   -0.15    0.51
  -4 -18   6   -0.04    0.47
  -4  18   6   -0.08    0.54
  -4 -18   6   -0.08    0.63
  -4 -18   5    5.91    0.87
  -4  18   5    5.48    0.90
  -4  18   5    6.01    0.97
  -4 -18   5    6.16    1.02
  -4  18   4   23.76    1.60
  -4 -18   4   23.44    1.76
  -4  18   4   23.52    1.75
  -4  18   3   46.71    2.11
  -4  18   3   41.88    2.28
   4  18  -3   48.28    2.17
  -4 -18   3   43.09    2.28
   4  18  -2   30.44    1.79
  -4 -18   2   31.24    1.92
  -4  18   2   30.47    1.94
  -4  18   1   34.77    2.05
   4  18  -1   32.80    1.88
   4 -18  -1   31.94    2.02
  -4 -18   1   33.43    1.93
   4  18   0   34.20    1.95
  -4  18   0   35.89    2.05
   4 -18   0   33.94    2.15
  -4  18  -1   19.25    1.51
   4  18   1   20.44    1.55
   4 -18   1   18.65    1.65
  -4  18  -2    6.84    0.97
   4  18   2    6.98    0.97
   4 -18   2    6.10    1.05
   4 -18   3    1.78    0.76
   4  18   3    1.84    0.69
  -4  18  -3    1.85    0.67
   4  18   4   33.34    1.96
  -4  18  -4   32.57    1.85
   4  18   4   33.51    1.97
   4 -18   4   32.93    2.17
   4  18   5    0.18    0.53
   4  18   5   -0.15    0.47
   4 -18   5   -0.16    0.64
   4  18   6    0.28    0.51
   4  18   6    0.44    0.50
   4 -18   6    0.24    0.65
   4  18   7    0.37    0.45
   4  18   7    0.17    0.47
   4 -18   7    0.87    0.69
   4  18   8    0.87    0.53
   4 -18   8    1.01    0.68
   4 -18   9    3.78    0.93
   4  18   9    4.24    0.81
   4  18   9    3.67    0.70
   4  18  10    2.67    0.61
   4 -18  10    1.74    0.68
   4  18  10    1.21    0.53
   4  18  11    2.34    0.59
   4  18  11    2.37    0.57
   4 -18  11    2.80    0.72
   4  18  12    1.46    0.47
   4 -18  12    1.52    0.58
   4  18  12    2.83    0.54
   4 -18  12    2.93    0.67
   4 -18  13   -0.62    0.51
   4  18  13    0.42    0.39
   4 -18  13    0.32    0.40
   4  18  13    0.59    0.41
   4 -18  14    0.10    0.39
   4  18  14   -0.32    0.34
   4 -18  15    2.24    0.40
  -4  20  13   -0.30    0.30
  -4 -20  13    0.09    0.35
  -4  20  12   -0.19    0.35
  -4 -20  12    0.22    0.40
  -4  20  11    0.44    0.35
  -4  20  11    0.33    0.37
  -4 -20  11    0.20    0.49
  -4  20  10    0.14    0.35
  -4  20  10    0.16    0.37
  -4 -20  10    0.79    0.55
  -4  20   9    0.71    0.47
  -4 -20   9    0.92    0.60
  -4  20   8    0.44    0.46
  -4 -20   8    0.29    0.53
  -4  20   7    0.79    0.55
  -4 -20   7    0.45    0.56
  -4  20   6    2.58    0.69
  -4 -20   6    2.39    0.75
  -4 -20   5    0.58    0.58
  -4  20   5    0.82    0.58
  -4  20   4    1.45    0.65
  -4 -20   4    1.31    0.67
  -4  20   3   -0.08    0.52
  -4 -20   3   -0.04    0.49
   4  20  -2    5.02    0.79
  -4  20   2    4.26    0.82
  -4 -20   2    4.37    0.81
   4  20  -1    1.15    0.53
  -4  20   1    1.61    0.62
  -4 -20   1    1.39    0.64
   4  20   0    0.26    0.46
  -4  20   0    0.01    0.50
   4 -20   0    0.63    0.58
   4  20   1    0.35    0.51
  -4  20  -1    0.57    0.51
   4 -20   1    0.35    0.54
   4  20   2    5.94    0.94
  -4  20  -2    4.99    0.83
   4  20   2    6.00    0.91
   4 -20   2    6.53    1.07
   4  20   3    5.26    0.88
  -4  20  -3    4.77    0.78
   4  20   3    4.85    0.85
   4 -20   3    5.14    0.96
   4 -20   4    1.47    0.70
   4  20   4    1.75    0.65
  -4  20  -4    1.59    0.59
   4  20   4    1.89    0.62
   4  20   5    1.00    0.57
   4  20   5    0.96    0.52
   4 -20   5    0.56    0.62
   4  20   6    8.67    1.05
   4  20   6    6.84    0.90
   4 -20   6    7.63    1.13
   4  20   7    1.14    0.57
   4 -20   7    1.42    0.69
   4  20   7    1.15    0.50
   4  20   8    8.75    0.99
   4 -20   8   11.36    1.24
   4 -20   9    0.55    0.59
   4  20   9    0.03    0.40
   4  20  10    2.22    0.57
   4 -20  10    2.23    0.59
   4 -20  10    2.96    0.67
   4 -20  11    1.93    0.57
   4  20  11    1.19    0.45
   4 -20  11    0.76    0.44
   4  20  11    1.31    0.44
   4 -20  12    8.17    0.78
   4  20  12    6.49    0.66
   4 -20  12    8.27    0.77
   4 -20  13    0.27    0.31
   4  20  13    0.17    0.25
  -4 -22  11    0.30    0.37
  -4  22  10    0.27    0.31
  -4 -22  10    0.18    0.40
  -4  22   9    0.31    0.34
  -4 -22   9   -0.01    0.42
  -4 -22   8    0.76    0.47
   4  22  -8    0.59    0.39
  -4  22   8    0.60    0.38
  -4  22   7    0.17    0.40
   4  22  -7   -0.05    0.36
  -4 -22   7    0.07    0.46
  -4  22   6    0.19    0.42
   4  22  -6    0.12    0.38
  -4 -22   6   -0.27    0.44
   4  22  -5    0.30    0.43
  -4  22   5    0.45    0.47
  -4 -22   5    0.18    0.47
   4  22  -4    0.04    0.48
  -4  22   4    0.19    0.48
  -4 -22   4   -0.02    0.45
   4  22  -3    1.38    0.57
  -4  22   3    1.04    0.56
  -4 -22   3    0.86    0.50
  -4 -22   2    0.94    0.50
   4  22  -2    1.43    0.59
  -4  22   2    1.25    0.55
  -4  22   1    1.42    0.54
   4  22  -1    1.75    0.53
   4  22  -1    2.10    0.64
   4  22   0    1.04    0.48
   4  22   0    0.45    0.47
  -4  22   0    1.20    0.56
  -4  22  -1    0.43    0.44
   4 -22   1    0.52    0.49
   4  22   1    0.49    0.48
   4  22   1    0.39    0.40
   4  22   2    1.44    0.52
   4 -22   2    1.30    0.58
  -4  22  -2    1.36    0.47
   4  22   2    1.38    0.56
  -4  22  -3    1.38    0.49
   4  22   3    1.03    0.46
   4  22   3    1.35    0.53
   4 -22   3    1.12    0.56
   4  22   4    0.23    0.40
   4  22   4    0.52    0.45
   4 -22   4    0.59    0.55
   4  22   5   -0.05    0.37
   4  22   5    0.63    0.39
   4 -22   5    0.20    0.48
   4 -22   6    1.09    0.54
   4  22   6    0.90    0.41
   4  22   6    0.97    0.46
   4  22   7    0.34    0.38
   4 -22   7    0.08    0.44
   4  22   8    2.96    0.57
   4 -22   8    2.78    0.55
   4 -22   8    3.72    0.70
   4  22   9    1.17    0.41
   4 -22   9    0.36    0.37
   4  22   9    1.19    0.40
   4 -22   9    0.92    0.46
   4 -22  10    0.16    0.32
   4  22  10    0.69    0.29
   4 -22  10    0.38    0.37
  -4  24   8   -0.18    0.27
  -4 -24   8    0.46    0.32
  -4  24   7    4.92    0.55
  -4 -24   7    5.12    0.63
   4  24  -6    0.26    0.33
  -4 -24   6    0.17    0.38
  -4  24   6    0.17    0.33
   4  24  -5   -0.33    0.36
  -4  24   5    0.03    0.34
  -4 -24   5   -0.01    0.35
   4  24  -4   -0.05    0.35
  -4  24   4   -0.25    0.36
  -4 -24   4   -0.45    0.39
   4  24  -3   -0.32    0.38
  -4  24   3    0.06    0.36
  -4  24   2    0.73    0.39
   4  24  -2    0.61    0.42
  -4  24   1    2.30    0.51
   4  24  -1    2.00    0.52
  -4  24   0    1.10    0.41
   4  24   0    1.49    0.50
  -4  24  -1    3.45    0.55
   4  24   1    3.75    0.53
   4  24   1    2.90    0.59
   4  24   2    0.11    0.32
  -4  24  -2    0.12    0.31
   4 -24   2   -0.25    0.41
   4  24   2    0.61    0.40
   4  24   3    0.81    0.38
  -4  24  -3    0.96    0.36
   4  24   3    1.12    0.42
   4 -24   3    0.83    0.44
   4  24   4    0.17    0.28
   4  24   4   -0.28    0.34
   4 -24   4   -0.08    0.37
   4  24   5    0.74    0.34
   4 -24   5    0.81    0.41
   4  24   5    0.55    0.32
   4  24   6    0.27    0.31
   4 -24   6    0.07    0.34
   4  24   7    3.63    0.47
   4 -24   7    4.73    0.59
   4  26  -1    0.21    0.24
   4  26   0    0.02    0.22
  -5   1  21    9.82    0.86
  -5  -1  20   19.49    1.32
  -5  -1  20   16.20    0.88
  -5   1  20   18.67    1.28
  -5   1  19   -1.16    1.17
  -5   1  19    1.25    0.47
  -5  -1  19    6.07    1.24
  -5  -1  19    6.11    0.70
  -5  -1  18   -0.01    0.47
  -5   1  18   -0.19    0.45
  -5   1  17    5.25    0.84
  -5  -1  17    5.56    0.84
  -5   1  16    7.43    0.80
  -5  -1  16    9.39    0.89
  -5  -1  15    5.79    0.78
  -5   1  15    4.11    0.69
  -5  -1  14    2.42    0.63
  -5   1  14    2.02    0.58
  -5   1  14    2.24    0.72
  -5   1  14    1.85    0.68
  -5  -1  14    1.13    0.63
  -5  -1  13    1.05    0.51
  -5   1  13    1.66    0.64
  -5  -1  13    1.03    0.61
  -5   1  13    1.09    0.65
  -5   1  12    5.41    1.23
  -5  -1  12    6.82    0.91
  -5  -1  12    3.48    0.81
  -5  -1  11    8.64    1.11
  -5   1  11    7.48    1.36
   5   1 -10   11.24    1.11
  -5   1  10    8.14    1.28
  -5   1  10    7.53    0.92
  -5  -1  10    9.78    1.12
   5   1  -9   18.16    1.39
   5  -1  -9   19.27    1.42
  -5   1   9   16.08    1.59
  -5  -1   9   17.73    1.39
  -5   1   9   16.63    1.50
  -5  -1   9   18.58    1.68
  -5   1   9   16.17    1.20
   5   1  -8    2.78    0.60
   5  -1  -8    2.52    0.56
  -5  -1   8    2.76    0.76
  -5   1   8    3.61    0.83
  -5   1   8    2.70    0.66
  -5  -1   8    2.34    0.55
  -5   1   8    2.80    0.55
   5   1  -7    5.16    0.73
   5  -1  -7    4.49    0.69
  -5   1   7    4.78    0.61
  -5   1   7    5.15    0.63
  -5  -1   7    5.26    0.88
  -5   1   7    5.03    0.85
  -5   1   7    4.45    0.74
   5   1  -6  105.24    3.04
  -5  -1   6  105.19    3.18
   5  -1  -6  108.68    3.04
  -5   1   6  104.77    2.86
  -5   1   6  108.56    3.30
   5  -1  -5   15.65    1.14
   5   1  -5   16.43    1.16
  -5  -1   5   16.26    1.14
  -5   1   5   18.52    1.25
  -5   1   5   17.74    1.04
   5  -1  -4   34.73    1.62
  -5   1   4   33.06    1.22
  -5   1   4   34.62    1.54
   5   1  -4   31.53    1.55
  -5   1   3  333.39    4.80
   5   1  -3  326.15    5.28
  -5   1   3  322.25    3.77
   5   1  -2  257.45    4.39
   5  -1  -2  253.18    4.35
  -5   1   2  251.84    3.58
   5   1  -1    1.24    0.40
   5  -1  -1    1.27    0.38
   5   1   0  148.08    3.11
   5  -1   0  142.29    3.10
   5  -1   1   66.32    2.02
   5   1   1   63.61    1.23
   5   1   2    1.67    0.36
   5  -1   2    1.88    0.42
   5   1   2    1.90    0.35
   5  -1   2    1.70    0.44
   5   1   3   32.23    1.27
   5  -1   3   39.27    1.50
   5   1   3   32.31    1.30
   5   1   3   35.95    1.73
   5  -1   3   37.52    1.80
   5  -1   4   72.23    2.68
   5   1   4   69.79    1.81
   5   1   4   70.80    2.14
   5   1   4   70.92    2.59
   5   1   5   21.63    1.56
   5   1   5   18.95    1.24
   5  -1   5   18.08    1.48
   5   1   6   81.99    3.21
   5   1   6   74.20    2.69
   5   1   7  114.07    4.14
   5   1   7  108.35    3.55
   5   1   8   46.00    2.83
   5  -1   8   35.57    2.54
   5   1   9  105.66    4.50
   5  -1   9  128.57    5.08
   5  -1  10    7.97    1.48
   5   1  10    7.14    1.38
   5   1  11   11.69    1.23
   5  -1  11   12.26    1.22
   5   1  11   11.59    1.24
   5  -1  11   13.01    1.30
   5   1  11   12.84    1.26
   5   1  11   12.81    1.23
   5  -1  11   13.56    1.30
   5  -1  11   12.93    1.98
   5   1  11   10.55    1.72
   5  -1  11   12.94    1.28
   5   1  11   12.92    1.28
   5   1  12    8.08    1.19
   5   1  12    9.69    1.23
   5  -1  12   11.21    1.23
   5   1  12    9.26    1.22
   5  -1  12    8.55    1.22
   5   1  12    8.10    1.09
   5  -1  12    6.98    1.07
   5  -1  12   11.45    2.08
   5  -1  12   10.65    1.31
   5   1  12    7.69    1.72
   5   1  13    8.68    1.19
   5  -1  13   12.64    1.34
   5  -1  13   12.41    1.36
   5   1  13    8.86    1.88
   5  -1  13   10.70    1.32
   5   1  13   11.15    1.29
   5   1  13   10.54    1.24
   5  -1  13   10.73    1.20
   5  -1  13   12.47    2.19
   5  -1  14    1.61    0.68
   5  -1  14    0.62    0.75
   5   1  14    1.53    0.76
   5  -1  14    2.32    0.70
   5   1  14    1.51    0.70
   5   1  14    1.29    0.69
   5  -1  15    0.39    0.53
   5   1  15    0.02    0.56
   5  -1  15    0.09    0.61
   5   1  15    0.31    0.61
   5  -1  15    0.23    0.51
   5   1  15    0.52    0.57
   5  -1  16   -0.10    0.50
   5   1  16    0.19    0.51
   5   1  16    0.18    0.51
   5  -1  16    0.13    0.47
   5   1  17    0.24    0.53
   5  -1  17    0.96    0.56
   5   1  17    0.52    0.51
   5  -1  17   -0.31    0.49
   5   1  18    0.11    0.43
   5  -1  18    0.71    0.45
   5   1  18    0.06    0.40
   5   1  20   -0.40    0.29
   5  -1  20    0.59    0.30
  -5   3  21   12.00    0.85
  -5  -3  21    4.88    0.57
  -5   3  20    6.11    0.93
  -5  -3  20   13.56    0.86
  -5  -3  19    8.88    1.38
  -5  -3  19   10.53    0.88
  -5  -3  18    1.28    1.26
  -5   3  18    1.83    0.56
  -5  -3  18    3.38    0.68
  -5   3  18    0.51    0.45
  -5  -3  17   -1.46    1.44
  -5   3  17    0.41    0.53
  -5  -3  16   -0.56    0.56
  -5   3  16    0.47    0.60
  -5   3  15    2.15    0.69
  -5   3  15    1.07    0.61
  -5   3  14    1.77    0.68
  -5   3  14    1.63    0.66
  -5  -3  14    1.73    0.79
  -5   3  14    1.21    0.89
  -5  -3  13    3.29    0.93
  -5  -3  13    5.45    0.75
  -5   3  13    3.85    0.85
  -5  -3  13    1.89    0.90
  -5   3  13    4.25    0.82
  -5   3  13    4.24    1.31
  -5  -3  12   16.99    1.06
  -5  -3  12   20.85    1.45
  -5  -3  12   14.68    1.58
  -5   3  12   16.37    2.01
  -5  -3  11    1.63    0.65
  -5   3  11    1.66    0.75
  -5   3  11    1.49    0.80
   5   3 -10    3.30    0.77
  -5  -3  10    3.43    0.77
  -5   3  10    4.12    0.90
   5   3  -9   64.58    2.69
   5  -3  -9   66.02    2.64
  -5   3   9   60.34    3.11
  -5   3   9   57.40    2.83
  -5  -3   9   58.46    2.68
   5  -3  -8    6.36    0.87
   5   3  -8    7.28    0.93
  -5   3   8    6.22    0.74
  -5   3   8    4.58    0.87
  -5   3   8    4.78    0.98
   5   3  -7   14.69    1.27
  -5   3   7   18.12    0.99
  -5   3   7   17.18    1.17
  -5   3   7   17.30    1.35
  -5   3   7   18.45    1.53
   5   3  -6    1.28    0.50
  -5   3   6    0.93    0.30
   5  -3  -6    1.24    0.57
  -5   3   6    1.07    0.54
  -5   3   6    1.16    0.42
  -5   3   6    1.08    0.48
   5   3  -5    6.16    0.81
  -5   3   5    7.28    0.81
  -5   3   5    8.97    0.96
   5  -3  -5    8.70    0.91
   5  -3  -4   13.12    1.09
   5   3  -4   14.74    1.16
   5  -3  -3   16.23    1.16
   5   3  -3   13.86    1.11
   5   3  -2  318.38    5.35
   5  -3  -2  295.08    5.24
   5   3  -1   25.84    1.38
   5   3  -1   23.38    1.36
   5   3   0   61.86    2.07
   5   3   0   59.80    2.18
   5   3   1    3.02    0.50
   5  -3   1    3.33    0.55
   5   3   1    2.94    0.56
   5  -3   1    3.91    0.58
   5   3   2   57.44    2.18
   5   3   2   53.29    1.78
   5  -3   2   51.23    2.00
   5   3   3   63.60    1.88
   5   3   3   66.59    2.43
   5  -3   3   63.06    2.42
   5   3   4    6.98    0.59
   5   3   4    5.23    0.48
   5  -3   4    4.12    0.77
   5   3   4    5.83    0.78
   5  -3   5   33.58    2.11
   5   3   5   34.89    1.75
   5   3   5   37.13    1.37
   5  -3   6   18.11    1.68
   5   3   6   15.99    1.04
   5   3   6   14.31    1.27
   5   3   6   14.89    1.37
   5   3   7   10.55    1.33
   5  -3   7    8.72    1.28
   5   3   7    9.93    0.94
   5   3   7    8.28    1.08
   5   3   8   16.90    1.70
   5   3   8   17.45    1.62
   5  -3   8   21.71    2.06
   5   3   9   85.45    3.92
   5  -3   9   81.12    4.23
   5   3   9   75.99    3.48
   5   3  10    0.14    0.60
   5  -3  10    1.64    0.93
   5   3  10    1.22    0.75
   5   3  11    8.95    1.09
   5   3  11    8.10    1.04
   5  -3  11    6.98    1.56
   5  -3  11   11.04    1.21
   5   3  11    9.91    1.11
   5  -3  11    8.96    1.07
   5   3  11    7.54    1.47
   5  -3  11    7.87    1.07
   5   3  11    8.74    1.08
   5   3  12   19.01    1.61
   5  -3  12   20.52    1.63
   5  -3  12   19.48    1.43
   5  -3  12   20.72    1.64
   5   3  12   19.03    1.54
   5   3  12   19.03    1.53
   5  -3  12   19.80    1.64
   5   3  12   15.71    2.14
   5  -3  12   18.47    2.56
   5   3  12   18.69    1.53
   5   3  13   11.61    1.29
   5  -3  13   11.38    1.25
   5  -3  13   11.51    1.32
   5   3  13    9.64    1.20
   5  -3  13   11.56    1.16
   5   3  13    8.72    1.12
   5   3  13    9.96    1.20
   5  -3  13   10.25    1.99
   5  -3  13    8.26    1.19
   5  -3  14    7.53    1.04
   5   3  14    6.95    1.07
   5  -3  14    9.85    1.25
   5  -3  14    4.87    1.00
   5  -3  14    6.62    0.92
   5   3  14    5.89    1.01
   5   3  14    6.21    1.02
   5   3  15    2.03    0.75
   5  -3  15    5.26    1.04
   5   3  15    2.32    0.75
   5  -3  15    2.10    0.76
   5   3  15    2.57    0.77
   5  -3  15    1.85    0.61
   5  -3  15    2.76    0.73
   5  -3  16    8.02    1.03
   5   3  16    8.15    1.06
   5  -3  16    8.77    0.96
   5   3  16   10.32    1.20
   5  -3  17    0.20    0.42
   5   3  17    0.31    0.49
   5   3  17    0.32    0.48
   5   3  18   -0.24    0.45
   5  -3  18    0.35    0.38
   5   3  18    0.22    0.42
   5  -3  19   -0.27    0.36
   5   3  19    0.18    0.35
   5  -3  20    2.08    0.38
  -5  -5  20    8.94    0.87
  -5   5  20    9.48    0.88
  -5   5  19    0.86    0.44
  -5  -5  19   17.05    1.07
  -5  -5  18    2.21    1.32
  -5   5  18    0.15    0.47
  -5  -5  17    2.05    1.37
  -5  -5  17    1.20    0.62
  -5   5  16    6.41    0.83
  -5  -5  16    5.65    0.85
  -5   5  16    4.53    0.90
  -5   5  15    7.04    0.95
  -5   5  15    5.25    0.95
  -5  -5  15    4.06    0.82
  -5   5  14    1.71    1.01
  -5  -5  14    0.90    1.13
  -5   5  14    1.99    0.66
  -5  -5  14    0.87    0.72
  -5   5  14    2.50    0.76
  -5  -5  14    0.43    0.55
  -5   5  13    1.77    0.69
  -5  -5  13    1.47    0.61
  -5   5  13    1.47    0.60
  -5  -5  13    1.56    0.95
  -5  -5  13    0.70    0.73
  -5   5  13    1.85    1.02
  -5   5  13    0.91    0.96
  -5  -5  12    0.70    0.67
  -5  -5  12    2.61    0.65
  -5  -5  12    1.35    0.54
  -5  -5  12    1.92    0.85
  -5   5  12    0.97    0.58
  -5   5  12    1.20    0.90
  -5   5  12    0.68    0.59
  -5   5  12    0.93    0.85
  -5   5  11   13.48    1.70
  -5  -5  11   12.61    1.51
  -5   5  11   13.73    1.80
   5   5 -10    1.33    0.62
  -5  -5  10    0.97    0.59
  -5   5  10    1.42    0.80
  -5   5  10    1.31    0.86
   5   5  -9  102.10    3.65
  -5  -5   9   97.55    3.71
  -5   5   9   99.31    4.19
  -5   5   9   92.88    3.73
   5   5  -8   12.08    1.32
  -5   5   8   17.99    1.75
  -5   5   8   15.36    1.47
  -5   5   8   15.32    1.22
   5   5  -7   81.22    3.17
  -5   5   7   84.96    3.42
  -5   5   7   78.97    2.75
   5   5  -6    3.33    0.74
  -5   5   6    3.64    0.71
  -5   5   5  210.93    4.71
   5   5  -5  207.08    4.83
   5  -5  -4   40.50    1.97
  -5   5   4   36.46    1.88
   5   5  -4   35.48    1.77
   5   5  -4   37.74    1.93
   5   5  -3  104.03    3.09
  -5   5   3  106.25    3.28
   5   5  -3  104.50    3.13
   5   5  -2   12.98    1.11
  -5   5   2   13.36    1.18
   5   5  -2   13.19    1.10
   5   5  -1   13.12    1.13
  -5   5   1   14.34    1.20
   5  -5  -1   11.21    0.82
   5   5  -1   14.73    1.14
   5   5   0   34.14    1.79
   5  -5   0   33.83    1.48
   5   5   0   33.44    1.61
   5   5   1    1.56    0.44
   5   5   1    1.59    0.52
   5  -5   1    1.19    0.41
   5  -5   2   16.87    1.23
   5   5   2   21.24    1.46
   5   5   2   20.42    1.21
  -5   5  -3    3.14    0.63
   5  -5   3    3.39    0.65
   5   5   3    3.14    0.52
   5   5   3    3.03    0.66
   5   5   4    3.15    0.61
  -5   5  -4    2.00    0.57
   5   5   4    2.03    0.41
   5   5   4    2.78    0.48
   5  -5   4    2.93    0.73
   5   5   4    2.93    0.67
   5  -5   5  103.00    3.84
   5   5   5  113.82    3.42
  -5   5  -5  106.78    3.29
   5   5   5  112.43    3.54
   5   5   5  110.26    2.71
   5   5   6   21.53    1.57
   5  -5   6   17.19    1.73
   5   5   6   23.13    1.65
  -5   5  -6   20.20    1.42
   5   5   6   22.54    1.32
   5  -5   7    0.86    0.65
   5   5   7    0.72    0.48
   5   5   7    0.54    0.53
   5  -5   8    1.90    0.80
   5   5   8    1.14    0.63
   5   5   8    1.52    0.70
   5   5   9    1.15    0.65
   5   5   9    0.77    0.58
   5  -5   9    1.09    0.77
   5   5  10    0.82    0.60
   5  -5  10    1.65    0.68
   5   5  10    0.81    0.78
   5   5  10    0.08    0.52
   5  -5  10    1.12    0.87
   5   5  11   15.70    1.40
   5  -5  11   17.69    1.45
   5   5  11   17.69    1.45
   5  -5  11   15.74    1.44
   5   5  11   18.74    1.43
   5   5  11   17.78    1.49
   5  -5  11   16.53    2.38
   5  -5  11   17.86    1.48
   5   5  11   13.23    1.78
   5   5  12    0.75    0.88
   5  -5  12   -0.16    0.76
   5   5  12    0.64    0.61
   5  -5  12    0.65    0.64
   5   5  12    0.88    0.63
   5  -5  12    0.73    1.08
   5  -5  12    0.38    0.54
   5   5  12    2.08    0.78
   5   5  12    0.09    0.57
   5   5  13   -0.09    0.56
   5  -5  13    0.63    0.68
   5   5  13    0.02    0.59
   5  -5  13    0.12    0.67
   5   5  13   -0.07    0.54
   5   5  13   -0.06    0.57
   5  -5  13    0.40    0.53
   5   5  14    0.18    0.55
   5  -5  14    0.19    0.49
   5   5  14    0.16    0.58
   5  -5  14    1.45    0.80
   5  -5  14    0.03    0.62
   5   5  14    0.41    0.55
   5   5  15    0.84    0.64
   5   5  15    0.45    0.58
   5  -5  15    0.75    0.53
   5   5  16    0.47    0.57
   5   5  16    0.16    0.52
   5  -5  16    0.72    0.50
   5  -5  17    0.62    0.41
   5   5  17   -0.35    0.58
   5   5  17    0.91    0.52
   5  -5  18   -0.57    0.39
   5   5  18    0.07    0.41
   5   5  19    1.74    0.46
   5  -5  19    2.27    0.44
   5  -5  20    5.31    0.46
  -5   7  20    5.98    0.67
  -5  -7  20    5.48    0.77
  -5   7  19    0.16    0.70
  -5   7  19    1.23    0.46
  -5   7  18    0.99    0.54
  -5  -7  18   19.00    1.19
  -5  -7  17   13.45    1.11
  -5   7  17    1.31    0.65
  -5   7  16    0.78    0.61
  -5  -7  16    6.12    0.89
  -5  -7  16    4.10    1.47
  -5   7  16    1.76    0.59
  -5   7  15    0.66    0.60
  -5   7  15    0.07    0.52
  -5  -7  15    0.48    0.56
  -5   7  14    0.76    0.56
  -5  -7  14    0.24    0.46
  -5   7  14    0.47    0.60
  -5  -7  14   -0.59    0.54
  -5  -7  13   15.33    1.13
  -5  -7  13    8.17    1.03
  -5   7  13   10.53    1.09
  -5  -7  13    7.35    1.32
  -5  -7  13    7.81    0.93
  -5   7  13    5.96    1.42
  -5  -7  13   13.95    1.54
  -5   7  13    5.30    1.46
  -5   7  13    8.23    1.15
  -5  -7  12    0.73    0.77
  -5  -7  12    4.31    0.75
  -5  -7  12    0.84    0.57
  -5  -7  12    3.71    1.18
  -5   7  12    1.55    1.02
  -5   7  12    1.82    1.02
  -5   7  12    0.44    0.60
  -5  -7  12    1.81    0.71
  -5  -7  11    6.64    0.75
  -5   7  11    5.04    1.21
  -5  -7  11    2.97    0.63
  -5   7  11    4.80    1.21
  -5  -7  11    5.72    0.86
  -5   7  11    5.55    0.95
  -5  -7  11    7.08    1.14
  -5  -7  11    4.25    1.02
  -5  -7  10    5.88    1.08
   5   7 -10    6.44    1.13
  -5   7  10    5.22    1.18
  -5   7  10    4.40    1.04
  -5  -7   9    5.81    1.04
   5   7  -9    6.64    1.11
  -5   7   9    6.94    1.27
   5   7  -8    6.29    1.06
  -5   7   8    5.94    1.11
  -5   7   8    7.76    0.98
   5   7  -7   40.42    2.38
  -5   7   7   43.73    2.26
   5   7  -6    4.08    0.73
   5   7  -6    4.07    0.87
  -5   7   6    3.94    0.77
   5   7  -5   52.19    2.36
  -5   7   5   54.52    2.50
   5   7  -5   51.10    2.49
   5   7  -4   20.35    1.49
  -5   7   4   22.12    1.62
   5   7  -4   20.55    1.60
   5   7  -3   91.67    3.17
  -5   7   3   93.72    3.31
   5   7  -3   94.06    3.24
   5  -7  -2  129.07    2.64
  -5   7   2  119.69    3.81
   5   7  -2  118.07    3.63
   5   7  -1  161.16    4.29
  -5   7   1  162.27    4.41
   5   7   0   56.47    2.52
   5  -7   0   53.69    2.03
  -5   7   0   52.05    2.45
   5   7   1    0.87    0.59
  -5   7  -1    0.56    0.50
   5  -7   1    0.71    0.41
   5   7   2    2.25    0.62
   5   7   2    1.77    0.49
  -5   7  -2    1.84    0.55
   5  -7   2    2.29    0.57
   5   7   3    6.23    0.95
   5  -7   3    4.99    0.84
  -5   7  -3    6.10    0.92
   5   7   3    6.06    0.77
   5   7   4   89.88    3.39
   5  -7   4   80.92    3.37
  -5   7  -4   83.76    3.08
   5   7   4   87.70    2.67
   5   7   4   87.52    2.82
   5   7   5   99.06    3.16
   5   7   5  102.57    3.66
  -5   7  -5   97.28    3.34
   5  -7   5   93.69    3.85
   5  -7   5   88.67    3.15
   5   7   6   15.80    1.36
   5   7   6   15.33    1.49
   5  -7   6   14.96    1.41
   5  -7   6   15.77    1.71
  -5   7  -6   15.83    1.33
   5  -7   7    0.20    0.57
   5   7   7    0.11    0.40
   5   7   7    0.55    0.49
   5  -7   7    1.27    0.68
   5   7   8    7.43    1.24
   5  -7   8    6.85    1.40
   5   7   9    6.93    1.26
   5  -7   9    6.22    1.42
   5   7  10    1.04    0.58
   5  -7  10    1.30    0.56
   5  -7  10    0.57    0.82
   5  -7  10    0.55    0.54
   5  -7  10   -1.10    0.81
   5   7  10    0.94    0.56
   5   7  10    0.66    0.72
   5   7  11    0.41    0.54
   5   7  11    0.45    0.60
   5  -7  11   -0.13    0.55
   5  -7  11    1.51    0.71
   5  -7  11    1.12    0.69
   5  -7  11    0.19    0.94
   5   7  11    0.35    0.84
   5  -7  11   -1.49    0.88
   5   7  12    1.79    0.73
   5  -7  12    1.54    1.26
   5   7  12    1.83    0.70
   5  -7  12    1.46    0.72
   5  -7  12    0.98    0.71
   5   7  12    1.70    0.69
   5  -7  12   -1.36    1.03
   5   7  12    1.24    0.90
   5  -7  12    2.00    0.65
   5   7  13    4.08    0.90
   5   7  13    3.05    0.79
   5  -7  13    3.45    0.89
   5   7  13    3.44    0.85
   5  -7  13    4.47    0.85
   5  -7  13    2.86    0.76
   5   7  14    7.48    1.11
   5  -7  14    9.77    1.22
   5  -7  14    9.66    1.10
   5   7  14    9.25    1.17
   5  -7  15    2.94    0.87
   5  -7  15    1.24    0.56
   5   7  15    1.16    0.64
   5   7  15    1.53    0.66
   5   7  16   -0.56    0.58
   5   7  16   -0.25    0.52
   5  -7  17   -0.24    0.42
   5   7  17   -0.12    0.46
   5  -7  18    1.92    0.46
   5   7  18    0.04    0.38
   5  -7  19    5.07    0.51
   5   7  19    1.02    0.38
  -5   9  20    3.02    0.41
  -5  -9  20    3.22    0.67
  -5  -9  19    6.42    0.91
  -5   9  19    0.62    0.40
  -5   9  18    4.65    0.72
  -5  -9  18   14.87    1.26
  -5   9  17    4.21    0.79
  -5  -9  17   20.01    1.39
  -5  -9  16   25.17    1.46
  -5   9  16    5.98    0.96
  -5   9  15    1.33    0.66
  -5  -9  15   13.53    1.19
  -5  -9  14    6.24    0.96
  -5   9  14    7.04    1.04
  -5   9  13    0.37    0.56
  -5  -9  13    0.56    0.55
  -5  -9  13    1.86    0.67
  -5  -9  12    0.14    0.59
  -5  -9  12    1.05    0.58
  -5   9  12    0.56    0.92
  -5  -9  12    0.58    0.53
  -5   9  12    1.44    0.68
  -5   9  12    2.08    1.05
  -5  -9  11   -0.07    0.48
  -5  -9  11    0.14    0.57
  -5   9  11   -0.51    0.84
  -5   9  11   -0.16    0.54
  -5   9  11   -0.61    0.89
  -5  -9  11   -0.48    0.59
  -5   9  10    0.04    0.47
  -5  -9  10    1.49    0.53
   5   9 -10    0.30    0.60
  -5  -9  10    0.56    0.48
  -5  -9  10    0.35    0.59
  -5   9  10   -0.01    0.50
  -5   9  10    0.21    0.76
  -5  -9  10   -0.61    0.58
   5   9  -9    1.09    0.71
  -5  -9   9    1.81    0.75
  -5   9   9    1.44    0.85
  -5   9   8    1.97    0.62
   5   9  -8    1.85    0.78
  -5   9   7    9.23    1.19
   5   9  -7    7.78    1.21
   5   9  -6   21.66    1.70
  -5   9   6   23.88    1.85
   5   9  -6   21.88    1.87
   5   9  -5   15.71    1.47
  -5   9   5   17.76    1.60
   5   9  -5   16.05    1.58
  -5   9   4   13.38    1.38
   5   9  -4   14.48    1.42
   5   9  -3  106.37    3.78
  -5   9   3  105.09    3.81
  -5   9   2   48.02    2.57
   5   9  -2   46.97    2.53
  -5   9   1    2.58    0.75
   5   9  -1    2.30    0.73
   5   9   0   15.83    1.51
  -5   9   0   14.75    1.46
   5   9   1   78.67    3.33
   5  -9   1   77.00    2.69
  -5   9  -1   76.86    3.23
   5  -9   2   49.69    2.37
  -5   9  -2   52.84    2.64
   5   9   2   55.56    2.84
   5   9   3   88.30    3.60
  -5   9  -3   83.93    3.35
   5   9   4    1.35    0.63
  -5   9  -4    1.56    0.60
   5  -9   4    1.46    0.69
   5  -9   4    1.23    0.55
   5   9   4    1.76    0.57
   5  -9   5   20.23    1.94
   5   9   5   24.02    1.96
   5  -9   5   20.43    1.60
  -5   9  -5   23.94    1.79
  -5   9  -6    5.40    0.92
   5  -9   6    4.96    1.13
   5   9   6    5.20    0.99
   5  -9   6    4.84    0.91
   5   9   7   16.28    1.69
   5  -9   7   14.73    1.57
   5  -9   7   14.21    1.92
   5   9   8   27.54    2.20
   5  -9   8   24.99    2.63
   5   9   9    2.29    0.66
   5  -9   9    2.10    1.06
   5  -9   9    2.71    0.65
   5  -9   9    1.47    0.61
   5   9   9    1.10    0.81
   5   9  10    8.57    1.05
   5  -9  10   10.23    1.14
   5  -9  10    8.47    1.82
   5   9  10    5.44    0.97
   5  -9  10    9.19    1.13
   5  -9  10    4.11    0.94
   5   9  10    6.88    1.47
   5  -9  11    2.65    0.70
   5  -9  11    1.64    1.16
   5   9  11    2.33    0.72
   5  -9  11    1.83    0.66
   5   9  11    1.78    0.70
   5   9  11    0.75    0.82
   5   9  12    3.52    0.85
   5  -9  12    3.46    0.88
   5  -9  12    5.32    0.88
   5   9  12    4.58    0.86
   5   9  12    4.71    0.90
   5   9  13    0.27    0.59
   5   9  13   -0.02    0.59
   5  -9  13    0.37    0.53
   5   9  13    0.16    0.50
   5   9  14    2.75    0.79
   5   9  14    2.00    0.73
   5  -9  14    1.67    0.72
   5  -9  14    1.23    0.86
   5  -9  15    1.40    0.73
   5   9  15    0.08    0.53
   5   9  15    0.19    0.44
   5  -9  16    0.88    0.46
   5   9  16    0.49    0.52
   5   9  16   -0.24    0.41
   5  -9  17    4.97    0.60
   5  -9  17    3.68    0.75
   5  -9  18    7.69    0.61
   5   9  18    0.14    0.35
   5  -9  19    9.58    0.53
   5   9  19    0.49    0.29
  -5 -11  19    0.69    0.68
  -5  11  19    1.16    0.38
  -5  11  18    0.45    0.41
  -5 -11  18    2.78    0.90
  -5  11  17    2.90    0.65
  -5 -11  17    9.98    1.24
  -5  11  16    2.50    0.68
  -5 -11  16    8.95    1.31
  -5  11  15   -0.22    0.58
  -5 -11  15    9.12    1.25
  -5  11  14    2.13    0.73
  -5 -11  14    2.29    0.72
  -5 -11  13   15.09    1.40
  -5  11  13   18.04    1.52
  -5 -11  12    8.00    1.09
  -5  11  12    8.51    1.11
  -5 -11  11    3.04    0.74
  -5  11  11    1.60    0.91
  -5 -11  11    1.66    0.77
  -5  11  11    1.93    0.66
  -5  11  11    2.82    0.77
  -5  11  11    0.82    0.85
   5  11 -10    1.61    0.94
  -5 -11  10    6.39    1.01
  -5  11  10    1.18    0.69
  -5  11  10    1.83    0.66
  -5 -11  10    0.26    0.69
  -5 -11  10    5.83    0.88
  -5  11  10    0.75    0.90
   5  11  -9    2.24    0.97
  -5 -11   9    3.61    0.77
  -5 -11   9    1.84    0.63
  -5 -11   9    2.02    0.84
  -5  11   9    2.16    0.68
  -5  11   9    2.49    0.68
  -5  11   9    1.25    0.89
  -5  11   8    1.90    0.61
   5  11  -8    0.95    0.72
  -5 -11   8    1.17    0.72
  -5 -11   8    1.42    0.56
  -5  11   8    1.16    0.66
  -5  11   8    1.40    0.62
  -5  11   8    1.57    0.64
   5  11  -7    2.45    0.87
  -5  11   7    1.72    0.68
   5  11  -6    4.85    1.10
   5  11  -6    5.73    1.09
  -5  11   6    5.41    1.09
   5  11  -5    7.94    1.24
  -5  11   5    8.92    1.30
   5  11  -4   15.09    1.64
  -5  11   4   13.28    1.54
   5  11  -3   21.96    1.94
  -5  11   3   21.00    1.88
   5  11  -2    1.13    0.61
  -5  11   2    1.27    0.62
  -5  11   1    3.29    0.86
   5  11  -1    3.48    0.90
   5  11   0    8.37    1.28
  -5  11   0    6.42    1.14
  -5  11  -1   45.36    2.72
   5  11   1   44.29    2.78
  -5  11  -2    0.29    0.50
   5  11   2    0.09    0.57
  -5  11  -3    4.32    0.94
   5  11   3    4.47    1.01
   5  11   4   34.39    2.55
  -5  11  -4   33.36    2.32
   5 -11   4   31.98    2.36
   5  11   4   33.05    2.08
   5  11   5   10.04    1.47
   5 -11   5    7.05    1.02
  -5  11  -5    7.26    1.16
   5 -11   5    7.36    1.29
   5  11   6   12.89    1.65
   5 -11   6   11.36    1.36
   5 -11   6   11.62    1.70
   5  11   7    1.33    0.62
   5  11   7    1.40    0.58
   5 -11   7    1.26    0.63
   5  11   7    0.92    0.74
   5 -11   7   -0.80    0.86
   5 -11   7    0.62    0.77
   5 -11   8   14.56    1.40
   5  11   8   15.62    1.39
   5  11   8   14.73    1.29
   5 -11   8   10.88    1.16
   5 -11   8   12.79    2.01
   5  11   9    1.05    0.58
   5  11   9    1.35    0.59
   5 -11   9    1.33    1.09
   5 -11   9    2.71    0.80
   5  11  10    4.06    0.86
   5  11  10    4.63    0.84
   5 -11  10    4.02    1.47
   5 -11  10    5.14    0.94
   5  11  10    3.00    1.06
   5 -11  11    8.01    1.05
   5 -11  11    2.20    0.53
   5 -11  11    2.33    0.99
   5 -11  11    7.86    1.09
   5 -11  12    6.38    1.10
   5  11  12    6.59    1.01
   5 -11  12    4.69    1.11
   5 -11  13    0.12    0.52
   5 -11  13    2.02    0.75
   5 -11  13    1.81    0.95
   5  11  13    3.18    0.79
   5  11  14    2.32    0.69
   5 -11  14    1.24    0.52
   5 -11  14    1.92    0.76
   5 -11  15    1.96    0.71
   5  11  15    1.42    0.60
   5  11  15    1.24    0.52
   5  11  16   -0.20    0.44
   5  11  16   -0.13    0.36
   5  11  17    2.02    0.50
   5 -11  17    3.58    0.68
   5  11  18   -0.17    0.31
  -5 -13  19    0.31    0.51
  -5  13  18    0.10    0.31
  -5 -13  18   -0.70    0.73
  -5  13  17    0.56    0.41
  -5 -13  17   -0.10    0.84
  -5  13  16   -0.18    0.48
  -5 -13  16    2.32    0.99
  -5  13  15    1.69    0.65
  -5 -13  15    5.97    1.22
  -5  13  14    3.28    0.76
  -5 -13  14    3.01    0.73
  -5 -13  13    0.44    0.56
  -5  13  13    1.26    0.63
  -5 -13  13    0.73    0.58
  -5  13  12    7.79    0.98
  -5 -13  12    7.54    1.07
  -5  13  12    7.50    1.04
  -5 -13  11   17.50    1.53
  -5  13  11   16.28    1.37
  -5  13  11   16.07    1.43
  -5 -13  11   18.67    1.49
  -5 -13  10    2.14    0.77
  -5  13  10    1.27    0.62
  -5  13  10    1.92    0.69
  -5 -13   9    8.00    1.12
   5  13  -9    3.94    1.26
  -5 -13   9    3.94    0.83
  -5  13   9    4.69    1.30
  -5 -13   9    3.21    1.09
  -5  13   9    4.16    0.82
  -5  13   9    3.96    0.82
  -5  13   8   20.34    1.57
  -5 -13   8   22.35    1.61
  -5 -13   8   15.71    1.92
   5  13  -8   16.48    2.06
  -5  13   8   20.14    1.56
  -5  13   8   20.24    1.49
  -5 -13   8   21.58    1.41
  -5  13   8   18.49    2.00
  -5  13   7    2.73    0.70
   5  13  -7    1.31    0.86
  -5 -13   7    2.22    0.65
  -5  13   7    2.02    0.92
  -5 -13   7    2.40    0.89
  -5  13   7    3.16    0.73
  -5 -13   7    4.82    0.83
  -5  13   7    2.96    0.74
   5  13  -6    4.34    1.21
  -5 -13   6    4.50    0.78
  -5  13   6    4.89    1.09
  -5  13   6    5.87    0.88
  -5  13   6    4.27    0.87
  -5  13   5    4.94    1.16
  -5  13   5    5.00    0.85
   5  13  -5    5.11    1.18
   5  13  -4    9.93    1.52
  -5  13   4   10.80    1.54
   5  13  -3   10.21    1.53
  -5  13   3   10.78    1.56
   5  13  -2   12.18    1.69
  -5  13   2    9.69    1.46
   5  13  -1    9.39    1.48
  -5  13   1    9.39    1.43
   5  13   0   16.28    1.92
  -5  13   0   15.60    1.80
  -5  13  -1   10.52    1.49
   5  13   1    9.71    1.51
   5  13   2   12.10    1.68
  -5  13  -2   13.93    1.68
   5  13   3   17.49    2.00
  -5  13  -3   16.80    1.83
   5  13   4   48.91    3.32
  -5  13  -4   49.38    3.05
   5 -13   4   45.92    2.37
   5  13   4   50.07    2.24
   5  13   5    3.22    0.75
  -5  13  -5    4.04    1.01
   5  13   5    3.83    1.15
   5 -13   5    3.59    0.86
   5  13   6   21.82    2.28
   5  13   6   19.68    1.49
   5 -13   6   20.29    1.65
   5  13   7    5.18    1.35
   5  13   7    4.63    0.86
   5 -13   7    4.41    0.96
   5  13   8    1.88    0.66
   5 -13   8    3.49    0.83
   5  13   9    0.14    0.46
   5 -13   9   -0.05    0.85
   5 -13   9    0.41    0.57
   5  13  10    0.45    0.52
   5 -13  10    0.83    0.66
   5  13  11    0.06    0.41
   5 -13  11    0.21    0.55
   5  13  12    0.12    0.41
   5 -13  12   -0.40    0.75
   5  13  12    0.07    0.55
   5 -13  12    0.75    0.61
   5 -13  13   -1.74    0.75
   5  13  13   -0.50    0.56
   5 -13  14    0.12    0.59
   5  13  14    0.50    0.52
   5 -13  15    1.36    0.62
   5  13  15    0.50    0.46
   5  13  15    0.61    0.44
   5  13  16    1.46    0.47
   5  13  16    0.68    0.38
   5 -13  17    4.90    0.64
   5  13  17    2.80    0.45
  -5  15  17    1.60    0.41
  -5 -15  17   -0.20    0.68
  -5  15  16   -0.05    0.38
  -5 -15  16   -2.51    0.88
  -5  15  15    1.87    0.57
  -5 -15  15    1.66    0.52
  -5 -15  14    0.66    0.50
  -5 -15  14    0.21    0.94
  -5  15  14    0.46    0.48
  -5 -15  13   -0.37    0.58
  -5  15  13    0.25    0.49
  -5 -15  12    3.68    0.87
  -5 -15  12    3.12    0.81
  -5  15  12    3.35    0.70
  -5  15  12    3.25    0.76
  -5 -15  12    5.32    1.15
  -5 -15  11   15.39    1.42
  -5 -15  11   14.13    1.39
  -5  15  11   13.56    1.24
  -5  15  11   10.84    1.14
  -5 -15  11   12.60    1.34
  -5 -15  10   27.14    1.87
  -5  15  10   27.08    1.71
  -5 -15  10   26.33    1.71
  -5  15  10   27.47    1.77
  -5 -15   9   25.58    1.81
  -5  15   9   25.93    1.76
  -5  15   9   24.17    1.62
  -5 -15   9   26.12    1.59
  -5 -15   8    0.04    0.59
  -5  15   8    0.17    0.54
  -5  15   8    0.49    0.61
  -5 -15   8    0.59    0.69
  -5 -15   7   59.98    2.63
  -5  15   7   54.78    3.61
  -5 -15   7   52.67    3.40
  -5  15   7   62.46    2.63
  -5  15   7   63.21    2.71
  -5  15   7   62.46    2.44
   5  15  -7   57.33    3.92
  -5  15   6    9.10    1.10
  -5 -15   6    7.54    1.04
  -5  15   6    9.29    1.16
  -5  15   6    8.15    1.56
   5  15  -6    8.14    1.66
  -5 -15   6    9.44    1.61
   5  15  -5   62.61    3.86
  -5  15   5   62.03    2.54
  -5 -15   5   62.29    2.57
  -5  15   5   61.02    3.85
  -5  15   5   65.92    2.74
   5  15  -5   64.95    4.10
  -5  15   4   22.65    1.54
   5  15  -4   20.72    2.34
  -5  15   4   24.98    1.76
  -5 -15   4   23.00    1.54
  -5  15   4   23.69    2.44
   5  15  -4   23.51    1.57
  -5  15   3   43.64    3.23
  -5  15   3   45.52    2.05
   5  15  -3   43.47    2.09
  -5 -15   3   42.99    2.04
   5  15  -3   38.41    3.13
  -5  15   3   45.57    2.27
   5  15  -2   12.23    1.84
  -5  15   2   13.05    1.26
   5  15  -2   11.93    1.17
  -5  15   2   12.65    1.80
   5  15  -1   47.13    3.44
  -5  15   1   49.11    3.42
   5  15  -1   47.63    2.18
  -5  15   1   45.23    2.25
   5 -15  -1   42.78    2.24
   5  15   0   10.20    1.77
   5  15   0    6.75    0.92
  -5  15   0    7.45    1.02
  -5  15   0    7.39    1.43
   5 -15   0    8.10    1.14
  -5  15  -1    6.16    0.90
   5  15   1    6.73    1.46
   5  15   1    6.33    0.94
  -5  15  -1    6.86    1.38
   5 -15   1    7.50    1.11
   5  15   2   19.56    2.31
  -5  15  -2   20.12    1.45
   5  15   2   19.77    1.50
  -5  15  -2   20.83    2.26
   5 -15   2   19.60    1.61
   5  15   3    3.54    0.79
   5  15   3    2.97    1.14
  -5  15  -3    3.10    1.03
   5 -15   3    4.10    0.91
   5  15   4   15.79    2.14
  -5  15  -4   15.13    1.93
   5 -15   4   13.47    1.43
   5  15   4   13.82    1.33
   5  15   5   57.36    2.56
   5  15   5   59.06    4.00
   5 -15   5   60.42    2.84
   5  15   6    1.27    0.61
   5  15   6    0.36    0.74
   5 -15   6    0.70    0.74
   5  15   7    2.49    0.69
   5 -15   7    1.63    0.82
   5  15   8    9.06    1.11
   5 -15   8   10.31    1.27
   5  15   9    1.49    0.63
   5 -15   9    2.08    0.76
   5  15  10    1.46    0.60
   5 -15  10    2.86    0.83
   5  15  11    0.17    0.45
   5  15  11    0.41    0.52
   5 -15  11    0.98    0.65
   5  15  12    0.13    0.40
   5 -15  12   -0.45    0.67
   5  15  12   -0.26    0.52
   5 -15  12   -0.06    0.52
   5  15  13    1.22    0.45
   5 -15  13    1.00    0.60
   5  15  13    2.11    0.60
   5 -15  13    1.58    0.56
   5 -15  14   -0.84    0.56
   5  15  14   -0.02    0.41
   5  15  14   -0.60    0.47
   5 -15  15    0.84    0.48
   5  15  15   -0.07    0.36
   5  15  15   -0.40    0.39
   5  15  16    1.07    0.34
   5  15  16    0.83    0.32
  -5  17  16    0.05    0.27
  -5  17  15    0.00    0.33
  -5 -17  15    0.34    0.37
  -5 -17  14    0.78    0.44
  -5  17  14    0.52    0.38
  -5 -17  13   -0.02    0.46
  -5  17  13    0.31    0.41
  -5  17  12    0.75    0.47
  -5  17  12    0.44    0.43
  -5 -17  12    0.58    0.56
  -5 -17  11   10.49    1.20
  -5  17  11    8.22    0.95
  -5  17  11    8.46    0.94
  -5 -17  11    9.10    1.14
  -5 -17  10    2.71    0.75
  -5  17  10    3.12    0.68
  -5  17  10    2.74    0.68
  -5 -17  10    2.97    0.81
  -5 -17   9    1.45    0.63
  -5  17   9    0.56    0.50
  -5  17   9    0.44    0.53
  -5 -17   9    0.49    0.67
  -5 -17   8    1.25    0.60
  -5  17   8    1.55    0.62
  -5  17   8    1.31    0.58
  -5 -17   7    2.18    0.72
  -5  17   7    3.08    0.79
  -5 -17   6   16.32    1.49
  -5  17   6   18.24    1.55
  -5  17   5   16.79    1.39
  -5 -17   5   17.73    1.44
  -5  17   5   17.63    1.49
  -5  17   4    2.87    0.69
   5  17  -4    3.15    0.77
  -5 -17   4    3.43    0.75
  -5  17   4    3.53    0.83
  -5  17   3   13.70    1.20
   5  17  -3   13.03    1.24
   5  17  -3   12.50    2.04
  -5  17   3   15.25    1.39
   5  17  -2    3.63    1.27
   5  17  -2    2.28    0.69
  -5  17   2    3.53    1.18
  -5  17   2    3.23    0.81
   5  17  -1    0.27    0.85
   5  17  -1    1.33    0.61
  -5  17   1    0.77    0.80
  -5  17   1    1.13    0.62
   5 -17  -1    1.03    0.68
   5  17   0   -0.10    0.57
  -5  17   0   -0.16    0.70
  -5  17   0   -0.12    0.55
   5  17   0   -0.12    0.82
   5 -17   0    0.01    0.58
   5  17   1    0.44    0.55
  -5  17  -1    0.40    0.80
   5  17   1    0.26    0.94
  -5  17  -1    0.28    0.48
   5 -17   1    0.42    0.59
  -5  17  -2   15.46    1.34
   5  17   2   15.78    1.41
   5 -17   2   15.78    1.56
   5  17   2   16.17    2.04
   5 -17   3    0.40    0.63
   5  17   3    0.49    0.55
  -5  17  -3    0.39    0.48
   5  17   4    0.03    0.50
   5 -17   4    0.13    0.59
   5  17   5    1.07    0.58
   5  17   5    0.17    0.48
   5 -17   5    0.12    0.67
   5  17   6   20.55    1.49
   5  17   6   18.60    1.56
   5 -17   6   20.78    1.78
   5  17   7    0.81    0.54
   5 -17   7    0.54    0.65
   5  17   8   -0.57    0.53
   5 -17   8   -0.08    0.62
   5  17   9    2.87    0.73
   5 -17   9    4.62    0.96
   5  17  10    1.62    0.57
   5  17  10    1.47    0.57
   5 -17  10    1.59    0.71
   5 -17  11    0.96    0.59
   5  17  11    1.45    0.51
   5  17  11    1.39    0.55
   5 -17  11    1.63    0.66
   5  17  12    0.52    0.45
   5  17  12    0.22    0.35
   5 -17  12   -0.08    0.60
   5 -17  12    1.04    0.57
   5  17  13    1.50    0.46
   5 -17  13    1.41    0.56
   5 -17  13    2.09    0.55
   5  17  14   -0.10    0.34
   5 -17  14    0.32    0.42
   5  17  14   -0.06    0.33
   5 -17  15    2.53    0.47
   5  17  15    0.44    0.28
  -5  19  14    0.48    0.30
  -5 -19  14    0.18    0.34
  -5  19  13    0.00    0.33
  -5 -19  13   -0.03    0.40
  -5  19  12    1.74    0.43
  -5  19  12    1.32    0.43
  -5 -19  12    2.53    0.62
  -5  19  11   -0.21    0.39
  -5  19  11   -0.42    0.37
  -5 -19  11    0.06    0.48
  -5 -19  10    0.11    0.49
  -5  19  10    0.81    0.44
  -5  19  10    0.50    0.44
  -5  19   9    0.29    0.46
  -5 -19   9    0.05    0.52
  -5 -19   8    7.42    0.99
  -5  19   8    6.11    0.91
  -5 -19   8    6.14    1.02
  -5 -19   7    1.99    0.64
  -5  19   7    1.50    0.65
  -5 -19   7    1.03    0.65
  -5 -19   6    0.24    0.45
  -5 -19   6    0.27    0.56
  -5  19   6    0.47    0.54
  -5 -19   5    0.37    0.47
  -5  19   5    0.36    0.50
  -5 -19   5    0.07    0.55
  -5  19   4    1.09    0.57
  -5 -19   4    1.10    0.60
   5  19  -3    0.53    0.50
  -5  19   3    0.60    0.55
  -5 -19   3    0.54    0.55
  -5  19   2   15.41    1.37
   5  19  -2   15.70    1.31
  -5 -19   2   15.12    1.35
   5  19  -1    1.37    0.59
  -5  19   1    1.12    0.60
   5 -19  -1    0.64    0.59
  -5 -19   1    1.19    0.59
  -5  19   0    7.36    1.00
   5 -19   0    6.32    1.06
   5  19   1    7.76    1.02
  -5  19  -1    6.69    0.93
   5 -19   1    7.58    1.11
   5  19   2    1.24    0.61
  -5  19  -2    1.94    0.66
   5 -19   2    2.10    0.77
  -5  19  -3   12.25    1.16
   5  19   3   12.43    1.24
   5 -19   3   12.53    1.40
   5  19   4   19.88    1.56
   5 -19   4   21.71    1.80
   5  19   4   21.50    1.55
   5  19   5    7.02    0.98
   5  19   5    5.37    0.86
   5 -19   5    5.87    1.10
   5  19   6    4.27    0.82
   5  19   6    5.24    0.79
   5 -19   6    4.36    0.95
   5  19   7   11.62    1.21
   5 -19   7   13.08    1.39
   5  19   8    0.01    0.47
   5 -19   8    0.19    0.58
   5 -19   9   18.07    1.50
   5  19   9   15.48    1.12
   5  19   9   14.80    1.22
   5  19  10    0.37    0.41
   5 -19  10   -0.31    0.55
   5  19  10   -0.18    0.43
   5 -19  10    0.53    0.52
   5  19  11    0.88    0.41
   5  19  11    0.56    0.39
   5 -19  11    0.26    0.46
   5 -19  11    0.82    0.48
   5 -19  12    0.20    0.42
   5 -19  12    0.67    0.43
   5  19  12    0.53    0.37
   5  19  12    0.59    0.38
   5 -19  13    0.88    0.40
   5  19  13    0.24    0.30
  -5 -21  12    0.80    0.38
  -5  21  11    0.15    0.31
  -5 -21  11    0.12    0.38
  -5  21  10   -0.01    0.32
  -5 -21  10    0.22    0.42
   5  21  -9    1.10    0.44
  -5  21   9    0.45    0.38
  -5 -21   9    0.90    0.51
  -5 -21   8    0.16    0.49
  -5  21   8   -0.13    0.39
  -5  21   7    0.12    0.43
  -5 -21   7    0.64    0.51
  -5  21   6    6.73    0.91
  -5 -21   6    8.50    1.03
  -5  21   5    3.31    0.74
  -5 -21   5    3.10    0.73
  -5  21   4    0.11    0.46
  -5 -21   4   -0.09    0.45
  -5  21   3    1.62    0.63
  -5 -21   3    1.62    0.59
  -5  21   2    2.26    0.66
   5  21  -2    2.64    0.62
  -5 -21   2    2.05    0.60
   5  21  -1    0.77    0.47
  -5  21   1    0.88    0.59
   5  21   0   10.01    1.02
   5 -21   0   10.48    1.15
  -5  21   0   10.66    1.08
   5  21   1    0.87    0.52
   5  21   1    1.51    0.60
  -5  21  -1    0.95    0.52
   5 -21   1    1.12    0.62
   5  21   2    1.30    0.54
  -5  21  -2    1.14    0.50
   5 -21   2    0.81    0.58
   5  21   2    0.96    0.54
   5  21   3    2.13    0.63
   5  21   3    1.54    0.57
  -5  21  -3    1.57    0.52
   5 -21   3    2.58    0.76
   5  21   4    0.97    0.53
   5  21   4    1.47    0.53
   5 -21   4    0.70    0.54
   5  21   5    1.49    0.55
   5  21   5    1.58    0.51
   5 -21   5    1.61    0.66
   5  21   6    3.54    0.68
   5  21   6    3.96    0.61
   5 -21   6    4.71    0.86
   5  21   7    2.03    0.54
   5 -21   7    1.96    0.66
   5  21   8    1.19    0.46
   5 -21   8    0.51    0.41
   5 -21   8    1.00    0.52
   5  21   9    0.23    0.35
   5 -21   9   -0.34    0.43
   5 -21   9    0.18    0.42
   5  21  10    0.37    0.33
   5 -21  10   -0.45    0.43
   5 -21  10    0.53    0.43
   5  21  10    0.46    0.34
   5 -21  11    0.66    0.38
   5 -21  11    0.59    0.33
   5  21  11    0.40    0.29
  -5 -23  10    0.13    0.28
  -5  23   9    0.05    0.27
  -5 -23   9    0.22    0.36
   5  23  -8   -0.06    0.29
  -5  23   8   -0.14    0.33
  -5 -23   8    0.04    0.37
  -5  23   7    2.11    0.49
   5  23  -7    1.74    0.45
  -5 -23   7    2.10    0.51
  -5 -23   6    2.17    0.53
   5  23  -6    1.88    0.48
  -5  23   6    2.14    0.53
   5  23  -5    0.06    0.36
  -5  23   5    0.24    0.39
  -5 -23   5    0.31    0.38
   5  23  -4    0.22    0.40
  -5  23   4    0.57    0.41
  -5 -23   4    0.83    0.45
  -5  23   3    0.52    0.44
   5  23  -3    0.62    0.46
  -5 -23   3    0.63    0.44
  -5  23   2    0.28    0.40
   5  23  -2    0.16    0.44
   5  23  -1   -0.01    0.33
  -5  23   1   -0.08    0.38
   5  23  -1    0.05    0.42
   5  23   0    0.54    0.37
  -5  23   0    0.40    0.39
   5  23   0    0.09    0.40
   5  23   1    0.21    0.34
  -5  23  -1    0.51    0.37
   5  23   1   -0.07    0.39
   5 -23   1    0.38    0.43
   5  23   2    0.58    0.38
   5  23   2    0.51    0.40
  -5  23  -2    0.92    0.39
   5 -23   2    1.02    0.48
   5  23   3    0.06    0.34
   5  23   3    0.08    0.37
   5 -23   3   -0.26    0.44
   5  23   4    0.09    0.31
   5  23   4    0.07    0.32
   5 -23   4    0.01    0.41
   5  23   5    0.04    0.33
   5  23   5    0.19    0.33
   5 -23   5    0.27    0.42
   5  23   6    0.47    0.35
   5 -23   6    0.26    0.39
   5  23   7    1.28    0.38
   5 -23   7    1.48    0.48
   5 -23   8    1.46    0.44
   5  23   8    1.22    0.37
   5 -23   9    1.69    0.39
  -5  25   5    0.60    0.28
  -5  25   4    0.38    0.29
   5  25  -4    0.55    0.30
  -5  25   3   -0.25    0.31
   5  25  -3    0.07    0.29
  -5  25   2    0.18    0.28
   5  25  -2    0.25    0.31
  -5  25   1    0.27    0.29
   5  25  -1    0.65    0.35
  -5  25   0   -0.24    0.26
   5  25   0    0.25    0.31
   5  25   1    0.86    0.35
   5  25   2   -0.28    0.31
   5  25   3    0.78    0.29
  -6   0  20   21.48    1.00
  -6   0  20   36.11    1.56
  -6   0  19    2.36    1.11
  -6   0  19   -0.29    0.41
  -6   0  18   10.45    0.95
  -6   0  18   11.60    1.45
  -6   0  17    0.06    0.46
  -6   0  16    1.13    0.57
  -6   0  16   12.75    0.95
  -6   0  15    7.14    0.80
  -6   0  15    1.11    0.63
  -6   0  14    3.62    0.66
  -6   0  14   -0.20    0.55
  -6   0  13    0.11    0.55
  -6   0  13   -1.55    0.95
  -6   0  12   19.83    1.38
  -6   0  12   21.78    1.48
  -6   0  11    0.67    0.48
   6   0 -10    8.55    1.09
  -6   0  10    8.70    1.05
  -6   0  10    8.45    1.30
   6   0  -9    1.03    0.54
  -6   0   9    0.58    0.39
  -6   0   9    0.58    0.56
   6   0  -8   53.74    2.43
  -6   0   8   53.31    2.69
  -6   0   8   54.04    2.22
  -6   0   7    0.85    0.52
   6   0  -7    2.02    0.57
   6   0  -6    1.12    0.50
  -6   0   6    0.87    0.45
   6   0  -5   -0.05    0.35
  -6   0   5    0.22    0.35
   6   0  -4   12.21    1.07
  -6   0   4   11.77    0.90
   6   0  -3    1.24    0.47
  -6   0   3    0.82    0.39
   6   0  -2  135.77    3.37
  -6   0   2  131.56    2.35
   6   0  -1    3.44    0.59
  -6   0   1    2.69    0.29
   6   0   0   82.83    2.50
   6   0   1    1.49    0.39
   6   0   2   16.45    1.07
   6   0   3    7.82    0.75
   6   0   3    7.20    0.89
   6   0   4    8.59    0.76
   6   0   4    7.58    0.96
   6   0   5    0.11    0.47
   6   0   6   57.77    2.91
   6   0   7    0.49    0.61
   6   0   8   13.04    1.66
   6   0   9    0.47    0.67
   6   0  10   46.84    3.37
   6   0  11    7.69    1.21
   6   0  11    8.59    1.22
   6   0  11    7.83    1.15
   6   0  11    8.02    1.10
   6   0  11    8.54    1.12
   6   0  11    6.85    1.58
   6   0  12  366.36    6.95
   6   0  12  348.58   10.36
   6   0  12  377.44    7.01
   6   0  12  367.57    6.92
   6   0  12  366.45    6.50
   6   0  12  351.92    6.81
   6   0  13    2.29    1.32
   6   0  13    2.84    0.87
   6   0  13    2.13    0.93
   6   0  13    2.72    0.83
   6   0  14   29.00    1.77
   6   0  14   29.70    2.01
   6   0  14   25.09    1.82
   6   0  15    0.08    0.51
   6   0  15    0.72    0.67
   6   0  15    0.65    0.56
   6   0  16   21.88    1.60
   6   0  16   21.63    1.44
   6   0  17    0.14    0.49
   6   0  17   -0.07    0.46
   6   0  18    8.00    0.76
   6   0  18    8.02    0.86
   6   0  20   -0.53    0.28
  -6  -2  21    6.12    0.60
  -6  -2  20   10.01    0.74
  -6   2  20    9.14    1.00
  -6   2  19    3.98    1.04
  -6  -2  19    3.72    0.62
  -6   2  18    1.55    0.55
  -6  -2  18    0.66    0.51
  -6   2  18    0.30    0.45
  -6  -2  17   -0.96    1.26
  -6  -2  17   -1.19    0.57
  -6   2  17   -0.10    0.52
  -6  -2  16    1.17    1.30
  -6   2  16    3.45    0.80
  -6  -2  15   11.23    0.96
  -6   2  15    0.88    0.62
  -6  -2  14   18.74    1.14
  -6  -2  14   15.43    1.47
  -6   2  14   12.89    1.27
  -6  -2  14   15.95    1.28
  -6   2  14   18.98    1.55
  -6  -2  13    4.26    0.71
  -6   2  13    1.51    0.62
  -6  -2  13   -0.50    1.01
  -6   2  13    2.42    1.17
  -6  -2  13    1.76    0.69
  -6   2  13    1.72    0.74
  -6  -2  13    0.20    0.64
  -6   2  12    1.09    0.82
  -6  -2  12    1.79    0.61
  -6  -2  12    2.54    0.54
  -6  -2  12    1.08    0.75
  -6  -2  12    1.78    0.73
  -6   2  12    2.03    0.63
  -6   2  12    1.77    0.68
  -6   2  11    4.39    1.17
  -6  -2  11    6.98    1.04
   6   2 -10    5.81    0.98
   6  -2 -10    8.42    1.11
  -6   2  10    6.36    1.17
  -6  -2  10    5.37    0.91
  -6  -2   9    1.89    0.59
   6  -2  -9    4.22    0.81
   6   2  -9    2.90    0.73
  -6   2   9    2.26    0.80
  -6   2   9    1.85    0.68
  -6   2   8    9.51    0.86
   6   2  -8   10.10    1.11
  -6   2   8   10.32    0.99
  -6   2   8    9.43    1.23
  -6   2   8    8.95    1.06
   6  -2  -8   10.52    1.14
   6  -2  -7   84.39    3.03
  -6   2   7   85.15    2.39
  -6   2   7   88.60    2.82
  -6   2   7   81.32    3.18
  -6   2   7   80.06    2.77
   6   2  -7   79.72    2.98
  -6   2   6   53.47    2.39
   6  -2  -6   54.59    2.34
  -6   2   6   51.56    2.00
   6   2  -6   49.11    2.26
   6   2  -5  122.76    3.50
   6  -2  -5  127.03    3.55
  -6   2   5  126.19    3.42
  -6   2   5  122.85    2.78
   6   2  -4   20.80    1.40
  -6   2   4   20.17    0.96
   6  -2  -4   19.43    1.35
  -6   2   4   19.21    1.24
   6   2  -3   55.36    2.21
   6  -2  -3   57.07    2.24
  -6   2   3   62.06    1.99
  -6   2   3   58.96    1.35
   6  -2  -2    4.47    0.70
   6   2  -2    4.33    0.67
  -6   2   2    3.31    0.24
   6   2  -1   17.94    1.20
   6  -2  -1   15.10    1.16
   6   2   0    8.42    0.83
   6  -2   0    7.03    0.82
   6   2   1    8.01    0.81
   6  -2   1    9.53    0.92
   6   2   1    7.88    0.46
   6  -2   2    2.19    0.55
   6   2   2    2.53    0.48
   6   2   2    1.29    0.31
   6  -2   2    2.29    0.50
   6  -2   3    5.17    0.67
   6   2   3    5.88    0.61
   6  -2   3    5.24    0.78
   6  -2   4   12.12    1.22
   6   2   4   13.01    0.87
   6   2   4   11.10    0.91
   6   2   4   13.14    1.22
   6   2   5  109.63    3.64
   6  -2   5  101.48    3.69
   6   2   5  101.94    2.97
   6   2   6    5.84    0.99
   6  -2   6    3.62    0.86
   6   2   6    4.72    0.81
   6   2   7    0.73    0.63
   6  -2   7    0.57    0.60
   6   2   7    1.42    0.66
   6   2   8    7.34    1.27
   6  -2   8    6.04    1.26
   6   2   8    6.83    1.07
   6   2   9    8.83    1.43
   6  -2   9   10.17    1.61
   6   2  10    6.87    0.99
   6  -2  10    7.30    0.98
   6   2  10    5.51    1.23
   6  -2  10    6.84    1.01
   6   2  10    6.44    0.93
   6  -2  10    6.51    0.98
   6  -2  10    7.98    1.55
   6  -2  10    4.99    0.87
   6   2  11   33.07    1.97
   6  -2  11   27.90    1.86
   6  -2  11   31.87    1.97
   6  -2  11   34.92    2.03
   6  -2  11   33.52    2.03
   6   2  11   30.35    1.87
   6  -2  11   30.93    3.04
   6   2  11   28.92    1.82
   6   2  11   28.92    2.78
   6   2  11   30.28    1.88
   6   2  12   80.76    3.15
   6   2  12   67.76    2.78
   6  -2  12   75.89    3.07
   6   2  12   74.69    4.66
   6  -2  12   73.68    2.99
   6   2  12   69.39    2.86
   6  -2  12   71.72    2.64
   6   2  12   72.01    2.96
   6  -2  12   76.50    3.02
   6  -2  12   71.46    4.86
   6   2  13    1.47    0.69
   6  -2  13    2.93    0.83
   6  -2  13    4.31    1.06
   6  -2  13    3.05    0.91
   6   2  13    2.07    0.77
   6   2  13    3.43    0.92
   6  -2  13    3.25    0.77
   6   2  13    3.29    0.84
   6   2  14   15.11    1.48
   6   2  14   18.74    1.50
   6  -2  14   15.84    1.51
   6   2  14   16.07    1.45
   6  -2  14   17.05    1.33
   6  -2  14   18.14    1.54
   6   2  15    0.30    0.56
   6  -2  15    0.38    0.51
   6  -2  15   -0.04    0.61
   6   2  15    0.63    0.64
   6  -2  15    0.39    0.49
   6   2  15    0.87    0.65
   6  -2  16    3.73    0.78
   6  -2  16    4.80    0.75
   6   2  16    5.39    0.91
   6   2  16    4.18    0.79
   6   2  17    0.37    0.54
   6  -2  17    1.56    0.56
   6   2  17    1.32    0.55
   6  -2  17    0.52    0.61
   6   2  18    0.89    0.48
   6  -2  18    1.12    0.46
   6   2  18    0.57    0.42
   6  -2  19   -0.13    0.32
   6  -2  19   -0.62    0.35
   6  -2  20    0.89    0.28
  -6  -4  21    3.85    0.55
  -6   4  20    9.91    0.89
  -6  -4  20   13.84    0.85
  -6   4  19    2.43    0.54
  -6   4  19    0.01    0.39
  -6  -4  18    9.22    0.93
  -6   4  18    5.99    0.83
  -6   4  17    0.74    0.57
  -6  -4  17    0.00    0.49
  -6   4  16    2.29    0.76
  -6  -4  16    0.66    0.57
  -6   4  15    3.70    0.87
  -6  -4  15    2.22    0.68
  -6  -4  14   -0.82    0.76
  -6  -4  14    0.78    1.14
  -6   4  14    1.59    0.60
  -6   4  14    0.61    0.63
  -6  -4  13    2.39    1.02
  -6  -4  13    1.06    0.71
  -6   4  13    1.00    0.55
  -6   4  13    1.04    0.94
  -6   4  13    1.14    0.66
  -6   4  12    9.57    1.03
  -6  -4  12    9.14    0.84
  -6  -4  12   11.74    1.28
  -6   4  12    8.91    1.10
  -6   4  12    7.77    1.45
  -6   4  12    8.83    1.62
  -6  -4  11    4.93    1.03
  -6   4  11    3.77    1.09
  -6   4  11    5.49    1.14
   6   4 -10   42.00    2.47
  -6   4  10   46.35    3.00
  -6  -4  10   37.62    2.43
  -6   4  10   43.35    2.64
   6   4  -9   42.35    2.38
   6  -4  -9   37.56    2.20
  -6  -4   9   36.38    2.26
  -6   4   9   33.18    2.42
  -6   4   9   35.93    2.26
  -6   4   8   16.89    1.30
   6  -4  -8   21.80    1.66
   6   4  -8   16.91    1.51
  -6   4   8   17.62    1.68
  -6   4   8   15.29    1.41
   6   4  -7    3.59    0.81
   6  -4  -7    2.75    0.71
  -6   4   7    3.90    0.70
  -6   4   7    4.38    0.89
  -6   4   7    3.74    0.75
   6   4  -6   28.45    1.83
  -6   4   6   29.59    1.88
   6  -4  -6   27.66    1.80
  -6   4   6   28.25    1.72
   6   4  -5   77.18    2.92
   6  -4  -5   70.14    2.81
  -6   4   5   77.11    2.84
   6   4  -4    4.59    0.79
   6  -4  -4    4.55    0.79
   6   4  -3   12.84    1.18
   6  -4  -3   11.58    1.13
   6   4  -2    2.12    0.59
   6  -4  -2    2.43    0.62
   6  -4  -1  117.79    3.46
   6   4  -1  120.01    3.48
   6   4   0    9.22    0.93
   6   4   0    9.38    1.02
   6  -4   0    8.34    0.93
   6   4   1    7.94    0.83
   6   4   1    7.07    0.89
   6  -4   1    6.73    0.79
   6   4   2    8.18    0.82
   6   4   2    9.28    1.04
   6  -4   2    8.45    0.93
   6   4   3   24.27    1.32
   6  -4   3   24.80    1.67
   6   4   4    4.59    0.60
   6   4   4    4.54    0.77
   6  -4   4    4.28    0.86
   6   4   5   21.07    1.43
   6  -4   5   23.50    1.91
   6   4   5   21.87    1.63
  -6   4  -6    1.00    0.47
   6   4   6    0.79    0.51
   6  -4   6    0.49    0.56
   6   4   6    0.59    0.48
   6  -4   7    1.82    0.85
   6   4   7    1.20    0.62
   6   4   7    1.08    0.62
   6  -4   8    3.92    1.03
   6   4   8    2.73    0.81
   6   4   8    1.65    0.74
   6   4   9   22.04    2.10
   6  -4   9   23.52    2.46
   6   4   9   18.12    1.76
   6  -4  10    0.48    0.74
   6   4  10    1.61    0.61
   6  -4  10    0.58    0.59
   6   4  10    1.13    0.73
   6  -4  10    1.39    0.68
   6  -4  10    1.91    0.65
   6  -4  10    0.51    0.54
   6   4  10    1.35    0.64
   6   4  10    1.56    0.82
   6   4  11    1.94    0.73
   6   4  11    1.81    0.66
   6  -4  11    2.75    0.75
   6  -4  11    3.43    0.86
   6  -4  11    2.87    0.78
   6   4  11    2.43    0.77
   6   4  11    1.28    0.88
   6  -4  11    3.59    1.27
   6   4  11    1.83    0.70
   6   4  12    1.98    0.73
   6  -4  12    0.67    0.60
   6   4  12    1.43    0.73
   6  -4  12    0.91    1.05
   6  -4  12    1.51    0.82
   6  -4  12    1.11    0.71
   6   4  12    1.17    0.68
   6   4  12   -0.15    0.62
   6   4  13   -0.35    0.63
   6   4  13    0.45    0.58
   6  -4  13    0.36    0.65
   6   4  13    0.38    0.57
   6   4  13    0.13    0.58
   6  -4  13    0.68    0.62
   6  -4  14   15.48    1.43
   6  -4  14   19.52    1.64
   6  -4  14   13.44    1.46
   6   4  14   15.36    1.39
   6   4  14   14.36    1.37
   6   4  14   16.27    1.51
   6  -4  15   12.18    1.25
   6  -4  15   15.94    1.47
   6   4  15   12.81    1.26
   6  -4  15   12.52    1.34
   6   4  15   11.08    1.20
   6   4  15   12.19    1.31
   6   4  16   -0.30    0.54
   6  -4  16    0.21    0.46
   6   4  16    0.74    0.57
   6   4  17    8.05    0.91
   6   4  17    7.77    0.96
   6  -4  17    8.24    0.92
   6   4  18    0.13    0.38
   6  -4  18    0.16    0.36
   6  -4  19    0.20    0.31
   6   4  19    0.85    0.37
   6  -4  20    2.98    0.35
  -6   6  20    6.31    0.67
  -6  -6  20    4.27    0.74
  -6   6  19    1.90    0.52
  -6   6  19    6.00    0.85
  -6   6  18    1.62    0.58
  -6   6  18   -1.44    0.89
  -6  -6  17    3.68    0.74
  -6   6  17    0.21    0.51
  -6   6  16    0.44    0.55
  -6  -6  16    0.21    0.50
  -6   6  15   15.11    1.30
  -6   6  15   19.28    1.57
  -6  -6  15   18.42    1.36
  -6  -6  14    2.47    0.66
  -6   6  14    4.41    0.77
  -6   6  14    2.96    0.83
  -6  -6  14    2.33    0.66
  -6  -6  13    2.72    0.70
  -6  -6  13    2.14    0.83
  -6  -6  13    1.65    0.63
  -6   6  13    3.66    0.87
  -6   6  13    3.90    1.24
  -6   6  13    3.97    1.30
  -6  -6  12   12.50    0.99
  -6  -6  12   10.95    1.12
  -6  -6  12   15.99    1.55
  -6  -6  12    9.81    1.52
  -6   6  12   11.69    1.25
  -6   6  12    8.29    1.62
  -6   6  12    6.86    1.49
  -6  -6  11    9.71    1.21
  -6  -6  11    6.56    0.76
  -6  -6  11    5.44    0.82
  -6  -6  11    4.46    1.04
  -6   6  11    6.11    1.26
  -6   6  11    6.48    0.96
  -6   6  11    6.22    1.34
  -6  -6  10   18.55    1.81
  -6   6  10   17.67    2.01
  -6   6  10   15.83    1.75
   6   6  -9   14.55    1.54
  -6   6   9   13.00    1.66
  -6   6   9   13.71    1.50
   6   6  -8    2.92    0.82
  -6   6   8    2.75    0.68
  -6   6   8    1.46    0.77
   6   6  -7   11.70    1.38
  -6   6   7   13.45    1.32
  -6   6   7   13.79    1.50
   6   6  -6   77.78    3.26
  -6   6   6   76.27    3.02
   6   6  -5   22.13    1.74
  -6   6   5   23.89    1.70
   6   6  -4   70.65    2.79
   6   6  -4   76.81    3.07
  -6   6   4   74.87    3.03
   6   6  -3   87.78    3.15
  -6   6   3   92.24    3.34
   6   6  -3   92.78    3.26
   6   6  -2   37.76    2.09
  -6   6   2   41.22    2.24
   6   6  -2   41.40    2.14
   6  -6  -2   41.36    1.68
   6   6  -1   88.79    3.22
  -6   6   1   90.29    3.30
   6   6  -1   88.91    3.06
   6   6   0    3.70    0.80
   6   6   0    4.15    0.74
  -6   6  -1    2.18    0.63
   6   6   1    2.36    0.58
   6  -6   1    2.29    0.55
   6   6   1    2.13    0.63
   6   6   2    1.49    0.49
   6   6   2    2.14    0.64
  -6   6  -2    1.96    0.62
   6  -6   2    1.48    0.52
   6   6   3   57.43    2.26
   6   6   3   53.91    2.60
  -6   6  -3   51.34    2.51
   6   6   4   20.90    1.30
   6   6   4   20.85    1.66
   6  -6   4   17.46    1.63
  -6   6  -4   19.14    1.58
   6   6   4   20.26    1.50
  -6   6  -5   -0.02    0.42
   6   6   5    0.09    0.40
   6   6   5    0.45    0.50
   6  -6   5    0.17    0.55
   6   6   6   35.74    2.18
   6  -6   6   30.64    2.41
  -6   6  -6   34.84    2.06
   6  -6   7    2.72    0.93
   6   6   7    3.55    0.83
   6   6   7    2.89    0.78
   6  -6   8    1.89    0.88
   6   6   8    2.57    0.75
   6   6   8    2.09    0.74
   6   6   9    0.22    0.47
   6  -6   9   -0.79    0.57
   6  -6   9    0.70    0.75
   6   6   9   -0.15    0.59
   6   6  10    0.65    0.50
   6  -6  10    0.10    0.64
   6  -6  10   -0.07    0.61
   6   6  10    0.63    0.83
   6  -6  10    0.60    0.62
   6   6  10   -0.24    0.60
   6  -6  10    0.76    0.95
   6   6  11    0.85    0.57
   6   6  11    0.88    0.62
   6  -6  11    1.02    0.63
   6  -6  11    0.39    0.66
   6  -6  11    0.77    0.62
   6   6  11    0.56    0.64
   6  -6  11    0.60    1.02
   6   6  11    0.23    0.89
   6  -6  12    6.85    1.04
   6  -6  12    6.39    1.09
   6   6  12    5.01    1.33
   6  -6  12    7.52    1.08
   6   6  12    7.91    1.02
   6   6  12    9.97    1.49
   6  -6  12    4.06    1.56
   6   6  12    9.86    1.22
   6   6  13    1.08    0.64
   6  -6  13    1.24    0.61
   6  -6  13    1.51    0.69
   6  -6  13    2.05    0.87
   6   6  13    0.86    0.68
   6   6  13    0.78    0.63
   6   6  14    0.53    0.58
   6  -6  14    1.90    0.86
   6  -6  14    0.72    0.61
   6   6  14    0.09    0.56
   6  -6  14    0.55    0.54
   6   6  15    3.96    0.86
   6  -6  15    3.35    0.75
   6   6  15    4.12    0.86
   6   6  16   -0.06    0.55
   6  -6  16    0.06    0.41
   6   6  16    0.76    0.55
   6  -6  17    0.22    0.39
   6   6  17    0.64    0.48
   6  -6  18    0.60    0.36
   6   6  18    0.95    0.44
   6  -6  19    2.78    0.42
   6   6  19    0.23    0.30
  -6  -8  20    1.98    0.65
  -6   8  20   -0.11    0.26
  -6   8  19    0.21    0.35
  -6  -8  19    3.16    0.87
  -6  -8  18   25.75    1.36
  -6   8  18    7.11    0.85
  -6   8  17    0.53    0.53
  -6  -8  17   16.28    1.20
  -6  -8  16   10.52    1.08
  -6   8  16    3.62    0.80
  -6  -8  15    3.00    0.71
  -6   8  15    2.26    0.76
  -6  -8  15    4.52    0.84
  -6   8  14    5.11    0.98
  -6  -8  14    3.31    0.71
  -6  -8  14    3.85    0.80
  -6  -8  13    5.28    0.87
  -6   8  13    5.88    1.02
  -6  -8  13    4.88    0.79
  -6  -8  12   27.87    1.77
  -6  -8  12   20.16    2.16
  -6  -8  12   31.24    1.92
  -6   8  12   24.23    2.50
  -6   8  12   31.13    1.94
  -6  -8  12   24.95    1.53
  -6   8  12   24.71    2.63
  -6  -8  11    2.70    0.98
  -6  -8  11    2.85    0.70
  -6  -8  11    1.54    0.54
  -6   8  11    2.89    0.71
  -6   8  11    2.74    0.76
  -6   8  11    2.60    1.13
  -6   8  11    1.76    0.94
   6   8 -10    0.63    0.66
  -6  -8  10    0.55    0.48
  -6  -8  10    0.20    0.55
  -6   8  10    0.22    0.48
  -6   8  10    0.39    0.53
  -6   8  10   -0.02    0.69
  -6  -8  10   -0.52    0.63
  -6   8  10    0.65    0.68
   6   8  -9    1.22    0.72
  -6  -8   9    1.34    0.69
  -6   8   9    1.06    0.72
   6   8  -8    2.85    0.88
  -6   8   8    3.73    0.84
  -6   8   8    3.32    0.93
   6   8  -7    5.64    1.10
  -6   8   7    7.41    1.10
  -6   8   6   19.62    1.67
   6   8  -6   18.60    1.75
   6   8  -5    1.01    0.59
  -6   8   5    1.06    0.56
   6   8  -5    1.03    0.52
   6   8  -4    2.92    0.82
  -6   8   4    2.78    0.79
   6   8  -4    3.42    0.79
   6   8  -3   85.67    3.44
  -6   8   3   89.65    3.54
   6   8  -3   89.93    3.45
   6   8  -2   13.58    1.41
  -6   8   2   14.43    1.46
   6   8  -2   12.90    1.35
   6  -8  -1    9.96    0.92
   6   8  -1    6.91    0.98
  -6   8   1    7.85    1.13
   6   8  -1    8.69    1.19
   6   8   0   25.96    1.93
   6  -8   0   23.18    1.47
  -6   8   0   27.05    1.97
   6   8   0   28.58    1.84
   6   8   1   14.98    1.50
   6  -8   1   14.65    1.27
  -6   8  -1   15.88    1.55
   6   8   1   14.97    1.34
   6   8   2    5.91    1.05
   6  -8   2    7.20    0.98
  -6   8  -2    5.23    0.94
   6   8   2    4.52    0.76
   6   8   3   24.10    1.91
  -6   8  -3   23.19    1.82
   6  -8   3   20.98    1.73
   6   8   3   24.09    1.60
   6   8   4   42.20    2.08
  -6   8  -4   42.26    2.41
   6   8   4   41.53    2.54
   6  -8   4   40.89    2.56
   6   8   4   43.29    2.14
   6   8   5   21.06    1.60
  -6   8  -5   19.02    1.64
   6   8   5   20.26    1.82
   6  -8   5   15.68    1.72
  -6   8  -6    3.61    0.80
   6  -8   6    2.44    0.86
   6   8   6    2.95    0.86
   6   8   7    8.80    1.28
   6  -8   7    8.75    1.52
   6   8   8    2.34    0.64
   6  -8   8    0.78    0.91
   6   8   8    2.49    0.87
   6  -8   9    8.50    1.71
   6  -8   9    7.94    1.00
   6   8   9    7.19    0.99
   6  -8   9    4.51    0.80
   6   8   9    6.39    1.30
   6   8   9    6.11    0.90
   6   8  10   -0.01    0.52
   6  -8  10    0.08    0.57
   6  -8  10   -0.62    0.96
   6  -8  10   -0.61    0.73
   6  -8  10    0.01    0.57
   6   8  10   -0.01    0.52
   6   8  10   -1.01    0.97
   6   8  11    1.03    0.63
   6  -8  11    1.54    0.64
   6   8  11    1.06    0.92
   6  -8  11    1.21    0.64
   6  -8  11    0.17    0.73
   6  -8  11    1.55    1.08
   6  -8  11   -1.86    1.06
   6   8  11    1.14    0.61
   6   8  12    0.01    0.56
   6  -8  12    0.24    0.50
   6  -8  12   -0.78    0.81
   6  -8  12   -0.32    0.62
   6   8  12    0.12    0.56
   6   8  12   -0.32    0.56
   6   8  13    1.49    0.70
   6  -8  13    1.36    0.64
   6   8  13    0.51    0.59
   6  -8  13    0.48    0.68
   6  -8  13    0.99    0.59
   6   8  13    0.79    0.63
   6   8  14    0.20    0.56
   6  -8  14    0.45    0.51
   6  -8  14    1.84    0.81
   6   8  14    0.07    0.54
   6  -8  15    1.24    0.52
   6   8  15    0.73    0.58
   6   8  15    0.65    0.56
   6  -8  16    3.82    0.85
   6   8  16    0.20    0.49
   6  -8  17    1.14    0.41
   6   8  17   -0.12    0.43
   6  -8  18    4.15    0.50
   6   8  18    1.13    0.42
   6  -8  19    6.43    0.44
   6   8  19    0.21    0.25
  -6 -10  20    3.72    0.60
  -6  10  19    0.97    0.40
  -6 -10  19    3.20    0.79
  -6  10  18   10.17    0.91
  -6 -10  18   19.70    1.31
  -6 -10  17    6.12    1.13
  -6  10  17    1.08    0.55
  -6  10  16    0.14    0.56
  -6 -10  16   24.78    1.44
  -6  10  15    8.79    1.09
  -6 -10  15   25.02    1.48
  -6 -10  14    0.16    0.47
  -6  10  14    0.62    0.60
  -6 -10  13    1.79    0.64
  -6  10  13    1.22    0.67
  -6 -10  12    1.00    0.63
  -6  10  12    0.58    0.51
  -6  10  12    0.58    0.55
  -6 -10  12    2.16    0.73
  -6 -10  11    1.49    0.59
  -6 -10  11    1.72    0.62
  -6  10  11    1.71    0.64
  -6  10  11    1.85    0.67
  -6  10  11    0.87    0.79
  -6 -10  11    2.14    0.88
  -6  10  11    1.98    1.15
   6  10 -10    0.67    0.85
  -6 -10  10    0.16    0.48
  -6 -10  10    0.93    0.68
  -6  10  10    0.18    0.53
  -6  10  10    0.34    0.51
  -6  10  10    1.05    0.92
  -6 -10  10   -0.56    0.60
  -6  10  10   -0.01    0.92
  -6  10   9    5.53    0.88
   6  10  -9    5.57    1.27
  -6 -10   9    5.32    1.17
  -6  10   9    5.10    0.86
  -6  10   9    5.57    1.29
  -6 -10   9    3.14    0.62
   6  10  -8    1.17    0.77
  -6  10   8    1.86    0.70
   6  10  -7    2.50    0.93
  -6  10   7    2.96    0.81
   6  10  -6   20.68    1.82
  -6  10   6   19.93    1.85
   6  10  -6   20.35    1.98
   6  10  -5    2.46    0.85
  -6  10   5    3.80    0.89
   6  10  -5    4.40    0.99
  -6  10   4    6.94    1.20
   6  10  -4    6.98    1.19
   6  10  -4    6.74    1.18
  -6  10   3   34.93    2.40
   6  10  -3   32.54    2.31
   6  10  -3   35.26    2.38
   6  10  -2    3.36    0.84
  -6  10   2    2.85    0.82
   6  10  -2    2.78    0.86
   6  10  -1   18.40    1.78
  -6  10   1   18.28    1.74
   6  10  -1   17.44    1.63
   6  10   0    5.64    1.16
  -6  10   0    4.18    0.94
   6  10   0    5.90    1.02
  -6  10  -1   83.94    3.67
   6  10   1   84.82    3.82
   6  10   1   81.36    3.36
   6  10   2    4.81    0.89
  -6  10  -2    3.17    0.86
   6  10   2    4.04    0.99
   6 -10   2    3.06    0.74
   6 -10   3    8.23    1.21
  -6  10  -3    8.78    1.23
   6  10   3    8.52    1.31
   6  10   3    8.69    1.10
   6  10   4   39.45    2.68
  -6  10  -4   36.88    2.42
   6 -10   4   37.18    2.57
   6  10   4   39.92    2.23
   6  10   5   21.47    2.05
   6 -10   5   18.41    2.00
  -6  10  -5   21.71    1.90
   6  10   6   16.99    1.84
   6 -10   6   18.26    2.09
   6  10   7    0.77    0.58
   6 -10   7    2.16    0.96
   6  10   7    2.54    0.68
   6 -10   7    1.97    0.72
   6  10   7    1.60    0.85
   6 -10   7   -0.18    0.71
   6  10   8    1.38    0.60
   6  10   8    1.29    0.61
   6 -10   8    0.87    0.91
   6  10   8    1.94    0.72
   6 -10   8   -0.54    0.85
   6 -10   8    0.74    0.63
   6  10   9    2.53    0.74
   6  10   9    2.67    0.72
   6 -10   9    1.54    0.69
   6 -10   9    1.82    1.12
   6  10   9    1.78    0.74
   6 -10   9    0.24    0.80
   6 -10   9    2.14    0.75
   6  10   9    1.44    0.98
   6  10  10    0.97    0.60
   6 -10  10    1.04    0.67
   6 -10  10    1.28    1.12
   6 -10  10    1.67    0.68
   6  10  10    2.18    0.72
   6 -10  10    0.34    0.88
   6  10  10    1.93    1.00
   6 -10  10    1.00    0.67
   6  10  11    3.67    0.84
   6 -10  11    2.68    0.74
   6 -10  11    2.82    0.85
   6 -10  11    3.10    0.74
   6  10  11    3.51    0.77
   6 -10  11    1.42    0.86
   6  10  12    4.59    0.92
   6  10  12    5.18    0.85
   6 -10  12    4.88    0.85
   6 -10  12    3.94    0.91
   6  10  12    5.34    0.98
   6  10  13    0.30    0.54
   6 -10  13    0.30    0.50
   6 -10  13   -0.32    0.72
   6  10  13    0.26    0.52
   6  10  13    0.27    0.56
   6 -10  14    2.08    0.61
   6 -10  14    1.84    0.75
   6  10  14    2.10    0.70
   6 -10  15   -0.12    0.42
   6  10  15    0.04    0.50
   6  10  15    0.35    0.43
   6 -10  16    2.82    0.50
   6 -10  16    3.69    0.76
   6  10  17    0.07    0.36
   6 -10  17    6.68    0.56
   6 -10  18    8.58    0.50
   6  10  18    0.13    0.30
  -6  12  19    0.42    0.28
  -6 -12  19   -1.07    0.61
  -6  12  18    1.05    0.39
  -6 -12  18    1.00    0.77
  -6  12  17   -0.14    0.43
  -6 -12  17    4.68    1.03
  -6  12  16    0.75    0.52
  -6 -12  16    6.82    1.21
  -6  12  15    4.21    0.78
  -6 -12  15   10.78    1.38
  -6 -12  14    0.34    0.54
  -6  12  14   -0.70    0.60
  -6 -12  14   -0.38    0.53
  -6 -12  13    0.80    0.57
  -6  12  13    0.56    0.62
  -6 -12  12    1.52    0.69
  -6  12  12    2.16    0.64
  -6  12  12    1.18    0.64
  -6  12  11   13.50    1.27
  -6 -12  11   12.39    1.31
  -6  12  11   11.91    1.27
  -6  12  10   10.88    1.19
  -6  12  10    9.65    1.80
   6  12 -10    8.34    1.62
  -6 -12  10   13.17    1.33
  -6 -12  10    9.38    1.58
  -6  12  10   12.77    1.25
   6  12  -9   12.32    1.94
  -6 -12   9   16.02    1.41
  -6  12   9   14.53    2.05
  -6 -12   9   11.32    1.71
  -6  12   9   18.00    1.48
  -6  12   9   14.36    1.31
  -6 -12   9   18.41    1.26
   6  12  -8    3.83    1.27
  -6 -12   8    4.28    0.83
  -6  12   8    4.62    1.14
  -6  12   8    5.33    0.97
  -6 -12   8    2.56    0.92
  -6  12   8    3.25    0.76
  -6 -12   8    5.02    0.86
   6  12  -7    2.17    0.96
  -6  12   7    2.21    0.87
  -6  12   7    1.96    0.61
  -6  12   7    2.44    0.69
   6  12  -6    0.91    0.82
  -6  12   6    1.57    0.78
   6  12  -6    1.98    0.82
  -6  12   6    2.54    0.68
   6  12  -5    0.89    0.72
  -6  12   5    0.75    0.60
   6  12  -5    0.98    0.70
   6  12  -4   11.07    1.57
  -6  12   4   12.97    1.66
   6  12  -4   10.41    1.56
   6  12  -3   10.28    1.53
  -6  12   3   10.25    1.46
   6  12  -3   11.28    1.56
   6  12  -2    6.30    1.26
  -6  12   2    6.22    1.22
   6  12  -2    6.70    1.23
   6  12  -1    9.12    1.42
  -6  12   1    8.04    1.32
   6  12  -1    7.36    1.23
   6  12   0    2.70    0.82
  -6  12   0    3.07    0.97
   6  12   0    3.43    1.05
  -6  12  -1   11.64    1.54
   6  12   1   10.66    1.57
   6  12   1    9.52    1.33
   6  12   2   10.69    1.59
  -6  12  -2    8.66    1.41
   6  12   2   10.42    1.36
   6  12   3   23.20    2.28
   6  12   3   21.27    1.85
  -6  12  -3   23.10    2.10
  -6  12  -4   27.13    2.27
   6  12   4   26.51    2.43
   6  12   4   25.98    1.62
   6 -12   4   27.78    1.83
   6  12   5   23.12    2.29
   6  12   5   21.26    1.52
   6  12   5   23.45    1.61
  -6  12  -5   23.59    2.11
   6 -12   5   22.32    1.71
   6  12   6   24.15    2.42
   6  12   6   21.55    1.53
   6 -12   6   23.23    1.74
   6  12   7    4.99    0.84
   6  12   7    4.39    1.23
   6 -12   7    4.57    0.92
   6 -12   8   -0.02    0.93
   6  12   8    0.30    0.51
   6 -12   8    0.25    0.65
   6  12   9   16.79    1.40
   6 -12   9   18.12    1.61
   6  12  10    0.01    0.45
   6 -12  10    0.50    0.63
   6 -12  11    1.37    0.62
   6 -12  11    1.06    0.71
   6 -12  11    2.21    0.72
   6 -12  12   -0.11    0.46
   6 -12  12   -1.13    0.79
   6  12  12    0.14    0.56
   6 -12  13    0.31    0.66
   6  12  13    0.29    0.56
   6 -12  14    0.47    0.60
   6  12  14    0.46    0.51
   6  12  15    1.34    0.52
   6  12  15    0.75    0.42
   6  12  16    0.04    0.38
   6  12  16   -0.07    0.33
   6  12  17   -0.38    0.34
  -6  14  18    0.33    0.27
  -6 -14  18   -1.18    0.64
  -6  14  17   -0.21    0.36
  -6 -14  17   -0.67    0.76
  -6 -14  16    0.38    0.84
  -6  14  16    0.05    0.39
  -6  14  15   -0.05    0.50
  -6 -14  15    0.09    0.42
  -6  14  14    1.49    0.59
  -6 -14  14    1.35    0.58
  -6  14  13    3.44    0.76
  -6 -14  13    4.40    0.88
  -6 -14  13    3.52    0.76
  -6 -14  12   13.87    1.40
  -6  14  12   14.53    1.28
  -6  14  12   12.95    1.25
  -6  14  11   19.39    1.48
  -6 -14  11   19.79    1.59
  -6  14  11   19.38    1.49
  -6 -14  11   23.13    1.61
  -6 -14  10   17.72    1.56
  -6  14  10   16.53    1.38
  -6  14  10   16.19    1.41
  -6 -14   9    2.54    0.79
  -6  14   9    2.06    0.65
  -6  14   9    2.78    0.74
   6  14  -8   22.99    2.56
  -6 -14   8   26.38    1.79
  -6 -14   8   20.10    2.21
  -6  14   8   25.90    1.78
  -6  14   8   23.70    1.60
  -6  14   8   23.06    2.33
  -6 -14   8   27.76    1.58
  -6 -14   7   25.60    1.74
  -6  14   7   25.48    1.75
  -6 -14   7   20.96    2.19
  -6  14   7   24.44    1.54
  -6  14   7   24.33    2.43
   6  14  -7   21.51    2.45
  -6  14   6   12.76    1.29
  -6 -14   6   12.65    1.24
   6  14  -6   11.34    1.88
  -6  14   6   11.21    1.78
  -6  14   5   31.51    1.93
   6  14  -5   29.20    2.69
   6  14  -5   27.83    1.75
  -6  14   5   27.53    2.56
   6  14  -5   25.44    2.56
   6  14  -4   12.17    1.78
   6  14  -4   11.85    1.20
  -6  14   4   10.17    1.16
  -6  14   4   10.98    1.66
   6  14  -4   11.65    1.78
   6  14  -3   54.00    3.59
   6  14  -3   49.65    3.39
  -6  14   3   54.81    3.54
   6  14  -3   52.94    2.36
  -6  14   3   57.97    2.49
  -6  14   2   18.22    2.12
   6  14  -2   20.08    2.32
   6  14  -2   20.69    1.48
  -6  14   2   19.20    1.49
   6  14  -2   21.39    2.26
   6  14  -1   13.16    1.90
   6  14  -1   11.74    1.16
  -6  14   1   11.42    1.72
  -6  14   1   14.30    1.25
   6 -14  -1   13.09    1.40
   6  14  -1   10.52    1.60
   6  14   0   19.29    2.26
   6  14   0   16.35    1.35
  -6  14   0   16.91    1.36
  -6  14   0   18.26    2.11
   6 -14   0   16.21    1.47
   6  14   0   17.95    1.99
   6  14   1   37.29    2.00
   6  14   1   37.71    3.07
  -6  14  -1   39.08    1.94
  -6  14  -1   38.63    2.92
   6 -14   1   41.86    2.28
   6  14   1   34.78    2.66
   6  14   2   40.43    3.20
   6  14   2   36.65    1.98
  -6  14  -2   36.30    1.93
  -6  14  -2   38.21    2.88
   6 -14   2   35.83    2.16
   6  14   2   37.61    2.71
   6  14   3    5.38    1.32
   6  14   3    3.86    1.05
   6  14   3    3.64    0.82
  -6  14  -3    4.94    1.24
   6 -14   3    4.13    0.95
   6  14   4   25.75    2.64
  -6  14  -4   25.01    2.40
   6  14   4   25.44    1.70
   6 -14   4   24.33    1.91
   6  14   5   66.31    4.16
   6 -14   5   58.49    2.86
   6  14   5   61.36    2.61
   6  14   6   56.18    3.85
   6  14   6   52.06    2.43
   6 -14   6   53.54    2.76
   6  14   7    3.53    0.79
   6  14   7    3.41    1.25
   6 -14   7    4.02    0.98
   6  14   8    1.96    0.67
   6 -14   8    2.51    0.83
   6  14   9    1.58    0.65
   6 -14   9    2.61    0.82
   6 -14  10    0.94    0.59
   6  14  10    0.77    0.55
   6 -14  10    0.82    0.67
   6  14  11    1.18    0.53
   6  14  11    1.17    0.59
   6 -14  11    1.20    0.64
   6  14  12    3.13    0.65
   6 -14  12    2.57    0.77
   6  14  12    2.85    0.70
   6 -14  12    3.27    0.78
   6 -14  13   -0.88    0.62
   6  14  13   -0.26    0.50
   6 -14  14    2.14    0.66
   6  14  14    2.32    0.60
   6  14  15   -0.45    0.40
   6  14  15   -0.01    0.34
   6  14  16    0.02    0.30
   6  14  16    0.22    0.26
  -6  16  16    0.35    0.34
  -6 -16  16   -1.08    0.72
  -6  16  15    0.39    0.38
  -6 -16  15    0.95    0.42
  -6  16  14    0.23    0.44
  -6 -16  14    0.87    0.49
  -6  16  13    1.74    0.51
  -6  16  13    0.80    0.49
  -6 -16  13    1.39    0.57
  -6 -16  12    4.28    0.83
  -6  16  12    3.57    0.70
  -6  16  12    3.00    0.66
  -6 -16  12    2.02    0.94
  -6 -16  12    3.81    0.80
  -6 -16  11    0.05    0.56
  -6 -16  11    0.53    0.55
  -6  16  11    0.77    0.57
  -6  16  11    1.99    0.64
  -6  16  10   28.71    1.80
  -6  16  10   26.80    1.62
  -6 -16  10   31.94    1.97
  -6 -16  10   27.60    1.64
  -6 -16   9    2.47    0.75
  -6  16   9    2.47    0.68
  -6  16   9    3.03    0.77
  -6 -16   9    1.25    0.75
  -6 -16   8    2.11    0.70
  -6  16   8    2.59    0.74
  -6  16   7    1.57    0.65
  -6 -16   7    9.22    1.22
  -6 -16   6   29.52    1.85
  -6  16   6   29.66    1.93
   6  16  -5   29.10    1.75
  -6 -16   5   28.05    1.77
  -6  16   5   28.41    1.88
   6  16  -4   32.99    3.09
   6  16  -4   28.68    1.76
  -6 -16   4   30.45    1.80
  -6  16   4   31.61    1.97
  -6  16   4   30.38    2.84
   6  16  -4   28.49    2.80
   6  16  -3   65.53    4.26
   6  16  -3   61.94    2.58
  -6 -16   3   66.43    2.61
  -6  16   3   67.19    2.79
  -6  16   3   66.51    4.17
   6  16  -3   60.88    3.99
   6  16  -2    0.92    0.88
   6 -16  -2    1.48    0.88
   6  16  -2    0.81    0.62
  -6  16   2    0.58    0.77
   6  16  -2    0.78    0.97
  -6  16   2    0.37    0.61
   6  16  -1   35.48    3.21
   6  16  -1   34.75    1.98
  -6  16   1   34.47    1.99
  -6  16   1   35.88    3.07
   6 -16  -1   34.08    2.11
   6  16  -1   31.37    2.84
   6  16   0    5.27    1.33
   6  16   0    5.05    0.91
  -6  16   0    4.57    1.28
   6  16   0    5.18    1.41
  -6  16   0    4.28    0.85
   6 -16   0    5.13    1.07
   6  16   1    1.87    0.98
   6  16   1    0.57    0.54
  -6  16  -1    1.00    0.71
   6  16   1    0.05    0.75
  -6  16  -1    0.26    0.51
   6 -16   1    0.36    0.67
   6  16   2   31.89    3.07
   6  16   2   30.34    1.90
  -6  16  -2   29.90    1.79
  -6  16  -2   31.33    2.83
   6 -16   2   28.30    2.00
   6  16   2   30.11    2.65
   6  16   3    4.08    1.39
   6  16   3    3.62    0.84
  -6  16  -3    4.80    1.31
   6 -16   3    3.63    0.94
   6  16   4    2.80    0.73
   6 -16   4    1.75    0.72
   6  16   5    2.67    0.73
   6 -16   5    2.05    0.78
   6  16   6   10.75    1.26
   6 -16   6   10.63    1.35
   6  16   7    0.55    0.56
   6 -16   7    0.53    0.66
   6  16   8    2.20    0.69
   6 -16   8    2.58    0.86
   6  16   9    9.87    1.11
   6 -16   9    9.85    1.26
   6  16  10   -0.03    0.46
   6 -16  10   -0.86    0.72
   6 -16  10    0.24    0.59
   6  16  11    3.62    0.67
   6 -16  11    3.84    0.80
   6  16  11    4.65    0.78
   6 -16  11    4.76    0.86
   6  16  12    1.33    0.45
   6 -16  12    0.77    0.57
   6  16  12    1.05    0.52
   6 -16  12    1.49    0.59
   6 -16  13   -0.11    0.47
   6 -16  13    0.68    0.45
   6  16  13    0.03    0.38
   6 -16  14    0.66    0.47
   6  16  14   -0.09    0.37
   6  16  14   -0.60    0.41
   6  16  15   -0.26    0.29
   6  16  15    0.64    0.37
  -6  18  15    0.63    0.28
  -6  18  14    0.25    0.34
  -6 -18  14    0.20    0.36
  -6  18  13   -0.11    0.38
  -6 -18  13    0.05    0.41
  -6  18  12    0.42    0.37
  -6  18  12    0.31    0.38
  -6 -18  12    0.19    0.45
  -6  18  11    0.16    0.40
  -6  18  11    0.11    0.41
  -6 -18  11    0.53    0.51
  -6 -18  10    1.92    0.66
  -6  18  10    1.50    0.51
  -6  18  10    1.77    0.56
  -6 -18  10    2.19    0.71
  -6 -18   9    0.92    0.59
  -6  18   9   -0.07    0.49
  -6 -18   9    0.38    0.60
  -6 -18   8    1.59    0.59
  -6  18   8    1.07    0.61
  -6 -18   8    1.12    0.66
  -6 -18   7    2.61    0.69
  -6  18   7    1.64    0.67
  -6 -18   6    4.76    0.82
  -6  18   6    3.70    0.86
  -6 -18   5    1.10    0.55
  -6  18   5    0.94    0.59
   6  18  -4   11.43    1.16
  -6 -18   4   12.43    1.18
  -6  18   4   11.85    1.28
   6  18  -3    1.80    0.63
  -6  18   3    2.06    0.72
   6  18  -2    1.48    0.61
  -6  18   2    1.20    0.63
   6  18  -1    0.50    0.51
  -6  18   1    0.45    0.56
   6 -18  -1    0.49    0.65
   6  18   0   23.36    1.68
   6 -18   0   23.73    1.82
  -6  18   0   23.23    1.62
  -6  18  -1   17.00    1.39
   6 -18   1   17.68    1.63
   6  18   1   16.55    1.43
   6 -18   2   33.98    2.20
  -6  18  -2   37.43    1.95
   6  18   2   35.25    2.08
   6  18   3    1.02    0.61
   6 -18   3    0.83    0.70
  -6  18  -3    0.85    0.55
   6  18   4   72.83    2.91
   6 -18   4   74.19    3.27
   6  18   5    1.08    0.64
   6  18   5    1.14    0.60
   6 -18   5    1.38    0.78
   6  18   6    0.93    0.61
   6 -18   6    0.80    0.69
   6 -18   7    3.93    0.93
   6  18   7    3.27    0.74
   6  18   8    6.30    0.91
   6 -18   8    5.77    1.03
   6  18   9    0.86    0.49
   6 -18   9    0.22    0.60
   6 -18   9    0.79    0.61
   6  18  10    0.08    0.40
   6 -18  10   -0.85    0.66
   6  18  10   -0.29    0.46
   6 -18  10    0.27    0.54
   6  18  11   -0.14    0.36
   6 -18  11   -0.40    0.51
   6  18  11   -0.04    0.41
   6 -18  11    0.04    0.46
   6  18  12    0.64    0.37
   6 -18  12    0.21    0.41
   6  18  12    0.63    0.39
   6 -18  12    0.57    0.44
   6 -18  13    0.92    0.45
   6  18  13    0.84    0.36
   6  18  13    0.35    0.35
   6 -18  14    1.21    0.35
  -6 -20  13    0.51    0.34
  -6  20  12    0.15    0.33
  -6 -20  12   -0.20    0.40
  -6  20  11    0.22    0.33
  -6 -20  11   -0.02    0.41
  -6  20  10    0.13    0.38
  -6 -20  10    0.78    0.51
  -6  20   9    0.21    0.41
  -6 -20   9   -0.26    0.52
  -6  20   8    0.48    0.48
  -6 -20   8    0.48    0.55
  -6 -20   7    2.00    0.58
  -6  20   7    1.10    0.54
  -6 -20   7    1.71    0.63
  -6 -20   6    1.47    0.52
  -6 -20   6    0.98    0.59
  -6  20   6    0.99    0.55
  -6  20   5    0.22    0.49
  -6 -20   5    0.06    0.50
  -6  20   4    2.07    0.66
  -6 -20   4    2.45    0.70
   6  20  -3    0.27    0.46
  -6 -20   3    0.25    0.48
  -6  20   3    0.74    0.59
  -6  20   2    7.22    0.99
  -6 -20   2    6.38    0.91
   6  20  -2    6.66    0.89
   6  20  -1    2.57    0.66
  -6  20   1    1.44    0.60
   6 -20  -1    2.01    0.70
   6 -20   0    6.49    1.00
   6  20   0    6.13    0.90
  -6  20   0    6.55    0.89
   6 -20   1    1.63    0.67
   6  20   1    2.00    0.63
  -6  20  -1    1.40    0.59
   6  20   2    9.71    1.08
  -6  20  -2    8.90    0.97
   6 -20   2    9.53    1.22
   6  20   3    2.78    0.67
   6  20   3    2.66    0.66
  -6  20  -3    2.67    0.62
   6 -20   3    2.77    0.80
   6  20   4   -0.01    0.49
   6  20   4    0.01    0.43
   6 -20   4   -0.07    0.56
   6  20   5    6.47    0.91
   6  20   5    5.29    0.80
   6 -20   5    7.23    1.08
   6  20   6    2.75    0.66
   6 -20   6    3.41    0.82
   6  20   7    5.11    0.75
   6 -20   7    4.85    0.74
   6 -20   7    5.10    0.91
   6  20   8    2.23    0.57
   6 -20   8    2.04    0.55
   6  20   8    2.26    0.53
   6 -20   8    2.52    0.71
   6  20   9    0.76    0.43
   6  20   9    2.45    0.51
   6 -20   9    1.79    0.62
   6 -20   9    1.31    0.48
   6  20  10    4.27    0.55
   6  20  10    3.59    0.57
   6 -20  10    3.72    0.60
   6 -20  10    4.20    0.71
   6  20  11    0.97    0.35
   6 -20  11    0.98    0.42
   6 -20  11    0.50    0.41
   6  20  12    2.25    0.37
  -6 -22  11    1.53    0.39
  -6  22  10    0.30    0.30
  -6 -22  10    0.17    0.36
  -6  22   9    1.94    0.47
   6  22  -9    1.23    0.38
  -6 -22   9    1.83    0.52
   6  22  -8    0.21    0.34
  -6  22   8    0.68    0.39
  -6 -22   8    0.32    0.42
  -6  22   7    0.39    0.41
  -6 -22   7    0.36    0.43
  -6  22   6    6.76    0.81
  -6 -22   6    5.62    0.81
  -6  22   5    1.50    0.53
  -6 -22   5    1.61    0.56
  -6  22   4    3.52    0.67
  -6 -22   4    3.52    0.68
  -6  22   3    1.32    0.54
  -6 -22   3    0.98    0.47
   6  22  -2   -0.26    0.38
  -6  22   2    0.39    0.45
   6  22  -1    0.53    0.39
  -6  22   1    0.61    0.45
   6 -22   0    6.02    0.83
   6  22   0    6.46    0.80
  -6  22   0    5.62    0.75
   6  22   0    6.44    0.87
   6  22   1    0.50    0.42
  -6  22  -1    0.76    0.43
   6  22   1    0.42    0.43
   6 -22   1    1.15    0.53
   6  22   2    0.99    0.47
  -6  22  -2    0.69    0.40
   6  22   2    0.86    0.46
   6 -22   2    1.31    0.54
   6  22   3    0.15    0.37
   6  22   3    0.32    0.39
   6 -22   3   -0.06    0.43
   6  22   4    0.09    0.38
   6  22   4   -0.04    0.34
   6 -22   4   -0.05    0.45
   6  22   5    0.30    0.37
   6  22   5   -0.07    0.32
   6 -22   5   -0.04    0.44
   6  22   6    0.78    0.40
   6 -22   6    0.65    0.48
   6  22   7    0.37    0.36
   6 -22   7    0.15    0.41
   6  22   8    4.31    0.56
   6 -22   8    5.41    0.71
   6  22   9    0.08    0.28
   6  22   9   -0.05    0.24
   6 -22   9   -0.13    0.34
  -6  24   7    4.31    0.50
  -6  24   6    3.57    0.51
   6  24  -6    2.67    0.44
   6  24  -5    3.25    0.52
  -6  24   5    4.07    0.54
  -6 -24   5    4.05    0.53
  -6  24   4    0.61    0.35
   6  24  -4    1.10    0.40
  -6  24   3    3.32    0.54
   6  24  -3    3.52    0.56
  -6  24   2   -0.22    0.33
   6  24  -2    0.01    0.35
   6  24  -1    0.05    0.36
  -6  24   1   -0.15    0.32
   6  24   0    1.43    0.38
  -6  24   0    1.07    0.36
   6  24   0    1.28    0.43
   6  24   1    0.29    0.30
  -6  24  -1    0.61    0.33
   6  24   1    0.27    0.33
   6 -24   2   -0.52    0.40
   6  24   2    0.06    0.28
   6  24   2    0.08    0.32
   6  24   3   -0.28    0.32
   6 -24   3    0.25    0.35
   6  24   3   -0.34    0.32
   6 -24   4    0.22    0.32
   6  24   4    0.24    0.29
   6 -24   4    0.53    0.35
   6  24   4    0.10    0.24
   6  24   5   -0.20    0.28
   6 -24   5   -0.28    0.31
   6  24   6    0.13    0.23
  -7  -1  20   18.85    0.95
  -7   1  20   15.33    0.84
  -7  -1  19   22.35    1.51
  -7   1  19   24.42    1.46
  -7   1  18   15.43    1.13
  -7   1  18   25.12    1.67
  -7  -1  18   28.32    1.82
  -7  -1  18   13.64    1.08
  -7   1  18   15.41    1.11
  -7  -1  17    2.16    1.24
  -7   1  17   -0.55    1.15
  -7   1  17    0.70    0.53
  -7  -1  16   20.43    1.44
  -7   1  16   18.39    1.62
  -7   1  16   21.52    1.53
  -7  -1  15   -0.58    1.12
  -7   1  15   -0.15    0.54
  -7  -1  15   -0.05    0.48
  -7   1  15   -2.31    1.20
  -7  -1  14   13.40    1.42
  -7   1  14   10.49    1.28
  -7  -1  14   13.49    1.22
  -7   1  14   15.08    1.36
  -7  -1  13    3.90    0.63
  -7  -1  13    2.05    0.68
  -7   1  13    2.50    0.73
  -7  -1  13    1.79    0.88
  -7   1  13    0.68    0.77
  -7  -1  12   12.37    0.86
  -7   1  12   14.20    1.22
  -7  -1  12   16.10    1.29
  -7  -1  12   15.50    1.29
  -7   1  12   14.96    1.28
  -7  -1  11    7.97    1.13
  -7   1  11   12.44    1.67
   7  -1 -10    6.76    1.09
   7   1 -10    5.23    0.95
  -7  -1  10    4.60    0.88
  -7   1  10    5.48    1.13
   7   1  -9    8.91    1.17
   7  -1  -9   11.78    1.34
  -7  -1   9    7.60    1.01
  -7   1   9    9.44    1.33
  -7   1   8    2.23    0.52
   7   1  -8    2.09    0.66
   7  -1  -8    2.26    0.68
  -7   1   8    2.38    0.59
  -7   1   8    2.39    0.72
   7   1  -7    7.12    0.99
   7  -1  -7    7.68    1.04
  -7   1   7    6.51    0.99
   7  -1  -6   45.88    2.36
  -7  -1   6   49.95    2.25
  -7   1   6   42.26    2.16
   7   1  -5  166.54    4.33
   7  -1  -5  171.97    4.39
  -7   1   5  166.28    3.96
   7  -1  -4  108.86    3.38
  -7   1   4  108.29    2.90
   7   1  -4  109.88    3.39
   7  -1  -3   23.00    1.52
  -7   1   3   20.86    1.13
   7   1  -2  162.02    4.01
   7  -1  -2  167.93    4.07
  -7   1   2  162.03    2.86
   7   1  -1   10.16    1.00
  -7   1   1    8.41    0.51
   7  -1  -1    9.58    1.00
   7  -1   0    6.64    0.83
   7   1   0    5.86    0.77
   7   1   1    7.04    0.82
   7  -1   1    7.97    0.89
   7   1   2    2.24    0.51
   7  -1   2    2.37    0.58
   7   1   3   59.07    2.14
   7  -1   3   60.66    2.28
   7  -1   3   61.56    2.67
   7   1   3   61.28    2.64
   7   1   4   15.28    1.08
   7  -1   4   14.13    1.10
   7  -1   4   14.83    1.40
   7   1   4   16.21    1.44
   7  -1   5    9.73    1.26
   7   1   5   13.02    1.39
   7   1   6    4.08    0.93
   7  -1   6    3.80    0.91
   7   1   7    1.38    0.71
   7  -1   7    2.73    0.87
   7  -1   8    7.94    1.38
   7   1   8    5.46    1.16
   7   1   9    3.42    1.07
   7  -1   9    1.78    0.84
   7   1  10   46.37    2.29
   7  -1  10   58.93    2.56
   7   1  10   55.73    2.33
   7  -1  10   59.29    2.62
   7   1  10   56.97    2.51
   7   1  10   47.31    3.50
   7  -1  10   60.59    4.01
   7  -1  10   52.63    2.46
   7   1  11   76.59    3.08
   7  -1  11   86.72    3.29
   7  -1  11   94.64    5.25
   7  -1  11   80.29    3.09
   7  -1  11   81.55    3.16
   7   1  11   80.05    3.07
   7   1  11   80.33    4.70
   7   1  11   82.96    2.94
   7   1  11   91.35    3.31
   7  -1  11   91.61    3.29
   7  -1  12    5.70    1.09
   7   1  12    9.06    1.83
   7  -1  12    8.30    1.29
   7   1  12    9.77    1.27
   7  -1  12    5.74    1.18
   7   1  12    6.29    1.10
   7  -1  12    8.51    1.08
   7  -1  12    6.60    1.10
   7   1  12    4.84    0.95
   7   1  12    4.19    1.10
   7  -1  12    5.78    1.60
   7   1  13   48.41    2.51
   7  -1  13   59.42    2.74
   7   1  13   62.18    2.79
   7  -1  13   53.80    2.30
   7   1  13   61.38    2.55
   7  -1  13   56.96    2.67
   7   1  13   54.29    2.61
   7   1  14    1.44    0.67
   7  -1  14    1.56    0.70
   7   1  14    3.31    0.78
   7  -1  14    2.39    0.82
   7   1  14    2.38    0.78
   7  -1  14    1.96    0.64
   7   1  15    0.83    0.61
   7  -1  15    1.09    0.61
   7   1  15    1.59    0.70
   7  -1  15    0.50    0.50
   7   1  15    0.98    0.55
   7   1  16    1.87    0.67
   7  -1  16    1.93    0.66
   7  -1  16    1.78    0.57
   7   1  16    1.87    0.59
   7   1  17    0.44    0.52
   7  -1  17    0.79    0.51
   7  -1  17    0.04    0.39
   7   1  17    0.56    0.45
   7   1  18    0.39    0.41
   7  -1  18    0.83    0.44
   7   1  18    0.64    0.38
  -7  -3  21    3.53    0.52
  -7  -3  20   11.59    0.78
  -7   3  20    1.47    0.39
  -7   3  19   -0.49    0.42
  -7  -3  19    1.74    0.55
  -7   3  18    6.50    0.84
  -7  -3  18    5.03    0.76
  -7   3  17    1.56    0.63
  -7   3  17    0.44    0.98
  -7  -3  17    0.76    0.55
  -7  -3  16   -0.79    0.56
  -7   3  16   -0.08    0.57
  -7  -3  15    8.99    1.50
  -7   3  15    5.39    0.95
  -7  -3  14    0.36    0.55
  -7   3  14    0.80    0.61
  -7  -3  13   12.84    1.40
  -7  -3  13    5.47    1.20
  -7   3  13   11.23    1.22
  -7   3  13    8.36    1.03
  -7  -3  13    8.86    1.04
  -7   3  13    9.52    1.72
  -7  -3  12   38.61    1.56
  -7   3  12   28.83    1.61
  -7  -3  12   34.31    1.92
  -7  -3  12   17.61    1.80
  -7  -3  12   24.72    1.50
  -7   3  12   24.26    2.45
  -7   3  12   31.09    1.83
  -7  -3  11    6.36    1.10
  -7   3  11    8.91    1.08
  -7   3  11    6.86    1.36
   7   3 -10    4.44    0.91
   7  -3 -10    3.57    0.89
  -7  -3  10    4.28    0.88
  -7   3  10    3.90    1.01
   7   3  -9    5.17    0.97
   7  -3  -9    7.68    1.18
  -7   3   9    6.38    1.14
  -7   3   9    6.48    1.01
   7   3  -8   11.27    1.30
   7  -3  -8   10.43    1.33
  -7   3   8   12.43    1.20
  -7   3   8    9.80    1.30
  -7   3   8   10.98    1.15
  -7   3   7    1.54    0.59
  -7   3   7    1.25    0.51
   7   3  -7    1.26    0.55
   7  -3  -7    1.06    0.56
  -7   3   7    1.60    0.63
   7   3  -6   11.74    1.29
  -7   3   6   12.26    1.25
  -7   3   6   12.19    1.03
   7  -3  -6   15.73    1.45
   7   3  -5  176.12    4.64
  -7   3   5  172.20    4.31
   7  -3  -5  183.97    4.78
  -7   3   5  175.72    3.43
   7   3  -4  251.95    5.48
   7  -3  -4  248.25    5.54
  -7   3   4  246.99    3.69
  -7   3   4  232.67    4.77
   7   3  -3   51.84    2.38
  -7   3   3   53.53    2.02
   7  -3  -2    4.13    0.78
   7   3  -2    4.00    0.76
   7   3  -1   36.44    1.88
   7  -3  -1   45.95    2.20
   7   3   0    6.49    0.84
   7  -3   0    9.32    1.03
   7   3   1   33.91    1.75
   7  -3   1   39.16    1.99
   7  -3   1   38.91    1.95
   7  -3   2   26.50    1.70
   7   3   2   24.75    1.45
   7  -3   2   27.60    1.65
   7   3   2   21.60    0.99
   7  -3   3    1.92    0.61
   7   3   3    2.31    0.53
   7   3   3    1.75    0.42
   7  -3   4   55.92    2.76
   7   3   4   59.60    2.07
   7   3   4   51.94    1.96
   7   3   4   57.92    2.68
   7   3   5    0.50    0.47
   7   3   5    0.61    0.45
   7  -3   6   13.80    1.65
   7   3   6   13.38    1.47
   7   3   6   12.64    1.21
   7  -3   7    3.34    0.98
   7   3   7    3.11    0.88
   7   3   7    2.00    0.72
   7  -3   8    5.43    1.25
   7   3   8    4.47    1.06
   7   3   8    4.49    0.92
   7  -3   9   20.90    1.56
   7   3   9   20.78    2.16
   7  -3   9   18.09    2.22
   7   3  10    0.59    0.51
   7  -3  10    0.30    0.55
   7   3  10    0.13    0.62
   7  -3  10    0.93    0.71
   7  -3  10   -0.02    0.66
   7  -3  10    0.11    0.56
   7  -3  10    0.83    0.58
   7   3  10    0.05    0.53
   7   3  10   -0.31    0.76
   7   3  11   22.44    1.69
   7  -3  11   23.17    1.74
   7  -3  11   24.50    1.82
   7  -3  11   22.79    1.67
   7  -3  11   22.05    1.76
   7   3  11   24.82    2.66
   7   3  11   19.92    1.56
   7   3  11   22.89    1.73
   7  -3  11   22.75    2.77
   7   3  12    0.30    0.59
   7   3  12    0.87    0.72
   7  -3  12    2.80    0.96
   7  -3  12    1.55    0.77
   7   3  12    1.04    0.70
   7   3  12    0.54    0.64
   7  -3  12    0.88    0.64
   7   3  12    0.90    0.91
   7  -3  12    0.51    0.92
   7   3  13   16.49    1.52
   7  -3  13   15.75    1.49
   7  -3  13   18.80    1.66
   7  -3  13   15.90    1.54
   7   3  13   17.57    1.49
   7   3  13   15.47    1.39
   7   3  13   15.22    1.50
   7  -3  14    0.82    0.61
   7   3  14    0.55    0.62
   7   3  14    0.14    0.55
   7  -3  14    0.59    0.66
   7   3  14    0.23    0.55
   7   3  15    2.65    0.76
   7  -3  15    3.10    0.76
   7  -3  15    2.77    0.82
   7   3  15    2.66    0.76
   7   3  15    3.00    0.76
   7   3  16    3.11    0.76
   7  -3  16    2.70    0.67
   7   3  16    2.47    0.65
   7   3  17    0.84    0.54
   7  -3  17    1.23    0.49
   7   3  17    1.26    0.50
   7   3  18    2.60    0.58
   7  -3  18    2.83    0.55
   7   3  18    2.66    0.50
   7  -3  19   -0.71    0.33
  -7   5  20   -0.13    0.33
  -7  -5  20    8.14    0.74
  -7  -5  19   11.74    0.90
  -7   5  19    8.34    0.95
  -7   5  18    3.25    0.89
  -7  -5  18    3.17    0.64
  -7   5  17    1.23    0.82
  -7   5  17    1.70    0.61
  -7  -5  17    1.68    0.60
  -7   5  16    0.72    0.60
  -7  -5  16   -0.01    0.52
  -7   5  15   10.94    1.18
  -7   5  15   14.85    1.41
  -7  -5  15   11.50    1.16
  -7   5  14   -0.26    0.87
  -7   5  14    1.89    0.77
  -7   5  13    0.99    0.64
  -7   5  13    1.41    0.88
  -7  -5  13    1.54    0.85
  -7  -5  12   16.79    1.33
  -7  -5  12   13.30    1.70
  -7   5  12   18.19    1.51
  -7   5  12   14.37    2.03
  -7  -5  11    0.09    0.56
  -7   5  11    0.46    0.50
  -7  -5  11    0.32    0.45
  -7   5  11    0.60    0.80
  -7   5  11    0.72    0.59
   7   5 -10    3.40    0.95
  -7  -5  10    2.15    0.78
  -7   5  10    3.78    1.08
  -7   5  10    2.93    0.91
   7   5  -9    2.84    0.82
  -7   5   9    3.28    0.89
  -7   5   9    3.29    0.93
  -7   5   8    3.98    0.84
  -7   5   8    5.46    0.91
  -7   5   8    3.72    0.95
  -7   5   7    1.85    0.61
   7   5  -7    2.15    0.71
   7  -5  -7    2.00    0.72
  -7   5   7    1.89    0.75
  -7   5   7    1.50    0.61
  -7   5   6    1.45    0.56
   7   5  -6    1.70    0.65
   7  -5  -6    1.83    0.64
  -7   5   6    1.25    0.59
   7   5  -5   29.56    1.99
   7  -5  -5   33.41    2.14
  -7   5   5   33.21    2.12
   7   5  -4   14.02    1.42
  -7   5   4   16.54    1.51
   7   5  -3  129.18    4.01
   7  -5  -3  136.58    4.15
   7   5  -2    3.06    0.76
   7  -5  -2    3.33    0.81
   7   5  -1  166.35    4.42
   7  -5  -1  188.62    4.77
   7   5   0   13.13    1.25
   7  -5   0   14.14    1.20
   7   5   1   20.99    1.48
   7  -5   1   24.13    1.58
   7   5   2   17.82    1.33
   7  -5   2   16.48    1.40
   7   5   3   25.67    1.52
   7  -5   3   26.97    1.89
   7   5   4   12.86    1.04
   7  -5   4   12.68    1.44
   7   5   4   14.00    1.35
   7  -5   5    9.70    1.38
  -7   5  -5    7.69    1.08
   7   5   5    6.60    0.88
   7   5   5    8.44    1.13
   7  -5   6   14.97    1.77
  -7   5  -6   20.17    1.66
   7   5   6   19.73    1.74
   7   5   6   19.67    1.56
   7  -5   7    1.74    0.81
   7   5   7    2.13    0.75
   7   5   7    1.67    0.66
   7  -5   8    3.14    1.13
   7   5   8    2.49    0.80
   7   5   8    2.96    0.87
   7   5   9    2.48    0.67
   7  -5   9    1.29    0.59
   7  -5   9    1.91    0.69
   7  -5   9    1.26    0.58
   7   5   9    0.50    0.59
   7  -5   9    1.23    0.96
   7  -5   9    1.19    0.63
   7   5   9    2.26    0.63
   7   5   9    2.09    0.83
   7   5   9    0.76    0.64
   7  -5  10   10.06    1.20
   7  -5  10   13.61    1.38
   7   5  10   14.06    1.87
   7  -5  10   13.52    1.34
   7  -5  10   11.65    2.02
   7   5  10   13.69    1.33
   7   5  10   10.84    1.59
   7   5  10   14.12    1.34
   7   5  11    0.31    0.56
   7  -5  11    0.11    0.62
   7   5  11    0.45    0.57
   7  -5  11    0.35    0.68
   7  -5  11    0.36    0.64
   7  -5  11    1.03    0.92
   7   5  11    0.36    0.62
   7   5  11   -0.09    0.62
   7   5  12    0.47    0.53
   7  -5  12    1.33    0.63
   7  -5  12    2.24    0.86
   7   5  12    0.48    0.61
   7  -5  12    0.94    0.68
   7   5  12    0.93    0.59
   7   5  12    1.02    0.64
   7  -5  13    5.37    0.95
   7  -5  13    8.42    1.22
   7  -5  13    5.98    1.04
   7   5  13    5.29    0.93
   7   5  13    5.43    0.99
   7   5  13    6.19    0.98
   7   5  13    6.60    1.04
   7   5  14    2.56    0.76
   7  -5  14    3.61    0.80
   7  -5  14    3.14    0.82
   7   5  14    1.98    0.66
   7   5  14    2.07    0.74
   7  -5  15    5.36    0.88
   7   5  15    4.36    0.78
   7   5  15    5.40    0.90
   7   5  15    5.49    0.95
   7   5  16    1.94    0.65
   7  -5  16    2.03    0.61
   7   5  16    1.90    0.61
   7   5  17   -0.19    0.45
   7  -5  17   -0.10    0.36
   7   5  17    0.28    0.42
   7  -5  18    0.50    0.38
   7  -5  18   -0.73    0.37
   7   5  18    0.09    0.34
   7  -5  19    1.19    0.33
   7   5  19    0.46    0.27
  -7   7  20   -0.07    0.28
  -7  -7  20    3.17    0.69
  -7   7  19   -0.17    0.35
  -7  -7  19    8.74    0.88
  -7   7  18   -0.15    0.46
  -7  -7  18   12.56    1.02
  -7   7  17   10.27    1.09
  -7  -7  17   17.40    1.23
  -7  -7  16    1.55    0.62
  -7   7  16    0.49    0.57
  -7  -7  15    2.58    0.62
  -7   7  15    1.97    0.75
  -7  -7  15    1.31    0.61
  -7  -7  14   12.71    1.24
  -7   7  14   14.26    1.40
  -7  -7  14   13.42    1.20
  -7  -7  13    1.88    0.64
  -7   7  13    2.63    0.82
  -7  -7  13    0.75    0.51
  -7   7  12    2.18    0.70
  -7  -7  12    1.64    0.63
  -7  -7  12    1.39    0.79
  -7   7  12    2.34    0.76
  -7   7  12    1.04    0.96
  -7  -7  12    1.32    0.58
  -7   7  11   14.70    2.01
   7   7 -11   17.66    1.89
  -7  -7  11   18.15    1.41
  -7  -7  11   15.99    1.85
  -7   7  11   16.21    1.34
  -7   7  11   16.44    1.43
  -7   7  10    1.43    0.80
   7   7 -10    1.86    0.78
  -7  -7  10    1.12    0.66
  -7   7  10    1.25    0.55
  -7   7  10    1.58    0.64
  -7   7  10    1.46    0.91
   7   7  -9    8.82    1.35
  -7   7   9    7.34    1.34
  -7   7   9    6.40    1.18
   7   7  -8    9.65    1.38
  -7   7   8   10.67    1.28
  -7   7   8    9.94    1.47
  -7   7   7   11.57    1.43
   7   7  -7   10.20    1.39
  -7   7   7   11.36    1.32
   7   7  -6   18.12    1.77
  -7   7   6   17.90    1.65
   7   7  -5   25.07    1.99
  -7   7   5   26.32    1.98
   7   7  -4   12.60    1.43
  -7   7   4   12.33    1.38
   7   7  -3   13.70    1.42
   7  -7  -3   14.51    1.10
   7   7  -3   12.88    1.36
  -7   7   3   13.87    1.46
   7   7  -2    6.10    1.00
   7   7  -2    5.65    1.00
  -7   7   2    5.10    0.97
   7  -7  -2    7.38    0.79
   7   7  -1   64.74    2.86
   7   7  -1   60.81    2.96
   7  -7  -1   72.02    2.55
  -7   7   1   63.84    3.07
   7   7   0   31.97    2.04
   7  -7   0   31.31    1.79
   7   7   0   35.30    2.31
  -7   7   0   30.67    2.14
   7   7   1    8.01    1.06
   7  -7   1    6.73    0.94
   7   7   1    7.40    1.20
  -7   7  -1    7.87    1.19
   7   7   2   81.63    3.13
   7  -7   2   90.54    3.43
   7   7   2   84.37    3.56
  -7   7  -2   80.07    3.46
   7   7   3   90.96    3.12
   7   7   3   89.27    3.71
  -7   7  -3   89.24    3.63
   7   7   4   64.01    2.52
   7   7   4   69.62    2.93
   7   7   4   61.51    3.11
   7  -7   4   61.37    3.21
  -7   7  -4   61.84    3.01
   7   7   5   17.98    1.76
   7  -7   5   13.35    1.65
  -7   7  -5   17.73    1.65
   7   7   5   18.77    1.60
   7  -7   6    0.77    0.64
  -7   7  -6    1.10    0.65
   7   7   6    0.52    0.52
   7   7   6    0.12    0.53
   7   7   7    7.30    1.18
   7  -7   7    5.31    1.28
   7   7   7    4.92    0.99
   7   7   8    1.09    0.53
   7  -7   8    1.54    0.66
   7   7   8    0.82    0.60
   7   7   8    1.11    0.55
   7  -7   8    1.21    0.90
   7   7   8    1.27    0.73
   7   7   9   15.45    1.35
   7   7   9   14.83    1.37
   7  -7   9   15.65    1.44
   7  -7   9   14.59    1.34
   7   7   9   15.12    1.79
   7  -7   9   13.67    2.10
   7   7  10    3.25    0.75
   7  -7  10    1.55    0.69
   7  -7  10    1.63    0.72
   7  -7  10    1.87    0.77
   7   7  10    3.61    0.81
   7  -7  10    1.08    0.99
   7   7  11    2.17    0.70
   7   7  11    1.60    0.69
   7  -7  11    1.95    0.70
   7  -7  11    1.74    1.18
   7  -7  11    1.73    0.98
   7  -7  11    1.97    0.74
   7   7  12   17.15    1.49
   7  -7  12   18.04    1.54
   7  -7  12   17.61    1.62
   7  -7  12   18.17    1.58
   7   7  12   16.66    1.49
   7   7  12   18.83    1.60
   7   7  13    0.87    0.65
   7  -7  13    0.89    0.62
   7  -7  13    1.54    0.83
   7  -7  13    0.79    0.63
   7   7  13    0.60    0.58
   7   7  13    0.64    0.61
   7   7  14    0.64    0.59
   7  -7  14    1.06    0.56
   7   7  14    0.38    0.57
   7   7  15    1.11    0.60
   7  -7  15    1.05    0.52
   7   7  15    0.92    0.58
   7   7  16    0.28    0.49
   7  -7  16    0.16    0.38
   7   7  16    0.85    0.50
   7   7  17    1.16    0.47
   7  -7  17   -0.18    0.36
   7  -7  18    3.46    0.46
   7   7  18    3.86    0.54
  -7  -9  20    1.05    0.56
  -7   9  19    0.48    0.36
  -7  -9  19    5.41    0.86
  -7   9  18    1.34    0.51
  -7  -9  18    5.86    1.00
  -7  -9  17   19.23    1.21
  -7   9  17    0.44    0.51
  -7   9  16    7.81    1.00
  -7  -9  16   21.07    1.36
  -7  -9  15    0.44    0.51
  -7   9  15   -0.03    0.56
  -7  -9  14    6.18    0.94
  -7   9  14    6.21    0.99
  -7  -9  14    7.51    0.95
  -7  -9  13    1.17    0.61
  -7   9  13    0.79    0.60
  -7  -9  13    0.64    0.58
  -7  -9  12   22.72    1.67
  -7   9  12   23.58    1.63
  -7   9  12   24.72    1.76
  -7  -9  12   19.31    1.38
  -7  -9  11    3.05    1.02
  -7  -9  11    5.52    0.92
  -7   9  11    5.52    0.91
  -7   9  11    5.29    0.96
  -7   9  11    6.15    1.45
  -7  -9  11    2.46    0.63
   7   9 -10   13.23    1.84
  -7   9  10   14.61    1.32
  -7  -9  10   10.09    1.59
  -7   9  10   14.53    1.33
  -7   9  10   11.42    1.79
  -7  -9  10   11.47    1.02
   7   9  -9    0.44    0.65
  -7   9   9    0.30    0.47
  -7   9   9    0.69    0.52
  -7   9   9    0.52    0.74
  -7  -9   9   -0.63    0.61
   7   9  -8    5.31    1.20
  -7   9   8    6.20    1.08
  -7   9   8    6.50    1.25
   7   9  -7    3.27    1.00
  -7   9   7    3.98    0.93
   7   9  -6    1.15    0.69
  -7   9   6    1.39    0.63
   7   9  -5    5.96    1.10
  -7   9   5    6.59    1.15
   7   9  -5    7.03    1.21
  -7   9   4    7.59    1.20
   7   9  -4    8.49    1.24
   7   9  -4    9.24    1.34
  -7   9   3    4.90    0.97
   7   9  -3    4.51    0.98
   7   9  -3    5.18    1.03
   7   9  -2   10.23    1.39
  -7   9   2   10.53    1.41
   7   9  -2    9.69    1.28
   7   9  -1    4.18    0.91
  -7   9   1    4.50    1.01
   7   9  -1    4.44    1.02
   7   9   0   48.84    2.91
  -7   9   0   46.67    2.79
   7   9   0   44.59    2.53
   7   9   1   14.23    1.47
   7   9   1   12.25    1.57
   7  -9   1   10.03    1.18
  -7   9  -1   12.81    1.51
   7   9   2   44.35    2.48
   7   9   2   47.19    2.90
   7  -9   2   51.24    2.69
  -7   9  -2   45.09    2.74
   7  -9   3    0.74    0.56
   7   9   3    0.60    0.51
  -7   9  -3    0.97    0.61
   7   9   3    0.87    0.68
   7  -9   4    3.60    0.91
  -7   9  -4    4.69    1.02
   7   9   4    4.69    1.09
   7   9   4    6.23    0.97
   7   9   5   18.11    1.90
   7  -9   5   16.85    1.87
  -7   9  -5   18.90    1.77
   7  -9   6    9.92    1.62
   7   9   6   11.56    1.57
   7  -9   7   10.33    1.73
   7   9   7   13.45    1.25
   7  -9   7   11.91    1.28
   7   9   7   10.37    1.43
   7   9   7   14.34    1.25
   7   9   8    0.11    0.52
   7   9   8    0.24    0.58
   7  -9   8   -0.01    0.61
   7  -9   8   -0.05    0.56
   7  -9   8   -0.38    0.82
   7  -9   8    0.71    0.64
   7   9   8   -0.54    0.87
   7  -9   9   14.93    2.34
   7   9   9   18.00    1.47
   7  -9   9   17.79    1.44
   7  -9   9   16.15    1.49
   7  -9   9   15.69    1.50
   7   9   9   17.34    1.49
   7   9  10    1.17    0.63
   7  -9  10    1.33    0.66
   7  -9  10    0.30    0.72
   7  -9  10   -0.15    1.08
   7  -9  10    0.44    0.57
   7   9  10    0.70    0.64
   7  -9  11   10.43    1.21
   7  -9  11    9.48    1.24
   7  -9  11   11.63    1.28
   7   9  11   10.96    1.19
   7   9  11   11.86    1.29
   7   9  12    1.55    0.67
   7   9  12    0.82    0.59
   7  -9  12    1.61    0.64
   7   9  12    1.06    0.61
   7  -9  12    0.63    0.69
   7  -9  12    1.02    0.62
   7  -9  13    6.69    0.97
   7  -9  13    8.28    1.16
   7   9  13    6.99    1.04
   7   9  13    6.66    0.95
   7   9  13    7.81    1.11
   7  -9  14    8.32    1.11
   7  -9  14    9.22    1.17
   7   9  14    5.26    0.89
   7   9  14    5.49    0.92
   7  -9  15    0.42    0.44
   7   9  15    0.35    0.51
   7  -9  16    2.59    0.49
   7   9  16    3.79    0.67
   7  -9  17    2.70    0.43
   7   9  17    0.18    0.36
   7   9  18    0.76    0.33
  -7  11  19    0.62    0.31
  -7 -11  19    0.81    0.62
  -7  11  18    3.42    0.57
  -7 -11  18    5.88    0.92
  -7  11  17    7.28    0.84
  -7 -11  17   11.87    1.20
  -7  11  16    0.40    0.54
  -7 -11  16    6.43    1.13
  -7 -11  15    0.45    0.53
  -7  11  15    0.50    0.54
  -7 -11  14    2.50    0.71
  -7  11  14    2.13    0.72
  -7  11  13   30.10    1.78
  -7 -11  13   25.96    1.81
  -7  11  13   29.02    1.86
  -7 -11  12    1.47    0.63
  -7  11  12    1.58    0.59
  -7  11  12    1.32    0.63
  -7 -11  11   -0.20    0.54
  -7  11  11   -0.47    0.61
  -7  11  11    0.21    0.55
   7  11 -10    1.15    0.94
  -7 -11  10    0.55    0.62
  -7 -11  10    0.47    0.50
  -7  11  10    0.17    0.55
  -7  11  10   -0.26    0.57
  -7  11  10    1.11    0.92
  -7 -11  10    1.46    0.62
   7  11  -9    8.10    1.57
  -7  11   9   11.96    1.84
  -7 -11   9    8.88    1.52
  -7  11   9   11.99    1.24
  -7  11   9   11.26    1.16
  -7 -11   9   11.00    1.04
   7  11  -8    7.19    1.46
  -7  11   8    5.16    1.11
  -7  11   8    7.58    1.49
  -7 -11   8    8.51    0.90
  -7  11   8    6.45    0.92
  -7  11   8    7.47    1.02
   7  11  -7    5.41    1.28
  -7  11   7    4.24    1.00
  -7  11   7    4.83    0.87
  -7  11   7    5.67    0.82
   7  11  -6    0.13    0.64
  -7  11   6    0.81    0.66
  -7  11   6    0.47    0.50
   7  11  -6    0.34    0.67
  -7  11   5    5.37    1.12
   7  11  -5    4.74    1.10
   7  11  -5    6.29    1.28
   7  11  -4    1.41    0.74
  -7  11   4    1.20    0.71
   7  11  -4    1.17    0.72
   7  11  -3   19.66    2.02
  -7  11   3   20.26    1.99
   7  11  -3   19.94    1.99
   7  11  -2   11.62    1.60
  -7  11   2   12.59    1.62
   7  11  -2   12.76    1.62
  -7  11   1   17.97    1.90
   7  11  -1   18.31    1.97
   7  11  -1   17.93    1.85
   7  11   0   14.97    1.82
  -7  11   0   15.19    1.76
   7  11   0   14.47    1.64
   7  11   1    2.71    0.85
  -7  11  -1    3.21    0.93
   7  11   1    3.30    1.00
   7  11   2    2.52    0.78
  -7  11  -2    2.83    0.93
   7  11   2    3.31    1.05
   7  11   3    7.45    1.36
  -7  11  -3    6.16    1.14
   7  11   3    5.48    1.01
  -7  11  -4    3.71    1.00
   7  11   4    4.25    1.12
   7 -11   4    2.52    0.82
   7  11   5   30.23    2.60
   7  11   5   30.78    1.80
   7 -11   5   32.77    2.72
   7  11   5   29.16    1.79
  -7  11  -5   29.05    2.36
   7 -11   5   28.52    1.95
   7 -11   6    0.86    0.78
   7  11   6    0.55    0.56
   7  11   6    0.93    0.59
   7  11   6    0.66    0.78
   7 -11   6    1.14    0.69
   7  11   7   -0.08    0.49
   7 -11   7   -0.27    1.00
   7  11   7    0.27    0.49
   7  11   7    0.41    0.71
   7 -11   7    0.00    0.63
   7  11   8   10.34    1.11
   7 -11   8    8.75    1.87
   7  11   8    9.78    1.12
   7 -11   8    9.43    1.20
   7  11   8    9.85    1.13
   7  11   9    4.22    0.89
   7  11   9    4.54    0.80
   7 -11   9    3.90    0.90
   7  11   9    4.66    0.88
   7 -11   9    4.88    0.96
   7  11  10    1.38    0.67
   7 -11  10    1.11    0.59
   7 -11  10    0.25    0.68
   7  11  10    0.48    0.56
   7 -11  10    0.72    0.61
   7 -11  11    5.13    0.89
   7  11  11    3.04    0.78
   7  11  11    3.83    0.81
   7 -11  11    3.42    0.87
   7 -11  11    4.69    0.90
   7 -11  12    0.59    0.51
   7 -11  12    0.56    0.64
   7  11  12    0.49    0.50
   7  11  12    0.39    0.60
   7 -11  13    1.32    0.54
   7 -11  13    1.31    0.71
   7  11  13    0.82    0.57
   7 -11  14    0.35    0.41
   7  11  14    0.17    0.51
   7 -11  14   -0.28    0.41
   7 -11  15    2.41    0.45
   7 -11  15    2.56    0.71
   7  11  15    0.01    0.44
   7  11  15   -0.02    0.35
   7 -11  16    5.87    0.51
   7 -11  16    3.76    0.70
   7  11  17    0.12    0.31
  -7  13  18    0.67    0.32
  -7 -13  18    0.02    0.64
  -7  13  17   -0.13    0.37
  -7 -13  17    0.04    0.74
  -7  13  16    0.74    0.47
  -7 -13  16    5.15    1.01
  -7  13  15    4.52    0.76
  -7 -13  15    8.66    1.21
  -7 -13  14    0.35    0.53
  -7  13  14    0.01    0.50
  -7 -13  14    0.05    0.52
  -7 -13  13    7.25    1.04
  -7  13  13    7.11    0.93
  -7  13  13    7.61    1.00
  -7  13  12   12.37    1.19
  -7 -13  12   13.02    1.38
  -7  13  12   12.78    1.24
  -7 -13  12   16.96    1.44
  -7  13  11   15.41    1.37
  -7 -13  11   13.04    1.36
  -7  13  11   13.24    1.28
  -7 -13  11   16.29    1.38
  -7 -13  10    0.92    0.60
  -7  13  10    1.04    0.63
  -7  13  10    1.02    0.60
  -7 -13   9    0.27    0.53
  -7  13   9    0.68    0.58
  -7  13   9    0.06    0.61
   7  13  -8   33.35    3.02
  -7  13   8   38.10    2.12
  -7 -13   8   37.04    2.13
  -7 -13   8   29.11    2.63
  -7  13   8   36.04    1.89
  -7  13   8   34.54    2.82
   7  13  -7   16.27    2.16
   7  13  -7   15.78    1.35
  -7  13   7   14.53    1.90
  -7  13   7   17.71    1.49
  -7  13   7   16.62    1.30
   7  13  -6   19.44    1.55
   7  13  -6   21.54    2.44
  -7  13   6   26.29    1.74
  -7  13   6   20.07    2.19
   7  13  -5   12.32    1.80
   7  13  -5   11.78    1.20
  -7  13   5   14.27    1.34
  -7  13   5   11.24    1.72
   7  13  -5   12.78    1.88
   7  13  -4   73.42    4.12
   7  13  -4   75.11    2.79
  -7  13   4   80.27    2.95
  -7  13   4   74.11    4.07
   7  13  -4   72.37    4.10
   7  13  -3    2.50    0.96
   7  13  -3    3.57    0.80
  -7  13   3    3.69    1.08
   7  13  -3    2.85    1.03
  -7  13   3    2.95    0.73
   7  13  -2   23.43    2.41
   7  13  -2   24.05    1.61
  -7  13   2   23.15    1.56
  -7  13   2   24.55    2.36
   7  13  -2   22.02    2.25
   7  13  -1    2.04    0.95
   7  13  -1    3.41    0.76
  -7  13   1    1.91    0.90
   7  13  -1    2.23    1.05
  -7  13   1    2.62    0.71
   7 -13  -1    2.34    0.83
   7  13   0    5.90    0.90
   7  13   0    3.90    1.08
  -7  13   0    3.69    1.07
   7  13   0    4.22    1.20
  -7  13   0    3.66    0.75
   7 -13   0    2.93    0.76
   7  13   1    1.98    0.79
   7  13   1    2.69    0.67
  -7  13  -1    2.31    0.93
   7  13   1    2.31    1.01
   7 -13   1    2.64    0.78
   7  13   2   30.85    2.79
   7  13   2   29.06    1.78
   7  13   2   27.16    1.68
  -7  13  -2   27.96    2.52
   7 -13   2   26.92    1.88
   7  13   2   28.59    2.36
   7  13   3    3.29    0.76
  -7  13  -3    3.26    1.00
   7  13   3    2.80    1.07
   7  13   3    3.16    0.73
   7 -13   3    4.66    0.93
   7  13   4   41.68    3.27
   7  13   4   37.27    2.01
   7  13   4   36.53    2.03
  -7  13  -4   37.12    2.83
   7 -13   4   35.81    2.21
   7  13   5    8.52    1.09
   7  13   5    8.94    1.70
   7 -13   5    9.61    1.26
   7  13   6   12.80    1.97
   7  13   6   11.71    1.23
   7 -13   6   11.68    1.39
   7  13   7   26.31    2.64
   7  13   7   27.12    1.75
   7 -13   7   25.18    1.95
   7  13   8    1.90    0.63
   7 -13   8    0.91    0.74
   7  13   9    0.02    0.45
   7 -13   9   -0.45    0.77
   7 -13   9    0.16    0.61
   7 -13  10    1.04    0.59
   7  13  10    0.27    0.47
   7 -13  10   -0.30    0.74
   7 -13  10    0.55    0.63
   7 -13  11    1.98    0.63
   7 -13  11    1.38    0.69
   7 -13  11    2.41    0.74
   7 -13  12   -1.02    0.70
   7 -13  12    0.35    0.46
   7  13  12    0.66    0.53
   7 -13  12    0.23    0.53
   7 -13  13    0.40    0.60
   7  13  13   -0.15    0.49
   7 -13  14    1.16    0.61
   7  13  14    0.12    0.43
   7  13  15   -0.14    0.38
   7  13  15   -0.38    0.38
   7  13  16    0.00    0.32
  -7  15  17    0.21    0.27
  -7 -15  17   -1.01    0.63
  -7  15  16    0.39    0.35
  -7 -15  16   -0.77    0.74
  -7  15  15    0.58    0.41
  -7 -15  15   -0.47    0.81
  -7 -15  15    0.15    0.36
  -7  15  14    2.12    0.57
  -7 -15  14    2.28    0.91
  -7 -15  14    2.16    0.58
  -7  15  13    0.50    0.43
  -7 -15  13    0.39    0.53
  -7  15  13    0.21    0.45
  -7 -15  13    0.81    0.88
  -7 -15  13    0.07    0.50
  -7 -15  12    0.09    0.50
  -7  15  12    0.40    0.50
  -7  15  12   -0.10    0.48
  -7 -15  12    1.21    0.92
  -7 -15  11    0.75    0.59
  -7  15  11    0.59    0.51
  -7  15  11    0.63    0.53
  -7 -15  11    2.15    0.95
  -7 -15  10    5.89    0.96
  -7  15  10    5.62    0.92
  -7  15  10    5.46    0.83
  -7 -15  10    8.59    1.12
  -7 -15   9    2.06    0.69
  -7  15   9    2.26    0.64
  -7  15   9    3.11    0.78
  -7 -15   8   -0.19    0.63
  -7  15   8    0.43    0.51
  -7  15   8    0.28    0.54
  -7 -15   7   -1.38    0.65
  -7  15   7   -0.57    0.63
  -7  15   6   27.72    1.87
   7  15  -6   27.61    1.74
  -7 -15   6   27.53    1.79
   7  15  -5    8.48    1.06
   7  15  -5    7.82    1.67
  -7  15   5    6.78    1.46
  -7  15   5    8.37    1.11
   7  15  -5    7.88    1.62
   7  15  -4    7.21    1.02
   7  15  -4    6.95    1.52
  -7  15   4    5.42    1.33
  -7  15   4    5.88    1.00
   7  15  -4    7.22    1.61
   7  15  -3   44.01    3.52
   7  15  -3   44.87    2.24
  -7  15   3   42.05    3.27
  -7  15   3   42.27    2.21
   7  15  -3   42.21    3.32
   7  15  -2    1.78    1.02
   7  15  -2    2.20    0.73
  -7  15   2    3.01    1.09
   7  15  -2    1.39    1.04
  -7  15   2    2.30    0.77
   7 -15  -2    2.74    0.96
  -7  15   1   29.11    2.81
   7  15  -1   29.84    2.99
   7  15  -1   31.03    1.89
  -7  15   1   28.90    1.79
   7 -15  -1   25.92    1.93
   7  15  -1   30.12    2.75
  -7  15   0   14.10    1.98
   7  15   0   13.78    2.06
   7  15   0   14.22    1.33
  -7  15   0   13.74    1.30
   7 -15   0   14.27    1.48
   7  15   0   13.04    1.85
  -7  15  -1   33.00    2.88
   7  15   1   37.44    3.26
   7  15   1   36.11    2.05
   7 -15   1   33.41    2.17
  -7  15  -1   31.48    1.83
   7  15   1   34.97    2.87
   7  15   2   16.50    2.27
   7  15   2   14.90    1.36
  -7  15  -2   14.60    1.31
  -7  15  -2   15.00    2.00
   7 -15   2   13.74    1.51
   7  15   2   14.11    1.88
   7  15   3   59.17    4.10
   7  15   3   56.41    2.57
  -7  15  -3   53.78    3.63
   7 -15   3   51.00    2.68
   7  15   4    0.50    0.56
   7  15   4    1.46    1.06
   7 -15   4    0.57    0.71
   7  15   5   28.16    1.83
   7 -15   5   26.65    2.03
   7  15   6    9.42    1.12
   7 -15   6    9.29    1.31
   7  15   7    0.21    0.49
   7 -15   7    0.39    0.70
   7  15   8    0.32    0.51
   7 -15   8   -0.21    0.70
   7 -15   8    0.33    0.64
   7  15   9    6.46    0.90
   7 -15   9    5.72    0.97
   7 -15   9    6.55    1.07
   7 -15  10    6.38    0.88
   7  15  10    4.82    0.80
   7 -15  10    5.69    0.96
   7 -15  10    6.64    1.09
   7  15  11    0.34    0.42
   7 -15  11   -1.37    0.69
   7 -15  11    0.13    0.52
   7  15  11    0.18    0.52
   7 -15  12    4.02    0.73
   7 -15  12    3.01    0.73
   7  15  12    3.35    0.69
   7 -15  13    1.37    0.59
   7  15  13    0.48    0.44
   7  15  14    0.63    0.38
   7  15  14    0.91    0.42
   7  15  15    0.38    0.32
   7  15  15   -0.27    0.27
  -7  17  15   -0.31    0.32
  -7 -17  15    0.27    0.31
  -7  17  14   -0.03    0.32
  -7 -17  14    0.11    0.37
  -7  17  13    1.57    0.46
  -7  17  13    1.85    0.49
  -7 -17  13    2.12    0.60
  -7  17  12    0.17    0.38
  -7 -17  12    0.28    0.47
  -7  17  12    0.08    0.41
  -7 -17  12    0.60    0.54
  -7 -17  11    8.04    1.05
  -7  17  11    6.73    0.87
  -7  17  11    6.77    0.81
  -7 -17  11    7.19    0.99
  -7 -17  10    0.31    0.49
  -7  17  10    0.27    0.43
  -7  17  10    0.13    0.48
  -7 -17   9    0.95    0.55
  -7  17   9    0.16    0.48
  -7 -17   8    0.15    0.48
  -7  17   8    0.00    0.49
  -7 -17   7    1.57    0.61
  -7  17   7    2.00    0.68
  -7 -17   6    0.62    0.54
  -7  17   6    0.45    0.55
   7  17  -5    0.31    0.49
  -7 -17   5    0.54    0.53
  -7  17   5    0.25    0.50
  -7  17   4   10.45    1.19
   7  17  -4   10.42    1.12
  -7 -17   4   10.02    1.07
   7  17  -3    4.99    0.85
  -7 -17   3    4.35    0.79
  -7  17   3    3.94    0.84
  -7  17   2   35.17    2.04
   7  17  -2   35.65    2.03
   7 -17  -2   34.77    2.14
   7  17  -1   13.60    1.33
   7 -17  -1   13.62    1.47
  -7  17   1   14.15    1.32
   7  17   0    5.68    0.97
  -7  17   0    5.18    0.89
   7 -17   0    5.14    1.03
   7  17   1   12.26    1.28
  -7  17  -1   12.99    1.22
   7 -17   1   10.81    1.34
   7  17   2    0.39    0.54
  -7  17  -2    0.31    0.48
   7 -17   2    0.34    0.64
   7  17   3    7.44    1.07
   7 -17   3    6.12    1.10
   7  17   4    3.73    0.81
   7 -17   4    3.86    0.96
   7  17   5    1.88    0.67
   7  17   5    1.82    0.67
   7 -17   5    1.31    0.80
   7  17   6   15.60    1.41
   7 -17   6   17.34    1.64
   7  17   7   19.91    1.54
   7 -17   7   20.40    1.58
   7 -17   7   20.78    1.75
   7  17   8    2.48    0.68
   7 -17   8    2.76    0.81
   7 -17   8    2.74    0.86
   7 -17   9    2.89    0.64
   7  17   9    2.03    0.61
   7 -17   9    1.67    0.64
   7 -17   9    2.43    0.79
   7  17  10    8.49    0.94
   7  17  10    7.40    0.85
   7 -17  10    7.65    0.97
   7 -17  10    8.78    1.07
   7 -17  11    1.26    0.55
   7  17  11    0.93    0.40
   7 -17  11    1.24    0.53
   7  17  11    1.63    0.53
   7 -17  12    0.15    0.45
   7  17  12    0.13    0.37
   7 -17  12   -0.12    0.39
   7 -17  13    2.22    0.53
   7  17  13    2.25    0.47
   7  17  14   -0.30    0.27
   7  17  14    0.02    0.24
  -7 -19  13    2.50    0.53
  -7  19  12    1.27    0.42
  -7 -19  12    1.15    0.47
  -7  19  11    0.39    0.41
  -7 -19  11    0.37    0.47
  -7 -19  10    1.74    0.55
  -7  19  10    1.87    0.55
  -7 -19  10    2.11    0.65
  -7 -19   9    1.08    0.52
  -7  19   9    1.22    0.55
  -7 -19   9    1.16    0.58
  -7 -19   8    6.43    0.88
  -7  19   8    6.66    0.92
  -7 -19   8    6.40    0.97
  -7 -19   7    0.50    0.43
  -7  19   7    0.56    0.55
  -7 -19   7    0.31    0.53
  -7 -19   6    6.24    0.87
  -7  19   6    5.66    0.92
  -7 -19   6    5.48    0.95
   7  19  -5    2.70    0.66
  -7 -19   5    3.46    0.71
  -7  19   5    3.08    0.76
   7  19  -4    9.18    1.03
  -7  19   4    8.72    1.09
   7  19  -3    2.12    0.63
  -7  19   3    2.24    0.72
   7  19  -2    1.94    0.62
  -7  19   2    1.70    0.66
  -7 -19   2    1.23    0.59
   7  19  -1    0.27    0.48
  -7  19   1    0.57    0.50
   7 -19  -1    0.46    0.58
   7  19   0    0.89    0.55
  -7  19   0    1.13    0.55
   7 -19   0    0.94    0.62
   7  19   1    0.96    0.56
  -7  19  -1    1.26    0.57
   7 -19   1    1.15    0.68
   7  19   2    7.96    1.03
  -7  19  -2    7.86    0.92
   7 -19   2    6.90    1.12
   7  19   3    0.30    0.53
   7 -19   3    0.32    0.62
   7  19   4    2.78    0.69
   7  19   4    2.66    0.66
   7 -19   4    2.97    0.86
   7  19   5    1.28    0.58
   7  19   5    1.53    0.55
   7 -19   5    2.02    0.77
   7  19   6    2.32    0.67
   7 -19   6    1.42    0.55
   7 -19   6    1.43    0.72
   7 -19   7    3.41    0.76
   7  19   7    2.38    0.64
   7 -19   7    2.36    0.60
   7 -19   7    2.31    0.77
   7  19   8    1.48    0.53
   7 -19   8    1.17    0.50
   7 -19   8    1.42    0.67
   7  19   9    1.18    0.47
   7 -19   9    1.10    0.50
   7 -19   9    1.27    0.60
   7  19   9    1.54    0.52
   7  19  10   -0.22    0.37
   7  19  10    0.06    0.34
   7 -19  10    0.02    0.41
   7 -19  10    0.08    0.44
   7 -19  11    2.99    0.55
   7  19  11    1.86    0.42
   7 -19  11    2.37    0.56
   7  19  11    2.34    0.47
   7 -19  12    0.85    0.36
   7  19  12   -0.05    0.29
  -7 -21  12    0.29    0.29
  -7  21  11    1.20    0.35
  -7 -21  11    0.87    0.41
  -7  21  10    0.65    0.37
   7  21 -10    0.28    0.31
  -7 -21  10    0.75    0.43
  -7  21   9    3.63    0.60
  -7 -21   9    3.06    0.65
  -7  21   8    0.76    0.44
  -7 -21   8    0.90    0.51
  -7  21   7    0.40    0.45
  -7 -21   7    0.14    0.44
  -7  21   6    1.37    0.54
  -7 -21   6    1.31    0.55
  -7  21   5    1.98    0.58
  -7 -21   5    2.31    0.60
   7  21  -4    0.06    0.38
  -7  21   4    0.28    0.44
  -7 -21   4    0.34    0.43
   7  21  -3    3.36    0.61
  -7  21   3    2.86    0.63
  -7 -21   3    3.32    0.67
  -7  21   2    5.40    0.80
   7  21  -2    4.96    0.73
   7  21  -1    0.88    0.46
  -7  21   1    0.71    0.48
   7 -21   0    0.55    0.52
   7  21   0    0.63    0.45
  -7  21   0    0.80    0.46
   7  21   1    0.96    0.48
  -7  21  -1    0.65    0.44
   7 -21   1    0.91    0.52
   7  21   2    0.67    0.47
  -7  21  -2    0.83    0.41
   7  21   2    0.40    0.46
   7 -21   2    0.75    0.52
   7  21   3    0.46    0.44
   7  21   3    0.68    0.44
   7 -21   3    0.95    0.56
   7  21   4    4.83    0.68
   7  21   4    5.48    0.79
   7 -21   4    4.89    0.86
   7  21   5    0.25    0.41
   7  21   5    0.44    0.36
   7 -21   5    0.83    0.55
   7 -21   6    0.27    0.38
   7  21   6    0.97    0.46
   7 -21   6    0.37    0.48
   7  21   7    0.64    0.40
   7  21   7    0.15    0.35
   7 -21   7    0.54    0.49
   7  21   8    0.95    0.38
   7  21   8    1.42    0.42
   7 -21   8    0.98    0.49
   7 -21   9    0.16    0.39
   7  21   9    0.21    0.29
   7  21  10   -0.01    0.25
   7 -21  10    0.01    0.29
  -7 -23   9    1.60    0.39
  -7  23   8    1.06    0.35
  -7 -23   8    1.12    0.39
  -7  23   7    0.29    0.32
   7  23  -7    0.47    0.34
  -7 -23   7    0.34    0.37
  -7  23   6    2.16    0.46
   7  23  -6    1.88    0.46
  -7 -23   6    1.48    0.47
   7  23  -5    1.34    0.43
  -7  23   5    1.00    0.41
  -7 -23   5    0.95    0.43
   7  23  -4    0.20    0.37
  -7  23   4    0.70    0.38
  -7 -23   4    0.01    0.37
  -7  23   3    0.28    0.34
   7  23  -3    0.20    0.36
   7  23  -2    3.16    0.52
  -7  23   2    3.38    0.56
   7  23  -2    3.20    0.59
   7  23  -1    0.79    0.37
   7  23  -1    0.70    0.44
  -7  23   1    0.90    0.38
   7  23   0    0.74    0.36
  -7  23   0    0.58    0.37
   7  23   0    0.75    0.40
  -7  23  -1    3.32    0.50
   7  23   1    3.19    0.53
   7  23   1    3.39    0.56
   7 -23   1    3.03    0.58
   7  23   2   -0.14    0.36
   7 -23   2    0.32    0.38
   7  23   2    0.33    0.36
   7  23   3   -0.06    0.34
   7 -23   3    0.00    0.36
   7  23   3    0.06    0.31
   7 -23   4    0.17    0.40
   7  23   4   -0.26    0.32
   7 -23   4    0.31    0.37
   7  23   4    0.22    0.32
   7 -23   5    0.23    0.32
   7  23   5    0.02    0.30
   7 -23   5   -0.05    0.37
   7  23   6    1.27    0.36
   7 -23   6    1.09    0.42
   7  23   7    0.24    0.24
   7 -23   7    0.64    0.33
   7 -25  -2    1.03    0.33
   7  25  -2    0.88    0.31
   7 -25  -1    0.16    0.27
   7  25  -1    0.58    0.27
   7 -25   0    1.52    0.39
  -8   0  20   13.39    0.79
  -8   0  19   -0.38    0.45
  -8   0  18   29.39    1.46
  -8   0  18   26.89    1.44
  -8   0  17    1.57    0.60
  -8   0  17   10.40    1.38
  -8   0  16   12.38    1.46
  -8   0  16    7.92    0.99
  -8   0  15    3.00    1.17
  -8   0  15    0.24    0.53
  -8   0  14   13.24    1.38
  -8   0  14   10.81    1.15
  -8   0  13    2.82    0.94
  -8   0  13    1.47    0.68
  -8   0  12    0.31    0.53
  -8   0  12    1.33    0.80
  -8   0  11    4.88    0.86
   8   0 -10    1.13    0.65
   8   0  -9    1.26    0.65
  -8   0   9    1.03    0.49
   8   0  -8   24.96    1.92
  -8   0   8   24.75    1.90
   8   0  -7   16.39    1.58
  -8   0   7   11.41    1.29
  -8   0   6    9.37    1.06
   8   0  -6    9.61    1.18
   8   0  -5    6.30    1.01
  -8   0   5    4.54    0.76
   8   0  -4 1025.24   12.98
  -8   0   4  967.10   10.83
   8   0  -3    5.68    0.93
   8   0  -2    2.48    0.67
   8   0  -1    0.51    0.41
   8   0   0   28.04    1.71
   8   0   1    2.81    0.63
   8   0   2   10.20    1.04
   8   0   3    1.43    0.62
   8   0   3    1.22    0.48
   8   0   4   10.23    1.00
   8   0   4    9.68    1.22
   8   0   5    1.49    0.67
   8   0   6    3.71    0.92
   8   0   7    0.21    0.60
   8   0   8    0.02    0.61
   8   0   9    1.08    0.80
   8   0   9    0.28    0.50
   8   0   9    0.86    0.66
   8   0   9    0.11    0.51
   8   0  10   35.44    3.14
   8   0  10   37.28    2.13
   8   0  10   35.76    2.09
   8   0  11    0.84    0.68
   8   0  11    0.33    0.80
   8   0  11    0.89    0.68
   8   0  12    4.61    0.92
   8   0  12    4.04    0.95
   8   0  12    4.04    0.79
   8   0  12    4.36    1.01
   8   0  13   -0.15    0.56
   8   0  13    0.44    0.54
   8   0  13    0.91    0.70
   8   0  14    2.57    0.64
   8   0  14    2.37    0.78
   8   0  14    2.43    0.75
   8   0  15    1.02    0.62
   8   0  15    1.18    0.71
   8   0  15    1.18    0.54
   8   0  16   49.09    1.85
   8   0  16   50.29    2.27
   8   0  17    0.38    0.49
   8   0  18    4.43    0.61
  -8  -2  20    6.51    0.61
  -8   2  20    0.54    0.33
  -8   2  19    1.22    0.43
  -8  -2  19    0.59    0.46
  -8   2  19   -0.04    0.44
  -8   2  18    0.79    0.48
  -8  -2  18   -0.14    0.49
  -8  -2  17    3.78    0.76
  -8   2  17    5.83    0.88
  -8  -2  17   12.17    1.47
  -8   2  17   14.63    1.41
  -8  -2  16    3.29    0.71
  -8   2  16    4.53    0.85
  -8  -2  15    1.85    0.64
  -8   2  15    3.53    1.04
  -8   2  15    2.15    0.73
  -8   2  14    7.20    1.13
  -8   2  14    4.98    0.89
  -8  -2  14    5.31    0.89
  -8  -2  13    1.78    0.64
  -8   2  13    2.70    0.85
  -8   2  13    1.76    0.70
  -8   2  12    7.66    1.54
  -8  -2  12   15.96    1.37
  -8   2  12   14.60    1.26
  -8  -2  12   12.22    1.19
  -8   2  12    9.63    1.12
  -8   2  12   12.31    1.29
   8   2 -11    1.76    0.81
  -8  -2  11    1.46    0.64
  -8   2  11    2.63    0.98
  -8   2  11    1.90    0.62
  -8  -2  11    2.50    0.67
  -8   2  11    2.15    0.68
  -8  -2  11    3.86    0.79
   8   2 -10   30.71    2.23
   8  -2 -10   32.35    2.37
  -8   2  10   27.70    2.37
  -8  -2  10   27.07    2.02
   8   2  -9    3.13    0.84
   8  -2  -9    2.78    0.84
  -8   2   9    3.18    0.89
   8   2  -8    7.73    1.14
   8  -2  -8    6.17    1.07
  -8   2   8    8.07    1.09
  -8   2   8    4.45    0.96
   8   2  -7   14.25    1.46
   8  -2  -7   13.51    1.45
  -8   2   7   12.20    1.34
   8   2  -6   10.86    1.27
   8  -2  -6    8.58    1.22
  -8   2   6    7.45    1.03
   8   2  -5  116.77    3.88
   8  -2  -5  113.74    3.86
   8   2  -4   12.51    1.30
   8  -2  -4   13.12    1.34
  -8   2   4   13.04    1.08
   8  -2  -3    3.13    0.94
   8   2  -3    2.15    0.72
  -8   2   3    3.36    0.59
   8  -2  -2   44.62    2.30
  -8   2   2   42.19    1.48
   8   2  -1   16.58    1.38
   8  -2  -1   19.22    1.51
   8   2   0    1.32    0.57
   8  -2   0    1.41    0.59
   8   2   1    8.78    1.04
   8  -2   1    9.76    1.09
   8   2   2    5.04    0.76
   8  -2   2    3.96    0.74
   8  -2   2    4.81    0.85
   8   2   3   17.65    1.29
   8  -2   3   14.78    1.27
   8   2   3   18.75    1.65
   8  -2   3   15.22    1.47
   8  -2   4   27.29    2.03
   8   2   4   28.47    1.58
   8   2   4   28.14    2.00
   8   2   5    9.32    1.31
   8  -2   5   10.85    1.41
   8   2   6    8.69    1.29
   8  -2   6    8.20    1.34
   8   2   7   23.12    2.16
   8  -2   7   24.62    2.34
   8   2   8    5.46    1.21
   8  -2   8    4.82    1.23
   8   2   9    0.88    0.55
   8  -2   9    0.03    0.73
   8  -2   9    0.26    0.57
   8  -2   9    1.41    0.72
   8   2   9   -1.44    0.66
   8  -2   9    0.87    0.61
   8   2   9   -0.21    0.78
   8   2  10   14.31    1.40
   8  -2  10   11.61    1.27
   8  -2  10   15.77    1.52
   8   2  10   12.46    1.94
   8  -2  10   14.34    2.15
   8   2  10    8.93    1.09
   8  -2  10   13.70    1.38
   8   2  10   12.51    1.31
   8   2  11   22.56    1.72
   8  -2  11   20.77    1.66
   8  -2  11   23.54    1.83
   8  -2  11   23.59    1.76
   8   2  11   21.94    2.64
   8   2  11   18.54    1.49
   8  -2  11   22.11    2.72
   8  -2  11   23.81    1.77
   8   2  11   24.80    1.83
   8   2  12   20.79    1.70
   8  -2  12   18.78    1.59
   8  -2  12   23.56    1.87
   8   2  12   17.38    1.45
   8  -2  12   20.15    1.72
   8   2  12   18.20    1.61
   8  -2  12   18.84    1.60
   8   2  12   18.36    1.64
   8   2  13    7.80    1.12
   8  -2  13    5.35    1.00
   8  -2  13    8.04    1.15
   8   2  13    6.95    1.06
   8   2  13    7.46    0.99
   8   2  13    6.91    1.09
   8   2  14    0.96    0.63
   8  -2  14   -0.07    0.54
   8  -2  14    0.52    0.61
   8   2  14    0.11    0.57
   8   2  14    0.41    0.53
   8   2  15   13.84    1.36
[truncated: 501,196 more chars]
