# Supplementary material for: Highly efficient pure-blue organic light-emitting diodes based on rationally designed heterocyclic phenophosphazinine-containing emitters
Source: Nat Commun. 2024 Jul 22;15:6175. doi: 10.1038/s41467-024-50370-5 (PMC11263564; doi:10.1038/s41467-024-50370-5)
Supplement: Supplementary file 3 — Source Data [file 41467_2024_50370_MOESM3_ESM.zip › Source Data/Source Data.xlsx]

## Sheet: Fig. 3
Potential energy surface scans					Boltzmann distributions of the geometries with different dihedral angles at room temperature
BNCz-NPO		BNCz-NPS			θ (°)	Boltzmann distuibution (%)	θ (°)	Boltzmann distuibution (%)
θ (°)	Relative energy (eV)	θ (°)	Relative energy (eV)		78.6078	0.09546	83.1013	0.03595
78.6078	0.10583	78.1013	0.11358		73.6078	0.19892	78.1013	0.07913
73.6078	0.08674	73.1013	0.09426		68.6078	0.38979	73.1013	0.16636
68.6078	0.06925	68.1013	0.07683		63.6078	0.71381	68.1013	0.32523
63.6078	0.05352	63.1013	0.0608		58.6078	1.21785	63.1013	0.60249
58.6078	0.03963	58.1013	0.04639		53.6078	1.94257	58.1013	1.04869
53.6078	0.02749	53.1013	0.03402		48.6078	2.59112	53.1013	1.6876
48.6078	0.02	48.1013	0.02351		43.6078	2.97477	48.1013	2.52828
43.6078	0.01641	43.1013	0.01513		38.6078	3.61805	43.1013	3.48981
38.6078	0.01132	38.1013	0.00872		33.6078	4.32826	38.1013	4.46552
33.6078	0.00666	33.1013	0.00449		28.6078	5.00172	33.1013	5.25446
28.6078	0.0029	28.1013	0.000971996		23.6078	5.58061	28.1013	6.01577
23.6078	5.25697e-05	23.1013	0.00124		23.9963	5.57915	23.1013	5.95408
23.9963	5.9345e-05	18.1013	0.00281		18.9963	5.19584	18.1013	5.60519
18.9963	0.00191	13.1013	0.00312		13.9963	5.01713	13.1013	5.53875
13.9963	0.00276	8.1013	0.0025		8.99626	5.05587	8.1013	5.67242
8.99626	0.00262	3.1013	0.00145		3.99626	5.2521	3.1013	5.90618
3.99626	0.00163	-1.553	0.000376233		-1.00374	5.41913	-1.553	6.15521
-1.00374	0.000285161	-6.553	0.00061179		-6.00374	5.43017	-6.553	6.0997
-6.00374	0.000763077	-11.553	0.00157		-11.0037	5.38433	-11.553	5.87899
-11.0037	0.000983505	-16.553	0.00637		-16.0037	5.43641	-16.553	4.88793
-16.0037	0.000733201	-21.553	0.00473		-21.0037	5.26221	-21.553	5.20618
-21.0037	0.00158	-26.553	0.00105		-26.0037	5.05587	-26.553	5.99775
-26.0037	0.00262	-31.553	0.00367		-31.0037	4.04808	-31.553	5.42282
-31.0037	0.0084	-36.553	0.00959		-36.0037	3.07717	-36.553	4.31856
-36.0037	0.01553	-41.553	0.01602		-41.0037	2.25434	-41.553	3.37237
-41.0037	0.02362	-46.553	0.02677		-46.0037	1.56315	-46.553	2.23034
-46.0037	0.03314	-51.553	0.03886		-51.0037	1.03539	-51.553	1.40095
-51.0037	0.04385	-56.553	0.05213		-56.0037	0.68161	-56.553	0.84094
-56.0037	0.05472	-61.553	0.06689		-61.0037	0.38874	-61.553	0.47667
-61.0037	0.06932	-66.553	0.08344		-66.0037	0.21188	-66.553	0.25222
-66.0037	0.0851						-71.553	0.12651
							-76.553	0.06033
							-81.553	0.02778

## Sheet: Fig. 4a
Normalized UV absorption spectra in toluene solutions				Normalized PL spectra in toluene solutions
wavelength (nm)	BNCz	BNCz-NPO	BNCz-NPS	wavelength (nm)	BNCz	BNCz-NPO	BNCz-NPS
291	0.36567	0.46594	0.51355	400	0.00185	0.00127	0.00207
292	0.34627	0.43324	0.47821	401	0.00216	0.00145	0.00208
293	0.32836	0.40463	0.44876	402	0.00211	0.00159	0.00214
294	0.31493	0.37875	0.41932	403	0.00202	0.00168	0.00223
295	0.3	0.35422	0.39223	404	0.00202	0.00173	0.00237
296	0.28657	0.33379	0.36867	405	0.00208	0.00176	0.00258
297	0.27164	0.31471	0.34511	406	0.0021	0.00183	0.00285
298	0.25224	0.297	0.32509	407	0.00206	0.00203	0.00317
299	0.23582	0.28474	0.30742	408	0.00207	0.00236	0.00349
300	0.2209	0.27248	0.29211	409	0.00209	0.00269	0.00376
301	0.20896	0.26567	0.27915	410	0.002	0.00284	0.00388
302	0.19851	0.26022	0.27091	411	0.0018	0.00273	0.00377
303	0.19104	0.25886	0.2662	412	0.00171	0.00244	0.00346
304	0.18209	0.26294	0.26502	413	0.00183	0.00213	0.00307
305	0.17761	0.26567	0.2662	414	0.00191	0.00191	0.00274
306	0.17313	0.27384	0.26855	415	0.00185	0.0018	0.00257
307	0.16866	0.27929	0.27326	416	0.00174	0.00176	0.00256
308	0.16716	0.2861	0.27915	417	0.00167	0.00176	0.00264
309	0.16716	0.29019	0.28622	418	0.00172	0.00182	0.00272
310	0.17015	0.29564	0.29211	419	0.00181	0.00189	0.00275
311	0.17313	0.29837	0.29918	420	0.00174	0.00193	0.00275
312	0.17761	0.29837	0.30389	421	0.00164	0.00192	0.00272
313	0.18507	0.29973	0.3086	422	0.00166	0.00192	0.0027
314	0.19254	0.29973	0.31331	423	0.00177	0.00197	0.0027
315	0.19701	0.297	0.31802	424	0.00186	0.00204	0.00269
316	0.19701	0.297	0.32038	425	0.00193	0.00207	0.00263
317	0.19851	0.297	0.32509	426	0.00201	0.00204	0.00256
318	0.2	0.29973	0.33216	427	0.00195	0.00198	0.00254
319	0.20149	0.3079	0.34158	428	0.00183	0.00195	0.0026
320	0.20597	0.32153	0.35807	429	0.00179	0.00194	0.00269
321	0.21493	0.3406	0.37809	430	0.00182	0.00191	0.00273
322	0.22836	0.36921	0.40518	431	0.00188	0.00184	0.00276
323	0.24478	0.39646	0.43463	432	0.00172	0.00181	0.00282
324	0.26269	0.42098	0.45701	433	0.00149	0.00183	0.00289
325	0.27761	0.43869	0.47468	434	0.00161	0.00189	0.00291
326	0.28507	0.44278	0.47585	435	0.00183	0.00194	0.00287
327	0.2791	0.43597	0.46525	436	0.00184	0.00198	0.00277
328	0.26269	0.41962	0.44759	437	0.00179	0.00203	0.00269
329	0.2403	0.39918	0.42521	438	0.00181	0.00208	0.00269
330	0.21045	0.37875	0.40283	439	0.00186	0.00215	0.0028
331	0.1806	0.35286	0.37809	440	0.00172	0.00222	0.00295
332	0.14925	0.3297	0.35689	441	0.00159	0.00232	0.00307
333	0.12388	0.31063	0.33569	442	0.0017	0.00246	0.00318
334	0.10299	0.29292	0.31802	443	0.00171	0.00269	0.0034
335	0.08806	0.28065	0.30035	444	0.00176	0.00302	0.00382
336	0.0791	0.27112	0.28504	445	0.00204	0.00346	0.0044
337	0.07015	0.26703	0.27326	446	0.00233	0.00403	0.00509
338	0.06716	0.26703	0.26148	447	0.00266	0.00477	0.0059
339	0.06418	0.26703	0.25088	448	0.00312	0.00581	0.00699
340	0.06418	0.26703	0.24146	449	0.00348	0.00733	0.00859
341	0.06567	0.26158	0.23204	450	0.00377	0.00945	0.0109
342	0.06418	0.25341	0.22261	451	0.00444	0.01222	0.01401
343	0.06418	0.23842	0.21319	452	0.00555	0.01574	0.01803
344	0.06269	0.21935	0.20495	453	0.00669	0.02019	0.02323
345	0.06119	0.19346	0.19435	454	0.00821	0.02579	0.02996
346	0.06119	0.16757	0.18257	455	0.01048	0.03271	0.03844
347	0.0597	0.14441	0.17079	456	0.01304	0.04113	0.04886
348	0.05821	0.12398	0.15665	457	0.01619	0.05143	0.06163
349	0.05672	0.10763	0.14252	458	0.0207	0.06411	0.07731
350	0.05522	0.09537	0.12839	459	0.02669	0.0798	0.09651
351	0.05522	0.08447	0.11543	460	0.03417	0.09922	0.11987
352	0.05373	0.07766	0.10365	461	0.04365	0.12313	0.14851
353	0.05373	0.07357	0.09423	462	0.05561	0.15247	0.18401
354	0.05373	0.07084	0.08834	463	0.07031	0.18851	0.22749
355	0.05373	0.06676	0.08245	464	0.0882	0.23263	0.27902
356	0.05373	0.0654	0.07774	465	0.10873	0.28571	0.33833
357	0.05373	0.06403	0.07538	466	0.13326	0.34792	0.40549
358	0.05373	0.06131	0.07185	467	0.16401	0.41907	0.48016
359	0.05373	0.06267	0.07067	468	0.20158	0.4985	0.56088
360	0.05224	0.05995	0.06832	469	0.24667	0.58422	0.64552
361	0.05224	0.05858	0.06714	470	0.29739	0.67228	0.73103
362	0.05075	0.05722	0.06478	471	0.3531	0.75758	0.81211
363	0.04925	0.0545	0.0636	472	0.41641	0.83523	0.88226
364	0.04776	0.05313	0.06125	473	0.4867	0.90115	0.9371
365	0.04776	0.05177	0.05889	474	0.5618	0.952	0.97527
366	0.04478	0.05041	0.05654	475	0.64084	0.98532	0.99641
367	0.04478	0.04768	0.05418	476	0.71874	1	1
368	0.04328	0.04632	0.053	477	0.79134	0.99635	0.98655
369	0.04179	0.0436	0.05065	478	0.85826	0.97586	0.95839
370	0.0403	0.04223	0.04947	479	0.91208	0.94124	0.91894
371	0.04179	0.03951	0.04711	480	0.95125	0.89638	0.87157
372	0.04179	0.03951	0.04594	481	0.98178	0.84528	0.81895
373	0.04179	0.03815	0.04594	482	0.9993	0.79082	0.76321
374	0.04328	0.03815	0.04594	483	1	0.73491	0.7067
375	0.04627	0.03678	0.04476	484	0.98831	0.67968	0.65206
376	0.04627	0.03815	0.04476	485	0.96974	0.62754	0.60131
377	0.04627	0.03815	0.04594	486	0.94206	0.57967	0.55528
378	0.04478	0.03678	0.04476	487	0.90201	0.53579	0.51374
379	0.04179	0.03678	0.04358	488	0.8577	0.49591	0.47609
380	0.03731	0.03542	0.0424	489	0.81222	0.46053	0.44199
381	0.03134	0.0327	0.03887	490	0.76148	0.42939	0.4117
382	0.02537	0.02997	0.03534	491	0.7115	0.40176	0.38543
383	0.0209	0.02589	0.0318	492	0.66713	0.37726	0.36269
384	0.01791	0.02316	0.02827	493	0.62661	0.35539	0.34242
385	0.01493	0.01907	0.02473	494	0.58871	0.33528	0.32387
386	0.01194	0.01635	0.0212	495	0.55126	0.31648	0.30673
387	0.01045	0.01362	0.02002	496	0.51719	0.29909	0.29083
388	0.00896	0.01362	0.01767	497	0.48931	0.28309	0.2762
389	0.00896	0.0109	0.01649	498	0.46431	0.26831	0.26281
390	0.00746	0.00954	0.01531	499	0.43959	0.25464	0.25023
391	0.00896	0.00954	0.01413	500	0.41553	0.24196	0.23798
392	0.00746	0.00817	0.01296	501	0.39282	0.23003	0.22606
393	0.00746	0.00817	0.01296	502	0.37018	0.21866	0.21458
394	0.00746	0.00817	0.01178	503	0.34917	0.2078	0.20357
395	0.00746	0.00817	0.01296	504	0.33244	0.19729	0.19303
396	0.00896	0.00817	0.01296	505	0.31628	0.18687	0.18297
397	0.00746	0.00817	0.01296	506	0.29933	0.1763	0.17313
398	0.00746	0.00954	0.01296	507	0.28406	0.16562	0.16322
399	0.00896	0.00954	0.01413	508	0.26934	0.15519	0.15328
400	0.00896	0.0109	0.01413	509	0.25549	0.14547	0.14374
401	0.01045	0.0109	0.01531	510	0.24305	0.1366	0.13497
402	0.01045	0.0109	0.01531	511	0.23062	0.12837	0.12691
403	0.01194	0.01226	0.01767	512	0.21787	0.12042	0.11917
404	0.01343	0.01362	0.01885	513	0.20669	0.11248	0.11148
405	0.01343	0.01499	0.02002	514	0.1975	0.10459	0.10398
406	0.01493	0.01635	0.02002	515	0.18695	0.09701	0.09696
407	0.01642	0.01771	0.02238	516	0.1755	0.08998	0.09051
408	0.01791	0.01907	0.02238	517	0.16546	0.08354	0.08448
409	0.0194	0.02044	0.02473	518	0.15741	0.07762	0.07872
410	0.0209	0.0218	0.02591	519	0.1501	0.07226	0.0733
411	0.02239	0.02316	0.02709	520	0.1424	0.06745	0.06839
412	0.02388	0.02452	0.02827	521	0.13477	0.063	0.06398
413	0.02537	0.02589	0.03062	522	0.12705	0.05868	0.05985
414	0.02687	0.02725	0.0318	523	0.12037	0.05444	0.05582
415	0.02836	0.02861	0.03298	524	0.11419	0.05042	0.05204
416	0.02985	0.03134	0.03416	525	0.10656	0.04682	0.04877
417	0.03284	0.0327	0.03651	526	0.0996	0.04367	0.04599
418	0.03433	0.03406	0.03769	527	0.09404	0.04088	0.04345
419	0.03731	0.03815	0.04005	528	0.08827	0.03832	0.041
420	0.03881	0.03951	0.04358	529	0.08317	0.03601	0.03869
421	0.04328	0.0436	0.04711	530	0.0788	0.03404	0.03666
422	0.04478	0.04768	0.05065	531	0.0745	0.03236	0.03489
423	0.04925	0.05177	0.05536	532	0.07029	0.03077	0.03317
424	0.05373	0.05858	0.06125	533	0.06587	0.02908	0.03138
425	0.05821	0.06403	0.06714	534	0.06194	0.02734	0.02952
426	0.06418	0.07084	0.0742	535	0.0587	0.02579	0.02769
427	0.06866	0.07902	0.08245	536	0.05497	0.02451	0.02605
428	0.07612	0.08856	0.09187	537	0.05111	0.02338	0.02473
429	0.08358	0.09809	0.1013	538	0.04831	0.02225	0.02377
430	0.09104	0.10763	0.11072	539	0.04593	0.02114	0.023
431	0.10149	0.11853	0.12132	540	0.04337	0.02009	0.02224
432	0.11045	0.12807	0.13192	541	0.04106	0.01906	0.02134
433	0.1209	0.13896	0.14134	542	0.0391	0.01808	0.02027
434	0.13284	0.1485	0.15194	543	0.0376	0.01718	0.01922
435	0.14478	0.1594	0.16019	544	0.03601	0.01637	0.01835
436	0.15522	0.16757	0.16961	545	0.03412	0.01561	0.01764
437	0.16716	0.17847	0.18021	546	0.03247	0.01481	0.01697
438	0.1791	0.18801	0.18963	547	0.03143	0.01397	0.0163
439	0.19254	0.19891	0.20024	548	0.03057	0.01316	0.01564
440	0.20448	0.20845	0.21084	549	0.02862	0.01245	0.01498
441	0.21791	0.21935	0.22026	550	0.02618	0.01185	0.01435
442	0.23134	0.23161	0.23322	551	0.02489	0.01133	0.01377
443	0.24328	0.24251	0.24499	552	0.02404	0.01079	0.0132
444	0.25672	0.25749	0.25913	553	0.02237	0.01017	0.0126
445	0.27015	0.27248	0.27444	554	0.02089	0.00957	0.01202
446	0.28507	0.28883	0.29093	555	0.02022	0.00917	0.01144
447	0.3	0.3079	0.30978	556	0.01952	0.00893	0.01081
448	0.31642	0.3297	0.33098	557	0.01857	0.00865	0.01016
449	0.33433	0.35695	0.35807	558	0.01745	0.00822	0.00965
450	0.35224	0.38828	0.38987	559	0.01644	0.00772	0.00933
451	0.37313	0.42507	0.42756	560	0.01589	0.00724	0.00905
452	0.39403	0.47139	0.47232	561	0.01521	0.00677	0.00866
453	0.41642	0.52316	0.52297	562	0.01463	0.00633	0.00822
454	0.44478	0.58174	0.58186	563	0.01437	0.00595	0.00786
455	0.47612	0.64441	0.64429	564	0.01382	0.00567	0.00756
456	0.51045	0.70981	0.70907	565	0.01318	0.00544	0.00718
457	0.54925	0.7752	0.77739	566	0.01249	0.00519	0.00671
458	0.59403	0.8406	0.84217	567	0.01148	0.00493	0.0063
459	0.64328	0.90054	0.90224	568	0.01069	0.00472	0.00605
460	0.69701	0.94823	0.94935	569	0.0104	0.00457	0.00586
461	0.74925	0.98229	0.98233	570	0.01011	0.00438	0.0056
462	0.80597	1	1	571	0.00941	0.00411	0.00535
463	0.85821	1	0.99882	572	0.00865	0.00383	0.00521
464	0.90746	0.98093	0.9788	573	0.00832	0.00364	0.00511
465	0.94925	0.94278	0.93993	574	0.00839	0.00352	0.00496
466	0.9806	0.88828	0.88339	575	0.0083	0.00339	0.00478
467	0.99851	0.82016	0.81625	576	0.0079	0.00324	0.00463
468	1	0.74251	0.73734	577	0.00748	0.00313	0.00457
469	0.98507	0.65804	0.65371	578	0.00724	0.00312	0.00451
470	0.95672	0.57221	0.5689	579	0.00722	0.00314	0.00438
471	0.91194	0.49046	0.48763	580	0.00716	0.00309	0.00419
472	0.85522	0.41281	0.41107	581	0.00655	0.00296	0.00402
473	0.78955	0.34196	0.3404	582	0.00575	0.00283	0.0039
474	0.71493	0.27929	0.27797	583	0.00573	0.00274	0.00376
475	0.6403	0.2248	0.22615	584	0.00581	0.00266	0.00358
476	0.56567	0.17984	0.18139	585	0.00523	0.00255	0.0034
477	0.49104	0.14305	0.1437	586	0.00497	0.00241	0.00328
478	0.42388	0.11035	0.11307	587	0.00512	0.00227	0.00325
479	0.36269	0.08719	0.08952	588	0.00493	0.00219	0.00323
480	0.30746	0.06812	0.06949	589	0.00457	0.00218	0.00312
481	0.25821	0.05313	0.05536	590	0.00426	0.00219	0.00292
482	0.21493	0.04087	0.04358	591	0.0039	0.00216	0.00274
483	0.17761	0.03134	0.03416	592	0.00371	0.00209	0.00262
484	0.14478	0.02452	0.02827	593	0.00375	0.00201	0.00253
485	0.11791	0.01907	0.0212	594	0.00384	0.00194	0.0025
486	0.09701	0.01362	0.01767	595	0.00384	0.0019	0.00254
487	0.07761	0.01226	0.01413	596	0.00384	0.00192	0.00257
488	0.06418	0.00954	0.01178	597	0.00371	0.00199	0.00254
489	0.05224	0.00681	0.00942	598	0.00352	0.00205	0.00243
490	0.04328	0.00545	0.00824	599	0.00321	0.00201	0.00234
491	0.03582	0.00409	0.00707	600	0.00295	0.00186	0.00232
492	0.02985	0.00409	0.00707	601	0.00307	0.00174	0.00231
493	0.02687	0.00409	0.00589	602	0.00309	0.00171	0.00222
494	0.02239	0.00272	0.00589	603	0.00293	0.0017	0.00207
495	0.0194	0.00272	0.00589	604	0.00273	0.00165	0.00197
496	0.01642	0.00272	0.00471	605	0.00256	0.00157	0.00195
497	0.01493	0.00136	0.00471	606	0.00255	0.0015	0.00194
498	0.01343	0.00272	0.00471	607	0.00251	0.00142	0.00192
499	0.01194	0.00136	0.00353	608	0.00239	0.00132	0.00189
500	0.01045	0.00136	0.00353	609	0.00249	0.00123	0.00182
501	0.01045	0.00136	0.00353	610	0.00269	0.00117	0.0017
502	0.00896	0.00136	0.00353	611	0.00272	0.00114	0.00155
503	0.00896	0.00136	0.00353	612	0.0025	0.00113	0.0015
504	0.00746	0.00136	0.00353	613	0.00208	0.00112	0.00156
505	0.00746	0.00136	0.00353	614	0.00198	0.00113	0.00164
506	0.00597	0.00136	0.00353	615	0.00212	0.00117	0.00163
507	0.00597	0.00136	0.00353	616	0.00214	0.00121	0.00155
508	0.00597	0.00136	0.00353	617	0.00205	0.00123	0.00147
509	0.00597	0.00136	0.00353	618	0.00203	0.00126	0.00144
510	0.00448	0.00136	0.00236	619	0.002	0.00133	0.00147
511	0.00448	0.00136	0.00353	620	0.00184	0.00137	0.00152
512	0.00448	0.00136	0.00353	621	0.00179	0.00135	0.00154
513	0.00299	0.00136	0.00236	622	0.00164	0.00128	0.00154
514	0.00448	0.00136	0.00353	623	0.00148	0.00123	0.00157
515	0.00299	0.00136	0.00236	624	0.00161	0.0012	0.00162
516	0.00299	0.00136	0.00236	625	0.00172	0.00119	0.00163
517	0.00299	0.00136	0.00236	626	0.00167	0.0012	0.00159
518	0.00299	0	0.00236	627	0.00158	0.0012	0.00156
519	0.00299	0.00136	0.00236	628	0.00154	0.00119	0.00157
520	0.00299	0.00136	0.00236	629	0.00181	0.00117	0.00157
521	0.00299	0.00136	0.00236	630	0.00202	0.00112	0.00151
522	0.00299	0.00136	0.00236	631	0.00183	0.00107	0.00142
523	0.00299	0.00136	0.00236	632	0.00173	0.00106	0.0013
524	0.00299	0.00136	0.00236	633	0.00164	0.0011	0.00119
525	0.00299	0	0.00236	634	0.00151	0.00114	0.00112
526	0.00149	0.00136	0.00236	635	0.00142	0.00116	0.00113
527	0.00299	0.00136	0.00236	636	0.00129	0.00117	0.0012
528	0.00299	0.00136	0.00236	637	0.00147	0.00118	0.0013
529	0.00299	0.00136	0.00118	638	0.00159	0.00116	0.00141
530	0.00149	0.00136	0.00236	639	0.00132	0.00112	0.00152
531	0.00149	0.00136	0.00118	640	0.00129	0.00106	0.00157
532	0.00149	0.00136	0.00236	641	0.00153	0.001	0.00152
533	0.00149	0.00136	0.00118	642	0.00164	0.00101	0.00138
534	0.00149	0.00136	0.00118	643	0.0016	0.00109	0.0012
535	0.00149	0.00136	0.00118	644	0.00139	0.00123	0.00108
536	0.00149	0.00136	0.00118	645	0.00125	0.00136	0.00106
537	0.00149	0.00136	0.00118	646	0.00143	0.00147	0.00112
538	0	0.00136	0.00118	647	0.00167	0.00151	0.00122
539	0	0.00136	0.00118	648	0.00174	0.00147	0.00131
540	0	0.00136	0	649	0.00176	0.00139	0.00137
541	0	0.00136	0.00118	650	0.00158	0.00132	0.00137
542	0	0.00136	0	651	0.0013	0.0013	0.00129
543	0	0.00136	0	652	0.00158	0.0013	0.00117
544	0	0.00136	0	653	0.00193	0.00133	0.00108
545	0	0.00136	0	654	0.00175	0.00141	0.00104
546	0	0.00136	0	655	0.00155	0.00149	0.00107
547	0	0.00136	0	656	0.00138	0.00149	0.00117
548	0	0.00136	0	657	0.00142	0.00141	0.0013
549	0	0.00136	0	658	0.00151	0.00131	0.00143
550	0	0.00136	0	659	0.00133	0.00125	0.00155
				660	0.00142	0.00125	0.00164
				661	0.00166	0.00132	0.00161
				662	0.00168	0.00141	0.00146
				663	0.00165	0.00146	0.00132
				664	0.00157	0.00144	0.00128
				665	0.00148	0.00139	0.00133
				666	0.00165	0.00136	0.00139
				667	0.00195	0.00138	0.00146
				668	0.00205	0.00145	0.00153
				669	0.00202	0.00155	0.00154
				670	0.00198	0.00161	0.00149
				671	0.00196	0.00159	0.00139
				672	0.00175	0.00149	0.0013
				673	0.00152	0.0014	0.00123
				674	0.0015	0.00137	0.0012
				675	0.00145	0.00137	0.00122
				676	0.00168	0.00135	0.00129
				677	0.002	0.00127	0.00135
				678	0.00203	0.0011	0.0013
				679	0.00163	0.000808722	0.00104
				680	0.000639834	0.000479116	0.000632817
				681	4.87906e-05	0.000229307	0.000279928
				682	4.94289e-05	0.000118409	0.000112443
				683	5.01474e-05	0.000104844	8.36946e-05
				684	0.00010262	0.000123632	8.78684e-05
				685	0.000128941	0.000140849	7.5091e-05
				686	5.17538e-05	0.000139425	5.11521e-05
				687	0.000135065	0.000112605	4.12923e-05
				688	0.000270131	8.02072e-05	6.04355e-05
				689	0.000135065	7.97244e-05	8.99548e-05
				690	0	0.000125676	9.45905e-05
				691	0	0.000179993	6.63099e-05
				692	0	0.0001833	2.87081e-05
				693	2.9494e-05	0.000125267	4.68877e-06
				694	5.89879e-05	5.42004e-05	0
				695	2.9494e-05	1.23868e-05	9.02573e-06
				696	0	0	2.281e-05
				697	0	2.54365e-06	3.3554e-05
				698	0	1.93616e-05	4.08648e-05
				699	0	5.86033e-05	5.53436e-05
				700	0	0.000117466	8.29596e-05
						--
						--
						--
						--
						--

## Sheet: Fig. 4b
PL decay curves in oxygen-free toluene solution
time (μs)	BNCz	time (μs)	BNCz-NPO	BNCz-NPS
0	0	0	0	0
0.05	0	0.05	0	0
0.1	0	0.1	0	0
0.15	0	0.15	0	0
0.2	0	0.2	0	0
0.25	0	0.25	0	0
0.3	0	0.3	0	0
0.35	0	0.35	0	0
0.4	1	0.4	0	0
0.45	0	0.45	0	0
0.5	0	0.5	0	0
0.55	0	0.55	0	0
0.6	0	0.6	0	0
0.65	0	0.65	0	0
0.7	0	0.7	0	0
0.75	1	0.75	0	0
0.8	0	0.8	0	0
0.85	0	0.85	0	0
0.9	0	0.9	0	0
0.95	0	0.95	1	1
1	5483	1	9675	8372
1.05	8586	1.05	0	0
1.1	10000	1.1	10000	8509
1.15	9885	1.15	9116	10002
1.2	9743	1.2	7727	8730
1.25	9918	1.25	6640	7273
1.3	9750	1.3	8271	8807
1.35	9885	1.35	9118	9737
1.4	9683	1.4	8329	9141
1.45	9653	1.45	7394	7943
1.5	9775	1.5	6855	7458
1.55	9971	1.55	6685	7094
1.6	9805	1.6	6379	6879
1.65	9678	1.65	6343	6549
1.7	9742	1.7	5993	6387
1.75	9888	1.75	5880	6125
1.8	9815	1.8	5347	5926
1.85	3630	1.85	5246	5389
1.9	1486	1.9	4724	4908
1.95	1287	1.95	4322	4592
2	1220	2	3969	4138
2.05	1104	2.05	3682	3831
2.1	1005	2.1	3440	3513
2.15	944	2.15	2975	3265
2.2	895	2.2	2826	2920
2.25	831	2.25	2572	2786
2.3	740	2.3	2401	2640
2.35	735	2.35	2196	2300
2.4	666	2.4	2045	2196
2.45	605	2.45	1895	2014
2.5	523	2.5	1707	1918
2.55	533	2.55	1576	1669
2.6	482	2.6	1481	1492
2.65	439	2.65	1266	1386
2.7	445	2.7	1193	1284
2.75	398	2.75	1082	1145
2.8	361	2.8	940	922
2.85	344	2.85	883	913
2.9	288	2.9	793	854
2.95	277	2.95	760	759
3	284	3	656	710
3.05	248	3.05	608	621
3.1	231	3.1	548	570
3.15	214	3.15	514	545
3.2	187	3.2	442	474
3.25	209	3.25	426	464
3.3	194	3.3	409	435
3.35	183	3.35	354	368
3.4	162	3.4	316	338
3.45	166	3.45	335	402
3.5	148	3.5	322	330
3.55	154	3.55	271	339
3.6	136	3.6	276	291
3.65	119	3.65	241	298
3.7	121	3.7	241	256
3.75	110	3.75	228	263
3.8	109	3.8	234	249
3.85	97	3.85	208	223
3.9	98	3.9	227	242
3.95	90	3.95	212	196
4	81	4	215	201
4.05	88	4.05	182	213
4.1	85	4.1	193	195
4.15	90	4.15	194	192
4.2	79	4.2	193	169
4.25	69	4.25	168	195
4.3	66	4.3	163	198
4.35	65	4.35	184	180
4.4	49	4.4	164	187
4.45	64	4.45	158	179
4.5	64	4.5	154	145
4.55	56	4.55	149	171
4.6	59	4.6	160	189
4.65	67	4.65	163	170
4.7	42	4.7	161	170
4.75	60	4.75	148	169
4.8	51	4.8	179	162
4.85	42	4.85	116	184
4.9	52	4.9	163	171
4.95	43	4.95	147	164
5	28	5	149	161
5.05	44	5.05	149	156
5.1	51	5.1	138	180
5.15	42	5.15	139	146
5.2	40	5.2	157	154
5.25	40	5.25	136	156
5.3	33	5.3	151	149
5.35	37	5.35	139	144
5.4	34	5.4	142	147
5.45	32	5.45	138	151
5.5	41	5.5	129	160
5.55	38	5.55	151	142
5.6	38	5.6	171	145
5.65	30	5.65	129	143
5.7	31	5.7	162	157
5.75	32	5.75	110	126
5.8	37	5.8	151	128
5.85	38	5.85	137	155
5.9	26	5.9	142	152
5.95	30	5.95	140	149
6	22	6	124	141
6.05	30	6.05	135	140
6.1	19	6.1	140	147
6.15	32	6.15	153	158
6.2	33	6.2	123	133
6.25	21	6.25	130	128
6.3	34	6.3	122	136
6.35	27	6.35	140	119
6.4	27	6.4	122	129
6.45	32	6.45	124	150
6.5	27	6.5	134	126
6.55	28	6.55	117	153
6.6	29	6.6	140	130
6.65	27	6.65	135	155
6.7	24	6.7	123	141
6.75	24	6.75	131	142
6.8	24	6.8	140	151
6.85	35	6.85	119	120
6.9	32	6.9	137	122
6.95	25	6.95	130	113
7	22	7	114	138
7.05	18	7.05	129	117
7.1	21	7.1	133	121
7.15	31	7.15	108	127
7.2	26	7.2	126	137
7.25	30	7.25	122	132
7.3	24	7.3	119	129
7.35	20	7.35	144	114
7.4	24	7.4	130	148
7.45	40	7.45	125	125
7.5	24	7.5	112	119
7.55	28	7.55	130	113
7.6	12	7.6	120	128
7.65	23	7.65	105	127
7.7	14	7.7	106	133
7.75	27	7.75	134	121
7.8	23	7.8	135	120
7.85	13	7.85	143	109
7.9	17	7.9	121	119
7.95	16	7.95	131	98
8	17	8	98	108
8.05	25	8.05	115	109
8.1	13	8.1	133	101
8.15	25	8.15	120	101
8.2	20	8.2	118	97
8.25	20	8.25	107	107
8.3	28	8.3	103	105
8.35	23	8.35	117	103
8.4	14	8.4	116	102
8.45	24	8.45	94	107
8.5	29	8.5	125	118
8.55	22	8.55	129	104
8.6	19	8.6	108	111
8.65	24	8.65	111	112
8.7	20	8.7	114	98
8.75	25	8.75	107	129
8.8	27	8.8	115	107
8.85	19	8.85	110	109
8.9	22	8.9	111	108
8.95	19	8.95	103	102
9	19	9	116	81
9.05	22	9.05	104	95
9.1	19	9.1	95	109
9.15	19	9.15	100	84
9.2	21	9.2	115	112
9.25	20	9.25	82	94
9.3	16	9.3	140	94
9.35	25	9.35	101	77
9.4	16	9.4	105	113
9.45	19	9.45	115	107
9.5	16	9.5	123	103
9.55	23	9.55	109	88
9.6	21	9.6	122	117
9.65	25	9.65	110	90
9.7	21	9.7	108	91
9.75	20	9.75	110	99
9.8	24	9.8	110	65
9.85	25	9.85	95	108
9.9	14	9.9	106	97
9.95	19	9.95	98	84
10	22	10	98	102
10.05	28	10.05	107	94
10.1	18	10.1	86	98
10.15	19	10.15	88	82
10.2	27	10.2	99	87
10.25	20	10.25	110	87
10.3	19	10.3	110	90
10.35	15	10.35	97	98
10.4	27	10.4	87	97
10.45	24	10.45	104	90
10.5	13	10.5	91	67
10.55	17	10.55	94	88
10.6	18	10.6	94	105
10.65	16	10.65	107	91
10.7	28	10.7	85	62
10.75	18	10.75	111	80
10.8	23	10.8	81	82
10.85	26	10.85	86	90
10.9	21	10.9	97	92
10.95	22	10.95	92	91
11	25	11	90	72
11.05	20	11.05	99	84
11.1	12	11.1	80	77
11.15	29	11.15	93	86
11.2	28	11.2	88	83
11.25	26	11.25	88	88
11.3	19	11.3	107	77
11.35	20	11.35	96	70
11.4	19	11.4	96	65
11.45	20	11.45	100	79
11.5	24	11.5	75	92
11.55	20	11.55	83	73
11.6	10	11.6	99	74
11.65	16	11.65	94	80
11.7	17	11.7	80	87
11.75	27	11.75	82	78
11.8	20	11.8	103	80
11.85	23	11.85	79	67
11.9	16	11.9	71	89
11.95	13	11.95	103	64
12	25	12	83	65
12.05	24	12.05	86	63
12.1	19	12.1	88	74
12.15	15	12.15	60	59
12.2	18	12.2	93	55
12.25	20	12.25	79	69
12.3	18	12.3	85	64
12.35	26	12.35	80	60
12.4	21	12.4	95	76
12.45	22	12.45	88	64
12.5	16	12.5	86	86
12.55	19	12.55	92	71
12.6	18	12.6	92	77
12.65	20	12.65	71	73
12.7	22	12.7	80	75
12.75	19	12.75	78	81
12.8	11	12.8	75	66
12.85	15	12.85	89	76
12.9	15	12.9	89	68
12.95	11	12.95	92	68
13	24	13	84	83
13.05	20	13.05	83	64
13.1	12	13.1	68	72
13.15	15	13.15	83	76
13.2	18	13.2	88	60
13.25	19	13.25	75	65
13.3	19	13.3	101	71
13.35	21	13.35	86	65
13.4	23	13.4	79	58
13.45	20	13.45	65	60
13.5	18	13.5	73	63
13.55	15	13.55	65	67
13.6	14	13.6	95	74
13.65	12	13.65	72	74
13.7	18	13.7	71	55
13.75	15	13.75	78	74
13.8	19	13.8	96	67
13.85	19	13.85	90	53
13.9	10	13.9	84	78
13.95	14	13.95	82	66
14	10	14	77	67
14.05	15	14.05	77	58
14.1	11	14.1	93	64
14.15	11	14.15	75	62
14.2	12	14.2	77	54
14.25	23	14.25	85	51
14.3	16	14.3	76	66
14.35	12	14.35	69	54
14.4	20	14.4	70	62
14.45	19	14.45	64	59
14.5	14	14.5	75	45
14.55	15	14.55	67	63
14.6	16	14.6	68	56
14.65	10	14.65	71	59
14.7	26	14.7	71	64
14.75	25	14.75	68	75
14.8	26	14.8	72	49
14.85	11	14.85	85	52
14.9	12	14.9	67	55
14.95	13	14.95	71	56
15	17	15	73	52
15.05	17	15.05	80	50
15.1	10	15.1	74	62
15.15	16	15.15	74	53
15.2	25	15.2	76	53
15.25	14	15.25	65	56
15.3	9	15.3	60	55
15.35	19	15.35	66	63
15.4	14	15.4	64	67
15.45	20	15.45	61	43
15.5	14	15.5	58	54
15.55	23	15.55	65	70
15.6	17	15.6	71	50
15.65	12	15.65	68	59
15.7	16	15.7	60	52
15.75	17	15.75	75	55
15.8	15	15.8	74	51
15.85	16	15.85	72	60
15.9	9	15.9	76	42
15.95	17	15.95	74	47
16	14	16	66	44
16.05	22	16.05	65	58
16.1	14	16.1	67	44
16.15	14	16.15	53	54
16.2	14	16.2	63	48
16.25	14	16.25	65	67
16.3	12	16.3	53	49
16.35	13	16.35	64	43
16.4	12	16.4	63	51
16.45	14	16.45	63	40
16.5	17	16.5	63	46
16.55	18	16.55	64	46
16.6	21	16.6	59	51
16.65	19	16.65	53	49
16.7	11	16.7	69	43
16.75	15	16.75	67	50
16.8	17	16.8	73	45
16.85	20	16.85	61	55
16.9	22	16.9	65	42
16.95	18	16.95	59	44
17	14	17	68	42
17.05	16	17.05	69	39
17.1	18	17.1	56	46
17.15	15	17.15	57	45
17.2	20	17.2	72	47
17.25	14	17.25	59	51
17.3	15	17.3	62	46
17.35	17	17.35	45	45
17.4	17	17.4	59	46
17.45	23	17.45	61	49
17.5	13	17.5	48	52
17.55	6	17.55	58	47
17.6	11	17.6	62	49
17.65	15	17.65	46	45
17.7	9	17.7	68	52
17.75	14	17.75	55	44
17.8	17	17.8	69	44
17.85	8	17.85	55	45
17.9	27	17.9	57	35
17.95	15	17.95	45	34
18	23	18	57	34
18.05	17	18.05	51	45
18.1	11	18.1	48	31
18.15	14	18.15	56	37
18.2	16	18.2	57	44
18.25	16	18.25	67	40
18.3	17	18.3	57	50
18.35	12	18.35	52	26
18.4	9	18.4	48	29
18.45	12	18.45	60	46
18.5	11	18.5	54	37
18.55	17	18.55	70	51
18.6	15	18.6	60	33
18.65	20	18.65	41	47
18.7	12	18.7	57	37
18.75	13	18.75	57	30
18.8	12	18.8	59	41
18.85	12	18.85	49	41
18.9	22	18.9	58	38
18.95	21	18.95	40	35
19	16	19	60	30
19.05	14	19.05	47	34
19.1	17	19.1	64	39
19.15	12	19.15	45	44
19.2	15	19.2	51	39
19.25	21	19.25	61	39
19.3	19	19.3	47	37
19.35	14	19.35	41	31
19.4	18	19.4	49	29
19.45	14	19.45	43	43
19.5	15	19.5	36	35
19.55	10	19.55	41	47
19.6	14	19.6	44	24
19.65	19	19.65	43	32
19.7	18	19.7	38	38
19.75	19	19.75	62	44
19.8	12	19.8	46	36
19.85	15	19.85	29	38
19.9	18	19.9	56	34
19.95	14	19.95	57	38
20	12	20	43	33
20.05	14	20.05	45	36
20.1	16	20.1	52	26
20.15	17	20.15	31	37
20.2	19	20.2	43	28
20.25	19	20.25	50	45
20.3	23	20.3	63	35
20.35	16	20.35	57	41
20.4	11	20.4	53	42
20.45	13	20.45	52	30
20.5	11	20.5	44	43
20.55	6	20.55	50	33
20.6	20	20.6	49	18
20.65	21	20.65	35	32
20.7	14	20.7	58	43
20.75	16	20.75	54	30
20.8	10	20.8	44	29
20.85	26	20.85	67	23
20.9	17	20.9	43	26
20.95	15	20.95	42	29
21	13	21	46	34
21.05	17	21.05	50	23
21.1	21	21.1	46	40
21.15	15	21.15	45	24
21.2	13	21.2	59	35
21.25	15	21.25	36	28
21.3	12	21.3	47	26
21.35	15	21.35	38	23
21.4	21	21.4	59	43
21.45	15	21.45	46	24
21.5	11	21.5	42	24
21.55	13	21.55	38	30
21.6	11	21.6	44	26
21.65	12	21.65	50	32
21.7	16	21.7	34	29
21.75	15	21.75	37	32
21.8	13	21.8	45	39
21.85	18	21.85	49	32
21.9	18	21.9	47	40
21.95	17	21.95	42	38
22	13	22	27	29
22.05	11	22.05	52	15
22.1	9	22.1	41	31
22.15	22	22.15	34	32
22.2	10	22.2	31	21
22.25	23	22.25	47	26
22.3	23	22.3	47	25
22.35	9	22.35	34	29
22.4	18	22.4	33	31
22.45	11	22.45	30	32
22.5	13	22.5	45	23
22.55	19	22.55	37	33
22.6	15	22.6	39	30
22.65	17	22.65	45	20
22.7	13	22.7	44	28
22.75	11	22.75	39	25
22.8	13	22.8	40	28
22.85	13	22.85	32	19
22.9	9	22.9	39	30
22.95	16	22.95	33	29
23	10	23	46	41
23.05	16	23.05	33	31
23.1	17	23.1	39	31
23.15	15	23.15	38	13
23.2	16	23.2	49	23
23.25	16	23.25	45	35
23.3	16	23.3	41	28
23.35	11	23.35	35	24
23.4	13	23.4	39	25
23.45	13	23.45	40	20
23.5	18	23.5	46	23
23.55	13	23.55	32	24
23.6	18	23.6	42	17
23.65	10	23.65	44	20
23.7	19	23.7	41	27
23.75	12	23.75	24	22
23.8	17	23.8	41	14
23.85	12	23.85	45	21
23.9	16	23.9	34	13
23.95	9	23.95	32	19
24	17	24	38	15
24.05	15	24.05	33	17
24.1	17	24.1	41	22
24.15	11	24.15	32	32
24.2	15	24.2	40	21
24.25	8	24.25	38	20
24.3	10	24.3	49	19
24.35	10	24.35	38	17
24.4	11	24.4	33	19
24.45	10	24.45	30	21
24.5	10	24.5	44	21
24.55	13	24.55	31	22
24.6	20	24.6	24	22
24.65	9	24.65	46	25
24.7	9	24.7	33	21
24.75	13	24.75	37	15
24.8	16	24.8	41	19
24.85	13	24.85	40	18
24.9	22	24.9	38	16
24.95	12	24.95	28	17
25	12	25	39	21
25.05	12	25.05	36	20
25.1	8	25.1	42	15
25.15	12	25.15	40	26
25.2	11	25.2	31	22
25.25	20	25.25	44	30
25.3	12	25.3	29	33
25.35	18	25.35	37	15
25.4	8	25.4	31	25
25.45	16	25.45	27	17
25.5	18	25.5	38	22
25.55	15	25.55	42	19
25.6	18	25.6	33	16
25.65	11	25.65	40	24
25.7	19	25.7	26	25
25.75	9	25.75	29	15
25.8	17	25.8	26	18
25.85	19	25.85	34	25
25.9	20	25.9	38	15
25.95	15	25.95	30	25
26	16	26	37	19
26.05	14	26.05	29	27
26.1	14	26.1	26	21
26.15	12	26.15	38	19
26.2	17	26.2	33	18
26.25	12	26.25	36	26
26.3	21	26.3	36	14
26.35	18	26.35	33	13
26.4	16	26.4	37	23
26.45	7	26.45	29	18
26.5	11	26.5	34	21
26.55	10	26.55	36	20
26.6	19	26.6	33	16
26.65	10	26.65	29	15
26.7	17	26.7	27	19
26.75	18	26.75	37	19
26.8	8	26.8	26	18
26.85	18	26.85	32	12
26.9	17	26.9	36	20
26.95	12	26.95	28	25
27	15	27	23	14
27.05	11	27.05	34	18
27.1	13	27.1	29	18
27.15	9	27.15	33	19
27.2	11	27.2	33	20
27.25	13	27.25	26	21
27.3	13	27.3	33	19
27.35	12	27.35	29	18
27.4	16	27.4	31	23
27.45	10	27.45	41	17
27.5	16	27.5	40	17
27.55	8	27.55	37	24
27.6	14	27.6	34	24
27.65	13	27.65	29	15
27.7	17	27.7	28	12
27.75	19	27.75	43	19
27.8	18	27.8	29	14
27.85	16	27.85	26	14
27.9	15	27.9	31	10
27.95	15	27.95	26	15
28	12	28	31	16
28.05	13	28.05	34	9
28.1	13	28.1	24	12
28.15	17	28.15	31	17
28.2	12	28.2	35	12
28.25	18	28.25	24	18
28.3	21	28.3	21	15
28.35	12	28.35	23	16
28.4	21	28.4	26	15
28.45	12	28.45	32	18
28.5	14	28.5	31	13
28.55	10	28.55	39	9
28.6	14	28.6	23	12
28.65	20	28.65	20	13
28.7	13	28.7	20	21
28.75	18	28.75	27	19
28.8	9	28.8	21	14
28.85	10	28.85	34	24
28.9	19	28.9	22	15
28.95	19	28.95	33	9
29	12	29	31	14
29.05	13	29.05	26	19
29.1	13	29.1	27	12
29.15	12	29.15	27	11
29.2	6	29.2	37	12
29.25	8	29.25	20	13
29.3	13	29.3	19	13
29.35	13	29.35	27	12
29.4	14	29.4	37	17
29.45	13	29.45	26	12
29.5	18	29.5	26	6
29.55	8	29.55	28	11
29.6	14	29.6	26	13
29.65	11	29.65	26	21
29.7	10	29.7	26	6
29.75	15	29.75	31	14
29.8	10	29.8	16	14
29.85	12	29.85	36	10
29.9	9	29.9	20	13
29.95	18	29.95	29	5
30	21	30	27	7
30.05	9	30.05	30	15
30.1	13	30.1	19	5
30.15	19	30.15	19	14
30.2	10	30.2	29	20
30.25	13	30.25	13	12
30.3	14	30.3	33	8
30.35	16	30.35	22	9
30.4	11	30.4	21	12
30.45	12	30.45	17	7
30.5	13	30.5	20	17
30.55	9	30.55	18	11
30.6	13	30.6	17	6
30.65	4	30.65	33	17
30.7	11	30.7	17	10
30.75	7	30.75	23	9
30.8	8	30.8	21	10
30.85	12	30.85	24	7
30.9	14	30.9	21	10
30.95	17	30.95	15	17
31	9	31	26	11
31.05	14	31.05	28	12
31.1	8	31.1	23	10
31.15	12	31.15	18	15
31.2	16	31.2	22	13
31.25	14	31.25	16	11
31.3	12	31.3	15	13
31.35	15	31.35	23	7
31.4	12	31.4	19	10
31.45	7	31.45	23	7
31.5	9	31.5	19	10
31.55	16	31.55	27	8
31.6	7	31.6	17	16
31.65	17	31.65	21	14
31.7	14	31.7	21	10
31.75	15	31.75	23	13
31.8	11	31.8	25	10
31.85	24	31.85	20	9
31.9	9	31.9	30	10
31.95	12	31.95	17	11
32	13	32	22	12
32.05	20	32.05	19	10
32.1	14	32.1	20	8
32.15	8	32.15	15	14
32.2	16	32.2	17	7
32.25	19	32.25	24	11
32.3	9	32.3	19	15
32.35	25	32.35	26	14
32.4	15	32.4	23	9
32.45	18	32.45	21	12
32.5	5	32.5	18	13
32.55	6	32.55	15	6
32.6	18	32.6	13	7
32.65	11	32.65	17	4
32.7	16	32.7	28	13
32.75	11	32.75	26	10
32.8	18	32.8	15	13
32.85	12	32.85	16	7
32.9	18	32.9	11	10
32.95	15	32.95	23	7
33	15	33	33	6
33.05	9	33.05	20	11
33.1	6	33.1	20	7
33.15	17	33.15	21	8
33.2	11	33.2	26	10
33.25	8	33.25	20	8
33.3	15	33.3	17	10
33.35	12	33.35	15	6
33.4	10	33.4	18	6
33.45	11	33.45	22	4
33.5	11	33.5	22	10
33.55	12	33.55	20	10
33.6	10	33.6	20	7
33.65	19	33.65	24	9
33.7	10	33.7	18	5
33.75	15	33.75	17	5
33.8	12	33.8	13	13
33.85	12	33.85	31	9
33.9	15	33.9	13	8
33.95	14	33.95	15	6
34	19	34	19	5
34.05	14	34.05	18	8
34.1	10	34.1	18	8
34.15	16	34.15	17	10
34.2	12	34.2	25	11
34.25	14	34.25	18	8
34.3	8	34.3	9	6
34.35	13	34.35	22	13
34.4	10	34.4	12	10
34.45	11	34.45	21	8
34.5	14	34.5	14	9
34.55	20	34.55	20	13
34.6	9	34.6	19	8
34.65	16	34.65	15	12
34.7	12	34.7	13	10
34.75	7	34.75	22	7
34.8	15	34.8	21	13
34.85	9	34.85	15	9
34.9	12	34.9	22	10
34.95	16	34.95	11	11
35	15	35	16	8
35.05	15	35.05	17	10
35.1	14	35.1	16	5
35.15	13	35.15	16	8
35.2	8	35.2	13	9
35.25	10	35.25	21	13
35.3	7	35.3	21	9
35.35	14	35.35	9	6
35.4	13	35.4	18	12
35.45	17	35.45	14	11
35.5	15	35.5	22	11
35.55	17	35.55	11	3
35.6	11	35.6	14	8
35.65	16	35.65	28	6
35.7	9	35.7	15	11
35.75	15	35.75	22	12
35.8	8	35.8	10	2
35.85	8	35.85	15	7
35.9	8	35.9	18	5
35.95	16	35.95	15	12
36	9	36	9	5
36.05	11	36.05	23	8
36.1	15	36.1	14	6
36.15	18	36.15	11	11
36.2	16	36.2	19	9
36.25	8	36.25	20	7
36.3	14	36.3	13	12
36.35	10	36.35	17	5
36.4	10	36.4	19	5
36.45	12	36.45	19	4
36.5	15	36.5	18	7
36.55	9	36.55	11	7
36.6	12	36.6	17	9
36.65	14	36.65	15	9
36.7	16	36.7	19	3
36.75	7	36.75	23	8
36.8	13	36.8	16	7
36.85	11	36.85	19	8
36.9	15	36.9	19	5
36.95	15	36.95	11	10
37	16	37	12	6
37.05	18	37.05	19	7
37.1	14	37.1	11	4
37.15	7	37.15	10	10
37.2	16	37.2	12	9
37.25	12	37.25	10	8
37.3	7	37.3	22	6
37.35	8	37.35	10	7
37.4	9	37.4	14	7
37.45	10	37.45	16	5
37.5	17	37.5	13	1
37.55	17	37.55	9	9
37.6	17	37.6	21	8
37.65	11	37.65	15	7
37.7	11	37.7	8	4
37.75	15	37.75	18	9
37.8	14	37.8	12	6
37.85	8	37.85	10	5
37.9	14	37.9	18	5
37.95	15	37.95	9	8
38	10	38	15	10
38.05	14	38.05	16	6
38.1	17	38.1	16	5
38.15	12	38.15	11	2
38.2	14	38.2	11	4
38.25	18	38.25	16	7
38.3	9	38.3	9	3
38.35	6	38.35	16	8
38.4	11	38.4	20	10
38.45	12	38.45	16	6
38.5	20	38.5	10	8
38.55	10	38.55	20	8
38.6	10	38.6	8	13
38.65	18	38.65	17	5
38.7	14	38.7	15	10
38.75	13	38.75	12	5
38.8	15	38.8	12	5
38.85	12	38.85	14	8
38.9	19	38.9	13	4
38.95	16	38.95	13	8
39	19	39	11	4
39.05	6	39.05	10	6
39.1	13	39.1	15	5
39.15	10	39.15	12	8
39.2	11	39.2	14	6
39.25	13	39.25	9	10
39.3	12	39.3	16	12
39.35	8	39.35	16	6
39.4	10	39.4	8	5
39.45	15	39.45	14	6
39.5	12	39.5	13	6
39.55	8	39.55	16	3
39.6	12	39.6	15	2
39.65	9	39.65	9	3
39.7	17	39.7	9	4
39.75	15	39.75	8	2
39.8	18	39.8	12	4
39.85	11	39.85	11	7
39.9	17	39.9	10	6
39.95	11	39.95	15	2
40	16	40	10	7
40.05	9	40.05	10	3
40.1	17	40.1	14	3
40.15	13	40.15	11	5
40.2	15	40.2	13	7
40.25	5	40.25	13	5
40.3	13	40.3	12	5
40.35	16	40.35	11	0
40.4	14	40.4	10	9
40.45	10	40.45	11	3
40.5	15	40.5	6	5
40.55	9	40.55	5	5
40.6	6	40.6	11	4
40.65	16	40.65	6	5
40.7	10	40.7	11	3
40.75	12	40.75	7	8
40.8	15	40.8	8	5
40.85	12	40.85	8	3
40.9	9	40.9	16	4
40.95	11	40.95	9	2
41	11	41	11	3
41.05	11	41.05	11	2
41.1	13	41.1	16	5
41.15	13	41.15	16	4
41.2	12	41.2	11	8
41.25	14	41.25	7	4
41.3	8	41.3	11	6
41.35	14	41.35	10	3
41.4	11	41.4	14	3
41.45	8	41.45	11	3
41.5	13	41.5	9	5
41.55	10	41.55	10	7
41.6	12	41.6	6	4
41.65	13	41.65	12	4
41.7	14	41.7	11	2
41.75	7	41.75	6	3
41.8	16	41.8	3	4
41.85	9	41.85	9	7
41.9	4	41.9	6	6
41.95	18	41.95	12	10
42	9	42	11	6
42.05	14	42.05	15	5
42.1	18	42.1	9	4
42.15	10	42.15	8	3
42.2	9	42.2	14	1
42.25	11	42.25	12	4
42.3	17	42.3	14	6
42.35	18	42.35	13	3
42.4	11	42.4	11	1
42.45	14	42.45	10	4
42.5	12	42.5	10	8
42.55	13	42.55	8	4
42.6	12	42.6	8	5
42.65	10	42.65	13	0
42.7	16	42.7	14	2
42.75	13	42.75	9	5
42.8	5	42.8	11	7
42.85	11	42.85	5	4
42.9	7	42.9	12	5
42.95	13	42.95	11	4
43	17	43	8	5
43.05	9	43.05	14	2
43.1	13	43.1	5	3
43.15	9	43.15	13	3
43.2	9	43.2	14	5
43.25	11	43.25	8	3
43.3	11	43.3	13	2
43.35	5	43.35	15	3
43.4	12	43.4	8	4
43.45	11	43.45	6	6
43.5	9	43.5	12	0
43.55	3	43.55	9	3
43.6	8	43.6	5	2
43.65	14	43.65	9	3
43.7	11	43.7	16	2
43.75	18	43.75	14	3
43.8	9	43.8	9	6
43.85	6	43.85	9	3
43.9	9	43.9	11	4
43.95	11	43.95	12	4
44	13	44	5	4
44.05	10	44.05	13	3
44.1	9	44.1	8	3
44.15	17	44.15	5	4
44.2	10	44.2	11	4
44.25	20	44.25	13	6
44.3	12	44.3	11	2
44.35	12	44.35	11	7
44.4	10	44.4	7	2
44.45	12	44.45	6	5
44.5	11	44.5	3	6
44.55	8	44.55	11	3
44.6	8	44.6	12	4
44.65	10	44.65	7	0
44.7	10	44.7	9	2
44.75	7	44.75	12	3
44.8	12	44.8	12	3
44.85	6	44.85	10	4
44.9	11	44.9	9	4
44.95	8	44.95	7	4
45	9	45	9	2
45.05	10	45.05	9	0
45.1	19	45.1	9	2
45.15	8	45.15	5	4
45.2	7	45.2	5	2
45.25	13	45.25	6	1
45.3	6	45.3	8	4
45.35	13	45.35	6	2
45.4	16	45.4	10	5
45.45	8	45.45	9	0
45.5	6	45.5	5	3
45.55	6	45.55	13	2
45.6	13	45.6	7	2
45.65	10	45.65	8	1
45.7	7	45.7	12	2
45.75	11	45.75	10	2
45.8	13	45.8	10	4
45.85	13	45.85	3	5
45.9	10	45.9	7	1
45.95	17	45.95	7	4
46	16	46	9	3
46.05	7	46.05	9	3
46.1	11	46.1	11	2
46.15	14	46.15	14	3
46.2	12	46.2	7	3
46.25	10	46.25	9	1
46.3	11	46.3	9	3
46.35	12	46.35	6	3
46.4	13	46.4	4	4
46.45	12	46.45	4	0
46.5	10	46.5	8	2
46.55	18	46.55	11	5
46.6	13	46.6	11	6
46.65	11	46.65	2	4
46.7	8	46.7	9	1
46.75	7	46.75	4	0
46.8	11	46.8	8	2
46.85	9	46.85	10	5
46.9	9	46.9	10	5
46.95	13	46.95	3	5
47	13	47	4	4
47.05	9	47.05	11	5
47.1	13	47.1	11	2
47.15	14	47.15	7	1
47.2	16	47.2	6	2
47.25	16	47.25	13	3
47.3	11	47.3	8	4
47.35	7	47.35	12	3
47.4	10	47.4	12	2
47.45	12	47.45	9	2
47.5	13	47.5	6	2
47.55	12	47.55	9	0
47.6	12	47.6	7	1
47.65	11	47.65	6	2
47.7	12	47.7	8	2
47.75	16	47.75	6	3
47.8	14	47.8	9	5
47.85	17	47.85	13	2
47.9	7	47.9	6	2
47.95	9	47.95	8	4
48	15	48	3	4
48.05	16	48.05	5	3
48.1	14	48.1	9	2
48.15	11	48.15	5	5
48.2	12	48.2	9	1
48.25	12	48.25	6	3
48.3	16	48.3	8	6
48.35	15	48.35	15	2
48.4	16	48.4	5	1
48.45	12	48.45	6	3
48.5	5	48.5	4	5
48.55	9	48.55	6	2
48.6	16	48.6	6	5
48.65	10	48.65	7	2
48.7	10	48.7	8	4
48.75	4	48.75	3	4
48.8	9	48.8	6	4
48.85	10	48.85	9	1
48.9	10	48.9	7	7
48.95	13	48.95	5	3
49	8	49	4	4
49.05	13	49.05	5	3
49.1	12	49.1	6	3
49.15	13	49.15	8	1
49.2	13	49.2	8	3
49.25	9	49.25	7	3
49.3	8	49.3	10	2
49.35	11	49.35	4	0
49.4	15	49.4	4	1
49.45	11	49.45	10	1
49.5	13	49.5	6	2
49.55	17	49.55	8	4
49.6	13	49.6	8	1
49.65	10	49.65	5	1
49.7	10	49.7	3	2
49.75	11	49.75	7	1
49.8	16	49.8	3	1
49.85	12	49.85	6	2
49.9	14	49.9	10	3
49.95	8	49.95	5	0
50	10	50	13	5
50.05	13	50.05	5	0
50.1	16	50.1	2	1
50.15	12	50.15	5	2
50.2	8	50.2	5	5
50.25	10	50.25	7	1
50.3	7	50.3	11	0
50.35	10	50.35	5	1
50.4	7	50.4	7	4
50.45	20	50.45	6	2
50.5	10	50.5	7	2
50.55	6	50.55	9	3
50.6	10	50.6	3	3
50.65	18	50.65	5	2
50.7	8	50.7	2	4
50.75	13	50.75	3	1
50.8	11	50.8	8	3
50.85	13	50.85	8	0
50.9	11	50.9	3	1
50.95	13	50.95	4	1
51	11	51	9	1
51.05	12	51.05	10	2
51.1	9	51.1	5	2
51.15	10	51.15	6	2
51.2	13	51.2	3	5
51.25	16	51.25	9	0
51.3	8	51.3	6	2
51.35	8	51.35	9	2
51.4	8	51.4	3	2
51.45	14	51.45	5	0
51.5	8	51.5	8	3
51.55	13	51.55	7	1
51.6	14	51.6	3	1
51.65	10	51.65	4	0
51.7	12	51.7	7	1
51.75	17	51.75	6	3
51.8	11	51.8	3	2
51.85	8	51.85	5	1
51.9	7	51.9	5	2
51.95	11	51.95	4	2
52	12	52	4	0
52.05	8	52.05	6	3
52.1	7	52.1	5	0
52.15	4	52.15	5	0
52.2	12	52.2	7	0
52.25	8	52.25	7	4
52.3	11	52.3	9	1
52.35	7	52.35	3	4
52.4	11	52.4	8	3
52.45	15	52.45	5	0
52.5	13	52.5	6	2
52.55	8	52.55	7	1
52.6	13	52.6	4	2
52.65	14	52.65	5	0
52.7	14	52.7	6	3
52.75	10	52.75	4	0
52.8	15	52.8	7	0
52.85	7	52.85	5	0
52.9	9	52.9	6	2
52.95	11	52.95	4	2
53	6	53	4	2
53.05	6	53.05	8	1
53.1	15	53.1	5	2
53.15	12	53.15	3	0
53.2	15	53.2	3	1
53.25	13	53.25	5	3
53.3	12	53.3	4	3
53.35	8	53.35	4	1
53.4	8	53.4	4	1
53.45	7	53.45	4	1
53.5	10	53.5	10	1
53.55	8	53.55	10	3
53.6	7	53.6	5	4
53.65	11	53.65	6	2
53.7	3	53.7	6	0
53.75	11	53.75	3	1
53.8	8	53.8	6	1
53.85	12	53.85	6	2
53.9	9	53.9	11	0
53.95	8	53.95	4	3
54	7	54	2	1
54.05	8	54.05	4	1
54.1	13	54.1	7	6
54.15	11	54.15	6	1
54.2	6	54.2	3	4
54.25	9	54.25	3	4
54.3	9	54.3	4	0
54.35	10	54.35	5	2
54.4	7	54.4	3	1
54.45	9	54.45	1	0
54.5	10	54.5	4	2
54.55	10	54.55	3	1
54.6	9	54.6	6	2
54.65	14	54.65	5	0
54.7	8	54.7	2	0
54.75	3	54.75	3	3
54.8	7	54.8	7	0
54.85	12	54.85	5	1
54.9	14	54.9	7	1
54.95	15	54.95	6	4
55	14	55	4	0
55.05	6	55.05	4	0
55.1	6	55.1	4	0
55.15	7	55.15	3	2
55.2	11	55.2	4	1
55.25	6	55.25	6	0
55.3	3	55.3	9	1
55.35	14	55.35	5	1
55.4	10	55.4	2	3
55.45	14	55.45	4	1
55.5	9	55.5	6	2
55.55	8	55.55	5	2
55.6	9	55.6	4	0
55.65	12	55.65	3	3
55.7	11	55.7	3	1
55.75	8	55.75	2	3
55.8	11	55.8	7	2
55.85	14	55.85	5	0
55.9	15	55.9	2	0
55.95	4	55.95	3	2
56	10	56	4	1
56.05	9	56.05	2	1
56.1	13	56.1	2	1
56.15	13	56.15	4	2
56.2	9	56.2	6	0
56.25	16	56.25	5	1
56.3	11	56.3	2	1
56.35	9	56.35	4	0
56.4	12	56.4	0	2
56.45	10	56.45	2	1
56.5	16	56.5	3	0
56.55	6	56.55	6	0
56.6	17	56.6	1	2
56.65	9	56.65	3	1
56.7	13	56.7	5	0
56.75	12	56.75	2	0
56.8	7	56.8	7	0
56.85	12	56.85	3	0
56.9	6	56.9	4	0
56.95	14	56.95	3	0
57	11	57	2	2
57.05	11	57.05	1	1
57.1	11	57.1	1	1
57.15	9	57.15	3	0
57.2	9	57.2	3	0
57.25	7	57.25	9	3
57.3	11	57.3	0	2
57.35	9	57.35	1	0
57.4	8	57.4	2	1
57.45	12	57.45	1	1
57.5	5	57.5	3	2
57.55	6	57.55	6	0
57.6	8	57.6	3	1
57.65	12	57.65	5	0
57.7	7	57.7	8	2
57.75	12	57.75	6	0
57.8	11	57.8	7	0
57.85	13	57.85	8	2
57.9	9	57.9	0	1
57.95	7	57.95	7	0
58	12	58	2	0
58.05	5	58.05	0	3
58.1	9	58.1	7	0
58.15	9	58.15	4	2
58.2	19	58.2	6	1
58.25	9	58.25	4	1
58.3	15	58.3	3	0
58.35	12	58.35	1	2
58.4	4	58.4	0	0
58.45	6	58.45	6	0
58.5	5	58.5	0	1
58.55	7	58.55	6	1
58.6	9	58.6	2	0
58.65	8	58.65	5	0
58.7	12	58.7	3	1
58.75	10	58.75	1	1
58.8	10	58.8	3	1
58.85	10	58.85	4	3
58.9	11	58.9	3	1
58.95	7	58.95	3	0
59	9	59	4	0
59.05	16	59.05	3	0
59.1	12	59.1	2	1
59.15	13	59.15	4	2
59.2	14	59.2	4	0
59.25	10	59.25	5	2
59.3	6	59.3	3	1
59.35	8	59.35	5	2
59.4	15	59.4	4	0
59.45	14	59.45	4	1
59.5	9	59.5	2	2
59.55	16	59.55	2	1
59.6	11	59.6	3	1
59.65	8	59.65	3	1
59.7	7	59.7	4	1
59.75	9	59.75	4	1
59.8	13	59.8	2	1
59.85	7	59.85	3	0
59.9	9	59.9	3	1
59.95	8	59.95	7	0
60	9	60	6	2
60.05	13	60.05	4	1
60.1	10	60.1	4	0
60.15	13	60.15	3	0
60.2	12	60.2	5	0
60.25	16	60.25	6	1
60.3	9	60.3	4	0
60.35	14	60.35	2	1
60.4	4	60.4	0	0
60.45	5	60.45	5	0
60.5	14	60.5	5	0
60.55	10	60.55	6	0
60.6	6	60.6	2	0
60.65	12	60.65	5	0
60.7	7	60.7	2	1
60.75	17	60.75	1	0
60.8	6	60.8	0	3
60.85	9	60.85	3	1
60.9	13	60.9	5	0
60.95	9	60.95	2	0
61	8	61	2	0
61.05	14	61.05	2	1
61.1	10	61.1	2	1
61.15	7	61.15	2	0
61.2	11	61.2	2	1
61.25	8	61.25	1	1
61.3	17	61.3	4	0
61.35	7	61.35	2	0
61.4	12	61.4	3	0
61.45	9	61.45	1	0
61.5	9	61.5	2	1
61.55	9	61.55	7	0
61.6	7	61.6	1	0
61.65	8	61.65	0	1
61.7	6	61.7	2	0
61.75	14	61.75	0	0
61.8	17	61.8	2	0
61.85	5	61.85	2	0
61.9	8	61.9	2	2
61.95	11	61.95	4	2
62	6	62	0	0
62.05	5	62.05	4	0
62.1	9	62.1	3	0
62.15	5	62.15	3	0
62.2	8	62.2	1	2
62.25	7	62.25	3	1
62.3	14	62.3	5	0
62.35	8	62.35	1	1
62.4	10	62.4	5	0
62.45	7	62.45	2	1
62.5	11	62.5	2	0
62.55	10	62.55	1	0
62.6	4	62.6	0	2
62.65	7	62.65	2	0
62.7	9	62.7	4	1
62.75	15	62.75	4	0
62.8	8	62.8	4	0
62.85	9	62.85	6	2
62.9	12	62.9	1	2
62.95	12	62.95	1	0
63	12	63	2	0
63.05	13	63.05	1	1
63.1	12	63.1	3	1
63.15	8	63.15	2	0
63.2	9	63.2	3	0
63.25	13	63.25	3	2
63.3	10	63.3	1	0
63.35	17	63.35	4	0
63.4	11	63.4	2	0
63.45	13	63.45	1	0
63.5	13	63.5	4	0
63.55	4	63.55	1	0
63.6	9	63.6	5	0
63.65	7	63.65	6	0
63.7	5	63.7	1	0
63.75	3	63.75	2	2
63.8	11	63.8	4	1
63.85	8	63.85	4	0
63.9	14	63.9	2	0
63.95	7	63.95	6	1
64	6	64	1	0
64.05	3	64.05	2	0
64.1	14	64.1	5	1
64.15	12	64.15	3	0
64.2	14	64.2	2	1
64.25	7	64.25	1	1
64.3	10	64.3	2	1
64.35	9	64.35	5	1
64.4	13	64.4	2	0
64.45	12	64.45	5	0
64.5	9	64.5	6	0
64.55	10	64.55	1	1
64.6	14	64.6	1	2
64.65	8	64.65	3	1
64.7	9	64.7	2	1
64.75	11	64.75	3	0
64.8	8	64.8	3	0
64.85	8	64.85	3	1
64.9	10	64.9	5	0
64.95	10	64.95	2	0
65	14	65	1	2
65.05	9	65.05	3	0
65.1	8	65.1	4	0
65.15	8	65.15	3	1
65.2	10	65.2	2	0
65.25	11	65.25	3	0
65.3	6	65.3	2	1
65.35	13	65.35	8	0
65.4	11	65.4	0	0
65.45	13	65.45	3	0
65.5	9	65.5	2	1
65.55	11	65.55	0	0
65.6	15	65.6	3	0
65.65	13	65.65	1	0
65.7	12	65.7	3	1
65.75	12	65.75	3	1
65.8	9	65.8	2	0
65.85	10	65.85	2	0
65.9	7	65.9	2	0
65.95	13	65.95	1	0
66	7	66	2	1
66.05	10	66.05	2	1
66.1	7	66.1	1	1
66.15	11	66.15	2	1
66.2	10	66.2	2	0
66.25	7	66.25	1	1
66.3	9	66.3	3	1
66.35	11	66.35	0	0
66.4	6	66.4	2	1
66.45	9	66.45	2	0
66.5	4	66.5	1	0
66.55	15	66.55	0	1
66.6	13	66.6	1	1
66.65	11	66.65	4	1
66.7	10	66.7	1	0
66.75	7	66.75	4	3
66.8	11	66.8	1	0
66.85	3	66.85	0	0
66.9	3	66.9	1	0
66.95	9	66.95	2	0
67	8	67	0	2
67.05	6	67.05	1	0
67.1	7	67.1	2	0
67.15	13	67.15	2	0
67.2	10	67.2	1	0
67.25	5	67.25	4	1
67.3	8	67.3	1	0
67.35	11	67.35	3	1
67.4	12	67.4	3	0
67.45	9	67.45	2	0
67.5	10	67.5	4	2
67.55	10	67.55	2	0
67.6	10	67.6	2	2
67.65	11	67.65	2	0
67.7	4	67.7	5	0
67.75	7	67.75	0	0
67.8	11	67.8	2	0
67.85	6	67.85	0	0
67.9	6	67.9	2	1
67.95	6	67.95	4	0
68	8	68	3	0
68.05	8	68.05	0	1
68.1	7	68.1	2	1
68.15	11	68.15	3	1
68.2	9	68.2	1	0
68.25	7	68.25	4	0
68.3	8	68.3	2	0
68.35	9	68.35	0	2
68.4	7	68.4	0	0
68.45	10	68.45	2	0
68.5	11	68.5	0	0
68.55	13	68.55	0	1
68.6	12	68.6	2	1
68.65	13	68.65	1	0
68.7	9	68.7	2	1
68.75	11	68.75	2	0
68.8	10	68.8	4	0
68.85	6	68.85	0	1
68.9	10	68.9	3	1
68.95	11	68.95	0	1
69	9	69	2	0
69.05	12	69.05	1	0
69.1	10	69.1	3	0
69.15	9	69.15	2	0
69.2	14	69.2	0	0
69.25	9	69.25	0	1
69.3	8	69.3	3	0
69.35	9	69.35	2	0
69.4	12	69.4	3	1
69.45	11	69.45	4	0
69.5	11	69.5	0	0
69.55	8	69.55	1	1
69.6	5	69.6	0	0
69.65	8	69.65	2	1
69.7	7	69.7	2	1
69.75	8	69.75	3	2
69.8	5	69.8	0	0
69.85	14	69.85	3	0
69.9	12	69.9	1	0
69.95	8	69.95	1	1
70	5	70	4	2
70.05	10	70.05	2	0
70.1	8	70.1	2	0
70.15	8	70.15	1	0
70.2	9	70.2	2	0
70.25	6	70.25	2	1
70.3	4	70.3	3	0
70.35	7	70.35	5	0
70.4	17	70.4	3	0
70.45	9	70.45	0	0
70.5	7	70.5	1	1
70.55	10	70.55	1	0
70.6	10	70.6	0	1
70.65	7	70.65	4	1
70.7	9	70.7	0	0
70.75	8	70.75	3	1
70.8	15	70.8	2	1
70.85	13	70.85	2	0
70.9	8	70.9	2	1
70.95	12	70.95	1	0
71	10	71	0	1
71.05	6	71.05	3	1
71.1	9	71.1	5	1
71.15	10	71.15	3	1
71.2	4	71.2	2	0
71.25	5	71.25	0	1
71.3	14	71.3	1	0
71.35	7	71.35	2	1
71.4	9	71.4	1	1
71.45	11	71.45	3	0
71.5	6	71.5	1	0
71.55	14	71.55	2	1
71.6	9	71.6	2	0
71.65	6	71.65	2	0
71.7	12	71.7	4	1
71.75	8	71.75	1	0
71.8	6	71.8	2	0
71.85	12	71.85	2	0
71.9	7	71.9	2	0
71.95	11	71.95	0	0
72	12	72	2	0
72.05	7	72.05	0	0
72.1	7	72.1	1	0
72.15	8	72.15	2	0
72.2	8	72.2	2	0
72.25	7	72.25	1	0
72.3	4	72.3	0	0
72.35	8	72.35	3	1
72.4	10	72.4	3	0
72.45	8	72.45	2	0
72.5	4	72.5	0	0
72.55	17	72.55	2	0
72.6	7	72.6	0	0
72.65	9	72.65	1	0
72.7	6	72.7	0	0
72.75	11	72.75	0	0
72.8	11	72.8	0	0
72.85	11	72.85	1	1
72.9	8	72.9	3	0
72.95	8	72.95	0	0
73	11	73	2	0
73.05	8	73.05	2	0
73.1	14	73.1	1	1
73.15	6	73.15	0	0
73.2	12	73.2	2	1
73.25	9	73.25	2	0
73.3	19	73.3	0	0
73.35	10	73.35	0	0
73.4	6	73.4	3	0
73.45	9	73.45	1	0
73.5	4	73.5	2	0
73.55	5	73.55	1	0
73.6	10	73.6	0	0
73.65	10	73.65	1	0
73.7	11	73.7	2	0
73.75	11	73.75	3	1
73.8	12	73.8	1	0
73.85	8	73.85	1	0
73.9	4	73.9	0	1
73.95	7	73.95	1	0
74	14	74	2	0
74.05	8	74.05	1	0
74.1	10	74.1	0	0
74.15	10	74.15	0	1
74.2	11	74.2	1	1
74.25	8	74.25	2	0
74.3	6	74.3	0	0
74.35	7	74.35	1	1
74.4	8	74.4	0	1
74.45	9	74.45	1	0
74.5	9	74.5	1	0
74.55	10	74.55	1	1
74.6	15	74.6	2	0
74.65	7	74.65	2	0
74.7	7	74.7	2	0
74.75	6	74.75	4	1
74.8	6	74.8	1	0
74.85	7	74.85	1	0
74.9	8	74.9	0	0
74.95	8	74.95	0	0
75	13	75	1	0
75.05	14	75.05	1	0
75.1	5	75.1	0	0
75.15	12	75.15	1	1
75.2	9	75.2	0	0
75.25	8	75.25	2	0
75.3	8	75.3	2	0
75.35	8	75.35	1	0
75.4	7	75.4	3	0
75.45	9	75.45	2	1
75.5	5	75.5	0	0
75.55	6	75.55	1	0
75.6	9	75.6	3	0
75.65	8	75.65	1	0
75.7	10	75.7	1	0
75.75	9	75.75	1	0
75.8	6	75.8	1	0
75.85	4	75.85	5	2
75.9	5	75.9	0	1
75.95	8	75.95	2	0
76	13	76	1	0
76.05	9	76.05	1	0
76.1	9	76.1	0	0
76.15	7	76.15	1	0
76.2	14	76.2	0	0
76.25	8	76.25	2	0
76.3	7	76.3	2	0
76.35	7	76.35	0	0
76.4	10	76.4	2	0
76.45	10	76.45	1	0
76.5	10	76.5	1	0
76.55	11	76.55	1	0
76.6	7	76.6	0	0
76.65	12	76.65	1	0
76.7	7	76.7	0	0
76.75	10	76.75	1	0
76.8	9	76.8	0	1
76.85	10	76.85	3	0
76.9	4	76.9	1	0
76.95	9	76.95	1	0
77	8	77	1	0
77.05	15	77.05	1	0
77.1	11	77.1	0	0
77.15	7	77.15	1	0
77.2	4	77.2	1	0
77.25	8	77.25	3	0
77.3	6	77.3	3	0
77.35	17	77.35	1	0
77.4	8	77.4	3	0
77.45	9	77.45	0	0
77.5	9	77.5	3	0
77.55	8	77.55	1	0
77.6	2	77.6	1	0
77.65	9	77.65	3	0
77.7	9	77.7	1	0
77.75	11	77.75	0	1
77.8	8	77.8	1	0
77.85	9	77.85	2	0
77.9	7	77.9	0	1
77.95	8	77.95	0	0
78	2	78	0	0
78.05	7	78.05	1	1
78.1	7	78.1	1	0
78.15	7	78.15	2	0
78.2	9	78.2	1	0
78.25	4	78.25	1	1
78.3	8	78.3	0	1
78.35	10	78.35	3	0
78.4	9	78.4	0	1
78.45	7	78.45	1	0
78.5	7	78.5	2	0
78.55	9	78.55	1	0
78.6	8	78.6	0	0
78.65	11	78.65	2	0
78.7	3	78.7	1	0
78.75	13	78.75	2	0
78.8	10	78.8	3	0
78.85	8	78.85	2	0
78.9	6	78.9	0	0
78.95	8	78.95	1	0
79	5	79	2	0
79.05	7	79.05	1	0
79.1	10	79.1	2	0
79.15	7	79.15	0	0
79.2	6	79.2	1	1
79.25	13	79.25	0	0
79.3	10	79.3	0	0
79.35	8	79.35	2	1
79.4	3	79.4	0	0
79.45	14	79.45	2	0
79.5	11	79.5	2	0
79.55	8	79.55	0	0
79.6	7	79.6	1	0
79.65	7	79.65	0	0
79.7	8	79.7	0	0
79.75	3	79.75	0	0
79.8	7	79.8	0	0
79.85	7	79.85	2	0
79.9	8	79.9	0	0
79.95	3	79.95	0	0
80	6	80	1	0
80.05	9	80.05	0	0
80.1	7	80.1	2	0
80.15	7	80.15	1	0
80.2	10	80.2	0	0
80.25	6	80.25	1	1
80.3	9	80.3	0	0
80.35	4	80.35	3	0
80.4	2	80.4	0	1
80.45	6	80.45	0	0
80.5	8	80.5	1	0
80.55	7	80.55	2	0
80.6	9	80.6	0	0
80.65	9	80.65	0	0
80.7	7	80.7	0	0
80.75	7	80.75	1	1
80.8	17	80.8	0	0
80.85	12	80.85	2	0
80.9	11	80.9	2	0
80.95	6	80.95	1	1
81	6	81	1	0
81.05	1	81.05	0	0
81.1	4	81.1	1	0
81.15	10	81.15	1	0
81.2	10	81.2	1	0
81.25	11	81.25	0	0
81.3	11	81.3	1	0
81.35	9	81.35	0	0
81.4	8	81.4	2	1
81.45	7	81.45	0	0
81.5	5	81.5	2	0
81.55	6	81.55	1	0
81.6	13	81.6	1	0
81.65	8	81.65	1	0
81.7	11	81.7	0	0
81.75	9	81.75	1	0
81.8	7	81.8	0	0
81.85	8	81.85	2	0
81.9	10	81.9	0	0
81.95	6	81.95	0	0
82	11	82	2	0
82.05	9	82.05	1	0
82.1	14	82.1	1	0
82.15	10	82.15	1	0
82.2	7	82.2	2	0
82.25	7	82.25	0	0
82.3	8	82.3	2	0
82.35	10	82.35	0	0
82.4	9	82.4	0	0
82.45	8	82.45	2	0
82.5	9	82.5	2	0
82.55	13	82.55	2	0
82.6	11	82.6	0	0
82.65	6	82.65	0	0
82.7	13	82.7	0	0
82.75	7	82.75	1	0
82.8	9	82.8	0	0
82.85	7	82.85	0	0
82.9	9	82.9	0	0
82.95	4	82.95	0	0
83	6	83	0	0
83.05	6	83.05	0	2
83.1	10	83.1	1	0
83.15	7	83.15	0	0
83.2	12	83.2	1	2
83.25	7	83.25	0	0
83.3	6	83.3	0	0
83.35	12	83.35	0	0
83.4	4	83.4	0	0
83.45	10	83.45	0	1
83.5	6	83.5	0	0
83.55	6	83.55	0	0
83.6	11	83.6	1	0
83.65	12	83.65	1	0
83.7	7	83.7	0	0
83.75	10	83.75	1	0
83.8	10	83.8	1	0
83.85	6	83.85	0	0
83.9	6	83.9	0	0
83.95	8	83.95	0	0
84	11	84	1	0
84.05	5	84.05	0	0
84.1	4	84.1	0	0
84.15	8	84.15	2	0
84.2	9	84.2	1	0
84.25	11	84.25	0	0
84.3	8	84.3	1	1
84.35	9	84.35	2	0
84.4	4	84.4	0	0
84.45	9	84.45	0	0
84.5	10	84.5	1	0
84.55	5	84.55	2	0
84.6	3	84.6	1	0
84.65	3	84.65	1	0
84.7	3	84.7	1	0
84.75	10	84.75	1	0
84.8	15	84.8	0	0
84.85	4	84.85	2	0
84.9	3	84.9	1	0
84.95	15	84.95	0	0
85	10	85	1	0
85.05	5	85.05	0	0
85.1	2	85.1	0	0
85.15	8	85.15	1	0
85.2	8	85.2	0	0
85.25	9	85.25	0	1
85.3	7	85.3	0	0
85.35	4	85.35	1	0
85.4	9	85.4	0	0
85.45	9	85.45	0	0
85.5	7	85.5	0	0
85.55	4	85.55	1	0
85.6	8	85.6	0	0
85.65	8	85.65	0	0
85.7	5	85.7	1	0
85.75	6	85.75	0	0
85.8	5	85.8	0	1
85.85	9	85.85	2	0
85.9	10	85.9	0	0
85.95	9	85.95	0	0
86	10	86	0	0
86.05	7	86.05	0	0
86.1	8	86.1	3	0
86.15	10	86.15	0	0
86.2	5	86.2	0	0
86.25	2	86.25	0	0
86.3	7	86.3	1	0
86.35	3	86.35	0	0
86.4	7	86.4	0	0
86.45	8	86.45	2	0
86.5	4	86.5	0	0
86.55	6	86.55	0	0
86.6	6	86.6	0	0
86.65	6	86.65	1	0
86.7	10	86.7	0	0
86.75	5	86.75	1	0
86.8	8	86.8	0	0
86.85	9	86.85	1	0
86.9	6	86.9	1	0
86.95	5	86.95	1	0
87	4	87	1	0
87.05	11	87.05	0	0
87.1	6	87.1	0	1
87.15	9	87.15	1	0
87.2	7	87.2	1	0
87.25	12	87.25	0	0
87.3	16	87.3	0	0
87.35	8	87.35	0	0
87.4	11	87.4	1	0
87.45	10	87.45	1	0
87.5	7	87.5	0	0
87.55	6	87.55	0	0
87.6	7	87.6	1	1
87.65	6	87.65	0	0
87.7	6	87.7	1	0
87.75	7	87.75	0	0
87.8	10	87.8	1	0
87.85	6	87.85	1	0
87.9	8	87.9	0	0
87.95	9	87.95	0	1
88	5	88	1	0
88.05	10	88.05	1	1
88.1	9	88.1	2	0
88.15	5	88.15	2	0
88.2	11	88.2	0	0
88.25	8	88.25	0	0
88.3	6	88.3	0	0
88.35	3	88.35	0	0
88.4	7	88.4	1	0
88.45	8	88.45	1	0
88.5	11	88.5	0	0
88.55	4	88.55	1	0
88.6	4	88.6	1	0
88.65	4	88.65	1	0
88.7	6	88.7	0	0
88.75	11	88.75	0	1
88.8	11	88.8	1	1
88.85	7	88.85	0	0
88.9	13	88.9	0	0
88.95	5	88.95	0	0
89	2	89	1	0
89.05	13	89.05	0	0
89.1	8	89.1	0	0
89.15	6	89.15	3	0
89.2	8	89.2	0	0
89.25	11	89.25	0	0
89.3	9	89.3	0	1
89.35	5	89.35	1	0
89.4	11	89.4	1	0
89.45	7	89.45	1	1
89.5	5	89.5	0	0
89.55	15	89.55	0	0
89.6	7	89.6	0	0
89.65	6	89.65	2	0
89.7	6	89.7	0	0
89.75	10	89.75	0	0
89.8	10	89.8	1	0
89.85	5	89.85	1	0
89.9	6	89.9	0	0
89.95	6	89.95	1	0
90	4	90	0	0
90.05	3	90.05	0	0
90.1	5	90.1	1	0
90.15	7	90.15	0	0
90.2	8	90.2	0	0
90.25	12	90.25	0	0
90.3	9	90.3	0	0
90.35	6	90.35	0	1
90.4	6	90.4	0	0
90.45	6	90.45	0	0
90.5	5	90.5	0	0
90.55	7	90.55	0	1
90.6	4	90.6	1	0
90.65	7	90.65	2	0
90.7	3	90.7	1	0
90.75	9	90.75	1	0
90.8	8	90.8	2	0
90.85	6	90.85	1	0
90.9	11	90.9	0	0
90.95	10	90.95	0	0
91	8	91	1	0
91.05	8	91.05	0	1
91.1	7	91.1	1	0
91.15	4	91.15	1	0
91.2	11	91.2	1	0
91.25	12	91.25	1	0
91.3	8	91.3	0	0
91.35	8	91.35	0	0
91.4	9	91.4	0	0
91.45	8	91.45	0	0
91.5	10	91.5	1	0
91.55	6	91.55	1	0
91.6	4	91.6	2	0
91.65	6	91.65	0	0
91.7	8	91.7	0	0
91.75	7	91.75	1	0
91.8	10	91.8	0	0
91.85	8	91.85	0	1
91.9	5	91.9	1	0
91.95	8	91.95	0	0
92	6	92	0	0
92.05	7	92.05	2	0
92.1	4	92.1	1	0
92.15	9	92.15	0	0
92.2	3	92.2	1	0
92.25	7	92.25	1	0
92.3	6	92.3	0	0
92.35	5	92.35	0	0
92.4	7	92.4	1	0
92.45	3	92.45	0	0
92.5	9	92.5	0	0
92.55	8	92.55	0	0
92.6	13	92.6	1	0
92.65	7	92.65	0	0
92.7	6	92.7	0	0
92.75	2	92.75	1	0
92.8	7	92.8	0	0
92.85	3	92.85	0	0
92.9	5	92.9	0	0
92.95	7	92.95	1	0
93	5	93	1	0
93.05	8	93.05	1	0
93.1	7	93.1	1	0
93.15	11	93.15	0	0
93.2	9	93.2	0	1
93.25	6	93.25	0	0
93.3	9	93.3	0	1
93.35	10	93.35	1	0
93.4	9	93.4	0	0
93.45	6	93.45	0	0
93.5	8	93.5	1	0
93.55	4	93.55	3	0
93.6	6	93.6	1	2
93.65	4	93.65	0	0
93.7	9	93.7	1	0
93.75	13	93.75	0	0
93.8	2	93.8	1	0
93.85	6	93.85	0	0
93.9	5	93.9	0	0
93.95	8	93.95	2	0
94	7	94	0	0
94.05	4	94.05	1	0
94.1	8	94.1	0	0
94.15	12	94.15	0	0
94.2	9	94.2	0	0
94.25	4	94.25	0	0
94.3	3	94.3	2	0
94.35	6	94.35	2	0
94.4	5	94.4	0	0
94.45	13	94.45	1	0
94.5	8	94.5	0	0
94.55	10	94.55	1	0
94.6	5	94.6	3	0
94.65	8	94.65	0	0
94.7	5	94.7	0	0
94.75	7	94.75	0	0
94.8	11	94.8	0	0
94.85	4	94.85	0	0
94.9	6	94.9	0	0
94.95	4	94.95	0	1
95	3	95	0	0
95.05	4	95.05	1	0
95.1	7	95.1	0	0
95.15	8	95.15	1	0
95.2	6	95.2	0	0
95.25	7	95.25	0	0
95.3	7	95.3	1	0
95.35	6	95.35	1	0
95.4	2	95.4	1	0
95.45	8	95.45	0	0
95.5	3	95.5	0	0
95.55	7	95.55	0	1
95.6	7	95.6	0	0
95.65	4	95.65	0	0
95.7	6	95.7	1	0
95.75	3	95.75	0	0
95.8	4	95.8	0	0
95.85	10	95.85	0	0
95.9	4	95.9	0	0
95.95	4	95.95	0	0
96	11	96	0	0
96.05	9	96.05	0	0
96.1	3	96.1	1	0
96.15	10	96.15	1	0
96.2	3	96.2	1	0
96.25	7	96.25	0	0
96.3	10	96.3	0	0
96.35	3	96.35	0	0
96.4	9	96.4	1	0
96.45	5	96.45	2	0
96.5	6	96.5	1	0
96.55	6	96.55	1	0
96.6	4	96.6	0	0
96.65	5	96.65	2	0
96.7	10	96.7	0	0
96.75	4	96.75	0	0
96.8	5	96.8	0	0
96.85	8	96.85	0	0
96.9	9	96.9	0	0
96.95	6	96.95	0	0
97	5	97	0	0
97.05	7	97.05	0	0
97.1	5	97.1	0	0
97.15	8	97.15	0	0
97.2	5	97.2	0	0
97.25	4	97.25	0	0
97.3	9	97.3	0	0
97.35	9	97.35	0	0
97.4	1	97.4	1	0
97.45	5	97.45	1	0
97.5	9	97.5	1	1
97.55	4	97.55	0	0
97.6	8	97.6	1	0
97.65	9	97.65	0	0
97.7	10	97.7	0	0
97.75	8	97.75	0	0
97.8	10	97.8	0	0
97.85	4	97.85	1	0
97.9	7	97.9	0	1
97.95	7	97.95	0	0
98	8	98	0	0
98.05	10	98.05	0	0
98.1	7	98.1	1	0
98.15	9	98.15	1	0
98.2	4	98.2	1	0
98.25	9	98.25	0	0
98.3	11	98.3	1	0
98.35	11	98.35	1	0
98.4	11	98.4	0	0
98.45	4	98.45	0	0
98.5	7	98.5	1	0
98.55	3	98.55	0	0
98.6	4	98.6	0	0
98.65	8	98.65	0	0
98.7	5	98.7	2	0
98.75	6	98.75	0	0
98.8	9	98.8	0	0
98.85	5	98.85	0	0
98.9	6	98.9	0	0
98.95	6	98.95	1	0
99	3	99	1	0
99.05	4	99.05	0	0
99.1	9	99.1	0	0
99.15	4	99.15	0	0
99.2	6	99.2	0	0
99.25	3	99.25	0	0
99.3	10	99.3	0	0
99.35	5	99.35	0	0
99.4	8	99.4	0	0
99.45	4	99.45	0	0
99.5	10	99.5	0	0
99.55	5	99.55	0	0
99.6	6	99.6	0	0
99.65	2	99.65	0	0
99.7	4	99.7	0	0
99.75	4	99.75	0	0
99.8	10	99.8	0	0
99.85	7	99.85	1	0
[truncated: 2,003 more rows]

## Sheet: Fig. 4d
Reorganization energy versus the normal mode wavenumbers
BNCz		BNCz-NPO		BNCz-NPS
mode wavenumber (cm-1)	Reorganization energy (cm-1)	mode wavenumber (cm-1)	Reorganization energy (cm-1)	mode wavenumber (cm-1)	Reorganization energy (cm-1)
15.51	0	6.77	0.37	3.38	2.15
17.32	4.99	9.93	0.61	9.74	0.29
32.2	5.69	11.49	6.68	10.67	2.09
32.53	0	17.81	1.15	17.84	1.19
34.9	3.12	18.49	0.28	18.04	0.1
35.54	0	26.22	0.14	26.62	0.08
40.23	5.56	30.44	0.15	29.91	3.48
54.26	0	32.46	3.02	30.3	0.08
57.96	48.76	34.82	2.02	32.84	0.6
65.29	0	35.36	0.64	34.79	1.11
74.42	0.06	38.73	6.66	38.82	3.02
84.13	4.28	39.43	0.14	40.62	0.82
88.86	0	46.25	1.59	46.39	1.79
109.47	0	56.67	9.87	55.85	12.62
123.78	0	58.26	8.79	57.99	11.25
125.91	0.27	65.45	1.57	67.16	1.43
142.99	0	69.09	0.07	72.29	0.78
144.71	11	74.69	2.99	76.77	2.28
159.53	17.64	82.83	3.02	83.33	4.43
186.21	0	86.48	0.16	85.56	0.2
196.68	13.02	100.81	0	96.23	8.7
211.23	0.53	103.93	9.33	96.65	0.21
211.68	0	108.09	8.45	100.27	0.92
227.84	0	113.27	0.14	113.85	0
229.42	0	132.2	0.23	123.86	0.33
230.19	0	135.37	0.26	134.58	0.58
234.81	0.73	148.82	1.12	138.42	0.41
236.94	0	153.05	5.91	145.14	17.43
239.45	0	159.91	6.85	152.17	4.81
243.3	0.14	170.62	0.16	153.97	0.21
260.1	0	177.44	0.01	159.06	0.91
265.8	0	180.95	0	173.42	0
266.12	0.68	197.1	12.1	194.86	3.39
275.04	0.53	201.98	0.16	195.31	7.12
276.01	0	209.75	0.16	206.69	0.68
282.63	0	210.12	0.02	208.03	1.32
286.63	0.83	214.47	0.02	211.21	1.84
288.69	0	224.28	0.09	222.97	0.48
289.68	0.66	229.47	0.05	228.9	0.08
293.27	0	236.37	0	233.02	0.22
317.69	0	237.76	0.04	236.65	0.03
318.27	0	238.38	0.08	237.94	0.01
322.74	0.7	241.51	0.17	242.44	0.21
331.17	0	244.79	0.13	248.48	0.01
331.2	0	249.49	0.47	251.24	0.74
335.32	0	258.22	0.06	252.92	0.06
336.24	0.09	267.57	0	259.92	2.29
345.52	0	273.75	0	264.17	0.01
351.01	0.47	275.59	0.02	269.73	0.08
361.7	0	276.64	0.21	272.8	0.19
365	4.23	282.21	0.11	280.3	0.03
366.81	0	284.18	0.02	285.64	0.17
371.11	6.22	290.37	0.08	286.82	0.02
375.74	0	291.14	0.75	294.13	0
382.04	0.14	291.51	0.51	297.85	0.87
384.22	0	309.72	0.6	304.13	2.82
413.25	0	318.53	0.07	313.74	0.48
430.04	0	319.96	0.02	322.13	0.49
431.35	0.38	323.75	0.3	323.44	1.01
433.22	0	326.06	0.51	324.49	0.16
444.34	0.51	330.35	0.21	327.05	0.1
447.66	0	331.16	0	333.68	0.01
449.69	0	334.34	1.43	334.29	0.04
464.1	0	337.99	0	338.06	1.41
464.32	0.33	338.32	0.29	338.2	0.19
477.02	0	341.99	4.31	339.67	1.91
477.28	0	355.02	0.46	340.03	7.53
483.52	11.86	355.72	0.15	345.67	1.06
484.91	3.43	361.48	0.03	353.78	0.59
488.11	0	365.43	1.08	360.31	0.25
498.19	0	369.12	0.12	365.1	0.32
527.52	0	369.51	0.72	368.31	0.22
533.42	0.12	373.98	0.18	376.77	1.21
541.72	2.34	382.19	0.06	379.04	2.37
542.2	0	384.66	0.03	384.37	1.23
588.32	0	391.54	2.94	386.56	2.21
591.25	21.3	396.5	0.24	397.36	0.02
602.62	0	411.35	0	411.15	0.01
615.02	4.46	427.89	3.89	426.3	2.8
634.19	0	429.8	1.06	429.73	0.05
640.1	20.83	431.64	0.13	430.4	0.29
654.4	10.23	433.72	0.83	433.5	1.05
663.32	0.96	440.65	0.01	439.91	0.14
666.79	0	443.41	1.94	440.98	0.18
671.71	1.68	444.79	0.05	443.08	1.88
673.64	0	448.71	0.06	449.46	0.03
677.56	0	467.13	0.26	461.29	0
683.49	34.53	470.62	0	467.94	0.1
687.88	0	473.66	0	470.01	0
716.63	0.02	476.05	0.01	475.08	0
725.85	0	476.9	0.11	476.79	0.59
753.26	0	484.36	0.1	479.22	0.44
761.69	0	485.93	0.02	485.29	0.18
763.93	0.01	494.24	0.01	488.83	0.14
765.62	0	498.53	2.2	493.19	2.43
787.9	36.86	501.77	0	501.05	0.08
791.91	0.32	522.93	0.21	509.47	0.24
792.47	0	525	0.01	518.54	0.47
810.53	0	534.13	0.39	519.68	0.07
818.75	0	539.3	0	527.89	0.03
827.22	15.27	540.86	3.17	535.82	2.34
829.49	0.19	548.43	0.18	546.69	0.02
833.1	0	557.74	0.1	548.29	0.26
847.44	0.89	578.13	0.11	576.48	0.11
850.29	0	589.31	0	589.61	0
875.89	0	597.78	4.7	597.65	4.11
902.99	0.39	603.03	0.01	602.31	0
903.32	0	614.84	0.14	611.37	0.11
904.86	2.48	616.45	1.12	615.98	0.8
907.15	0.1	631.56	0.29	629.4	0.41
907.58	0	634.29	0.01	633.72	0
921.05	0	638.48	22.79	637.77	22.85
930.94	0	655.68	3.6	648.18	2.34
932.41	1.37	661.59	0.12	655.48	3.2
935.9	0	663.23	0	661.13	0.04
935.91	0	670.03	0.08	662.95	0
937.52	0.96	672.18	1.88	669.85	0.2
938.28	0	675.09	5.76	672.27	1.79
940.41	0	675.57	1.18	675.47	0
943.62	0.01	684.72	0	676.95	15.23
945.05	3.78	689.19	16.83	683.48	0.02
947.15	0	689.48	0.18	688.49	0
948.17	0.01	710.12	0	702.84	6.86
948.22	0	714.58	0.5	706.43	0
951.94	0	722.63	0.02	716.56	0.2
952.83	1.57	732.67	0	717.43	0.86
958.52	4.78	736.02	0	729.16	0.02
964.68	1.82	746.49	0.42	735.97	0.01
972.95	0	753.93	0.39	746.7	0.41
973.07	0	754.39	0.46	751.56	0
973.34	0	762.32	0	756.41	0.95
973.54	0	764.69	0.05	762.12	0.04
976.38	0	765.77	1.39	763.84	0.02
1021.95	0	766.91	0.04	764.42	0.12
1048.56	0	768.18	0	765.41	1.54
1054.73	0.13	771.11	0.04	768.1	0.11
1056.85	0.46	773.51	0	769.84	0.04
1056.86	0	790.75	0.04	772.79	0
1057.97	0	803.97	21.51	790.21	0.03
1062.04	0	805.21	0.01	804.16	23.54
1062.08	0	812.17	0.01	805.15	0.07
1062.29	0.01	829.26	15.5	812.84	0.01
1062.31	0	831.3	0.03	828.52	2.66
1096.6	5.85	833.07	0.01	830.14	11.67
1124.52	4.1	848.19	2.68	832.3	0.03
1129.83	0	849.58	0	847.82	2.91
1132.48	0.18	862.73	0.21	849.53	0.02
1142.38	0	864.73	0.26	862.67	0.32
1159.36	0.02	869.86	0	866.47	0.45
1183.06	1.72	870.04	0	867.01	0
1183.21	0	871.37	0.09	870.65	0.02
1197.78	0	898.57	1.6	873.05	0.05
1218.96	19.94	904.48	0	897.19	1.51
1225.14	0	905.38	0	904.84	0
1231.29	0.03	909.38	0.01	907.25	0
1237.97	0	909.93	0	909.38	0
1238.45	0.01	923.5	0.01	909.75	0.01
1238.66	0	928.88	0.01	922.07	0.02
1238.73	0.01	930.37	4.1	928.71	0.14
1238.77	0	936.51	0.02	930.67	3.8
1240.74	0.2	936.57	0	936.36	0.01
1241.27	0	937.28	2.91	936.43	0.01
1244.3	0.26	937.91	0	937.26	2.71
1244.59	0	940.66	0	937.87	0.13
1264.07	3.52	941.36	0	941.54	0.02
1266.1	0	943.04	4.43	942.18	0
1282.53	0	943.38	0.45	943.2	3.95
1283.54	4.42	945.43	0.05	943.62	0.05
1290.28	0	948.15	0	944.32	0.49
1293.24	0.55	948.23	0	948.11	0.08
1305.03	0.03	949.6	0.01	948.32	0.01
1305.56	0	950.18	2.42	949.68	1.09
1323.92	0.66	954.37	0	950.3	2.12
1330.68	0	954.98	0	952.92	0.08
1336.81	0	956.77	0.01	953.08	0.09
1344.37	0.1	958.91	0.03	953.69	0.02
1360.81	0	961.35	2.04	957.27	0
1363.37	0	972.81	0	961.98	1.88
1367.38	2.7	973.48	0	972.74	0
1372.55	7.78	973.95	0	973.18	0
1385.84	0	974.27	0	973.35	0
1389.97	0	984.44	0.01	973.51	0
1405.49	2.29	984.65	0.01	983.7	0.02
1423.89	0	985.03	0	983.95	0.01
1425.47	0.57	1010.68	0	984.09	0
1426.46	0	1015.41	0.61	1008.84	0
1426.54	0	1024.77	0.08	1015.74	8.03
1426.8	0	1053.05	0.74	1024.8	0.16
1426.82	0.01	1053.29	0.07	1052.99	3.04
1426.92	0	1054.23	0	1053.46	4.66
1427.1	0.07	1056	0.07	1053.75	0.42
1444.81	0	1057.47	0	1056.27	0.02
1456.67	2.23	1058.87	0.04	1056.39	0.25
1458	6.12	1061.82	0	1060.02	1.05
1458.42	0	1061.91	0	1061.76	0.01
1458.51	0	1062.17	0	1061.83	0.01
1459.02	0.43	1062.17	0.01	1062.06	0
1459.47	5.31	1064.16	0	1062.13	0.01
1478.62	0	1076.08	0.41	1065.56	0.08
1497.77	9.02	1080.63	0.01	1076.08	0.87
1498.37	0	1096.28	2.46	1076.96	0
1507.17	0	1100.31	0	1095.59	2.13
1512.3	0	1102.96	0.23	1097.03	0.03
1512.39	0.03	1107.69	0.56	1109.59	0.56
1512.62	0	1127.8	0.16	1111.35	1.4
1512.62	0.03	1129.35	0	1114.63	0.8
1513.9	32.26	1130.95	0.02	1128.73	0
1515.71	0	1142.37	0.01	1130.59	0.03
1516.24	0.02	1152.54	1.27	1141.1	0.03
1516.63	0	1167.86	3.97	1151.75	0.46
1516.64	0	1169.94	0.08	1167.25	0.09
1518.29	0	1182.17	2	1169.89	3.15
1519.07	0.23	1192.06	7.04	1182.03	2.59
1520.4	0	1194.04	0.09	1193.07	0.03
1522.09	8.69	1195.97	0.99	1193.16	10.16
1526.86	0	1198.6	0.01	1194.93	0.2
1529.29	0.1	1206.13	0.02	1200.6	0.89
1533.58	0	1209.72	0.09	1204.92	0.02
1534.55	1.15	1211.17	0.57	1208.69	0.58
1534.87	0	1214.62	13.06	1213.6	17.02
1535.46	0.39	1215.02	6.2	1217.07	0.03
1537.71	0	1231.13	0.21	1230.78	0.68
1537.72	0	1237.6	0.29	1237.88	0
1538.16	0	1237.91	0	1238.39	0.02
1538.21	0	1238.72	0.01	1238.62	0.01
1549.8	0	1238.76	0	1238.72	0.01
1549.96	0.12	1238.83	0	1238.84	0.02
1550.37	0	1239.9	0.02	1240.3	0.04
1550.45	0.02	1241.26	0	1242.01	0
1611.33	0	1243.16	0	1243.83	0.04
1616.72	11.61	1243.91	0.78	1245.24	0.56
1622.64	0	1260.77	2.4	1260.86	16.84
1632.83	10.75	1262.46	14.11	1261.09	0.01
1636.83	0	1272.91	1.22	1273.69	1.56
1650.01	31.01	1280.49	0.01	1280.21	0.04
1652.11	0	1282.1	0.02	1281.16	0.03
1653.2	58.97	1291.67	0.07	1290.07	0.36
1670.29	0	1292.51	1.19	1290.31	0.01
1671.75	5.28	1293.61	0.4	1292.24	1.18
		1301.4	0.05	1301.77	0.09
		1306.55	0.46	1305.2	1.19
		1322.39	0.55	1322.3	1.22
		1327.11	1.56	1326.47	1.12
		1328.13	0.69	1327.06	0.93
		1336.34	0.06	1337.12	0
		1336.39	0.03	1337.19	0.03
		1338.82	0.01	1338.42	0.01
		1344.46	0.26	1345.6	0.32
		1353.19	0.08	1353.14	0.23
		1359.48	0.07	1357.61	0.09
		1363.06	0.02	1362.04	0.19
		1363.92	0.01	1362.84	0
		1364.11	0.01	1366.29	0.02
		1371.44	0.54	1372.68	0.03
		1379.02	2.06	1379.75	12.92
		1379.85	9.7	1380.89	3.49
		1393.25	0.02	1394.07	0.12
		1416.67	0.11	1415.57	0.05
		1424.35	0.01	1424.2	0.05
		1426.79	0.04	1426.43	0.12
		1426.8	0	1426.59	0
		1426.92	0	1426.86	0.09
		1426.98	0	1426.9	0
		1427.03	0	1426.94	0.01
		1427.51	0.03	1427.03	0
		1427.54	0.05	1427.3	0.08
		1441.89	0.01	1441.66	0.11
		1456.56	2.8	1456.52	2.54
		1458.53	0	1458.47	0.04
		1458.82	0.01	1458.73	0
		1459.04	0.01	1459	0.02
		1460.05	0.27	1459.69	0.06
		1466.9	4.68	1465.62	4.09
		1476.78	0.25	1475.98	0.58
		1481.87	0	1482.28	0
		1483.42	0	1483.19	0
		1485.13	0.61	1484.52	1.58
		1486.72	0.01	1487.35	0.13
		1493.18	6.86	1491.09	5.35
		1495.67	0.11	1492.76	0.32
		1512.52	0.02	1511.16	0.04
		1512.69	0	1512.76	0
		1512.69	0.01	1512.8	0.04
		1512.83	0	1512.82	0.04
		1512.9	0	1512.88	0
		1516.38	0	1514.72	11.19
		1516.51	0	1515.38	0.05
		1516.6	0	1516.14	0
		1516.62	0	1516.22	0.02
		1516.99	0.12	1516.48	0.03
		1517.94	1.71	1516.5	0
		1518.66	15.88	1520.63	7.63
		1520.52	0	1521.21	0.03
		1522.18	6.07	1522.54	3.35
		1527.42	0.22	1525.06	0.24
		1529.33	0.4	1526.91	0.65
		1531.84	0.01	1531.27	0.01
		1534.35	0	1534.63	1.23
		1534.45	0.07	1534.84	0.06
		1535.62	3.78	1535.24	2.65
		1535.86	0.12	1536.24	0.13
		1537.09	0	1537.16	0.47
		1538	0	1537.96	0.03
		1538.01	0	1538.17	0
		1538.11	0.01	1538.19	0.01
		1538.21	0.01	1538.28	0.02
		1549.31	0	1549.22	0
		1550.36	0.04	1550.23	0.04
		1550.46	0.06	1550.3	0.04
		1550.57	0	1550.53	0
		1590.74	1.03	1590.68	2.82
		1611.59	0.02	1611.85	0.05
		1617.79	2.13	1620.1	1.29
		1621.99	0.06	1625.26	0.56
		1626.42	0	1626.54	0.17
		1634.49	0.5	1634.85	0.21
		1634.69	0.66	1635.12	0.86
		1635.12	2.44	1636.25	1.94
		1644.72	0	1644.11	0.06
		1650.56	0.01	1647.87	0.02
		1651.06	0	1648.13	0.06
		1655.17	4.04	1655.73	6.39
		1656.24	43.69	1657	42.11
		1662.29	0.22	1661.44	0.47
		1670.86	0.89	1672.67	2.24
		1672.54	2.18	1674.27	1.73

## Sheet: Fig. 4e
Calculated Huang–Rhys factors with values > 0.02 from S1 to S0 transition
BNCz		BNCz-NPO		BNCz-NPS
Wavenumber (cm-1)	Huang-Rhys Factor	Wavenumber (cm-1)	Huang-Rhys Factor	Wavenumber (cm-1)	Huang-Rhys Factor
15.51	6e-05	6.77	0.05449	3.38	0.634
17.32	0.2879	9.93	0.06148	9.74	0.02939
32.2	0.17681	11.49	0.58179	10.67	0.19554
32.53	6e-05	17.81	0.06455	17.84	0.06657
34.9	0.08946	18.49	0.01494	18.04	0.0055
35.54	5e-05	26.22	0.00524	26.62	0.00311
40.23	0.13813	30.44	0.0048	29.91	0.1165
54.26	0	32.46	0.09318	30.3	0.00276
57.96	0.84133	34.82	0.05815	32.84	0.01818
65.29	0	35.36	0.01822	34.79	0.03192
74.42	0.00078	38.73	0.17207	38.82	0.07782
84.13	0.05082	39.43	0.00349	40.62	0.02011
88.86	0	46.25	0.03429	46.39	0.03849
109.47	0	56.67	0.17424	55.85	0.22603
123.78	0	58.26	0.15088	57.99	0.19403
125.91	0.00211	65.45	0.02402	67.16	0.02134
142.99	0	69.09	0.00106	72.29	0.01085
144.71	0.07599	74.69	0.04009	76.77	0.02976
159.53	0.11055	82.83	0.03642	83.33	0.05319
186.21	0	86.48	0.00187	85.56	0.00228
196.68	0.06621	100.81	0	96.23	0.09044
211.23	0.0025	103.93	0.08977	96.65	0.00212
211.68	0	108.09	0.07818	100.27	0.00919
227.84	2e-05	113.27	0.00127	113.85	1e-05
229.42	0	132.2	0.00177	123.86	0.00267
230.19	0	135.37	0.0019	134.58	0.00429
234.81	0.00311	148.82	0.00754	138.42	0.00294
236.94	0	153.05	0.03864	145.14	0.12011
239.45	0	159.91	0.04282	152.17	0.03159
243.3	0.00058	170.62	0.00093	153.97	0.00138
260.1	0	177.44	4e-05	159.06	0.00571
265.8	0	180.95	0	173.42	1e-05
266.12	0.00254	197.1	0.06142	194.86	0.0174
275.04	0.00194	201.98	0.00077	195.31	0.03648
276.01	0	209.75	0.00075	206.69	0.0033
282.63	0	210.12	8e-05	208.03	0.00634
286.63	0.00288	214.47	0.00011	211.21	0.0087
288.69	0	224.28	0.00042	222.97	0.00217
289.68	0.00228	229.47	0.00021	228.9	0.00036
293.27	0	236.37	1e-05	233.02	0.00094
317.69	0	237.76	0.00017	236.65	0.00012
318.27	0	238.38	0.00032	237.94	6e-05
322.74	0.00218	241.51	0.00069	242.44	0.00085
331.17	0	244.79	0.00053	248.48	2e-05
331.2	0	249.49	0.00189	251.24	0.00295
335.32	0	258.22	0.00021	252.92	0.00022
336.24	0.00027	267.57	0	259.92	0.00882
345.52	0	273.75	0	264.17	4e-05
351.01	0.00135	275.59	7e-05	269.73	0.0003
361.7	0	276.64	0.00075	272.8	0.00069
365	0.01158	282.21	0.0004	280.3	0.0001
366.81	0	284.18	7e-05	285.64	0.00059
371.11	0.01676	290.37	0.00028	286.82	5e-05
375.74	0	291.14	0.00256	294.13	0
382.04	0.00036	291.51	0.00174	297.85	0.00292
384.22	0	309.72	0.00194	304.13	0.00928
413.25	0	318.53	0.00023	313.74	0.00153
430.04	0	319.96	6e-05	322.13	0.00153
431.35	0.00088	323.75	0.00094	323.44	0.00313
433.22	0	326.06	0.00157	324.49	0.00049
444.34	0.00116	330.35	0.00065	327.05	0.00031
447.66	0	331.16	0	333.68	4e-05
449.69	0	334.34	0.00428	334.29	0.00013
464.1	0	337.99	1e-05	338.06	0.00419
464.32	0.0007	338.32	0.00084	338.2	0.00057
477.02	0	341.99	0.01261	339.67	0.00563
477.28	0	355.02	0.0013	340.03	0.02214
483.52	0.02453	355.72	0.00042	345.67	0.00306
484.91	0.00707	361.48	9e-05	353.78	0.00167
488.11	0	365.43	0.00296	360.31	0.00069
498.19	0	369.12	0.00034	365.1	0.00089
527.52	0	369.51	0.00194	368.31	0.00059
533.42	0.00023	373.98	0.00048	376.77	0.00322
541.72	0.00433	382.19	0.00016	379.04	0.00625
542.2	0	384.66	8e-05	384.37	0.0032
588.32	0	391.54	0.00752	386.56	0.00571
591.25	0.03602	396.5	0.00061	397.36	5e-05
602.62	0	411.35	0	411.15	2e-05
615.02	0.00725	427.89	0.0091	426.3	0.00658
634.19	0	429.8	0.00247	429.73	0.00011
640.1	0.03254	431.64	0.0003	430.4	0.00067
654.4	0.01563	433.72	0.00192	433.5	0.00242
663.32	0.00144	440.65	1e-05	439.91	0.00031
666.79	0	443.41	0.00437	440.98	0.00041
671.71	0.0025	444.79	0.00012	443.08	0.00424
673.64	0	448.71	0.00014	449.46	6e-05
677.56	0	467.13	0.00055	461.29	0
683.49	0.05052	470.62	0	467.94	0.00022
687.88	0	473.66	0	470.01	0
716.63	3e-05	476.05	1e-05	475.08	1e-05
725.85	0	476.9	0.00022	476.79	0.00124
753.26	0	484.36	0.00021	479.22	0.00092
761.69	0	485.93	3e-05	485.29	0.00037
763.93	1e-05	494.24	2e-05	488.83	0.00028
765.62	0	498.53	0.00442	493.19	0.00493
787.9	0.04678	501.77	0	501.05	0.00016
791.91	0.0004	522.93	0.0004	509.47	0.00046
792.47	0	525	2e-05	518.54	0.00091
810.53	0	534.13	0.00074	519.68	0.00014
818.75	0	539.3	0	527.89	5e-05
827.22	0.01845	540.86	0.00587	535.82	0.00437
829.49	0.00023	548.43	0.00033	546.69	4e-05
833.1	0	557.74	0.00017	548.29	0.00047
847.44	0.00105	578.13	0.00018	576.48	0.00019
850.29	0	589.31	1e-05	589.61	0
875.89	1e-05	597.78	0.00786	597.65	0.00688
902.99	0.00043	603.03	2e-05	602.31	1e-05
903.32	0	614.84	0.00022	611.37	0.00017
904.86	0.00274	616.45	0.00182	615.98	0.0013
907.15	0.00011	631.56	0.00046	629.4	0.00065
907.58	0	634.29	2e-05	633.72	1e-05
921.05	0	638.48	0.03569	637.77	0.03582
930.94	0	655.68	0.0055	648.18	0.00361
932.41	0.00147	661.59	0.00018	655.48	0.00488
935.9	0	663.23	0	661.13	7e-05
935.91	0	670.03	0.00013	662.95	0
937.52	0.00102	672.18	0.0028	669.85	0.0003
938.28	0	675.09	0.00853	672.27	0.00266
940.41	0	675.57	0.00175	675.47	0
943.62	2e-05	684.72	0	676.95	0.0225
945.05	0.004	689.19	0.02443	683.48	2e-05
947.15	0	689.48	0.00026	688.49	0
948.17	1e-05	710.12	0	702.84	0.00977
948.22	0	714.58	0.00069	706.43	0
951.94	0	722.63	3e-05	716.56	0.00028
952.83	0.00165	732.67	0	717.43	0.0012
958.52	0.00499	736.02	0	729.16	2e-05
964.68	0.00189	746.49	0.00056	735.97	2e-05
972.95	0	753.93	0.00051	746.7	0.00056
973.07	0	754.39	0.00061	751.56	0
973.34	0	762.32	0	756.41	0.00125
973.54	0	764.69	7e-05	762.12	6e-05
976.38	0	765.77	0.00181	763.84	3e-05
1021.95	0	766.91	6e-05	764.42	0.00015
1048.56	0	768.18	0	765.41	0.00201
1054.73	0.00013	771.11	5e-05	768.1	0.00015
1056.85	0.00044	773.51	0	769.84	5e-05
1056.86	0	790.75	5e-05	772.79	0
1057.97	0	803.97	0.02675	790.21	4e-05
1062.04	0	805.21	2e-05	804.16	0.02927
1062.08	0	812.17	1e-05	805.15	8e-05
1062.29	0	829.26	0.01869	812.84	2e-05
1062.31	0	831.3	3e-05	828.52	0.00321
1096.6	0.00534	833.07	1e-05	830.14	0.01406
1124.52	0.00365	848.19	0.00316	832.3	3e-05
1129.83	0	849.58	1e-05	847.82	0.00344
1132.48	0.00016	862.73	0.00024	849.53	2e-05
1142.38	0	864.73	0.0003	862.67	0.00038
1159.36	2e-05	869.86	0	866.47	0.00052
1183.06	0.00145	870.04	0	867.01	0
1183.21	0	871.37	0.0001	870.65	2e-05
1197.78	0	898.57	0.00178	873.05	6e-05
1218.96	0.01635	904.48	1e-05	897.19	0.00168
1225.14	0	905.38	0	904.84	0
1231.29	3e-05	909.38	1e-05	907.25	0
1237.97	0	909.93	0	909.38	0
1238.45	1e-05	923.5	1e-05	909.75	2e-05
1238.66	0	928.88	1e-05	922.07	2e-05
1238.73	1e-05	930.37	0.00441	928.71	0.00015
1238.77	0	936.51	2e-05	930.67	0.00408
1240.74	0.00016	936.57	0	936.36	1e-05
1241.27	0	937.28	0.0031	936.43	1e-05
1244.3	0.00021	937.91	0	937.26	0.00289
1244.59	0	940.66	0	937.87	0.00014
1264.07	0.00278	941.36	0	941.54	2e-05
1266.1	0	943.04	0.0047	942.18	0
1282.53	0	943.38	0.00048	943.2	0.00418
1283.54	0.00344	945.43	5e-05	943.62	5e-05
1290.28	0	948.15	0	944.32	0.00051
1293.24	0.00043	948.23	0	948.11	8e-05
1305.03	3e-05	949.6	1e-05	948.32	1e-05
1305.56	0	950.18	0.00254	949.68	0.00115
1323.92	0.0005	954.37	0	950.3	0.00223
1330.68	0	954.98	0	952.92	8e-05
1336.81	0	956.77	1e-05	953.08	9e-05
1344.37	7e-05	958.91	3e-05	953.69	2e-05
1360.81	0	961.35	0.00212	957.27	0
1363.37	0	972.81	0	961.98	0.00196
1367.38	0.00197	973.48	0	972.74	0
1372.55	0.00567	973.95	0	973.18	0
1385.84	0	974.27	0	973.35	0
1389.97	0	984.44	1e-05	973.51	0
1405.49	0.00163	984.65	1e-05	983.7	2e-05
1423.89	0	985.03	0	983.95	1e-05
1425.47	0.0004	1010.68	0	984.09	0
1426.46	0	1015.41	0.0006	1008.84	0
1426.54	0	1024.77	7e-05	1015.74	0.0079
1426.8	0	1053.05	0.00071	1024.8	0.00015
1426.82	1e-05	1053.29	6e-05	1052.99	0.00289
1426.92	0	1054.23	0	1053.46	0.00442
1427.1	5e-05	1056	7e-05	1053.75	0.0004
1444.81	0	1057.47	0	1056.27	2e-05
1456.67	0.00153	1058.87	4e-05	1056.39	0.00024
1458	0.0042	1061.82	0	1060.02	0.00099
1458.42	0	1061.91	0	1061.76	1e-05
1458.51	0	1062.17	0	1061.83	1e-05
1459.02	0.0003	1062.17	0	1062.06	0
1459.47	0.00364	1064.16	0	1062.13	1e-05
1478.62	0	1076.08	0.00038	1065.56	8e-05
1497.77	0.00602	1080.63	1e-05	1076.08	0.00081
1498.37	0	1096.28	0.00224	1076.96	0
1507.17	0	1100.31	0	1095.59	0.00195
1512.3	0	1102.96	0.00021	1097.03	3e-05
1512.39	2e-05	1107.69	0.00051	1109.59	0.0005
1512.62	0	1127.8	0.00015	1111.35	0.00126
1512.62	2e-05	1129.35	0	1114.63	0.00071
1513.9	0.02131	1130.95	2e-05	1128.73	0
1515.71	0	1142.37	1e-05	1130.59	2e-05
1516.24	2e-05	1152.54	0.0011	1141.1	2e-05
1516.63	0	1167.86	0.0034	1151.75	0.0004
1516.64	0	1169.94	7e-05	1167.25	8e-05
1518.29	0	1182.17	0.00169	1169.89	0.0027
1519.07	0.00015	1192.06	0.00591	1182.03	0.00219
1520.4	0	1194.04	7e-05	1193.07	2e-05
1522.09	0.00571	1195.97	0.00083	1193.16	0.00852
1526.86	0	1198.6	1e-05	1194.93	0.00017
1529.29	6e-05	1206.13	2e-05	1200.6	0.00074
1533.58	0	1209.72	7e-05	1204.92	2e-05
1534.55	0.00075	1211.17	0.00047	1208.69	0.00048
1534.87	0	1214.62	0.01075	1213.6	0.01402
1535.46	0.00025	1215.02	0.00511	1217.07	2e-05
1537.71	0	1231.13	0.00017	1230.78	0.00056
1537.72	0	1237.6	0.00023	1237.88	0
1538.16	0	1237.91	0	1238.39	2e-05
1538.21	0	1238.72	1e-05	1238.62	1e-05
1549.8	0	1238.76	0	1238.72	0
1549.96	8e-05	1238.83	0	1238.84	1e-05
1550.37	0	1239.9	2e-05	1240.3	4e-05
1550.45	1e-05	1241.26	0	1242.01	0
1611.33	0	1243.16	0	1243.83	3e-05
1616.72	0.00718	1243.91	0.00063	1245.24	0.00045
1622.64	0	1260.77	0.0019	1260.86	0.01336
1632.83	0.00658	1262.46	0.01118	1261.09	1e-05
1636.83	0	1272.91	0.00096	1273.69	0.00123
1650.01	0.01879	1280.49	1e-05	1280.21	3e-05
1652.11	0	1282.1	2e-05	1281.16	3e-05
1653.2	0.03567	1291.67	6e-05	1290.07	0.00028
1670.29	0	1292.51	0.00092	1290.31	1e-05
1671.75	0.00316	1293.61	0.00031	1292.24	0.00092
		1301.4	4e-05	1301.77	7e-05
		1306.55	0.00035	1305.2	0.00091
		1322.39	0.00042	1322.3	0.00092
		1327.11	0.00118	1326.47	0.00084
		1328.13	0.00052	1327.06	0.0007
		1336.34	4e-05	1337.12	0
		1336.39	2e-05	1337.19	2e-05
		1338.82	0	1338.42	1e-05
		1344.46	0.00019	1345.6	0.00024
		1353.19	6e-05	1353.14	0.00017
		1359.48	5e-05	1357.61	7e-05
		1363.06	1e-05	1362.04	0.00014
		1363.92	0	1362.84	0
		1364.11	1e-05	1366.29	2e-05
		1371.44	0.00039	1372.68	2e-05
		1379.02	0.00149	1379.75	0.00937
		1379.85	0.00703	1380.89	0.00253
		1393.25	2e-05	1394.07	9e-05
		1416.67	8e-05	1415.57	3e-05
		1424.35	1e-05	1424.2	4e-05
		1426.79	3e-05	1426.43	9e-05
		1426.8	0	1426.59	0
		1426.92	0	1426.86	6e-05
		1426.98	0	1426.9	0
		1427.03	0	1426.94	1e-05
		1427.51	2e-05	1427.03	0
		1427.54	4e-05	1427.3	5e-05
		1441.89	1e-05	1441.66	8e-05
		1456.56	0.00193	1456.52	0.00174
		1458.53	0	1458.47	3e-05
		1458.82	1e-05	1458.73	0
		1459.04	0	1459	1e-05
		1460.05	0.00019	1459.69	4e-05
		1466.9	0.00319	1465.62	0.00279
		1476.78	0.00017	1475.98	0.00039
		1481.87	0	1482.28	0
		1483.42	0	1483.19	0
		1485.13	0.00041	1484.52	0.00106
		1486.72	0	1487.35	9e-05
		1493.18	0.00459	1491.09	0.00359
		1495.67	7e-05	1492.76	0.00021
		1512.52	1e-05	1511.16	3e-05
		1512.69	0	1512.76	0
		1512.69	0	1512.8	2e-05
		1512.83	0	1512.82	2e-05
		1512.9	0	1512.88	0
		1516.38	0	1514.72	0.00739
		1516.51	0	1515.38	3e-05
		1516.6	0	1516.14	0
		1516.62	0	1516.22	1e-05
		1516.99	8e-05	1516.48	2e-05
		1517.94	0.00112	1516.5	0
		1518.66	0.01046	1520.63	0.00502
		1520.52	0	1521.21	2e-05
		1522.18	0.00399	1522.54	0.0022
		1527.42	0.00015	1525.06	0.00016
		1529.33	0.00026	1526.91	0.00042
		1531.84	1e-05	1531.27	0
		1534.35	0	1534.63	0.0008
		1534.45	5e-05	1534.84	4e-05
		1535.62	0.00246	1535.24	0.00173
		1535.86	8e-05	1536.24	9e-05
		1537.09	0	1537.16	0.00031
		1538	0	1537.96	2e-05
		1538.01	0	1538.17	0
		1538.11	0	1538.19	0
		1538.21	1e-05	1538.28	1e-05
		1549.31	0	1549.22	0
		1550.36	3e-05	1550.23	2e-05
		1550.46	4e-05	1550.3	3e-05
		1550.57	0	1550.53	0
		1590.74	0.00064	1590.68	0.00177
		1611.59	1e-05	1611.85	3e-05
		1617.79	0.00131	1620.1	0.0008
		1621.99	4e-05	1625.26	0.00034
		1626.42	0	1626.54	0.00011
		1634.49	0.0003	1634.85	0.00013
		1634.69	0.0004	1635.12	0.00052
		1635.12	0.00149	1636.25	0.00119
		1644.72	0	1644.11	3e-05
		1650.56	0	1647.87	1e-05
		1651.06	0	1648.13	4e-05
		1655.17	0.00244	1655.73	0.00386
		1656.24	0.02638	1657	0.02541
		1662.29	0.00013	1661.44	0.00029
		1670.86	0.00053	1672.67	0.00134
		1672.54	0.0013	1674.27	0.00104

## Sheet: Fig. 5b
EL spectra of BNCz-NPO at 100 cd m–2 based on non-sensitized devices				EL spectra of BNCz-NPS at 100 cd m–2 based on non-sensitized devices
wavelength (nm)	1 wt%	3 wt%	5 wt%	wavelength (nm)	1 wt%	3 wt%	5 wt%
430	0.01164	0.00486	0.00359	430	0.03402	0.01467	0.00858
432	0.0112	0.00592	0.00469	432	0.03125	0.01359	0.00889
434	0.01127	0.00738	0.00522	434	0.0293	0.01427	0.00992
436	0.01063	0.00758	0.00412	436	0.02713	0.01405	0.00909
438	0.00957	0.00647	0.00413	438	0.02525	0.01444	0.00822
440	0.00917	0.00574	0.00427	440	0.02301	0.01223	0.00758
442	0.00923	0.00581	0.00462	442	0.02219	0.01141	0.00695
444	0.00945	0.00548	0.0055	444	0.02276	0.01241	0.00799
446	0.01011	0.00715	0.00585	446	0.02393	0.01381	0.00934
448	0.01186	0.00883	0.0071	448	0.02682	0.0166	0.01143
450	0.01487	0.01022	0.00936	450	0.03271	0.02067	0.01528
452	0.01986	0.01359	0.01182	452	0.04465	0.02769	0.02119
454	0.02929	0.01864	0.01545	454	0.06826	0.04153	0.03213
456	0.04713	0.0285	0.02406	456	0.10751	0.06588	0.05175
458	0.0782	0.04804	0.04006	458	0.16851	0.10594	0.08285
460	0.12703	0.07977	0.06646	460	0.25447	0.16594	0.13158
462	0.19991	0.12935	0.11028	462	0.3662	0.25099	0.20397
464	0.29911	0.20148	0.17539	464	0.4975	0.3607	0.29946
466	0.41972	0.29619	0.26291	466	0.63703	0.48911	0.41716
468	0.55933	0.41568	0.37475	468	0.77314	0.62837	0.5526
470	0.70439	0.5537	0.50744	470	0.88718	0.76416	0.69153
472	0.83052	0.69311	0.64752	472	0.96266	0.87854	0.81536
474	0.92942	0.82344	0.7854	474	1	0.96224	0.91477
476	0.9857	0.92152	0.89629	476	0.98881	1	0.97648
478	1	0.98006	0.96842	478	0.94306	0.99619	1
480	0.97329	1	1	480	0.87596	0.9572	0.98317
482	0.91277	0.98273	0.9935	482	0.79413	0.89208	0.93311
484	0.83077	0.9331	0.95437	484	0.71067	0.81446	0.86298
486	0.73575	0.85651	0.88426	486	0.62619	0.72792	0.77887
488	0.64748	0.77549	0.8065	488	0.55147	0.64773	0.6971
490	0.56447	0.69133	0.72391	490	0.48481	0.57062	0.61585
492	0.49323	0.61568	0.6474	492	0.42723	0.50294	0.54249
494	0.43093	0.54664	0.57616	494	0.37686	0.44323	0.47846
496	0.38095	0.48907	0.51631	496	0.33675	0.39448	0.42721
498	0.33849	0.43844	0.46484	498	0.30101	0.3522	0.38063
500	0.3042	0.39672	0.42401	500	0.27056	0.31635	0.34151
502	0.27524	0.36211	0.3903	502	0.24466	0.28579	0.30814
504	0.24954	0.3319	0.36057	504	0.22129	0.25881	0.2783
506	0.22552	0.3042	0.33292	506	0.19904	0.23369	0.2509
508	0.20385	0.27869	0.30778	508	0.17826	0.21075	0.22611
510	0.18409	0.25491	0.28382	510	0.15864	0.18927	0.20302
512	0.16588	0.23327	0.26221	512	0.14164	0.17007	0.18282
514	0.14893	0.21331	0.24228	514	0.12601	0.15231	0.16409
516	0.1334	0.19531	0.22345	516	0.1119	0.1361	0.14697
518	0.11871	0.1773	0.20481	518	0.09923	0.12112	0.13043
520	0.10553	0.16082	0.18763	520	0.08748	0.10732	0.11546
522	0.09307	0.14513	0.17081	522	0.07713	0.09464	0.1023
524	0.08214	0.13014	0.15467	524	0.06787	0.08389	0.09016
526	0.07258	0.11698	0.14023	526	0.05913	0.07369	0.07924
528	0.06398	0.10527	0.12701	528	0.05168	0.06488	0.06988
530	0.05667	0.09453	0.11486	530	0.04537	0.05753	0.06151
532	0.05045	0.08533	0.10454	532	0.04093	0.05127	0.05451
534	0.04493	0.07699	0.09476	534	0.03637	0.04576	0.04858
536	0.04011	0.0693	0.08607	536	0.03206	0.04083	0.04323
538	0.03555	0.06266	0.07822	538	0.02887	0.03648	0.03821
540	0.03171	0.05718	0.07159	540	0.02582	0.03267	0.03408
542	0.02872	0.05206	0.06576	542	0.02312	0.02927	0.03093
544	0.02603	0.04763	0.06063	544	0.02074	0.02656	0.02793
546	0.02366	0.04377	0.05553	546	0.01865	0.02418	0.02503
548	0.02154	0.04011	0.05115	548	0.01697	0.0218	0.02247
550	0.01972	0.03676	0.04748	550	0.01534	0.01953	0.01998
552	0.01806	0.03396	0.04404	552	0.0135	0.01741	0.01797
554	0.01636	0.0313	0.04098	554	0.01202	0.01592	0.01631
556	0.01475	0.02879	0.03786	556	0.01093	0.01507	0.01484
558	0.01352	0.02669	0.03516	558	0.01012	0.01378	0.01346
560	0.01238	0.02471	0.03275	560	0.00932	0.01239	0.01226
562	0.01129	0.02291	0.03047	562	0.00804	0.01122	0.01096
564	0.01025	0.02125	0.02869	564	0.00724	0.01014	0.00993
566	0.00914	0.01963	0.02671	566	0.00675	0.00938	0.00912
568	0.00837	0.01845	0.02483	568	0.00637	0.00874	0.00829
570	0.00779	0.01737	0.02346	570	0.006	0.00822	0.00771
572	0.00736	0.01636	0.022	572	0.00551	0.00767	0.00705
574	0.00693	0.01545	0.02069	574	0.00524	0.00724	0.00647
576	0.0063	0.01432	0.0196	576	0.00465	0.00651	0.00592
578	0.00577	0.01314	0.01829	578	0.00411	0.0059	0.00538
580	0.00531	0.01239	0.01701	580	0.00387	0.00573	0.00511
582	0.00495	0.01148	0.01584	582	0.00356	0.00515	0.00469
584	0.00467	0.01086	0.0151	584	0.00336	0.00487	0.00435
586	0.00432	0.01045	0.01434	586	0.00336	0.00471	0.00398
588	0.00388	0.00971	0.01339	588	0.00335	0.00431	0.00374
590	0.00379	0.00912	0.01258	590	0.00322	0.00443	0.00375
592	0.00352	0.0083	0.01158	592	0.0028	0.0044	0.00353
594	0.00336	0.00788	0.01105	594	0.00237	0.0038	0.00314
596	0.00333	0.00774	0.01059	596	0.00246	0.00365	0.00301
598	0.00308	0.00709	0.00948	598	0.0026	0.00319	0.00283
600	0.00269	0.00659	0.00855	600	0.00225	0.00297	0.00277
602	0.0024	0.00616	0.00827	602	0.00158	0.00289	0.00252
604	0.00223	0.00609	0.00809	604	0.00167	0.00284	0.00232
606	0.00227	0.00588	0.0078	606	0.00208	0.00284	0.00243
608	0.0022	0.00534	0.0073	608	0.00188	0.00307	0.00225
610	0.00194	0.0051	0.00663	610	0.00148	0.00306	0.00203
612	0.00189	0.00468	0.00625	612	0.00142	0.00278	0.00199
614	0.00164	0.00453	0.00588	614	0.00156	0.00266	0.00196
616	0.00157	0.0045	0.00573	616	0.00125	0.00249	0.00169
618	0.00158	0.00441	0.00554	618	0.00119	0.0026	0.00179
620	0.00142	0.00409	0.00499	620	0.00101	0.00243	0.00156
622	0.00121	0.0035	0.00451	622	0.000922477	0.00174	0.001
624	0.00114	0.00342	0.00444	624	0.000954161	0.00191	0.00121
626	0.00171	0.00376	0.00492	626	0.00124	0.00237	0.00147
628	0.00179	0.00343	0.00483	628	0.000931637	0.0024	0.0015
630	0.00132	0.00301	0.0046	630	0.00060298	0.00212	0.00178
632	0.00144	0.00302	0.0047	632	0.00060689	0.00206	0.0016
634	0.00119	0.00303	0.0041	634	0.00099555	0.00226	0.00148
636	0.00104	0.00316	0.00362	636	0.00131	0.0022	0.00171
638	0.00108	0.00252	0.00355	638	0.00128	0.00208	0.00173
640	0.00112	0.00248	0.00325	640	0.00115	0.00204	0.00151
642	0.00118	0.00273	0.00312	642	0.000908199	0.00181	0.00141
644	0.000985188	0.00245	0.00327	644	0.00106	0.00163	0.00144
646	0.000809272	0.00221	0.00312	646	0.00105	0.00137	0.00148
648	0.000817655	0.00243	0.00285	648	0.00141	0.00174	0.00172
650	0.000785806	0.00222	0.00274	650	0.00123	0.00165	0.00162
652	0.000885417	0.00261	0.00316	652	0.000734059	0.00147	0.00129
654	0.00098406	0.00281	0.0032	654	0.000912034	0.00207	0.00166
656	0.00112	0.00252	0.00293	656	0.00116	0.00195	0.00188
658	0.00118	0.00298	0.00248	658	0.00122	0.00172	0.00188
660	0.00087095	0.00251	0.00226	660	0.00117	0.00132	0.00167
662	0.00118	0.00227	0.00215	662	0.00136	0.00205	0.00131
664	0.00125	0.00218	0.00235	664	0.00107	0.00206	0.00146
666	0.00122	0.00212	0.00251	666	0.00164	0.00201	0.002
668	0.00111	0.00234	0.00247	668	0.00189	0.00216	0.00134
670	0.00127	0.00245	0.0025	670	0.00119	0.00161	0.000962122
672	0.0016	0.00247	0.00277	672	0.000835772	0.0013	0.00123
674	0.00102	0.00256	0.00277	674	0.000916853	0.00116	0.00136

## Sheet: Fig. 5c
Plot of luminance‒voltage‒current density based on non-sensitized devices									Plot of luminance‒voltage‒current density based on non-sensitized devices
1 wt% BNCz-NPO			3 wt% BNCz-NPO			5 wt%BNCz-NPO					1 wt% BNCz-NPS			3 wt% BNCz-NPS			5 wt%BNCz-NPS
Voltage(V)	J (mA/cm2)	L (cd/m2)	Voltage(V)	J (mA/cm2)	L (cd/m2)	Voltage(V)	J (mA/cm2)	L (cd/m2)	Voltage(V)	J (mA/cm2)	L (cd/m2)	Voltage(V)	J (mA/cm2)	L (cd/m2)	Voltage(V)	J (mA/cm2)	L (cd/m2)
3.2	0.01955	6.368	3	0.00874	3.757	3	0.01525	6.183	3.2	0.01242	2.948	3.2	0.05217	15.96	3.2	0.1174	35.51
3.4	0.1242	34.74	3.2	0.06576	23.91	3.2	0.09157	31.98	3.4	0.09084	18.76	3.4	0.252	65.68	3.4	0.4573	115.3
3.6	0.4761	111.7	3.4	0.3014	89.64	3.4	0.3569	101.6	3.6	0.3801	67.88	3.6	0.7678	171.4	3.6	1.215	258.6
3.8	1.233	246.8	3.6	0.9157	218.7	3.6	0.9943	225.8	3.8	1.087	167.1	3.8	1.718	334.5	3.8	2.544	462
4	2.435	423.7	3.8	2.036	400	3.8	2.188	398.7	4	2.391	317.4	4	3.173	542.9	4	4.558	718.5
4.2	4.046	625.4	4	3.686	610.2	4	4.098	609.9	4.2	4.45	512	4.2	5.137	784.2	4.2	7.317	1014
4.4	6.16	853.1	4.2	5.883	837.6	4.2	6.854	851.8	4.4	7.348	741.9	4.4	7.59	1046	4.4	10.77	1330
4.6	9.303	1144	4.4	8.579	1079	4.4	10.53	1117	4.6	11.1	996.1	4.6	10.52	1319	4.6	14.91	1665
4.8	14.84	1449	4.6	16.15	1368	4.6	15.17	1400	4.8	15.58	1263	4.8	14.83	1604	4.8	19.66	1995
5	18.87	1893	4.8	21.62	1962	4.8	20.72	1696	5	20.75	1529	5	18.7	1966	5	24.88	2325
5.2	23.55	2197	5	27.67	2291	5	27.16	2003	5.2	26.36	1791	5.2	22.73	2235	5.2	30.45	2644
5.4	28.53	2548	5.2	34.3	2625	5.2	34.41	2315	5.4	32.06	2027	5.4	26.41	2461	5.4	36.19	2940
5.6	33.8	2829	5.4	41.74	2968	5.4	42.35	2630	5.6	37.73	2239	5.6	30.02	2677	5.6	42.13	3220
5.8	42.86	3347	5.6	51.02	3376	5.6	50.87	2944	5.8	43.37	2431	5.8	33.51	2855	5.8	48.24	3467
6	52.51	3855	5.8	60.99	3777	5.8	59.83	3256	6	48.99	2603	6	38.72	3103	6	54.55	3716
6.2	62.96	4382	6	71.5	4201	6	69.21	3564	6.2	54.58	2753	6.2	47.9	3562	6.2	61.02	3947
6.4	71.79	4794	6.2	84.45	4658	6.2	79.01	3870	6.4	60.54	2910	6.4	54.99	3747	6.4	67.74	4167
6.6	83.8	5329	6.4	98.05	5106	6.4	89.32	4177	6.6	66.66	3059	6.6	59.59	4016	6.6	74.81	4378
6.8	95.94	5862	6.6	114.8	5654	6.6	100	4483	6.8	72.89	3192	6.8	64.07	4142	6.8	82.15	4580
7	106.1	6264	6.8	129.8	6124	6.8	111.3	4791	7	79.5	3329	7	72.54	4441	7	89.76	4768
7.2	116.2	6627	7	146	6604	7	122.9	5099	7.2	86.36	3457	7.2	77.79	4574	7.2	97.56	4931
7.4	127.3	6983	7.2	162.8	7069	7.2	135	5409	7.4	93.61	3583	7.4	85.27	4897	7.4	105.8	5092
7.6	138.2	7304	7.4	179.7	7507	7.4	147.6	5719	7.6	101.1	3697	7.6	96.55	5142	7.6	114.2	5247
7.8	149.7	7626	7.6	198.1	7967	7.6	160.7	6030	7.8	109.1	3811	7.8	108.1	5421	7.8	123.2	5361
8	161.9	7945	7.8	216.7	8404	7.8	174.4	6340	8	117.5	3934	8	98.66	5411	8	132.5	5484
8.2	175.1	8299	8	234.7	8789	8	188.5	6649	8.2	126.4	4017	8.2	118.5	5496	8.2	142.3	5594
8.4	187.8	8576	8.2	253.3	9147	8.2	203.2	6954	8.4	135.9	4112	8.4	127	5599	8.4	152.6	5693
8.6	201.4	8879	8.4	272.6	9489	8.4	218.6	7257	8.6	146.3	4222	8.6	136.7	5742	8.6	163.5	5813
8.8	215	9124	8.6	292.9	9820	8.6	234.4	7559	8.8	157.3	4323	8.8	146.8	5868	8.8	175	5914
9	229.5	9351	8.8	313.1	10100	8.8	251.2	7858	9	169.1	4417	9	152.7	5869	9	187	5997
9.2	244.6	9586	9	333.7	10340	9	268.7	8155	9.2	181.7	4520	9.2	167	6046	9.2	199.5	6059
9.4	260.2	9784	9.2	355.3	10550	9.2	286.9	8448	9.4	195	4595	9.4	177.6	6095	9.4	212.6	6100
9.6	276.9	9993	9.4	376.4	10730	9.4	305.9	8735	9.6	209.2	4676	9.6	190.3	6224	9.6	226.5	6145
9.8	294.7	10150	9.6	398.3	10860	9.6	325.7	9008	9.8	224.2	4735	9.8	201.1	6274	9.8	240.9	6154
10	312.5	10290	9.8	421.1	10940	9.8	348.2	9298	10	240.3	4806	10	215.6	6317
10.2	331.7	10420	10	444.2	10960	10	372.6	9575	10.2	257.3	4855	10.2	232.5	6404
10.4	352.4	10470				10.2	396.4	9822	10.4	275.1	4885	10.4	247.4	6491
10.6	373.4	10510				10.4	420.2	9990	10.6	294	4906
						10.6	444.7	10120
						10.8	469.2	10170

## Sheet: Fig. 5d
Plot of external quantum efficiency‒luminance based on non-sensitized devices
	1 wt% BNCz-NPO		3wt% BNCz-NPO		5wt% BNCz-NPO	1 wt% BNCz-NPS		3wt% BNCz-NPS		5wt% BNCz-NPS
Luminance (cd m‒2)	EQE	Luminance (cd m‒2)	EQE	Luminance (cd m‒2)	EQE	Luminance (cd m‒2)	EQE	Luminance (cd m‒2)	EQE	Luminance (cd m‒2)	EQE
6.183	27.78	3.757	32.08	6.368	30.39	2.948	28.48	15.96	29.61	35.51	27.41
31.98	23.93	23.91	27.13	34.74	26.09	18.76	24.77	65.68	25.23	115.3	22.84
101.6	19.51	89.64	22.19	111.7	21.88	67.88	21.42	171.4	21.61	258.6	19.29
225.8	15.55	218.7	17.83	246.8	18.67	167.1	18.43	334.5	18.85	462	16.45
398.7	12.48	400	14.66	423.7	16.23	317.4	15.92	542.9	16.56	718.5	14.28
609.9	10.2	610.2	12.36	625.4	14.42	512	13.8	784.2	14.78	1014	12.56
851.8	8.514	837.6	10.62	853.1	12.92	741.9	12.11	1046	13.33	1330	11.19
1117	7.266	1079	9.384	1144	11.47	996.1	10.77	1319	12.14	1665	10.12
1400	6.324	1368	6.32	1449	9.109	1263	9.721	1604	10.47	1995	9.193
1696	5.609	1962	6.77	1893	9.353	1529	8.839	1966	10.17	2325	8.464
2003	5.052	2291	6.18	2197	8.703	1791	8.148	2235	9.518	2644	7.866
2315	4.61	2625	5.71	2548	8.333	2027	7.583	2461	9.018	2940	7.359
2630	4.255	2968	5.306	2829	7.808	2239	7.118	2677	8.632	3220	6.924
2944	3.966	3376	4.939	3347	7.284	2431	6.723	2855	8.247	3467	6.51
3256	3.728	3777	4.621	3855	6.848	2603	6.372	3103	7.758	3716	6.17
3564	3.528	4201	4.384	4382	6.493	2753	6.051	3562	7.198	3947	5.86
3870	3.356	4658	4.116	4794	6.228	2910	5.766	3747	6.595	4167	5.572
4177	3.204	5106	3.886	5329	5.931	3059	5.504	4016	6.524	4378	5.301
4483	3.072	5654	3.675	5862	5.7	3192	5.253	4142	6.257	4580	5.05
4791	2.951	6124	3.521	6264	5.505	3329	5.023	4441	5.926	4768	4.811
5099	2.843	6604	3.376	6627	5.318	3457	4.802	4574	5.691	4931	4.578
5409	2.745	7069	3.241	6983	5.115	3583	4.592	4897	5.559	5092	4.359
5719	2.654	7507	3.118	7304	4.931	3697	4.387	5142	5.155	5247	4.161
6030	2.57	7967	3.001	7626	4.751	3811	4.19	5421	4.855	5361	3.942
6340	2.49	8404	2.895	7945	4.578	3934	4.016	5411	5.309	5484	3.748
6649	2.417	8789	2.794	8299	4.421	4017	3.812	5496	4.489	5594	3.56
6954	2.344	9147	2.695	8576	4.26	4112	3.629	5599	4.267	5693	3.378
7257	2.275	9489	2.598	8879	4.113	4222	3.461	5742	4.065	5813	3.221
7559	2.209	9820	2.502	9124	3.959	4323	3.296	5868	3.871	5914	3.062
7858	2.143	10100	2.407	9351	3.8	4417	3.134	5869	3.721	5997	2.905
8155	2.079			9586	3.655	4520	2.984	6046	3.504	6059	2.751
8448	2.017			9784	3.507	4595	2.827	6095	3.323	6100	2.599
8735	1.956			9993	3.367	4676	2.681	6224	3.166	6145	2.458
9008	1.895			10150	3.212	4735	2.533	6274	3.02	6154	2.314
9298	1.83					4806	2.399	6317	2.836
9575	1.76					4855	2.264	6404	2.666
9822	1.698					4885	2.13	6491	2.54
9990	1.629					4906	2.002

## Sheet: Fig. 6a
Plot of external quantum efficiency‒luminance of HF-I OLEDs
	BNCz-NPO		BNCz-NPS
Luminance (cd m‒2)	EQE	Luminance (cd m‒2)	EQE
62.33	31.91	6.835	30.22
222	30.36	46.54	29.36
534.4	28.43	162.6	27.09
1028	26.33	386	24.28
1708	24.21	730	21.95
2546	22.23	1197	19.78
3495	20.43	1772	17.87
4498	18.85	2430	16.2
5496	17.51	3141	14.79
6454	16.4	3875	13.61
7363	15.44	4598	12.65
8247	14.6	5297	11.84
9113	13.83	5972	11.15
9980	13.14	6635	10.55
10840	12.5	7292	10.01
11700	11.9	7952	9.527
12550	11.35	8613	9.084
13390	10.82	9278	8.677
14240	10.31	9948	8.301
15090	9.867	10620	7.948
15930	9.438	11290	7.622
16760	9.016	11980	7.309
17590	8.625	12660	7.025
18420	8.253	13350	6.759
19240	7.896	14050	6.51
20060	7.554	14760	6.274
20860	7.22	15460	6.052
21630	6.896	16170	5.838
22400	6.591	16880	5.63
23120	6.286	17580	5.434
23810	5.995	18270	5.242
24450	5.704	18950	5.056
25040	5.427	19610	4.875
25490	5.133	20250	4.701
25880	4.854	20840	4.522
26170	4.581	21370	4.343
26330	4.307	21830	4.16
		22230	3.987
		22490	3.796
		22660	3.606

## Sheet: Fig. 6b
Plot of external quantum efficiency‒luminance of HF-II OLEDs
BNCz-NPO		BNCz-NPS
Luminance (cd m‒2)	EQE	Luminance (cd m‒2)	EQE
9.997	37.61	4.189	26.83
107.1	29.99	28.98	32.05
402.7	19.17	123.5	28.87
823.2	13.23	339.6	24.31
1309	10.17	683.3	19.96
1837	8.394	1131	16.62
2394	7.266	1654	14.11
2970	6.483	2233	12.26
3561	5.907	2856	10.87
4157	5.467	3516	9.801
4754	5.121	4202	8.944
5347	4.839	4909	8.261
5933	4.602	5627	7.691
6512	4.397	6350	7.22
7083	4.22	7063	6.811
7648	4.06	7767	6.466
8207	3.914	8448	6.157
8757	3.777	9106	5.867
9299	3.648	9730	5.599
9831	3.528	10340	5.359
10340	3.409	10940	5.131
10820	3.285	11480	4.904
11290	3.171	12020	4.695
11740	3.063	12500	4.486
12160	2.959	12960	4.289
12550	2.855	13380	4.094
12890	2.746	13720	3.893
13190	2.638	13980	3.686
13430	2.53	14250	3.503
13630	2.424	14440	3.315
13770	2.311	14580	3.134
13840	2.202	14640	2.951
13850	2.092

[truncated: 26 more sheets: Fig. S3, Fig. S4, Fig. S11a, Fig. S11b, Fig. S11c, Fig. S12a, Fig. S12b, Fig. S12c, Fig. S13, Fig. S14, Fig. S15, Fig. S16, Fig. S17a, Fig. S17b, Fig. S17c, Fig. S18a, Fig. S18b, Fig. S18c, Fig. S22, Fig. S23 …]
